# Supplementary material for: Interdependence of plasma membrane nanoscale dynamics of a kinase and its cognate substrate underlies Arabidopsis response to viral infection
Source: eLife. 2025 May 2;12:RP90309. doi: 10.7554/eLife.90309 (PMC12048157; doi:10.7554/eLife.90309)
Supplement: Figure 1—figure supplement 2—source data 2. [file elife-90309-fig1-figsupp2-data2.zip]

Archive with 3 entries (2 files):
- Figure 1 source data 4/
- Figure 1 source data 4/Figure 1 source data 4.ai
- Figure 1 source data 4/Figure 1 source data 4.pdf
