# Supplementary material for: Interdependence of plasma membrane nanoscale dynamics of a kinase and its cognate substrate underlies Arabidopsis response to viral infection
Source: eLife. 2025 May 2;12:RP90309. doi: 10.7554/eLife.90309 (PMC12048157; doi:10.7554/eLife.90309)
Supplement: Figure 2—figure supplement 1—source data 1. [file elife-90309-fig2-figsupp1-data1.csv]

Gene	Condition	expression (relative to actin)
CPK3	mock	0.01294
CPK3	mock	0.0101523
CPK3	mock	0.007073
CPK3	PlAMV	0.0074184
CPK3	PlAMV	0.0133595
CPK3	PlAMV	0.0067302
