# Supplementary material for: Interdependence of plasma membrane nanoscale dynamics of a kinase and its cognate substrate underlies Arabidopsis response to viral infection
Source: eLife. 2025 May 2;12:RP90309. doi: 10.7554/eLife.90309 (PMC12048157; doi:10.7554/eLife.90309)
Supplement: Figure 3—source data 3. [file elife-90309-fig3-data3.csv]

Condition	Area	Diameter	Local_density	Date	logArea	logDensity
CPK3CA	5.85401	73.4491	0.00409975	211007	1.76712689650192	-5.49682928274072
CPK3CA	22.3027	125.631	0.00251091	211007	3.10470774737012	-5.98711004174295
CPK3CA	24.4273	153.686	0.000859694	211007	3.19570135930924	-7.05893404598701
CPK3CA	13.566	87.9029	0.00729767	211007	2.60756666252389	-4.92020015985815
CPK3CA	8.12487	76.8916	0.0121848	211007	2.0949297280878	-4.40756600566298
CPK3CA	19.7222	112.134	0.0069465	211007	2.98174490481805	-4.96951734337536
CPK3CA	11.1714	125.584	0.00349105	211007	2.41335694094792	-5.65755272841812
CPK3CA	0.867256	60.9249	0.00691837	211007	-0.142421074735916	-4.97357508623156
CPK3CA	3.73608	82.1898	0.00347958	211007	1.31803693341357	-5.66084368213451
CPK3CA	14.6774	111.762	0.00327034	211007	2.68630889578362	-5.72286132394289
CPK3CA	2.82837	47.1986	0.0123746	211007	1.03970057398826	-4.39210929428211
CPK3CA	19.0304	150.701	0.00278502	211007	2.94603770053014	-5.88350022430013
CPK3CA	5.22768	64.1174	0.00420837	211007	1.65396758501335	-5.47067987965549
CPK3CA	2.90863	64.7633	0.00378185	211007	1.06768217994881	-5.57754197108715
CPK3CA	23.4361	138.619	0.00119474	211007	3.15427756861319	-6.72982669049291
CPK3CA	10.6848	72.8579	0.00131028	211007	2.3688221707672	-6.6375144241503
CPK3CA	6.83292	87.5516	0.00526861	211007	1.92175210784191	-5.24598870833464
CPK3CA	35.1585	170.372	0.00321401	211007	3.55986640979088	-5.74023590028398
CPK3CA	0.928322	28.1761	0.00646327	211007	-0.0743766236219116	-5.04161989730909
CPK3CA	11.0083	99.7392	0.00227101	211007	2.39864953372661	-6.08753061252187
CPK3CA	3.30247	57.3355	0.00484486	211007	1.19467067334583	-5.32983692982573
CPK3CA	0.873201	24.989	0.0103069	211007	-0.135589509093994	-4.57494170511872
CPK3CA	11.8233	122.201	0.00169158	211007	2.47007216082954	-6.38209227556187
CPK3CA	6.50433	109.797	0.00230616	211007	1.87246810896576	-6.07217147532715
CPK3CA	8.98215	122.508	0.00423061	211007	2.1952392745929	-5.4654090882831
CPK3CA	1.9719	68.909	0.00456413	211007	0.678997544955503	-5.38952736360181
CPK3CA	23.6202	145.226	0.00266721	211007	3.16210227813388	-5.92672229672462
CPK3CA	16.5511	132.825	0.00145006	211007	2.80645256487115	-6.53615034409541
CPK3CA	14.2459	127.016	0.00119333	211007	2.65646914601728	-6.73100756053763
CPK3CA	1.15206	32.2236	0.00694411	211007	0.141551644250743	-4.96986146073573
CPK3CA	0.480548	27.8118	0.0166477	211007	-0.73282815961933	-4.09548321023577
CPK3CA	2.26949	49.5728	0.00969382	211007	0.819555136647791	-4.63626670991785
CPK3CA	5.12691	91.1755	0.00234059	211007	1.63450313852227	-6.05735224464152
CPK3CA	2.56746	66.5979	0.00467389	211007	0.942917083341865	-5.36576357758828
CPK3CA	0.428594	24.7529	0.0139993	211007	-0.847245195107377	-4.26874795061692
CPK3CA	2.2779	51.3146	0.00570701	211007	0.823253965905161	-5.166060035195
CPK3CA	0.3212	20.0877	0.01868	211007	-1.13569129690953	-3.98030184618144
CPK3CA	0.412523	28.1842	0.0145447	211007	-0.88546331718604	-4.23052861289224
CPK3CA	0.391643	21.8233	0.0153201	211007	-0.937404568429598	-4.17858958727585
CPK3CA	19.7549	147.278	0.00161985	211007	2.98340156184092	-6.4254217266174
CPK3CA	4.69757	91.6552	0.00340602	211007	1.54704535373783	-5.68221082476828
CPK3CA	2.05752	55.0905	0.00340216	211007	0.721501374056473	-5.68334475495625
CPK3CA	3.22414	80.4037	0.00403208	211007	1.17066624801919	-5.51347290714006
CPK3CA	7.93651	93.8338	0.00315	211007	2.07147363203063	-5.7603528261446
CPK3CA	0.244202	21.5489	0.0245699	211007	-1.40975952733088	-3.7062331624614
CPK3CA	1.55699	75.8263	0.0038536	211007	0.442754470223658	-5.55874750264826
CPK3CA	0.688377	31.3251	0.0130742	211007	-0.373418626010576	-4.33711445637151
CPK3CA	14.0468	122.058	0.00156619	211007	2.64239461183184	-6.45910936054842
CPK3CA	1.55446	58.6978	0.00385985	211007	0.441128218439062	-5.5571269563641
CPK3CA	1.27841	65.5233	0.00469332	211007	0.245617118277127	-5.36161505783348
CPK3CA	3.09859	53.8438	0.00419546	211007	1.13094716931092	-5.47375229072415
CPK3CA	3.29762	72.8559	0.00576172	211007	1.19320099615265	-5.15651923773865
CPK3CA	0.989899	42.4569	0.00707143	211007	-0.0101523612599365	-4.95169255644262
CPK3CA	1.3622	71.2866	0.00440464	211007	0.309101039825081	-5.42509674824583
CPK3CA	2.6035	47.1741	0.00268868	211007	0.956856693620817	-5.91870491212384
CPK3CA	2.61348	56.1274	0.0110963	211007	0.960682666568381	-4.50114355956509
CPK3CA	1.72692	57.2936	0.00694877	211007	0.546339474987946	-4.96919061348523
CPK3CA	2.48284	69.9022	0.00241659	211007	0.909403066270179	-6.02539782342482
CPK3CA	0.980248	41.4028	0.0081612	211007	-0.0199496781076203	-4.80836406199468
CPK3CA	22.722	179.838	0.00136432	211007	3.12333361814771	-6.59709914297054
CPK3CA	0.809708	41.7827	0.00741008	211007	-0.211081590136333	-4.9049140435111
CPK3CA	1.05322	34.3859	0.0085452	211007	0.0518521382052518	-4.7623855571882
CPK3CA	6.48735	75.8705	0.00215805	211007	1.86985412683742	-6.13855024281312
CPK3CA	18.7174	128.498	0.00208362	211007	2.9294535725146	-6.17364851336795
CPK3CA	6.80938	68.4648	0.0118954	211007	1.91830107343236	-4.431603508218
CPK3CA	22.8798	161.432	0.00161715	211007	3.13025442521465	-6.42708993831104
CPK3CA	21.3774	126.628	0.00406971	211007	3.06233428922157	-5.50418353513751
CPK3CA	3.08207	77.9727	0.00324457	211007	1.12560144916433	-5.73077244916276
CPK3CA	4.33409	65.6094	0.00576822	211007	1.46651166893455	-5.15539173825668
CPK3CA	21.1704	166.726	0.00401505	211007	3.05260397963053	-5.51770547836083
CPK3CA	24.9065	114.785	0.00309156	211007	3.21512881358127	-5.77907946109964
CPK3CA	8.8591	90.0699	0.00711133	211007	2.18144517932194	-4.94606599218242
CPK3CA	3.30975	77.8349	0.00936627	211007	1.19687265783563	-4.67064034096173
CPK3CA	4.78994	53.8115	0.0137789	211007	1.56651788524834	-4.28461684241742
CPK3CA	21.8313	162.253	0.00371027	211007	3.08334471986526	-5.59665062873053
CPK3CA	3.04121	43.9498	0.00986449	211007	1.11225546254246	-4.61881383876589
CPK3CA	1.13498	36.6265	0.0140972	211007	0.126615029632737	-4.26177908287823
CPK3CA	8.70499	74.2378	0.0110282	211007	2.16389642445441	-4.50729965033034
CPK3CA	18.2866	140.446	0.00169523	211007	2.90616855119125	-6.37993685413988
CPK3CA	4.40555	64.9562	0.00204288	211007	1.48286510970979	-6.19339470202299
CPK3CA	4.68253	61.7225	0.00683392	211007	1.54383856214954	-4.98585683153256
CPK3CA	0.461879	30.4648	0.0194856	211007	-0.772452326965345	-3.93807954774793
CPK3CA	3.93407	64.0982	0.00457541	211007	1.36967451340287	-5.38705896678372
CPK3CA	3.42215	48.2189	0.00467542	211007	1.23026900852452	-5.36543628070463
CPK3CA	2.61707	49.7805	0.00878844	211007	0.962055371375227	-4.73431805743823
CPK3CA	7.64183	79.2095	0.00497263	211007	2.0336371032918	-5.30380640378704
CPK3CA	11.9164	81.2408	0.00671342	211007	2.47791560259915	-5.00364677081059
CPK3CA	0.589627	27.9201	0.0135679	211007	-0.528265145397032	-4.30004857024277
CPK3CA	0.432341	28.3053	0.0138779	211007	-0.838540650260503	-4.27745763217997
CPK3CA	2.41697	69.885	0.00579238	211007	0.882514689563223	-5.15121201831601
CPK3CA	1.56903	40.0565	0.00701068	211007	0.450457594026993	-4.96032057836065
CPK3CA	0.990404	44.5327	0.00706782	211007	-0.00964233828774802	-4.95220319174201
CPK3CA	0.719313	45.0787	0.00834129	211007	-0.329458689145493	-4.78653739831363
CPK3CA	0.435015	22.9531	0.0252865	211007	-0.832374765729349	-3.67748462250006
CPK3CA	1.71065	52.7211	0.00409201	211007	0.536873415247484	-5.49871898710298
CPK3CA	3.41277	63.0667	0.00205112	211007	1.22752427826031	-6.18936929355857
CPK3CA	0.524737	38.9416	0.0114343	211007	-0.644858094290031	-4.47113766894739
CPK3CA	0.425438	29.2454	0.0282062	211007	-0.854636052513897	-3.5682134670473
CPK3CA	44.8186	253.361	0.00263284	211007	3.80262323182959	-5.93969216750008
CPK3CA	24.5159	140.573	0.00183554	211007	3.19932188664633	-6.3004165628377
CPK3CA	11.0982	78.1365	0.0114433	211007	2.40678293300642	-4.47035087308905
CPK3CA	11.3351	126.385	0.00185265	211007	2.4279041061526	-6.29113823241214
CPK3CA	2.20312	41.7995	0.0163405	211007	0.789874537512375	-4.11410859026324
CPK3CA	8.51242	116.859	0.00305436	211007	2.14152627348727	-5.79118520094025
CPK3CA	4.81962	63.6825	0.00726198	211007	1.57269508678034	-4.92510276005603
CPK3CA	3.30369	50.4278	0.00605384	211007	1.19504002559097	-5.10706249753926
CPK3CA	3.4484	55.2489	0.0144995	211007	1.23791035535363	-4.23364111290877
CPK3CA	1.00206	28.3331	0.00698564	211007	0.00205788110944399	-4.96389866556
CPK3CA	13.6327	138.141	0.00132036	211007	2.61247131853386	-6.62985085229445
CPK3CA	1.57385	54.0726	0.00381231	211007	0.453524846851724	-5.56951997435604
CPK3CA	0.550818	34.2152	0.0108929	211007	-0.596350832923046	-4.51964407813144
CPK3CA	10.0245	109.615	0.0015961	211007	2.3050320966371	-6.44019212527576
CPK3CA	5.35476	73.3537	0.00578924	211007	1.67798588496819	-5.15175425680716
CPK3CA	8.23154	87.2541	0.00595271	211007	2.10797311747578	-5.12390870093114
CPK3CA	2.80406	61.8872	0.00356626	211007	1.03106836694626	-5.6362378513746
CPK3CA	9.09621	94.7938	0.00362788	211007	2.20785784325297	-5.61910682335124
CPK3CA	0.943733	35.1001	0.00741735	211007	-0.0579119918261761	-4.90393342845069
CPK3CA	5.05739	65.579	0.00197731	211007	1.62085053994681	-6.22601794384877
CPK3CA	1.60161	52.1893	0.0062437	211007	0.471009373315571	-5.07618232360748
CPK3CA	59.2444	274.755	0.00411853	211007	4.08167126078051	-5.49225897540409
CPK3CA	5.74857	75.8096	0.00765408	211007	1.74895112822719	-4.87251643998203
CPK3CA	2.3271	57.6292	0.00386747	211007	0.844622857182799	-5.55515473249607
CPK3CA	0.530009	37.8147	0.0113206	211007	-0.634861291448072	-4.48113120407817
CPK3CA	5.2579	90.0893	0.00133133	211007	1.65973170748857	-6.62157683641539
CPK3CA	2.58243	46.1926	0.0123914	211007	0.948730816126386	-4.39075259537418
CPK3CA	1.3546	50.5865	0.00959695	211007	0.303506207798666	-4.64630993932166
CPK3CA	34.7522	169.855	0.00129488	211007	3.54824287935937	-6.64933725221688
CPK3CA	13.7098	126.521	0.00138587	211007	2.61811090557577	-6.58142717770726
CPK3CA	0.644758	33.3547	0.00930581	211007	-0.438880226387618	-4.67711634270342
CPK3CA	56.2802	247.342	0.00127931	211007	4.03034278590014	-6.66143440889704
CPK3CA	1.41396	47.7469	0.00777959	211007	0.346394278531113	-4.85625164140928
CPK3CA	8.67113	91.2062	0.00380573	211007	2.15999911678639	-5.57124745324466
CPK3CA	14.3046	125.945	0.00111852	211007	2.66058116386016	-6.79574889610321
CPK3CA	7.27715	123.479	0.00494699	211007	1.98473930204243	-5.30897596816574
CPK3CA	2.46062	50.8348	0.00853445	211007	0.900413350709736	-4.76364436535107
CPK3CA	0.582625	37.2956	0.0102982	211007	-0.540211524289232	-4.57578615629993
CPK3CA	0.436984	33.6106	0.0137305	211007	-0.82785869782914	-4.28813564325935
CPK3CA	11.7267	100.442	0.0041785	211007	2.46186829316142	-5.47780294852278
CPK3CA	50.8545	199.78	0.00180908	211007	3.92896861415429	-6.314936850219
CPK3CA	33.178	210.832	0.00735427	211007	3.50188700567008	-4.91247418206394
CPK3CA	7.00267	84.2003	0.00228484	211007	1.94629150490136	-6.08145927896945
CPK3CA	13.3515	98.3649	0.00584204	211007	2.59162873808496	-5.14267522806981
CPK3CA	5.12758	73.3287	0.00604574	211007	1.63463381298798	-5.10840138718832
CPK3CA	3.70419	80.8142	0.0037795	211007	1.30946461136467	-5.57816355323204
CPK3CA	1.19994	35.5834	0.00916714	211007	0.182271555543913	-4.6921299279472
CPK3CA	14.9878	125.85	0.00206835	211007	2.70723653683387	-6.18100409100841
CPK3CA	5.1525	93.6156	0.00524017	211007	1.63948203378248	-5.25140133842735
CPK3CA	1.98291	57.773	0.00302586	211007	0.684565462728571	-5.80055993038355
CPK3CA	3.51594	53.9599	0.0130833	211007	1.25730691483091	-4.33641867119578
CPK3CA	28.4825	179.829	0.0015097	211007	3.34928986359013	-6.49584432339058
CPK3CA	3.31905	50.8214	0.0253085	211007	1.19967859740291	-3.67661497129395
CPK3CA	10.2227	97.7411	0.00156515	211007	2.32461073775102	-6.45977361293765
CPK3CA	1.8254	47.3	0.00328695	211007	0.60179914110064	-5.71779519585475
CPK3CA	7.2356	89.6329	0.00400796	211007	1.97901328684534	-5.51947289528929
CPK3CA	0.815358	35.4918	0.00735873	211007	-0.204127998385695	-4.91186791547839
CPK3CA	4.70471	90.8506	0.00276319	211007	1.54856413458088	-5.89136946957088
CPK3CA	2.77581	66.3781	0.00468332	211007	1.02094259649814	-5.36374801884963
CPK3CA	3.73369	84.5113	0.00508879	211007	1.31739702078398	-5.28071519770144
CPK3CA	0.609612	27.6977	0.0147635	211007	-0.494932589764078	-4.21559736054879
CPK3CA	0.575933	27.0074	0.0138905	211007	-0.551763944496321	-4.27655012574353
CPK3CA	0.140855	12.9814	0.0567961	211007	-1.96002428653228	-2.8682876175842
CPK3CA	2.1683	54.8784	0.0106074	211007	0.773943450388035	-4.54620340822424
CPK3CA	3.15486	84.673	0.00253577	211007	1.14894412099911	-5.97725794052642
CPK3CA	1.56441	45.4773	0.00767063	211007	0.447508756105844	-4.87035652877535
CPK3CA	1.30597	37.8446	0.00612573	211007	0.266946059686882	-5.09525734597969
CPK3CA	4.24301	48.6769	0.0245109	211007	1.44527292304041	-3.70863736241003
CPK3CA	0.579529	34.4944	0.0103532	211007	-0.545539574313808	-4.5704596283127
CPK3CA	0.722134	27.9384	0.0249261	211007	-0.32554456174217	-3.69183983171085
CPK3CA	12.0471	93.6374	0.00614254	211007	2.48882396707205	-5.09251694158363
CPK3CA	12.3789	92.3349	0.00727044	211007	2.5159934103201	-4.92393846657212
CPK3CA	8.85572	83.7518	0.011518	211007	2.18106357792367	-4.46384424989766
CPK3CA	8.11807	90.916	0.00234046	211007	2.09409244119303	-6.0574077877355
CPK3CA	9.42635	87.1304	0.00625905	211007	2.24350895915104	-5.07372686257492
CPK3CA	28.1256	153.43	0.00387548	211007	3.33668019363037	-5.55308575288046
CPK3CA	29.2169	139.363	0.00420989	211007	3.37474730897643	-5.47031875989523
CPK3CA	6.17792	96.7066	0.00307547	211007	1.82098164523806	-5.78429754387489
CPK3CA	33.4798	221.888	0.00140383	211007	3.51094227188778	-6.56855106333069
CPK3CA	2.2554	44.9798	0.0106412	211007	0.81332734081605	-4.54302201947316
CPK3CA	86.2043	276.291	0.00351491	211007	4.4567200604162	-5.65074135859923
CPK3CA	2.20888	54.1174	0.014487	211007	0.792485599739243	-4.23450358342262
CPK3CA	2.84021	60.6396	0.00598547	211007	1.04387799310139	-5.11842041339802
CPK3CA	12.1612	92.8759	0.00419366	211007	2.49825055587958	-5.47418141798127
CPK3CA	8.23964	105.726	0.00400503	211007	2.10895665364659	-5.52020420785317
CPK3CA	5.39959	63.9005	0.00759317	211007	1.68632302476178	-4.88050611995913
CPK3CA	9.24217	94.9764	0.00616738	211007	2.22377670656585	-5.08848116658021
CPK3CA	24.7276	147.717	0.00230512	211007	3.20792002870416	-6.07262254315111
CPK3CA	0.879597	25.5958	0.0113688	211007	-0.128291430948548	-4.47688251768662
CPK3CA	0.356598	16.8076	0.0252385	211007	-1.03114618209378	-3.67938467255215
CPK3CA	0.919485	30.3968	0.0195762	211007	-0.0839415482845263	-3.93344073630221
CPK3CA	0.678929	32.9719	0.0132562	211007	-0.387238722428353	-4.32328991146415
CPK3CA	1.83956	52.7996	0.00326165	211007	0.60952641258987	-5.7255220766773
CPK3CA	1.62648	64.4062	0.00368894	211007	0.48641817051383	-5.60241612507021
CPK3CA	0.282994	20.1428	0.0212018	211007	-1.26232958297708	-3.85366919524807
CPK3CA	2.40676	54.5701	0.00373946	211007	0.87828144464809	-5.58881406300696
CPK3CA	3.95771	74.5834	0.00252671	211007	1.3756655751681	-5.98083721774725
CPK3CA	6.28688	65.281	0.00970274	211007	1.83846492221383	-4.63534695913433
CPK3CA	2.05037	45.2909	0.00780346	211007	0.718020264669231	-4.85318805389985
CPK3CA	4.49148	81.7766	0.00445287	211007	1.50218226882182	-5.41420644687065
CPK3CA	22.3199	180.428	0.00394267	211007	3.10547865721634	-5.5358971202089
CPK3CA	8.39051	81.0142	0.00178773	211007	2.12710130528246	-6.32680862034489
CPK3CA	8.24914	84.0755	0.0101829	211007	2.11010895248873	-4.58704543612954
CPK3CA	6.52987	75.3643	0.0140891	211007	1.87638703497378	-4.26235383020036
CPK3CA	13.3799	107.237	0.00351273	211007	2.5937535808306	-5.65136176603898
CPK3CA	23.5975	192.743	0.00237313	211007	3.16114077421696	-6.04354552005391
CPK3CA	1.33454	39.2758	0.0134878	211007	0.288586663186186	-4.30596970582783
CPK3CA	18.4119	117.847	0.00228114	211007	2.91299719469975	-6.08307996097414
CPK3CA	0.566848	32.1591	0.0141131	211007	-0.567664088795019	-4.26065183490967
CPK3CA	5.1029	58.438	0.0127378	211007	1.62980900557393	-4.3631813282082
CPK3CA	1.58944	41.1291	0.0113247	211007	0.463381752936849	-4.48076909803013
CPK3CA	38.8004	167.583	0.00451026	211007	3.65843055585444	-5.40140047746182
CPK3CA	11.6969	106.767	0.00247929	211007	2.45932384943138	-5.99978305011672
CPK3CA	1.92074	42.4652	0.0150983	211007	0.652710528452432	-4.19317312428063
CPK3CA	3.57524	59.6728	0.00699253	211007	1.27403230675979	-4.96291284258631
CPK3CA	0.709619	29.0057	0.0155013	211007	-0.343027072696976	-4.16683138760617
CPK3CA	2.53735	47.1945	0.00827636	211007	0.931120229320153	-4.79435202076989
CPK3CA	16.586	126.155	0.00156759	211007	2.80855896602901	-6.45821587083751
CPK3CA	0.218437	16.6652	0.0412017	211007	-1.52125763554089	-3.18927576134199
CPK3CA	0.315527	16.391	0.0253544	211007	-1.15351102221559	-3.67480299398675
CPK3CA	2.85451	58.0005	0.00700646	211007	1.04890019965654	-4.96092269835481
CPK3CA	2.18661	51.8403	0.0064026	211007	0.782352399317952	-5.0510511211137
CPK3CA	27.2165	144.623	0.00356402	211007	3.3038234070309	-5.63686615771704
CPK3CA	6.71452	80.2958	0.00357435	211007	1.904272345663	-5.63397193754891
CPK3CA	6.70533	69.5993	0.00283357	211007	1.90290273252476	-5.8662178782306
CPK3CA	8.58493	99.5753	0.0041934	211007	2.15000834055964	-5.47424341825314
CPK3CA	1.28231	42.7228	0.00779845	211007	0.248663138939619	-4.85383028298234
CPK3CA	2.41027	61.5989	0.00414891	211007	0.879738774422335	-5.48490962984065
CPK3CA	5.65597	94.0014	0.00212165	211007	1.73271162447837	-6.15556119113128
CPK3CA	3.9591	95.6538	0.00176808	211007	1.37601672670876	-6.33786106692161
CPK3CA	3.93703	66.4461	0.00584196	211007	1.37042663194781	-5.14268892201024
CPK3CA	3.05587	51.9742	0.00719927	211007	1.11706433113244	-4.93377564698922
CPK3CA	2.73921	56.3309	0.00730137	211007	1.00766955765956	-4.91969327720296
CPK3CA	1.52616	49.6123	0.00458669	211007	0.422754776645125	-5.38459664794869
CPK3CA	10.5309	110.58	0.00379836	211007	2.35431379257899	-5.57318588435416
CPK3CA	0.509646	26.7054	0.0117729	211007	-0.674038911922011	-4.44195499893387
CPK3CA	0.993435	55.5998	0.00704626	211007	-0.00658664439480892	-4.95525829937489
CPK3CA	6.13463	77.3565	0.00570532	211007	1.81394976664572	-5.16635620609303
CPK3CA	2.37789	48.9702	0.00672867	211007	0.86621353983956	-5.00137777744086
CPK3CA	7.05173	104.341	0.00865036	211007	1.95327297679188	-4.75015434040727
CPK3CA	34.3194	153.522	0.00250587	211021	3.53571079194946	-5.98911929935264
CPK3CA	4.2926	141.86	0.00256255	211021	1.45689260996543	-5.96675242251285
CPK3CA	124.691	298.543	0.000665644	211021	4.82583867686566	-7.31475556487293
CPK3CA	28.8867	194.111	0.000969305	211021	3.36338128157791	-6.93893123811731
CPK3CA	180.468	394.318	0.000448833	211021	5.19555347673748	-7.70885967704718
CPK3CA	9.86248	122.429	0.00101394	211021	2.28873765828654	-6.89391154716149
CPK3CA	4.41969	105.44	0.00135756	211021	1.48606955788337	-6.6020663082379
CPK3CA	6.42477	98.9242	0.00124518	211021	1.86016083247516	-6.68847518120265
CPK3CA	1.12888	37.7738	0.00620086	211021	0.121225990767368	-5.08306728687297
CPK3CA	1.12511	44.8273	0.0053328	211021	0.117880808654226	-5.2338788504108
CPK3CA	2.97026	63.7623	0.00202002	211021	1.08864949107057	-6.20464786662794
CPK3CA	5.57166	137.622	0.00125636	211021	1.71769303467317	-6.67953662780118
CPK3CA	64.9377	288.212	0.00050818	211021	4.17342834873921	-7.58467484243743
CPK3CA	23.7344	184.816	0.000505595	211021	3.1669254725601	-7.58977460442103
CPK3CA	27.7628	203.509	0.00144078	211021	3.32369699510543	-6.542570645376
CPK3CA	1.88327	53.3682	0.00424794	211021	0.633009627606211	-5.46132111943603
CPK3CA	12.654	121.784	0.000711239	211021	2.53797337072469	-7.24850203837268
CPK3CA	1.45188	51.4501	0.00619888	211021	0.37285926835925	-5.08338664841068
CPK3CA	1.06163	38.8428	0.00565167	211021	0.0598054628679251	-5.1758042022763
CPK3CA	12.6662	122.899	0.00189481	211021	2.53893702827433	-6.26863670932675
CPK3CA	92.2529	254.819	0.00151757	211021	4.52453371874089	-6.49064490759368
CPK3CA	58.8897	228.937	0.000815084	211021	4.0756662027	-7.11221938254984
CPK3CA	4.8625	66.2458	0.00267352	211021	1.58155270894456	-5.9243593227731
CPK3CA	13.9993	108.408	0.00307159	211021	2.63900732836522	-5.78555993614543
CPK3CA	9.90002	103.587	0.00383838	211021	2.29253677734052	-5.5627048763968
CPK3CA	9.23251	84.2747	0.0050907	211021	2.22273095087424	-5.28033993331738
CPK3CA	3.56591	50.7227	0.00364564	211021	1.27141928076015	-5.61422334594401
CPK3CA	14.7542	102.089	0.00135555	211021	2.69152778801616	-6.6035480029482
CPK3CA	3.15502	51.1909	0.0107765	211021	1.1489948351173	-4.53038744154441
CPK3CA	4.75626	72.0831	0.00483573	211021	1.55946164512236	-5.33172317905372
CPK3CA	262.686	451.62	0.000928867	211021	5.57095940254204	-6.9815449940927
CPK3CA	21.7501	152.63	0.00142528	211021	3.07961835522527	-6.55338699333533
CPK3CA	8.97585	116.874	0.00089128	211021	2.19453763741076	-7.02285192621321
CPK3CA	42.6474	162.997	0.00173516	211021	3.75296631076646	-6.35665565081505
CPK3CA	23.3248	142.388	0.00120044	211021	3.14951717220576	-6.72506712272731
CPK3CA	5.25007	79.5018	0.00247616	211021	1.65824140984798	-6.00104630589218
CPK3CA	8.47255	97.1099	0.00200648	211021	2.13683152592751	-6.21137333591226
CPK3CA	8.87127	101.589	0.00202902	211021	2.18281796532824	-6.20020236111459
CPK3CA	9.58058	109.264	0.00271382	211021	2.25973813294762	-5.90939804253973
CPK3CA	15.6224	143.838	0.00102417	211021	2.74870578177645	-6.88387275051889
CPK3CA	3.21625	55.4644	0.00186552	211021	1.16821608461382	-6.2842154443742
CPK3CA	13.1807	152.474	0.0012139	211021	2.57875363843793	-6.71391696206052
CPK3CA	5.3849	97.8366	0.00148563	211021	1.68359874033379	-6.5119163542686
CPK3CA	34.5906	165.18	0.000896197	211021	3.54358196885241	-7.01735030308492
CPK3CA	40.4752	189.436	0.000815314	211021	3.70068944087329	-7.11193724284956
CPK3CA	31.5535	202.07	0.00101415	211021	3.45168451785816	-6.89370445575948
CPK3CA	49.1064	240.012	0.00122184	211021	3.89398937253832	-6.70739735970208
CPK3CA	1.74349	50.3897	0.00688276	211021	0.555888851527788	-4.97873554469047
CPK3CA	12.8792	113.095	0.00217404	211021	2.55561360694595	-6.13116809118835
CPK3CA	4.67828	81.5807	0.0027788	211021	1.5429305210095	-5.88573609914555
CPK3CA	9.06584	106.094	0.000992738	211021	2.20451350400643	-6.91504377566133
CPK3CA	12.5089	117.213	0.00103926	211021	2.52644039095651	-6.86924635755403
CPK3CA	4.51885	75.641	0.00221295	211021	1.5082575366939	-6.11342881193259
CPK3CA	3.77162	63.7224	0.0034468	211021	1.32750461738459	-5.67030901459866
CPK3CA	16.0392	170.424	0.00137164	211021	2.77503572588283	-6.59174817477945
CPK3CA	1.45095	69.8976	0.00413521	211021	0.372218514314529	-5.48821716582265
CPK3CA	25.1925	139.535	0.00234197	211021	3.22654633117242	-6.05676282345313
CPK3CA	0.990261	26.3738	0.00908851	211021	-0.00978673423582452	-4.70074430062015
CPK3CA	24.0763	170.567	0.00191059	211021	3.18122795414951	-6.26034318409998
CPK3CA	4.25078	67.4011	0.00399926	211021	1.44710249550863	-5.52164593497686
CPK3CA	0.655987	26.2937	0.0106709	211021	-0.42161430730758	-4.54023486858457
CPK3CA	16.9311	124.131	0.0015947	211021	2.82915216745433	-6.44106964821035
CPK3CA	5.41775	74.7943	0.00147663	211021	1.6896806001103	-6.51799281460126
CPK3CA	541.514	708.962	0.000326861	211021	6.29436892021579	-8.02597555389023
CPK3CA	33.6158	192.761	0.000446219	211021	3.51499619453711	-7.71470069507054
CPK3CA	9.07386	102.898	0.00176331	211021	2.20539775242537	-6.34056255438177
CPK3CA	1.12397	61.3868	0.00622794	211021	0.116867060723845	-5.07870965896816
CPK3CA	20.4401	184.638	0.000733851	211021	3.01749865769144	-7.2172045472317
CPK3CA	27.806	165.031	0.000575416	211021	3.32525182474735	-7.46041730049029
CPK3CA	0.7576	44.4477	0.0092397	211021	-0.277599737110268	-4.68424586138809
CPK3CA	58.6481	219.047	0.000494475	211021	4.07155517900781	-7.6120139642968
CPK3CA	118.714	323.706	0.000530686	211021	4.77671723905837	-7.54134004873089
CPK3CA	14.2703	157.093	0.000490529	211021	2.6581804543932	-7.62002615736305
CPK3CA	11.2385	143.063	0.000889799	211021	2.41934538360274	-7.02451496344102
CPK3CA	370.596	466.804	0.00057475	211021	5.91511252048486	-7.46157539432098
CPK3CA	184.187	480.629	0.000407195	211021	5.21595154586919	-7.80621837178174
CPK3CA	183.277	475.346	0.00036011	211021	5.2109986696132	-7.92910101763115
CPK3CA	27.61	180.899	0.000615719	211021	3.31817802594206	-7.39271986733858
CPK3CA	4.99898	100.173	0.00120025	211021	1.60923389162327	-6.72522541055322
CPK3CA	11.7536	126.595	0.000850801	211021	2.46415957664321	-7.06933229927452
CPK3CA	22.8214	171.659	0.000525822	211021	3.12769869224537	-7.55054780553962
CPK3CA	3.40591	123.832	0.00234886	211021	1.22551215793366	-6.05382517491122
CPK3CA	22.4666	157.556	0.000934719	211021	3.1120297618867	-6.97526460860457
CPK3CA	2.90575	75.5419	0.00344145	211021	1.06669153254168	-5.67186238477999
CPK3CA	4.77656	77.6777	0.0018842	211021	1.56372062214804	-6.27425195134971
CPK3CA	14.1928	119.064	0.00204328	211021	2.6527347937643	-6.19319891918469
CPK3CA	62.254	298.097	0.00240949	211021	4.13122279030854	-6.02834017213114
CPK3CA	9.322	101.279	0.0016091	211021	2.23237719795055	-6.43208026249917
CPK3CA	29.1884	170.792	0.00147319	211021	3.3737713700715	-6.52032516136101
CPK3CA	10.6538	95.5504	0.00262818	211021	2.36591663602651	-5.94146368755464
CPK3CA	1.10212	48.9521	0.00544406	211021	0.0972355977242789	-5.21323017294579
CPK3CA	3.41866	77.9618	0.00204759	211021	1.2292486614303	-6.19109178715913
CPK3CA	1.94701	53.2309	0.00462248	211021	0.666294862483704	-5.37682392137541
CPK3CA	1.30443	35.7969	0.00996602	211021	0.265766163748589	-4.60857397230174
CPK3CA	1.93	53.8219	0.00569948	211021	0.657520002916794	-5.16738033637334
CPK3CA	2.6334	91.8013	0.00379737	211021	0.968275786940106	-5.57344655712837
CPK3CA	0.766296	31.8447	0.0247946	211021	-0.266186760907175	-3.6971293914559
CPK3CA	2.25413	70.8414	0.00443631	211021	0.812764089198442	-5.41793232915843
CPK3CA	14.9298	113.241	0.0044207	211021	2.70335921561409	-5.42145722439118
CPK3CA	32.8972	229.15	0.00279659	211021	3.49338754776659	-5.8793544611345
CPK3CA	19.0119	135.717	0.00368191	211021	2.94506509890204	-5.60432363970736
CPK3CA	20.9486	153.889	0.00257774	211021	3.04207181835955	-5.96084223292589
CPK3CA	6.16257	71.0769	0.00795122	211021	1.81849389833066	-4.83442990297005
CPK3CA	1.96622	40.8521	0.0122061	211021	0.676112917804151	-4.40581945220127
CPK3CA	2.39321	49.4614	0.00626773	211021	0.872635561030776	-5.07234103135745
CPK3CA	3.75712	58.1791	0.0109126	211021	1.32365270645971	-4.51783719405543
CPK3CA	12.6015	111.949	0.00261874	211021	2.53381585449087	-5.94506199291687
CPK3CA	4.03138	64.394	0.0059533	211021	1.394108749104	-5.12380959132171
CPK3CA	8.32721	133.792	0.000720529	211021	2.11952846610225	-7.23552489350819
CPK3CA	0.598261	27.9387	0.0200581	211021	-0.51372816540072	-3.90912221678662
CPK3CA	2.85992	55.9968	0.00769251	211021	1.05079365241256	-4.86750815080142
CPK3CA	0.359001	25.4515	0.0194985	211021	-1.02443010498242	-3.93741773944809
CPK3CA	1.73747	47.4428	0.00920877	211021	0.552430032120698	-4.68759898812218
CPK3CA	5.05328	67.0217	0.0045515	211021	1.62003753740071	-5.39229843001893
CPK3CA	0.88219	31.8376	0.00906834	211021	-0.125347826673661	-4.70296605255365
CPK3CA	0.895714	28.9483	0.0111643	211021	-0.110134113389801	-4.49503409158025
CPK3CA	2.83706	55.7749	0.00246734	211021	1.04276830470424	-6.00461463171749
CPK3CA	2.65099	43.6802	0.0184836	211021	0.974933155138325	-3.99087142654586
CPK3CA	0.514226	21.5998	0.0330594	211021	-0.665092421445777	-3.40944933557428
CPK3CA	0.288324	20.7899	0.0242783	211021	-1.24367043118448	-3.71817233171657
CPK3CA	0.752518	43.6801	0.00930211	211021	-0.284330362379411	-4.67751402283626
CPK3CA	12.0365	89.2257	0.00440327	211021	2.4879436999455	-5.4254078322626
CPK3CA	2.65624	56.0351	0.00790591	211021	0.976911588977621	-4.84014469793161
CPK3CA	1.92065	48.2041	0.0119751	211021	0.652663670414057	-4.42492578498934
CPK3CA	3.14868	57.1233	0.00571668	211021	1.1469833173935	-5.1643670616795
CPK3CA	1.59758	49.9996	0.00688539	211021	0.468489984262941	-4.97835350352561
CPK3CA	8.67228	95.9455	0.00368992	211021	2.16013173199893	-5.60215050138152
CPK3CA	0.182979	19.6539	0.0382558	211021	-1.69838388682383	-3.26346009621794
CPK3CA	4.78072	66.2328	0.0106679	211021	1.56459116277523	-4.54051604653458
CPK3CA	0.91108	30.402	0.0131712	211021	-0.093124569990475	-4.32972265120465
CPK3CA	3.68649	46.4622	0.0268548	211021	1.30467478584386	-3.61731070305516
CPK3CA	0.930026	29.4237	0.0193543	211021	-0.0725427362363774	-3.94484066197182
CPK3CA	0.482153	26.4997	0.0207403	211021	-0.729493787915058	-3.87567661148306
CPK3CA	1.62999	41.3792	0.0141105	211021	0.488573879830527	-4.26083607788416
CPK3CA	0.767263	25.1174	0.02737	211021	-0.264925641995986	-3.59830775592955
CPK3CA	0.426677	20.8155	0.0281243	211021	-0.851727992279853	-3.57112130765618
CPK3CA	0.347776	21.2908	0.0201279	211021	-1.05619668461831	-3.90564836667995
CPK3CA	23.7604	137.766	0.00231478	211021	3.16802032936957	-6.06844062835721
CPK3CA	18.8009	116.536	0.00223393	211021	2.93390474103049	-6.10399291275622
CPK3CA	4.37235	76.2932	0.00320194	211021	1.47530062200486	-5.74399840287175
CPK3CA	40.4527	179.466	0.00306531	211021	3.70013339034981	-5.7876065727835
CPK3CA	6.49696	98.6071	0.00230877	211021	1.87133437519174	-6.07104036379208
CPK3CA	5.86256	64.5734	0.00289976	211021	1.7685863682616	-5.84312730403508
CPK3CA	1.86914	49.5179	0.00481506	211021	0.625478432035125	-5.3360067727505
CPK3CA	1.2659	39.754	0.0102694	211021	0.235783331660646	-4.5785866793384
CPK3CA	1.5489	50.0476	0.00387372	211021	0.437545001571576	-5.55353999332599
CPK3CA	3.03167	66.8181	0.00230896	211021	1.10911362280659	-6.07095807227651
CPK3CA	45.381	167.203	0.00235781	211021	3.81509351524817	-6.05002205687341
CPK3CA	7.91177	94.5067	0.0042974	211021	2.06835152413044	-5.44974509032065
CPK3CA	10.037	92.0675	0.00418451	211021	2.30627826483166	-5.47636566672242
CPK3CA	42.3711	224.832	0.0024545	211021	3.74646652606687	-6.00983220446617
CPK3CA	176.983	416.28	0.00129391	211021	5.17605368276345	-6.6500866370997
CPK3CA	1.10975	55.2757	0.00540662	211021	0.104134764732008	-5.22013115031959
CPK3CA	4.44578	53.7362	0.00224933	211021	1.49195533163663	-6.09712288488819
CPK3CA	3.72408	68.9754	0.00510193	211021	1.3148198414612	-5.2781363794664
CPK3CA	8.31796	108.367	0.00180333	211021	2.11841703246088	-6.3181203232224
CPK3CA	33.3108	190.074	0.00135091	211021	3.50588166872896	-6.60697683954361
CPK3CA	2.85773	50.2095	0.00349928	211021	1.05002760338645	-5.65519804593457
CPK3CA	2.79017	45.3607	0.00322561	211021	1.02610252587664	-5.73663319933367
CPK3CA	6.49873	98.8858	0.00276977	211021	1.87160677319615	-5.88899099472125
CPK3CA	8.42259	101.422	0.00213711	211021	2.13091738190488	-6.14830082994086
CPK3CA	1.12537	52.5734	0.00533156	211021	0.118111870473177	-5.23411140070085
CPK3CA	4.70806	84.5824	0.00318603	211021	1.5492759335819	-5.74897965134276
CPK3CA	59.7498	183.924	0.00281173	211021	4.09016584352568	-5.87395532671335
CPK3CA	1.05093	50.9391	0.00570922	211021	0.0496754864417058	-5.16567286709702
CPK3CA	4.40707	78.7592	0.00363053	211021	1.4832100695549	-5.6183766358535
CPK3CA	19.8581	123.566	0.00372644	211021	2.98861198435258	-5.59230192467111
CPK3CA	1.94725	69.019	0.0046219	211021	0.666418120817921	-5.37694940301956
CPK3CA	3.54803	67.9811	0.00225477	211021	1.26639251987946	-6.09470730679481
CPK3CA	1.90931	45.6121	0.00314249	211021	0.646741920245171	-5.76273979968473
CPK3CA	3.48736	59.6186	0.00258075	211021	1.24914500297254	-5.95967522461857
CPK3CA	64.5428	205.999	0.00272687	211021	4.1673285696307	-5.90460084768881
CPK3CA	67.033	185.489	0.00207361	211021	4.20518503544771	-6.17846422928708
CPK3CA	5.16888	59.3765	0.00174119	211021	1.64265603062231	-6.35318649146826
CPK3CA	5.22289	79.0393	0.00229758	211021	1.65305088853929	-6.07589888388363
CPK3CA	15.4685	106.27	0.00329703	211021	2.7388056980222	-5.71473321575287
CPK3CA	2.49656	61.9743	0.00360496	211021	0.914913784316829	-5.6254446040072
CPK3CA	48.6344	197.025	0.0036394	211021	3.88433109945082	-5.61593644608513
CPK3CA	1.07037	37.5408	0.00747408	211021	0.0680043830932363	-4.89631424420305
CPK3CA	2.02588	45.3762	0.00839143	211021	0.706004174062454	-4.78054433202525
CPK3CA	117.446	249.251	0.0070671	211021	4.76597865347942	-4.9523050670976
CPK3CA	3.31822	63.9373	0.00421913	211021	1.19942849457319	-5.46812633332579
CPK3CA	29.1494	183.528	0.00411672	211021	3.37243432939427	-5.49269854919459
CPK3CA	101.873	243.856	0.0026111	211021	4.62372693946648	-5.94798369049645
CPK3CA	2.91437	64.687	0.00205876	211021	1.06965367294526	-6.18565141916789
CPK3CA	11.431	88.2905	0.00454902	211021	2.43632896304364	-5.39284345383326
CPK3CA	6.92431	94.027	0.00519908	211021	1.93503840811994	-5.25927359212441
CPK3CA	0.860689	44.24	0.00929488	211021	-0.150022047703486	-4.67829156805882
CPK3CA	2.19714	44.7125	0.0109233	211110	0.787156514631222	-4.51685715651574
CPK3CA	1.13786	37.3869	0.011425	211110	0.129149305289108	-4.47195134220187
CPK3CA	4.67647	73.5931	0.00641509	211110	1.5425435518179	-5.04910225139487
CPK3CA	16.6763	137.884	0.00113934	211110	2.81398854978238	-6.77730613159889
CPK3CA	0.138973	11.5557	0.0575653	211110	-1.97347560932369	-2.85483532337005
CPK3CA	0.47051	24.6256	0.0127521	211110	-0.753938066197443	-4.36205931505787
CPK3CA	4.72316	67.6501	0.00169378	211110	1.55247806711341	-6.380792561316
CPK3CA	1.3359	43.8666	0.0104798	211110	0.289605222013629	-4.55830568424081
CPK3CA	0.420849	26.1285	0.0356422	211110	-0.865481179470894	-3.33422494988959
CPK3CA	27.042	182.945	0.00506619	211110	3.29739121293657	-5.28516622317109
CPK3CA	9.57816	67.4441	0.0179575	211110	2.25948550672973	-4.01974742401532
CPK3CA	9.69195	104.293	0.0052621	211110	2.27129564404704	-5.24722509236369
CPK3CA	15.2338	81.0251	0.0209403	211110	2.72351664333612	-3.86607974699481
CPK3CA	1.10679	36.3657	0.00993864	211110	0.1014639338338	-4.61132508860004
CPK3CA	1.53945	41.0455	0.0116925	211110	0.431425209777696	-4.44880766836423
CPK3CA	7.82798	116.687	0.00153296	211110	2.05770449459955	-6.48055477206171
CPK3CA	1.29142	35.1192	0.0209072	211110	0.255742388158604	-3.86766168172939
CPK3CA	0.29683	21.4308	0.0202136	211110	-1.21459569462985	-3.90139963379101
CPK3CA	1.96539	34.4202	0.054951	211110	0.675690698910451	-2.90131339993595
CPK3CA	0.975496	33.3964	0.0143517	211110	-0.0248092193886799	-4.2438868768942
CPK3CA	1.0089	29.7918	0.0148676	211110	0.00886062843219647	-4.20857093032577
CPK3CA	9.01323	80.2082	0.0120933	211110	2.19869349794389	-4.41510369874669
CPK3CA	11.1762	99.3207	0.00617385	211110	2.41378651728487	-5.08743264862977
CPK3CA	3.56466	74.2534	0.00589116	211110	1.27106867764909	-5.13430235673672
CPK3CA	24.8515	117.056	0.00961712	211110	3.21291811289395	-4.64421043542593
CPK3CA	3.96194	45.2748	0.0186777	211110	1.37673380429496	-3.98042498010044
CPK3CA	15.4032	119.333	0.00902411	211110	2.73457528004157	-4.70785539458442
CPK3CA	23.3301	158.981	0.00407199	211110	3.14974437235077	-5.50362345553261
CPK3CA	6.86683	75.477	0.00655324	211110	1.9267025732523	-5.02779569514862
CPK3CA	6.67764	68.2268	0.0086857	211110	1.89876463171256	-4.74607728380352
CPK3CA	0.571973	32.2671	0.0174833	211110	-0.558663491513629	-4.04650913938745
CPK3CA	3.78032	53.2608	0.0113747	211110	1.32980866213303	-4.47636368811929
CPK3CA	1.17341	29.5117	0.00511329	211110	0.159914039716363	-5.27591224632332
CPK3CA	5.23894	70.6047	0.0087804	211110	1.65611918779322	-4.73523331428629
CPK3CA	3.31597	63.6174	0.00904712	211110	1.19875019018749	-4.70530880396106
CPK3CA	1.19604	31.0401	0.0158857	211110	0.179016099785228	-4.14233594550195
CPK3CA	1.33335	44.4356	0.0127499	211110	0.287694572373657	-4.36223185054571
CPK3CA	0.365205	23.4201	0.0191673	211110	-1.0072964392269	-3.9545495769146
CPK3CA	1.0299	36.4997	0.00873872	211110	0.029461710149619	-4.73999155312924
CPK3CA	0.384745	19.5176	0.0155947	211110	-0.955174501799182	-4.16082416604232
CPK3CA	1.92947	44.7056	0.00310967	211110	0.657245353805216	-5.77323866774575
CPK3CA	0.985396	32.8751	0.00710375	211110	-0.0147116881457861	-4.94713246535294
CPK3CA	0.510039	29.0353	0.0117638	211110	-0.673268085599257	-4.44272825945497
CPK3CA	11.6395	114.251	0.00850553	211110	2.45440448605422	-4.76703873879135
CPK3CA	32.5218	153.536	0.00528876	211110	3.48191063370133	-5.24217146512583
CPK3CA	10.7021	77.6073	0.00859644	211110	2.3704399838933	-4.75640711491344
CPK3CA	3.28505	45.3788	0.0112632	211110	1.18938187252089	-4.48621450481596
CPK3CA	4.57181	60.9983	0.00918674	211110	1.5199091877637	-4.6899941389532
CPK3CA	16.576	109.079	0.00488659	211110	2.80795586607707	-5.32126056026434
CPK3CA	1.97112	39.2593	0.00963918	211110	0.67860190911791	-4.64191923621834
CPK3CA	3.21125	61.5098	0.00653951	211110	1.16666026944196	-5.02989303986734
CPK3CA	1.16694	36.5145	0.00942638	211110	0.154384938100932	-4.66424313726815
CPK3CA	3.51891	50.6035	0.00454686	211110	1.25815128256482	-5.39331839414483
CPK3CA	4.09594	67.9877	0.0087892	211110	1.40999623919242	-4.73423158394116
CPK3CA	20.2462	107.692	0.0135334	211110	3.00796712162229	-4.30259457494632
CPK3CA	3.73709	54.756	0.0115063	211110	1.31830723370277	-4.46486056752791
CPK3CA	0.620993	32.4636	0.0177136	211110	-0.476435469253896	-4.03342257285907
CPK3CA	0.934646	47.2696	0.00855939	211110	-0.0675874310098386	-4.76072635304996
CPK3CA	6.18989	81.3925	0.00743147	211110	1.82291731594087	-4.90203159325355
CPK3CA	6.38849	88.5771	0.00532207	211110	1.85449793373534	-5.23589295356312
CPK3CA	0.925468	36.7069	0.0129664	211110	-0.0774557234712615	-4.34539388279002
CPK3CA	6.41065	77.0638	0.0065516	211110	1.8579606698477	-5.02804598435605
CPK3CA	0.63458	24.5755	0.0141826	211110	-0.454791916245216	-4.25573941784535
CPK3CA	0.578419	25.0615	0.0103731	211110	-0.547456759437826	-4.56853936216631
CPK3CA	29.8175	140.763	0.00499706	211110	3.39509546947069	-5.29890553948783
CPK3CA	7.09963	74.0632	0.00732432	211110	1.9600426700133	-4.91655496115274
CPK3CA	7.78705	86.5494	0.00398097	211110	2.05246209753224	-5.52622977078738
CPK3CA	2.41816	53.041	0.00827076	211110	0.883006920392188	-4.79502887574089
CPK3CA	2.72226	52.7091	0.00808152	211110	1.00146241766919	-4.81817530532938
CPK3CA	0.390501	25.4713	0.0153649	211110	-0.940324748886213	-4.17566959171895
CPK3CA	0.472194	42.2016	0.0127067	211110	-0.750365360891757	-4.36562586557283
CPK3CA	5.46114	53.7425	0.0252694	211110	1.69765755917175	-3.67816110143337
CPK3CA	25.9116	197.41	0.00710106	211110	3.25469074488665	-4.94751121030372
CPK3CA	6.36224	76.039	0.00565838	211110	1.85038051660159	-5.17461764681682
CPK3CA	3.71219	53.7458	0.0158936	211110	1.31162199895886	-4.14183876651042
CPK3CA	0.953401	34.3954	0.0104888	211110	-0.0477196873342609	-4.55744725777908
CPK3CA	7.91347	81.2746	0.00631834	211110	2.06856637079393	-5.06429876355193
CPK3CA	0.700581	51.7421	0.0099917	211110	-0.355845288198255	-4.60600053062881
CPK3CA	2.42022	49.9013	0.00661098	211110	0.883858445127523	-5.0190233758962
CPK3CA	1.6739	44.0306	0.00477926	211110	0.515156233126437	-5.34346955617882
CPK3CA	12.0555	82.1947	0.0126083	211110	2.48952098733875	-4.37339995173345
CPK3CA	4.00954	51.0123	0.0132185	211110	1.38867652152146	-4.32613791544398
CPK3CA	0.362944	23.8468	0.0303077	211110	-1.01350672659057	-3.49635347333867
CPK3CA	1.41387	54.9691	0.0141456	211110	0.34633062548264	-4.25835165731273
CPK3CA	18.3793	111.561	0.00718199	211110	2.91122503132743	-4.93617877554903
CPK3CA	0.515828	24.0157	0.0213249	211110	-0.661981902401812	-3.84787987494716
CPK3CA	6.08981	66.2567	0.00985253	211110	1.80661688254875	-4.62002700398729
CPK3CA	10.6293	128.059	0.0060211	211110	2.3636143388215	-5.11248531210096
CPK3CA	0.548115	25.1083	0.0109466	211110	-0.601270160035797	-4.51472637321855
CPK3CA	16.0841	108.359	0.00559557	211110	2.77783120637457	-5.18578006573172
CPK3CA	1.7451	48.7506	0.00802247	211110	0.556811860602689	-4.82550892446996
CPK3CA	0.320276	20.1431	0.0312231	211110	-1.13857215492775	-3.46659707350079
CPK3CA	0.582874	23.1078	0.0102938	211110	-0.539784239488836	-4.57621350673379
CPK3CA	1.08482	32.4394	0.0119836	211110	0.0814140746122134	-4.42421623060144
CPK3CA	2.1563	66.3256	0.00510132	211110	0.768393789934483	-5.27825594921148
CPK3CA	9.30284	96.5709	0.00526721	211110	2.23031972988543	-5.24625446838146
CPK3CA	0.964191	36.3783	0.00829711	211110	-0.0364658712172154	-4.79184801758385
CPK3CA	0.620697	31.0303	0.0112776	211110	-0.476912238826989	-4.48493682150756
CPK3CA	25.9269	153.964	0.00563122	211110	3.25528103976186	-5.1794291640358
CPK3CA	6.72598	71.9382	0.0110021	211110	1.90597763977812	-4.50966911531368
CPK3CA	4.3249	60.1757	0.00578049	211110	1.46438901872926	-5.15326682480455
CPK3CA	1.58005	41.3041	0.0101263	211110	0.457456492107785	-4.59261927916975
CPK3CA	0.347744	26.4621	0.0258811	211110	-1.0562887021017	-3.65424230638871
CPK3CA	8.55596	77.4616	0.00619451	211110	2.14662811612742	-5.08409186307449
CPK3CA	17.7952	138.902	0.0088226	211110	2.87892875801111	-4.73043866782338
CPK3CA	5.20907	63.5307	0.00748694	211110	1.65040133695266	-4.89459510965644
CPK3CA	6.84881	71.8489	0.00992873	211110	1.92407491455487	-4.61232270437122
CPK3CA	3.31239	48.162	0.00603793	211110	1.19766998321379	-5.10969404100749
CPK3CA	6.29787	73.9376	0.00635136	211110	1.84021148099231	-5.059086315781
CPK3CA	2.64412	55.6618	0.00718576	211110	0.972338306738659	-4.93565398912297
CPK3CA	0.651422	33.4538	0.0122808	211110	-0.428597613299198	-4.39971821180528
CPK3CA	4.99904	60.3475	0.00800153	211110	1.60924589399974	-4.82812250558825
CPK3CA	11.9132	105.195	0.00612765	211110	2.47764702905874	-5.09494396305747
CPK3CA	1.97177	54.9737	0.0101432	211110	0.678931616518262	-4.59095174875054
CPK3CA	8.65893	83.0526	0.00808414	211110	2.15859115835861	-4.81785116143139
CPK3CA	2.94942	53.665	0.00508575	211110	1.08160854085192	-5.28131276773221
CPK3CA	10.4259	96.4487	0.00661813	211110	2.34429309489382	-5.01794242627885
CPK3CA	3.93197	55.5735	0.0104273	211110	1.36914057255083	-4.56332791212986
CPK3CA	1.56952	48.3893	0.00764567	211110	0.450769840130436	-4.87361580446146
CPK3CA	0.592184	48.1901	0.010132	211110	-0.523937881578994	-4.59205654684271
CPK3CA	0.430691	22.4702	0.016253	211110	-0.842364383355864	-4.1194777718611
CPK3CA	0.888279	52.8854	0.0112577	211110	-0.118469396147865	-4.48670294001254
CPK3CA	14.766	111.466	0.00575646	211110	2.69232724063697	-5.15743257654142
CPK3CA	1.91137	48.5474	0.0109869	211110	0.647820262424897	-4.51105162497042
CPK3CA	1.24198	35.86	0.0185189	211110	0.21670688032205	-3.98896344677645
CPK3CA	6.48969	68.8043	0.00832089	211110	1.87021476378165	-4.78898605871618
CPK3CA	0.587933	30.1195	0.0119061	211110	-0.531142283154032	-4.43070440515972
CPK3CA	24.9677	141.769	0.0045659	211110	3.21758298951661	-5.38913963212181
CPK3CA	1.56626	38.4138	0.0127692	211110	0.448690611884535	-4.36071925772859
CPK3CA	4.95918	72.9559	0.00826749	211110	1.60124040448891	-4.79542432266455
CPK3CA	9.48463	124.972	0.0068532	211110	2.24967259366459	-4.98303958250546
CPK3CA	5.50342	66.0737	0.00472434	211110	1.70536971717142	-5.35502741033263
CPK3CA	2.93178	57.1524	0.00784506	211110	1.07560974710279	-4.84787124464283
CPK3CA	6.74847	69.6918	0.00785363	211110	1.909315812525	-4.84677943368901
CPK3CA	16.6986	95.9334	0.0174865	211110	2.81532488357325	-4.04632612432823
CPK3CA	11.2438	89.01	0.00871591	211110	2.41981686562177	-4.74260518779062
CPK3CA	5.87868	88.867	0.00748467	211110	1.77133224691301	-4.89489835025881
CPK3CA	3.82772	59.3086	0.00391878	211110	1.3422693256699	-5.54197489810995
CPK3CA	2.9196	60.0134	0.0054802	211110	1.07144662059534	-5.20661368233782
CPK3CA	8.64919	94.292	0.00832448	211110	2.15746567494064	-4.78855470752895
CPK3CA	4.5176	69.2966	0.00907562	211110	1.50798087937649	-4.70216358160567
CPK3CA	2.83581	46.6518	0.0141053	211110	1.04232761065688	-4.26120466570083
CPK3CA	7.03643	82.8345	0.00511623	211110	1.95110093927738	-5.27533743927842
CPK3CA	2.97359	56.0156	0.0053807	211110	1.08976997706816	-5.22493680174805
CPK3CA	7.1894	76.038	0.0107102	211110	1.97260771901583	-4.53655872056052
CPK3CA	3.42881	54.0934	0.0110826	211110	1.23221326220516	-4.50237896815095
CPK3CA	0.938156	35.5514	0.013857	211110	-0.0638390325034639	-4.27896475886556
CPK3CA	9.49384	82.769	0.0125344	211110	2.25064316723801	-4.37927841449276
CPK3CA	5.24465	63.7419	0.00762682	211110	1.65720850940244	-4.87608429644565
CPK3CA	2.39393	56.5757	0.00459496	211110	0.872936366942209	-5.38279522832663
CPK3CA	2.17826	53.276	0.00367265	211110	0.778526392959993	-5.6068418066387
CPK3CA	1.16849	37.9435	0.0188277	211110	0.155712316979839	-3.97242608928593
CPK3CA	5.05453	73.6878	0.00633096	211110	1.62028487089953	-5.06230339555731
CPK3CA	21.906	170.931	0.00524971	211110	3.08676057190155	-5.24958244199952
CPK3CA	24.8946	182.485	0.00534253	211110	3.21465091248163	-5.23205595543812
CPK3CA	10.5205	104.691	0.00741409	211110	2.35332573469723	-4.90437303513116
CPK3CA	1.13044	31.3093	0.0123846	211110	0.122606937466297	-4.39130151369601
CPK3CA	2.44538	45.4017	0.00736081	211110	0.894200530073423	-4.91158529794906
CPK3CA	4.50254	84.8592	0.00644081	211110	1.50464168198187	-5.04510097037755
CPK3CA	7.41002	92.0457	0.00472333	211110	2.00283313835968	-5.35524121966421
CPK3CA	0.380878	16.0662	0.0183786	211110	-0.96527616510735	-3.99656833470539
CPK3CA	0.442652	30.6696	0.020332	211110	-0.814971370692883	-3.89555927939748
CPK3CA	10.4678	125.296	0.00859779	211110	2.34830387863899	-4.75625008549104
CPK3CA	7.64242	67.316	0.0117764	211110	2.0337143069492	-4.44165775018119
CPK3CA	0.792768	37.2277	0.00756842	211110	-0.232224660050402	-4.8837709519437
CPK3CA	14.9342	104.788	0.00924055	211110	2.70365388478311	-4.68415387129049
CPK3CA	7.34999	67.1468	0.012517	211110	1.9946989526796	-4.38066755863625
CPK3CA	13.0342	98.1947	0.00437311	211110	2.56757667227612	-5.43228085251144
CPK3CA	2.16794	50.2703	0.0106092	211110	0.77377740791768	-4.54603372976452
CPK3CA	1.98945	52.1286	0.00854509	211110	0.687858218626335	-4.76239842999492
CPK3CA	0.291656	32.189	0.0274295	211110	-1.23218025338995	-3.59613620241604
CPK3CA	9.07673	76.671	0.00925443	211110	2.20571399559145	-4.68265292318395
CPK3CA	1.02243	32.3182	0.0136929	211110	0.0221821469336487	-4.29087782866024
CPK3CA	3.21253	68.6239	0.00715946	211110	1.16705878869914	-4.93932071984815
CPK3CA	3.60098	44.2994	0.0236047	211110	1.28120603063854	-3.74630943423643
CPK3CA	2.83555	55.5267	0.00670065	211110	1.0422359218908	-5.00555074236549
CPK3CA	8.37055	95.7552	0.00597333	211110	2.12471959321468	-5.12045071813933
CPK3CA	36.0352	179.203	0.00599413	211110	3.58449623852057	-5.11697462196783
CPK3CA	8.9982	87.6274	0.00589006	211110	2.19702455733355	-5.13448909461331
CPK3CA	1.63121	37.3464	0.00551737	211110	0.489322070715423	-5.19985398150652
CPK3CA	17.6373	115.777	0.00379876	211110	2.87001597763909	-5.57308058129185
CPK3CA	0.862121	34.3384	0.00811951	211110	-0.148359646939865	-4.81348547145696
CPK3CA	1.04586	31.7751	0.0143422	211110	0.044839513472692	-4.24454903856251
CPK3CA	8.11752	88.261	0.00517399	211110	2.09402468880458	-5.26411112796079
CPK3CA	0.434207	24.8288	0.0138183	211110	-0.834233900064949	-4.28176147833923
CPK3CA	2.34513	41.7954	0.0127925	211110	0.852340837461877	-4.35889621728503
CPK3CA	2.57594	50.8887	0.00970519	211110	0.94621451604538	-4.63509448501545
CPK3CA	0.756196	33.3935	0.0105793	211110	-0.279454677145219	-4.54885601731171
CPK3CA	6.17599	73.9275	0.00712436	211110	1.82066919355018	-4.94423538142329
CPK3CA	18.5604	124.003	0.00872826	211110	2.92103027884996	-4.74118924171082
CPK3CA	0.833391	31.5148	0.0119992	211110	-0.182252359188164	-4.42291529808312
CPK3CA	0.269595	13.0553	0.0222556	211110	-1.31083444611003	-3.80516161664408
CPK3CA	15.592	157.53	0.00750386	211110	2.74675796220526	-4.89233772416867
CPK3CA	1.43981	42.6387	0.0111126	211110	0.364511160438031	-4.49967567930746
CPK3CA	3.06253	57.2843	0.00718361	211110	1.11924137174123	-4.93595323676097
CPK3CA	2.62038	49.5398	0.0064876	211110	0.963319345423926	-5.03786261635074
CPK3CA	6.78796	71.3919	0.00736599	211110	1.9151504546027	-4.91088181854911
CPK3CA	2.78287	53.2515	0.00682748	211110	1.02348276927161	-4.98679963395062
CPK3CA	14.3026	121.309	0.0102779	211110	2.66044133892076	-4.57775931997879
CPK3CA	6.43074	88.4164	0.00575362	211110	1.86108961716424	-5.15792605704853
CPK3CA	1.97473	54.3391	0.00860877	211110	0.680431680146818	-4.75497382789041
CPK3CA	10.1033	83.4082	0.00732436	211110	2.31286210315498	-4.91654949990981
CPK3CA	0.998322	38.2195	0.0120202	211110	-0.00167940941889056	-4.42116671107839
CPK3CA	3.50803	62.5302	0.00541614	211110	1.25505462635478	-5.21837189437095
CPK3CA	12.1157	92.4198	0.0124632	211110	2.49450213221136	-4.38497497676606
CPK3CA	3.36317	56.8413	0.00683878	211110	1.21288398158459	-4.98514592582927
CPK3CA	2.33243	54.8789	0.00943222	211110	0.846910642570918	-4.66362379116752
CPK3CA	4.39334	59.126	0.00728375	211110	1.48008975785578	-4.92210943950699
CPK3CA	7.22473	60.602	0.0260217	211110	1.977509863058	-3.64882447367379
CPK3CA	5.14351	62.2479	0.0122484	211110	1.63773572578848	-4.40235996276682
CPK3CA	7.02474	70.1163	0.0101071	211110	1.94943820385874	-4.59451713180578
CPK3CA	3.40474	52.7785	0.0158603	211110	1.22516857838941	-4.14393614744361
CPK3CA	3.19159	50.631	0.0122196	211110	1.16051922522237	-4.40471405899865
CPK3CA	4.94802	66.0922	0.00666934	211110	1.59898749655926	-5.01023437447527
CPK3CA	0.616032	21.7227	0.0129863	211110	-0.484456368745923	-4.34386032336074
CPK3CA	3.9431	68.9114	0.0065938	211110	1.37196721597384	-5.02162546539616
CPK3CA	6.44426	68.2466	0.00837955	211110	1.86318981211096	-4.78196106521401
CPK3CA	8.84735	96.4057	0.0096074	211110	2.18011797915197	-4.64522164411444
CPK3CA	8.72969	75.5194	0.00927868	211110	2.16672985948448	-4.6800359836806
CPK3CA	5.4566	60.693	0.0128285	211110	1.69682588516932	-4.35608602067353
CPK3CA	1.53679	43.3147	0.00715777	211110	0.429695825423449	-4.93955679903496
CPK3CA	3.79935	53.9146	0.00947531	211110	1.33482999946959	-4.65906581087076
CPK3CA	6.21042	58.4244	0.0231869	211110	1.82622852650863	-3.76416781496005
CPK3CA	4.45745	60.0449	0.00785202	211110	1.49457685364233	-4.84698445544941
CPK3CA	3.85486	68.1806	0.00882004	211110	1.34933468988372	-4.73072887382633
CPK3CA	2.2558	50.296	0.00930932	211110	0.813504677223679	-4.67673923010291
CPK3CA	1.54927	43.0606	0.0090365	211110	0.437783852249079	-4.70648334768858
CPK3CA	0.82842	28.3289	0.020521	211110	-0.188235006826021	-3.88630652692351
CPK3CA	1.1824	45.8737	0.0152233	211110	0.1675462712118	-4.18492813007693
CPK3CA	2.39415	52.2099	0.0100245	211110	0.87302826181454	-4.60272318234504
CPK3CA	0.656591	30.2918	0.0137072	211110	-0.420693980983914	-4.28983403675449
CPK3CA	0.928416	31.177	0.0140023	211110	-0.0742753707794746	-4.26853367714601
CPK3CA	1.02173	36.9492	0.0137023	211110	0.021497269010823	-4.29019157702719
CPK3CA	2.61381	47.8803	0.0156859	211110	0.960808927020905	-4.15499305932355
CPK3CA	2.97756	52.2941	0.0134338	211110	1.09110417317779	-4.30998135984692
CPK3CA	2.41825	52.8496	0.00496226	211110	0.883044138080519	-5.30589399685875
CPK3CA	2.19204	45.8082	0.00912392	211110	0.784832617094456	-4.69685574268261
CPK3CA	2.45265	52.7505	0.00978535	211110	0.897169072666568	-4.62686890973956
CPK3CA	2.29444	42.0153	0.0122034	211110	0.830488805022941	-4.40604067754477
CPK3CA	1.55984	41.6837	0.0128218	211110	0.444583251898824	-4.35660843172933
CPK3CA	0.327324	28.2173	0.0244406	211110	-1.11680477294058	-3.71150959506192
CPK3CA	2.26091	39.3106	0.0128267	211110	0.815767387107734	-4.35622634310352
CPK3CA	1.61794	43.1482	0.0111253	211110	0.481153735130421	-4.49853348500128
CPK3CA	1.26065	39.714	0.00951887	211110	0.23162746096252	-4.65447913470296
CPK3CA	0.293043	22.4001	0.0238873	211110	-1.22743592305374	-3.7344083420306
CPK3CA	0.770524	32.6024	0.0116804	211110	-0.260684476102272	-4.44984305559311
CPK3CA	0.393683	23.3138	0.0279412	211110	-0.932209262051092	-3.5776529768988
CPK3CA	0.193067	26.0846	0.0310773	211110	-1.64471800006089	-3.4712776298432
CPK3CA	0.12876	17.5148	0.0465983	211110	-2.04980507255153	-3.06619121920267
CPK3CA	34.1268	220.101	0.00187536	211110	3.53008299936678	-6.2789546379894
CPK3CA	6.26794	84.7176	0.00271222	211110	1.83544775201656	-5.90998779125016
CPK3CA	31.0153	121.49	0.00502978	211110	3.4344806311173	-5.29237903340156
CPK3CA	1.28682	38.054	0.0108796	211110	0.252174058692788	-4.52086580293606
CPK3CA	13.468	85.1562	0.010098	211110	2.60031650129883	-4.59541789454541
CPK3CA	2.38675	52.3389	0.0062847	211110	0.869932607896006	-5.06963717077607
CPK3CA	20.0016	126.336	0.00274978	211110	2.99581227035416	-5.89623437050383
CPK3CA	3.05135	78.8366	0.00426042	211110	1.1155841156415	-5.45838753201139
CPK3CA	13.497	122.551	0.00251907	211110	2.60246743852715	-5.98386549319268
CPK3CA	10.2703	96.4263	0.00379735	211110	2.32925623480886	-5.57345182394532
CPK3CA	4.97848	72.1056	0.00361556	211110	1.60512462356365	-5.62250852527192
CPK3CA	30.9265	158.084	0.00226343	211110	3.43161342154849	-6.09087391712423
CPK3CA	20.7434	126.893	0.00221757	211110	3.03222812379183	-6.11134327719872
CPK3CA	15.3307	88.0851	0.00580536	211110	2.7298573539417	-5.14897365025129
CPK3CA	0.659063	38.8384	0.0166903	211110	-0.416936149655941	-4.09292756663471
CPK3CA	8.41331	112.738	0.00190175	211110	2.12981497562546	-6.26498076408686
CPK3CA	0.893751	34.0786	0.0111888	211110	-0.112328066093427	-4.49284200101467
CPK3CA	3.29595	79.1774	0.00303403	211110	1.19269444202925	-5.79786351016796
CPK3CA	3.27445	50.1155	0.00427552	211110	1.1861499160526	-5.45484954656374
CPK3CA	1.26046	31.8831	0.0134872	211110	0.23147673370321	-4.30601419146268
CPK3CA	5.24972	89.2453	0.00247632	211110	1.65817474184793	-6.00098169179982
CPK3CA	3.81153	64.3847	0.00288598	211110	1.33803068333218	-5.8478907486614
CPK3CA	2.24571	59.9484	0.00578881	211110	0.80902172954698	-5.15182853529105
CPK3CA	0.930578	37.2568	0.010746	211110	-0.0719493805129723	-4.53322168667551
CPK3CA	0.529914	38.2067	0.0132097	211110	-0.635040549753165	-4.32680387077391
CPK3CA	0.911433	30.5664	0.00987456	211110	-0.09273719277625	-4.61779352614967
CPK3CA	4.94445	66.8674	0.00505617	211110	1.59826573543085	-5.28714599928511
CPK3CA	22.2295	133.31	0.0018444	211110	3.1014202355954	-6.29560125763172
CPK3CA	5.61297	74.4408	0.0030287	211110	1.72507999121034	-5.79962179443039
CPK3CA	2.28462	46.9838	0.00437709	211110	0.826199708547097	-5.43137115895599
CPK3CA	9.50667	87.3757	0.00568022	211110	2.25199365750906	-5.17076531460479
CPK3CA	15.8589	100.623	0.00435088	211110	2.76373085692877	-5.43737715549062
CPK3CA	5.13118	67.0773	0.0074057	211110	1.63533565222543	-4.90550530500764
CPK3CA	13.3674	101.143	0.00359082	211110	2.5928189069824	-5.62937469030779
CPK3CA	7.67786	76.1373	0.00703321	211110	2.03834086249728	-4.957112062867
CPK3CA	4.60697	71.7035	0.00434125	211110	1.52757037410275	-5.43959295390599
CPK3CA	3.03215	70.036	0.00362779	211110	1.10927193885193	-5.61913163153574
CPK3CA	0.53078	32.5802	0.0131881	211110	-0.633407656209087	-4.32844037115051
CPK3CA	2.8584	62.7757	0.00314861	211110	1.05026202772706	-5.76079419337405
CPK3CA	14.8468	99.394	0.00545572	211110	2.6977843538123	-5.21109067940597
CPK3CA	0.817775	34.2096	0.00978264	211110	-0.201168041340334	-4.62714589271199
CPK3CA	7.60174	84.3963	0.00249943	211110	2.02837716845626	-5.99169257310393
CPK3CA	1.55897	62.9922	0.0038487	211110	0.444025346785934	-5.56001985004087
CPK3CA	3.7836	76.9506	0.00237869	211110	1.33067593735688	-6.04120536300361
CPK3CA	1.2827	64.9293	0.00467765	211110	0.248967231323668	-5.3649594319176
CPK3CA	1.13099	50.3584	0.00530507	211110	0.123093355361915	-5.23909231190428
CPK3CA	18.1498	100.494	0.00672185	211110	2.8986595413664	-5.00239186471547
CPK3CA	9.52896	74.8489	0.0099696	211110	2.25433558264499	-4.60821481617432
CPK3CA	10.3563	89.5098	0.00646952	211110	2.3375950301835	-5.04065336178403
CPK3CA	2.76095	50.6954	0.00615729	211110	1.01557482340338	-5.09011853330147
CPK3CA	2.04329	45.6527	0.00783052	211110	0.714561253877321	-4.84972635994573
CPK3CA	28.508	144.145	0.00305177	211110	3.35018474963962	-5.79203352881906
CPK3CA	14.5871	125.917	0.00260503	211110	2.68013757649979	-5.95031108752834
CPK3CA	4.92682	60.7196	0.0105545	211110	1.59469374950701	-4.55120296971815
CPK3CA	1.52883	53.5126	0.00457868	211110	0.424502736985302	-5.3863445320034
CPK3CA	0.810826	40.8329	0.00739986	211110	-0.209701797824202	-4.9062941978699
CPK3CA	9.77151	110.78	0.00358184	211110	2.2794710088718	-5.63187864412461
CPK3CA	21.4547	126.366	0.00270337	211110	3.06594373559113	-5.91325613611306
CPK3CA	4.55254	69.4281	0.00307521	211110	1.51568531896214	-5.78438208737257
CPK3CA	28.671	118.82	0.00659202	211110	3.35588615895215	-5.02189545239899
CPK3CA	1.71276	72.3822	0.00408698	211110	0.53810610444754	-5.49994896797693
CPK3CA	4.87206	73.2038	0.00369453	211110	1.5835168456027	-5.6009019315899
CPK3CA	22.1381	138.226	0.00185201	211110	3.09730010607311	-6.29148374320469
CPK3CA	20.5335	154.064	0.00243504	211110	3.02205769872154	-6.01779209547778
CPK3CA	6.06539	92.5895	0.00346227	211110	1.80259884370869	-5.66583083566776
CPK3CA	9.42748	95.5643	0.00477328	211110	2.24362882869493	-5.34472157936453
CPK3CA	0.97199	35.784	0.00823054	211110	-0.0284097626404641	-4.79990365283689
CPK3CA	3.40543	60.3691	0.00323014	211110	1.2253712165034	-5.73522979903363
CPK3CA	0.596281	36.4989	0.0100624	211110	-0.517043246516848	-4.59894957417503
CPK3CA	2.62692	62.3336	0.00571011	211110	0.965812057251502	-5.16551699105144
CPK3CA	29.448	154.095	0.00312415	211110	3.38262599607672	-5.76859303279248
CPK3CA	4.97217	64.6523	0.0052291	211110	1.60385636453619	-5.2535160998435
CPK3CA	6.04897	69.5467	0.00429825	211110	1.79988800961504	-5.44954731586432
CPK3CA	1.20476	47.8767	0.00498024	211110	0.186280376981134	-5.30227719633573
CPK3CA	0.640362	31.8522	0.0124929	211110	-0.445721637533945	-4.38259479604699
CPK3CA	1.29301	35.4886	0.00773391	211110	0.256972833711863	-4.86214072279259
CPK3CA	17.5207	130.74	0.00359574	211110	2.86338303904799	-5.62800546754512
CPK3CA	32.702	171.694	0.00663568	211110	3.48743623811239	-5.01529412963702
CPK3CA	16.8009	101.411	0.00934474	211110	2.82143245640289	-4.67294166082656
CPK3CA	3.78636	68.5735	0.00422569	211110	1.33140513542987	-5.46657271789775
CPK3CA	5.24206	72.9583	0.00534141	211110	1.65671455084868	-5.23226561591994
CPK3CA	1.43348	32.7424	0.00627844	211110	0.360105054377897	-5.07063373700363
CPK3CA	1.13978	44.8175	0.00877359	211110	0.130835261326754	-4.73600920630191
CPK3CA	152.193	301.247	0.00199747	211110	5.02514945225428	-6.21587389921009
CPK3CA	33.5744	192.194	0.00268061	211110	3.51376387181031	-5.92171089841874
CPK3CA	3.77658	55.3168	0.00370706	211110	1.32881883818264	-5.59751616934971
CPK3CA	8.37877	82.4715	0.00489332	211110	2.12570112567808	-5.31988426926323
CPK3CA	10.9374	84.6064	0.0157259	211110	2.39218810878479	-4.15244624432913
CPK3CA	5.86877	75.8161	0.00425984	211110	1.76964507184935	-5.45852367809165
CPK3CA	7.43892	63.4763	0.0159969	211110	2.00672567701776	-4.13536032551431
CPK3CA	5.5716	82.7535	0.0059229	211110	1.71768226583174	-5.12892908516598
CPK3CA	16.2717	137.885	0.00153641	211110	2.78942740255808	-6.47830675279202
CPK3CA	7.22962	78.082	0.0027664	211110	1.97818647600656	-5.89020844303525
CPK3CA	11.5765	94.0745	0.00526931	211110	2.44897718120912	-5.24585585479219
CPK3CA	4.59936	63.9261	0.00543554	211110	1.52591716338073	-5.21479640731869
CPK3CA	18.6651	101.58	0.00637555	211110	2.92665546997341	-5.05528491714928
CPK3CA	2.66102	90.9338	0.00526113	211110	0.978709507938747	-5.2474094464076
CPK3CA	4.55833	74.0547	0.00482633	211110	1.51695632837824	-5.33366893450663
CPK3CA	10.2587	113.284	0.00389913	211110	2.32812612606176	-5.54700182765497
CPK3CA	6.98078	65.402	0.00573002	211110	1.94316065838196	-5.16203625786018
CPK3CA	14.4072	106.23	0.00631627	211110	2.66772808162361	-5.06462643492739
CPK3CA	5.58664	75.428	0.00536995	211110	1.72037803310475	-5.22693668149168
CPK3CA	7.36116	82.8306	0.00298866	211110	1.99621752901749	-5.81293015256861
CPK3CA	12.7707	83.2874	0.0118239	211110	2.54715348451705	-4.43763237218689
CPK3CA	16.3146	88.2111	0.0160593	211110	2.79206041242938	-4.13146715796388
CPK3CA	4.92228	56.3654	0.0109705	211110	1.59377183779496	-4.51254542688227
CPK3CA	12.5103	79.4928	0.00983187	211110	2.52655230500663	-4.62212612893763
CPK3CA	12.9773	88.9479	0.00762868	211110	2.56320167731172	-4.87584044996284
CPK3CA	23.2366	158.608	0.0031416	211110	3.14572862179725	-5.76302305470047
CPK3CA	28.9078	129.986	0.00795634	211110	3.36411145489673	-4.83378618386079
CPK3CA	8.83158	85.557	0.00554827	211110	2.17833393405617	-5.1942691115277
CPK3CA	30.424	154.653	0.00433868	211110	3.41523177062596	-5.44018512459748
CPK3CA	3.68778	62.9653	0.00515215	211110	1.30502465098662	-5.26834117569708
CPK3CA	11.7193	95.2552	0.00477846	211110	2.46123705540268	-5.34363696012074
CPK3CA	1.67237	47.1089	0.0149489	211110	0.514241782047105	-4.2031175604478
CPK3CA	0.939122	41.656	0.00958342	211110	-0.0628098827608456	-4.64772075696952
CPK3CA	0.453907	46.0285	0.0132186	211110	-0.789862947739537	-4.3261303503177
CPK3CA	7.01972	81.993	0.0074077	211110	1.94872333120236	-4.90523527921853
CPK3CA	7.00478	86.5401	0.00314071	211110	1.94659277315731	-5.76330638997236
CPK3CA	4.19001	56.673	0.00930786	211110	1.43270312056604	-4.6768960744803
CPK3CA	2.87123	54.0528	0.0062691	211110	1.0547405093896	-5.07212247531011
CPK3CA	3.78076	51.9925	0.0134893	211110	1.32992504762306	-4.30585850039792
CPK3CA	4.7596	73.6575	0.00399193	211110	1.56016363109886	-5.5234804557568
CPK3CA	1.44323	37.9108	0.0076218	211110	0.366883657249862	-4.8767427167068
CPK3CA	1.10668	43.195	0.0126505	211110	0.10136454238048	-4.37005853889803
CPK3CA	30.193	183.645	0.0021197	211110	3.40761010943435	-6.15648070974558
CPK3CA	87.4498	370.214	0.000960552	211110	4.47106491444084	-6.94800243875155
CPK3CA	8.73521	88.4022	0.00228958	211110	2.16736198451054	-6.07938688435048
CPK3CA	3.19035	49.2935	0.00313445	211110	1.16013062864653	-5.76530155888489
CPK3CA	4.86054	62.1318	0.00596641	211110	1.58114954285113	-5.12160987248856
CPK3CA	1.25688	47.3431	0.00477371	211110	0.228632459657205	-5.3446314986165
CPK3CA	3.70255	83.1529	0.0016205	211110	1.30902177145756	-6.42502053538267
CPK3CA	1.43372	61.5368	0.00557989	211110	0.360272465092574	-5.18858621604488
CPK3CA	4.08668	68.9635	0.00146818	211110	1.40773290447737	-6.5237317405027
CPK3CA	94.3663	293.674	0.00126104	211110	4.54718401788939	-6.67581850164599
CPK3CA	26.3264	188.057	0.00106357	211110	3.27057223799247	-6.84612410508572
CPK3CA	2.46543	52.4934	0.00811218	211110	0.902366234472053	-4.81438864303038
CPK3CA	14.6817	96.3565	0.00456351	211110	2.68660182029634	-5.38966321470921
CPK3CA	0.466339	32.589	0.023588	211110	-0.762842441521783	-3.74701717084388
CPK3CA	5.44975	111.647	0.00128446	211110	1.69556973606339	-6.65741688242082
CPK3CA	6.95796	78.6339	0.00617998	211110	1.93988632793484	-5.08644024376373
CPK3CA	0.723472	36.2581	0.0110578	211110	-0.323693434419686	-4.5046192176832
CPK3CA	7.52014	100.365	0.00265953	211110	2.01758475480973	-5.92960586352968
CPK3CA	0.868167	45.5713	0.00921482	211110	-0.14137118651422	-4.68694222142064
CPK3CA	2.09536	57.8461	0.0062042	211110	0.739725376320524	-5.08252879692117
CPK3CA	5.06041	71.6617	0.00928779	211110	1.62144750768479	-4.67905464466127
CPK3CA	1.28906	59.7118	0.00698181	211110	0.253913270585144	-4.96444708350257
CPK3CA	1.3054	43.3296	0.00536235	211110	0.26650950721898	-5.2283529671472
CPK3CA	1.25245	35.0348	0.0359297	211110	0.225101633020371	-3.32619102746017
CPK3FL	48.4376	321.05	0.000578063	211007	3.88027637162756	-7.4558276986918
CPK3FL	4.83637	96.2155	0.0012406	211007	1.57616443933784	-6.69216014542526
CPK3FL	14.9397	186.916	0.000468549	211007	2.70402209918177	-7.66586987264066
CPK3FL	18.9518	140.622	0.000316593	211007	2.94189891382486	-8.05789352067967
CPK3FL	0.474581	21.0759	0.0442496	211007	-0.745322969494444	-3.11790894711708
CPK3FL	0.40986	22.9407	0.0390377	211007	-0.891939641010324	-3.24322743310717
CPK3FL	3.31058	58.4711	0.00362475	211007	1.19712340062469	-5.61996995857097
CPK3FL	0.968921	29.4104	0.0299302	211007	-0.0315721977626869	-3.50888727488125
CPK3FL	2.4406	60.9544	0.00532657	211007	0.892243910715602	-5.2350477751614
CPK3FL	1.8441	40.1168	0.0157258	211007	0.611991353598936	-4.15245260328588
CPK3FL	5.87546	61.7159	0.00731857	211007	1.77078435483744	-4.91734032528448
CPK3FL	1.79285	40.2632	0.0105977	211007	0.583806532450798	-4.54711828254
CPK3FL	0.12505	15.8245	0.0479807	211007	-2.07904162165851	-3.03695643226476
CPK3FL	0.366239	21.1658	0.0191132	211007	-1.00446915323159	-3.95737608315239
CPK3FL	0.110476	14.9654	0.0543104	211007	-2.20295697618462	-2.91303954183638
CPK3FL	3.50026	67.0088	0.00457109	211007	1.25283725145061	-5.38800359048049
CPK3FL	19.3445	142.013	0.0017576	211007	2.96240814134649	-6.34380603689387
CPK3FL	3.17819	48.2002	0.00849541	211007	1.15631185235636	-4.76822926133838
CPK3FL	0.775818	36.8236	0.0141786	211007	-0.253837322389281	-4.25602149335883
CPK3FL	7.47269	88.4835	0.0045499	211007	2.01125504141677	-5.39265002428278
CPK3FL	17.3711	143.824	0.00241781	211007	2.85480790582419	-6.02489310721354
CPK3FL	4.95698	62.2752	0.00726248	211007	1.60079668433189	-4.92503391068053
CPK3FL	2.86594	55.9398	0.0069785	211007	1.05289639408565	-4.96492128501558
CPK3FL	1.26792	35.3435	0.00867564	211007	0.237377762542033	-4.74723618065433
CPK3FL	4.03498	88.4204	0.00198266	211007	1.39500134508014	-6.22331590153277
CPK3FL	6.81176	104.424	0.00132124	211007	1.91865053023615	-6.62918458939882
CPK3FL	1.07241	29.4195	0.0111898	211007	0.0699084522149674	-4.49275262991901
CPK3FL	0.51409	32.7024	0.0194518	211007	-0.665356931578446	-3.93981566821256
CPK3FL	0.645041	25.1443	0.0217041	211007	-0.438441398315117	-3.83025409619049
CPK3FL	0.468177	28.4767	0.0149516	211007	-0.758908849437817	-4.20293696146067
CPK3FL	0.0663043	13.0925	0.0904919	211007	-2.71350052718151	-2.4024949350443
CPK3FL	6.92368	106.051	0.00259977	211021	1.93494742018589	-5.95233229940612
CPK3FL	24.3435	141.272	0.00246472	211021	3.19226487344191	-6.00567706820304
CPK3FL	56.9343	248.832	0.00179154	211021	4.04189797146494	-6.32467969381014
CPK3FL	44.6025	247.608	0.00156942	211021	3.79778991126672	-6.45704915462839
CPK3FL	5.38612	88.547	0.00185662	211021	1.68382527412636	-6.28899764867684
CPK3FL	5.03675	70.9552	0.00397081	211021	1.61676103281388	-5.52878517486767
CPK3FL	4.53225	74.9741	0.00286833	211021	1.51121850492764	-5.85402530010247
CPK3FL	13.5608	110.778	0.00176981	211021	2.60718327782214	-6.33688308279102
CPK3FL	8.50563	82.5368	0.00246895	211021	2.14072829717855	-6.00396231993796
CPK3FL	0.838866	59.625	0.00715251	211021	-0.175704299215734	-4.94029193492844
CPK3FL	7.7551	88.3588	0.00141842	211021	2.04835069145188	-6.55821170290887
CPK3FL	7.2513	96.8023	0.00234441	211021	1.98118076313723	-6.05572150788739
CPK3FL	1.50671	62.677	0.00530957	211021	0.409928465824386	-5.23824442629166
CPK3FL	0.812098	35.7011	0.00738827	211021	-0.208134256447697	-4.90786167156306
CPK3FL	5.75116	94.1897	0.00191266	211021	1.74940157359309	-6.25926033563218
CPK3FL	2.32342	77.4736	0.0025824	211021	0.843040238134562	-5.95903607988864
CPK3FL	5.08096	77.7077	0.00314901	211021	1.62550022011456	-5.76066716125699
CPK3FL	1.42597	44.7374	0.00490894	211021	0.354852283902642	-5.31669724642948
CPK3FL	4.13105	66.0728	0.00338897	211021	1.41853161194825	-5.68722923856518
CPK3FL	4.87951	81.8833	0.00204939	211021	1.58504480498759	-6.19021309108748
CPK3FL	1.28645	31.1277	0.00544133	211021	0.251886486846422	-5.21373176270183
CPK3FL	3.82288	76.8337	0.00366216	211021	1.34100406526008	-5.60970214171268
CPK3FL	3.05501	77.0399	0.0042553	211021	1.11678286594062	-5.45959001415428
CPK3FL	1.77836	52.6302	0.0039362	211021	0.575691591287143	-5.53753948807494
CPK3FL	4.42549	72.1201	0.00203367	211021	1.48738100679256	-6.19791323640631
CPK3FL	1.5728	58.6026	0.00508646	211021	0.452857470410765	-5.281173171715
CPK3FL	2.49824	61.5487	0.00360254	211021	0.915586483949789	-5.62611612675182
CPK3FL	1.81458	59.781	0.00330655	211021	0.595854035979878	-5.71184992923396
CPK3FL	5.43564	98.3722	0.00257559	211021	1.69297726893035	-5.96167664489825
CPK3FL	0.99255	51.6394	0.00604504	211021	-0.00747788985595883	-5.1085171778984
CPK3FL	3.77104	67.9697	0.00265179	211021	1.32735082548594	-5.93252039531422
CPK3FL	0.981271	33.3103	0.00611452	211021	-0.0189066088406375	-5.0970890084268
CPK3FL	0.601965	26.9832	0.00996736	211021	-0.507555974898368	-4.60843952445576
CPK3FL	0.660855	41.4164	0.00907914	211021	-0.414220827793476	-4.70177580451094
CPK3FL	2.96645	60.6229	0.00269682	211021	1.08736595169503	-5.91568197787495
CPK3FL	35.935	178.233	0.00164186	211021	3.58171175092041	-6.41192553346266
CPK3FL	19.2342	122.424	0.00275551	211021	2.95668994448932	-5.89415273554214
CPK3FL	33.0319	201.124	0.00211916	211021	3.49747376121181	-6.15673549523174
CPK3FL	23.7301	131.414	0.00400335	211021	3.1667442845138	-5.52062376836968
CPK3FL	16.2277	123.916	0.00184869	211021	2.78671965860689	-6.29327799882697
CPK3FL	70.7962	224.528	0.00134188	211021	4.25980532694288	-6.61368366320869
CPK3FL	7.40288	97.1248	0.00270165	211021	2.00186911368484	-5.9138925815131
CPK3FL	12.5895	133.981	0.00238294	211021	2.53286313320885	-6.03942025952913
CPK3FL	16.8449	126.682	0.00213715	211021	2.82404794036123	-6.14828211325072
CPK3FL	7.36652	84.2917	0.00352948	211021	1.99694541015514	-5.64660472766981
CPK3FL	2.26175	68.2763	0.00397923	211021	0.816138849923714	-5.52666694573969
CPK3FL	3.04488	55.3145	0.00361262	211021	1.11346149151832	-5.62332200810221
CPK3FL	2.38965	57.5967	0.00418472	211021	0.871146911704876	-5.47631548289427
CPK3FL	17.7819	165.153	0.00196829	211021	2.87818108601875	-6.23059013348458
CPK3FL	2.09065	64.6833	0.00334824	211021	0.737475022409446	-5.69932044433631
CPK3FL	1.88383	46.4577	0.00530833	211021	0.633306938537232	-5.2384779941357
CPK3FL	6.46588	94.1801	0.00216521	211021	1.86653912051674	-6.13523792454112
CPK3FL	3.05024	53.6515	0.00327843	211021	1.11522027604813	-5.72039062971624
CPK3FL	11.5822	121.197	0.00267651	211021	2.44946943682926	-5.92324157191514
CPK3FL	1.56019	61.9392	0.00512759	211021	0.444807608716847	-5.27311951575832
CPK3FL	3.36124	68.1274	0.00267758	211021	1.21230995351284	-5.92284187747061
CPK3FL	11.8448	139.31	0.00194178	211021	2.4718889527067	-6.24415020080318
CPK3FL	9.20615	104.139	0.00217246	211021	2.21987173898379	-6.13189511296201
CPK3FL	9.07805	97.6761	0.00209296	211021	2.20585941184021	-6.16917594702436
CPK3FL	18.3037	134.408	0.00305949	211021	2.90710322520293	-5.78950704357495
CPK3FL	1.81072	61.0797	0.00386587	211021	0.593724556235494	-5.55556852524871
CPK3FL	1.0999	45.3693	0.00545507	211021	0.095219266580934	-5.21120982751546
CPK3FL	5.27595	71.4484	0.00227447	211021	1.66315875793374	-6.08600822075323
CPK3FL	10.4557	112.736	0.0022954	211021	2.34714728425002	-6.07684815871771
CPK3FL	3.59177	73.1558	0.00334097	211021	1.27864511720947	-5.70149409499533
CPK3FL	4.10836	68.6103	0.00267747	211021	1.41302392211179	-5.92288296018693
CPK3FL	7.30842	81.5707	0.00177877	211021	1.98902710812872	-6.3318331647724
CPK3FL	10.419	119.861	0.00259143	211021	2.34363106243005	-5.9555454320827
CPK3FL	2.49317	43.8531	0.00240658	211021	0.913554993151142	-6.02954862647426
CPK3FL	0.701069	36.3572	0.00855836	211021	-0.355148965978417	-4.76084669596901
CPK3FL	1.93934	60.1748	0.00360948	211021	0.662347709006417	-5.62419156133406
CPK3FL	2.70285	76.1391	0.00295984	211021	0.994306771858796	-5.8226200661612
CPK3FL	18.1805	116.415	0.00324524	211021	2.90034959112141	-5.73056597162262
CPK3FL	34.9988	138.697	0.00340011	211021	3.55531377518736	-5.68394749494219
CPK3FL	5.92661	70.9547	0.00911144	211021	1.7794523800671	-4.69822451214463
CPK3FL	4.30746	77.6224	0.00394664	211021	1.46034840324799	-5.53489069497397
CPK3FL	0.632258	41.1711	0.0094898	211021	-0.458457740289496	-4.65753774139797
CPK3FL	1.01185	48.3393	0.00988292	211021	0.0117803385355312	-4.61694726432894
CPK3FL	28.5216	145.889	0.00161281	211021	3.35066169495426	-6.42977727970962
CPK3FL	0.895519	65.389	0.0078167	211021	-0.110351840509356	-4.85149280837473
CPK3FL	4.63183	62.4558	0.00302256	211021	1.53295203838821	-5.80165112455573
CPK3FL	13.8789	104.619	0.00331439	211021	2.63036970121769	-5.70948168434297
CPK3FL	24.279	158.537	0.00251246	211021	3.18961177918167	-5.98649292612168
CPK3FL	35.2042	181.386	0.00264173	211021	3.56116539366802	-5.93632127341089
CPK3FL	17.082	123.87	0.00439059	211021	2.83802527752396	-5.42829166457008
CPK3FL	2.40327	71.5115	0.00499319	211021	0.876830309993032	-5.29968029491309
CPK3FL	1.38842	79.8211	0.00432146	211021	0.328166409972327	-5.44416197085977
CPK3FL	0.80794	44.199	0.00742629	211021	-0.213267480644003	-4.90272887201023
CPK3FL	2.73236	47.5544	0.00548977	211021	1.00516570462333	-5.20486891869166
CPK3FL	1.61594	46.8311	0.00866369	211021	0.479916830696745	-4.74861455016365
CPK3FL	3.54079	59.4932	0.00367149	211021	1.26434986609014	-5.60715770475874
CPK3FL	1.0943	40.9947	0.00731058	211021	0.0901148894422603	-4.91843266500272
CPK3FL	16.7548	109.002	0.0023277	211021	2.81868478438273	-6.06287462339626
CPK3FL	111.437	289.123	0.00272801	211021	4.71345940879333	-5.90418287331849
CPK3FL	244.928	386.845	0.00153923	211021	5.50096428980324	-6.47647298759828
CPK3FL	93.606	265.5	0.00120719	211021	4.53909448399317	-6.71945993417649
CPK3FL	45.1837	206.899	0.00150497	211021	3.81073640233032	-6.49898231453479
CPK3FL	10.3885	105.087	0.00154017	211021	2.3406994251027	-6.47586247903869
CPK3FL	1.21815	51.0692	0.00492551	211021	0.197333314414393	-5.31332745641987
CPK3FL	7.55663	100.2	0.00238201	211021	2.02242532361194	-6.03981060990503
CPK3FL	2.3718	64.2574	0.00379458	211021	0.863649160548558	-5.57418154619589
CPK3FL	17.5322	122.079	0.00199633	211021	2.86403919020311	-6.21644478409715
CPK3FL	2.49407	57.8045	0.00320761	211021	0.913915914225632	-5.74222916744055
CPK3FL	13.75	125.519	0.0016	211021	2.62103882411258	-6.4377516497364
CPK3FL	2.67224	73.6636	0.00449061	211021	0.982917072000074	-5.40576672899474
CPK3FL	0.609274	33.9174	0.00984779	211021	-0.495487194556756	-4.62050821445407
CPK3FL	1.38612	68.4668	0.00505006	211021	0.326508477106452	-5.28835515457733
CPK3FL	12.691	145.835	0.00165472	211021	2.54089308082803	-6.40412346875642
CPK3FL	18.9255	156.985	0.00137381	211021	2.94051021905377	-6.59016737713106
CPK3FL	2.10368	66.173	0.00285215	211021	0.743688192053663	-5.85968218314273
CPK3FL	2.0663	91.6016	0.00290374	211021	0.725759568287422	-5.84175571770823
CPK3FL	27.3461	175.499	0.0029986	211021	3.30857392272216	-5.80960976590347
CPK3FL	0.965065	45.7311	0.0072534	211021	-0.0355598223986132	-4.92628495452827
CPK3FL	20.7639	135.288	0.00399731	211118	3.03321590192565	-5.5221336440918
CPK3FL	18.5254	108.383	0.002699	211118	2.91914276339168	-5.91487394494627
CPK3FL	3.56918	58.8054	0.00448282	211118	1.27233587753158	-5.40750296629908
CPK3FL	3.86304	54.5882	0.00698931	211118	1.35145443827718	-4.96337344005516
CPK3FL	44.7144	257.408	0.00147603	211118	3.80029559739212	-6.51839922780716
CPK3FL	1.47164	35.5951	0.0115517	211118	0.386377425178344	-4.46092266669797
CPK3FL	32.0833	172.2	0.00283636	211118	3.46833564553821	-5.86523373901717
CPK3FL	10.4592	86.9316	0.00325073	211118	2.34748197387633	-5.72887569247813
CPK3FL	7.28653	80.4593	0.00425442	211118	1.98602743818619	-5.45979683647115
CPK3FL	1.73303	44.5284	0.0115405	211118	0.549871321604985	-4.46189269128447
CPK3FL	2.31517	43.0323	0.0116622	211118	0.839483118967314	-4.4514024366122
CPK3FL	12.8194	124.471	0.00296426	211118	2.55095964852521	-5.82112785609716
CPK3FL	2.19147	50.6246	0.0059321	211118	0.784572551529092	-5.1273769971277
CPK3FL	6.22611	69.2508	0.00787008	211118	1.82875173970786	-4.84468705142025
CPK3FL	0.722528	31.8852	0.0138403	211118	-0.32499910542122	-4.28017065272696
CPK3FL	11.7349	82.8074	0.00835114	211118	2.46256730774985	-4.78535722249222
CPK3FL	3.36351	65.9091	0.00386501	211118	1.21298507157261	-5.55579100962398
CPK3FL	2.00192	46.3105	0.0139866	211118	0.694106720054645	-4.26965555057774
CPK3FL	4.78601	61.779	0.0079398	211118	1.5656970789115	-4.83586719295722
CPK3FL	9.71639	120.722	0.00195546	211118	2.27381415030964	-6.23712981910448
CPK3FL	1.30624	45.611	0.00765556	211118	0.267152781199288	-4.87232309774739
CPK3FL	1.8776	45.1261	0.00958672	211118	0.629994365554677	-4.64737647153054
CPK3FL	5.53659	71.7183	0.00794714	211118	1.71137878778115	-4.83494316346856
CPK3FL	2.13591	44.5697	0.0159182	211118	0.758892785378791	-4.1402921702849
CPK3FL	1.40473	43.8608	0.0128138	211118	0.339845113500026	-4.35723256381594
CPK3FL	2.31867	57.1778	0.0310523	211118	0.840993745430714	-3.47208239927192
CPK3FL	3.74871	55.6096	0.00426814	211118	1.32141178080075	-5.45657714383132
CPK3FL	6.32213	75.3055	0.00474523	211118	1.84405617669495	-5.35061537601911
CPK3FL	8.19259	80.2758	0.00341772	211118	2.1032300871881	-5.67878161689533
CPK3FL	3.70606	67.6404	0.00431725	211118	1.30996931769434	-5.4451366534995
CPK3FL	4.29376	65.3446	0.00698689	211118	1.45716280595233	-4.96371974305944
CPK3FL	1.82575	51.2105	0.00712036	211118	0.601990861518082	-4.9447969930387
CPK3FL	3.56285	58.6965	0.00701686	211118	1.27056078638302	-4.95943945445727
CPK3FL	1.84015	86.8113	0.00380404	211118	0.609847090037308	-5.57169161910717
CPK3FL	0.113697	13.1084	0.0615671	211118	-2.17421826379802	-2.78762764202911
CPK3FL	2.42721	47.5546	0.00576793	211118	0.886742449577276	-5.15544201499546
CPK3FL	2.16584	56.2592	0.00277028	211118	0.772808276967626	-5.88880688085894
CPK3FL	4.14978	61.3746	0.0031327	211118	1.42305532078923	-5.76586002646441
CPK3FL	6.14134	72.2981	0.0047221	211118	1.81504295939028	-5.35550166307588
CPK3FL	1.83046	36.6249	0.00819466	211118	0.604567301386378	-4.80427255635965
CPK3FL	1.78554	86.6087	0.00336032	211118	0.579720890489752	-5.69571907144665
CPK3FL	12.3152	110.803	0.001218	211118	2.51083427179792	-6.71054510969443
CPK3FL	0.38634	29.5579	0.0155304	211118	-0.95103746820399	-4.16495588555311
CPK3FL	2.73826	51.1939	0.00438234	211118	1.00732268218255	-5.43017245067733
CPK3FL	6.17067	82.3372	0.00340319	211118	1.81980742197321	-5.68304205193353
CPK3FL	2.05952	47.5994	0.00631214	211118	0.722472945941772	-5.06528051570988
CPK3FL	1.49079	39.101	0.0100618	211118	0.399306180792581	-4.59900920387462
CPK3FL	2.54664	71.6566	0.00510477	211118	0.934774843251308	-5.27757988224922
CPK3FL	3.15489	51.4444	0.00316968	211118	1.14895363009218	-5.75412464256062
CPK3FL	1.73626	62.7729	0.00460761	211118	0.551733374609067	-5.38004599458699
CPK3FL	0.890567	31.3265	0.00786017	211118	-0.115896940452721	-4.84594704427619
CPK3FL	0.677372	35.413	0.00885776	211118	-0.38953467396708	-4.72646136800036
CPK3FL	0.734175	50.4891	0.00953451	211118	-0.309007859166533	-4.65283743086745
CPK3FL	0.38023	36.4318	0.0157799	211118	-0.966978946201678	-4.1490183007201
CPK3FL	0.530873	33.9727	0.0131858	211118	-0.633232457720997	-4.32861478600806
CPK3FL	3.67953	74.975	0.00244596	211118	1.30278502663297	-6.01331759508064
CPK3FL	1.4319	44.4998	0.00698371	211118	0.359002233697823	-4.9641749847892
CPK3FL	0.614635	31.279	0.0113889	211118	-0.486726683299006	-4.47511608213061
CPK3FL	5.49145	55.3945	0.0105619	211118	1.70319233722439	-4.55050209264602
CPK3FL	1.99606	47.9889	0.0100197	211118	0.691175237557716	-4.60320212389339
CPK3FL	17.1088	104.127	0.00362386	211118	2.83959295102026	-5.62021552289419
CPK3FL	1.38122	40.5335	0.00723995	211118	0.322967166591041	-4.92814097868571
CPK3FL	5.82171	69.1468	0.00566844	211118	1.76159403302133	-5.17284133137344
CPK3FL	10.6315	83.2393	0.00743078	211118	2.36382129246462	-4.90212444595089
CPK3FL	0.459907	19.9559	0.0500101	211118	-0.77673098385194	-2.99553029395324
CPK3FL	1.49063	50.8729	0.00603773	211118	0.399198849386637	-5.10972716549096
CPK3FL	3.02587	52.9159	0.00297435	211118	1.10719865343869	-5.81772975125135
CPK3FL	8.75043	97.0861	0.00377124	211118	2.1691028420192	-5.58035141913522
CPK3FL	4.90729	60.9832	0.00692847	211118	1.59072185460745	-4.97211626937642
CPK3FL	2.65312	51.9842	0.0105536	211118	0.975736305945717	-4.55128824503905
CPK3FL	1.91061	41.0345	0.00785089	211118	0.647422562797993	-4.84712837781819
CPK3FL	8.98322	88.5786	0.00645648	211118	2.19535839265184	-5.04267100133589
CPK3FL	3.50817	63.4335	0.00370563	211118	1.2550945339971	-5.5979019942035
CPK3FL	0.508049	24.083	0.0236198	211118	-0.67717737936239	-3.74566993564928
CPK3FL	3.29071	57.6163	0.0063816	211118	1.19110334696575	-5.05433642936735
CPK3FL	32.6452	163.99	0.00364525	211118	3.48569783113231	-5.61433032876788
CPK3FL	40.6953	137.185	0.00513572	211118	3.70611260666484	-5.27153523121455
CPK3FL	1.68599	42.7605	0.00830371	211118	0.522352928363972	-4.79105287609713
CPK3FL	0.979605	43.1124	0.00816656	211118	-0.0206058497930181	-4.80770751140935
CPK3FL	1.55479	49.731	0.0128635	211118	0.441340488279853	-4.35336143546012
CPK3FL	6.99406	59.6721	0.0183012	211118	1.9450612173862	-4.00078864751414
CPK3FL	2.14075	47.8057	0.0121453	211118	0.761156234924164	-4.41081301530982
CPK3FL	2.04468	44.234	0.0117378	211118	0.715241298033011	-4.44494087566895
CPK3FL	0.315204	26.4119	0.0317255	211118	-1.1545352307236	-3.45063450506459
CPK3FL	0.937124	34.4118	0.0138722	211118	-0.0649396682529844	-4.27786844151616
CPK3FL	0.204221	17.1588	0.0342767	211118	-1.58855253818668	-3.37328945593077
CPK3FL	0.305356	16.3075	0.0392984	211118	-1.1862769699236	-3.23657147340389
CPK3FL	13.1687	106.008	0.00341719	211118	2.57784280169557	-5.67893670306356
CPK3FL	17.0341	110.887	0.00223082	211118	2.83521721731337	-6.10538604809548
CPK3FL	10.994	128.561	0.00172821	211118	2.39734966943847	-6.3606690882064
CPK3FL	3.26444	86.6328	0.00459497	211118	1.1830882319382	-5.38279305203149
CPK3FL	252.037	471.893	0.000218222	211118	5.52957590213046	-8.42999766471654
CPK3FL	15.2917	169.979	0.000523161	211118	2.72731019754076	-7.55562130188403
CPK3FL	1.6587	66.1637	0.00422017	211118	0.50603416302986	-5.46787986738542
CPK3FL	1.03683	44.6449	0.00675132	211118	0.0361679813824439	-4.99801723766064
CPK3FL	2.1873	67.9647	0.00320029	211118	0.782667906498357	-5.74451384828265
CPK3FL_PlaMV	120.04	236.804	0.0084722	211021	4.78782502057217	-4.77096506378509
CPK3FL_PlaMV	14.2235	101.828	0.00309348	211021	2.65489552629769	-5.77845860818303
CPK3FL_PlaMV	49.5803	126.359	0.0156716	211021	3.90359357741568	-4.15590512189176
CPK3FL_PlaMV	16.4218	92.0633	0.00657661	211021	2.79860972042788	-5.02423586397317
CPK3FL_PlaMV	59.1927	200.811	0.0025341	211021	4.08079822347575	-5.97791673456271
CPK3FL_PlaMV	10.9867	83.8469	0.00691746	211021	2.39668545034914	-4.97370662875576
CPK3FL_PlaMV	5.22791	81.6308	0.0040169	211021	1.65401158061762	-5.51724481811451
CPK3FL_PlaMV	41.994	205.296	0.00219079	211021	3.73752675093546	-6.12349306960776
CPK3FL_PlaMV	23.2097	149.878	0.00172342	211021	3.14457029473965	-6.36344459025902
CPK3FL_PlaMV	10.5049	78.6633	0.00466448	211021	2.35184181497512	-5.36777891927746
CPK3FL_PlaMV	40.4196	211.09	0.00108858	211021	3.69931481583546	-6.82288118435415
CPK3FL_PlaMV	2.84476	65.1226	0.00562438	211021	1.04547870549619	-5.18064455918879
CPK3FL_PlaMV	15.1089	120.135	0.00211795	211021	2.71528397416409	-6.15730663925816
CPK3FL_PlaMV	15.6705	110.244	0.00274401	211021	2.75177996396354	-5.89833492481027
CPK3FL_PlaMV	6.94692	87.9092	0.00230318	211021	1.93829839588224	-6.07346450227469
CPK3FL_PlaMV	29.4751	185.046	0.000983883	211021	3.38354583912336	-6.9240035704205
CPK3FL_PlaMV	2.02087	42.9659	0.0118761	211021	0.703528111760782	-4.43322730177252
CPK3FL_PlaMV	2.89016	46.9196	0.00761202	211021	1.06131186391365	-4.87802670212131
CPK3FL_PlaMV	20.3008	152.435	0.00147777	211021	3.01066029413823	-6.51722108426239
CPK3FL_PlaMV	4.42398	75.1833	0.00248645	211021	1.48703974341415	-5.99689928859803
CPK3FL_PlaMV	5.4383	73.6266	0.00330986	211021	1.69346651202955	-5.71084938656018
CPK3FL_PlaMV	18.1878	147.035	0.00137455	211021	2.90075103964103	-6.58962887415628
CPK3FL_PlaMV	5.39747	89.3545	0.00166745	211021	1.68593032526262	-6.39645976563155
CPK3FL_PlaMV	2.17011	39.2814	0.0138242	211021	0.77477785751185	-4.2813345994325
CPK3FL_PlaMV	5.974	80.2758	0.0021761	211021	1.78741671979392	-6.13022099516203
CPK3FL_PlaMV	1.69704	35.3882	0.00412482	211021	0.528885556981958	-5.49073289651122
CPK3FL_PlaMV	1.10476	32.6578	0.0253449	211021	0.0996281168094239	-3.675177752617
CPK3FL_PlaMV	0.725093	26.3583	0.0151705	211021	-0.321455356492038	-4.1884025263758
CPK3FL_PlaMV	1.26017	45.291	0.00634836	211021	0.231246632497337	-5.05955876715092
CPK3FL_PlaMV	12.0626	131.585	0.00174092	211021	2.49010975678618	-6.35334156985495
CPK3FL_PlaMV	4.84169	82.7587	0.00289155	211021	1.57726383333536	-5.84596258845256
CPK3FL_PlaMV	1.67387	39.3078	0.00477935	211021	0.515138310748257	-5.34345072498893
CPK3FL_PlaMV	3.0705	69.7467	0.00260544	211021	1.12184041478732	-5.95015371208971
CPK3FL_PlaMV	1.94905	47.9498	0.00307842	211021	0.667342074377992	-5.78333880063249
CPK3FL_PlaMV	110.648	274.906	0.00243114	211021	4.70635399132241	-6.01939499583701
CPK3FL_PlaMV	1.97928	41.0648	0.0181885	211021	0.682733142211073	-4.00696575274406
CPK3FL_PlaMV	8.21774	87.1473	0.00474583	211021	2.10629523209264	-5.35048894124769
CPK3FL_PlaMV	5.37623	58.2871	0.0113462	211021	1.68198738504379	-4.47887239287546
CPK3FL_PlaMV	2.83839	49.686	0.00986474	211021	1.0432369900153	-4.61878849565822
CPK3FL_PlaMV	1.01283	36.166	0.00691132	211021	0.0127483928221663	-4.97459463194961
CPK3FL_PlaMV	5.74885	64.6377	0.00574028	211021	1.74899983480659	-5.16024728935259
CPK3FL_PlaMV	117.638	281.961	0.00503239	211021	4.76761211252121	-5.29186025861271
CPK3FL_PlaMV	4.30527	74.8449	0.00325183	211021	1.45983985368305	-5.72853736418574
CPK3FL_PlaMV	0.594618	26.9938	0.0218628	211021	-0.519836096424273	-3.82296871660463
CPK3FL_PlaMV	115.067	299.775	0.00118192	211021	4.74551456740835	-6.74061504418385
CPK3FL_PlaMV	3.02316	68.8973	0.0033078	211021	1.10630264195212	-5.71147196314058
CPK3FL_PlaMV	11.4566	92.4209	0.00532443	211021	2.43856598314848	-5.2354496153696
CPK3FL_PlaMV	0.190439	34.3524	0.0367571	211021	-1.6584233456673	-3.30342387470457
CPK3FL_PlaMV	2.81518	43.9613	0.00959085	211021	1.03502620270901	-4.64694576002081
CPK3FL_PlaMV	1.01493	33.1329	0.0325147	211021	0.0148196445982788	-3.42606298421443
CPK3FL_PlaMV	1.30299	41.7332	0.0122795	211021	0.264661623516175	-4.39982407370446
CPK3FL_PlaMV	3.50483	59.6894	0.00599173	211021	1.25414201717049	-5.11737509386256
CPK3FL_PlaMV	2.52467	40.4679	0.0320834	211021	0.926110361116933	-3.43941651656243
CPK3FL_PlaMV	7.03507	87.9015	0.00255861	211021	1.95090764076561	-5.96829113670158
CPK3FL_PlaMV	4.03358	60.7442	0.00743757	211021	1.39465431908936	-4.90121109638997
CPK3FL_PlaMV	2.86045	58.0627	0.00419514	211021	1.05097895511205	-5.47382856655667
CPK3FL_PlaMV	2.45382	51.0996	0.00815056	211021	0.897645993965252	-4.80966864243346
CPK3FL_PlaMV	2.7248	66.1976	0.00440399	211021	1.00239503092629	-5.42524433078732
CPK3FL_PlaMV	0.618871	32.7581	0.021006	211021	-0.479858428662177	-3.86294716778155
CPK3FL_PlaMV	6.92581	80.4881	0.00317653	211021	1.93525501274226	-5.75196587294529
CPK3FL_PlaMV	4.35811	49.7778	0.027076	211021	1.47203847714009	-3.60910755233578
CPK3FL_PlaMV	1.33708	33.1086	0.00972269	211021	0.290488131782242	-4.63329294982653
CPK3FL_PlaMV	5.01378	57.805	0.0131637	211021	1.61219012162947	-4.33029223758643
CPK3FL_PlaMV	0.790384	27.8295	0.0227737	211021	-0.235236375668349	-3.78214891759697
CPK3FL_PlaMV	2.50689	50.7591	0.00598351	211021	0.919042941069529	-5.11874792668946
CPK3FL_PlaMV	0.881942	27.6148	0.0136063	211021	-0.125628984774794	-4.29722235820636
CPK3FL_PlaMV	0.544491	26.0432	0.0275487	211021	-0.607903865671346	-3.5917999314294
CPK3FL_PlaMV	17.4924	90.9486	0.0146921	211021	2.86176650088583	-4.22044534462261
CPK3FL_PlaMV	9.47626	107.824	0.00401002	211021	2.24878972365757	-5.51895905014492
CPK3FL_PlaMV	1.15708	29.009	0.0388911	211021	0.145899590159987	-3.24698984630835
CPK3FL_PlaMV	3.64627	42.8652	0.0230372	211021	1.29370472727217	-3.77064497831732
CPK3FL_PlaMV	2.32667	46.7486	0.0124642	211021	0.844438060769902	-4.38489474376939
CPK3FL_PlaMV	1.12703	29.3046	0.0363787	211021	0.11958585404674	-3.31377184045037
CPK3FL_PlaMV	0.43474	20.4447	0.0598058	211021	-0.833007127737418	-2.81665263276222
CPK3FL_PlaMV	0.966449	44.2745	0.00620829	211021	-0.0341267494445887	-5.08186978327475
CPK3FL_PlaMV	2.72841	52.4941	0.0102624	211021	1.00371902194345	-4.57926854846544
CPK3FL_PlaMV	0.614855	22.7217	0.0552975	211021	-0.486368811332015	-2.89502757943236
CPK3FL_PlaMV	1.99022	50.2906	0.00954669	211021	0.688245185389714	-4.65156078142671
CPK3FL_PlaMV	1.5307	41.2248	0.0189456	211021	0.425725147115524	-3.96618356438758
CPK3FL_PlaMV	0.11355	14.6373	0.061647	211021	-2.17551201043057	-2.78633071235629
CPK3FL_PlaMV	1.62865	32.6522	0.0196481	211021	0.487751450795389	-3.92977463745381
CPK3FL_PlaMV	0.217642	18.6058	0.0321629	211021	-1.52490376791941	-3.43694166460746
CPK3FL_PlaMV	0.772117	34.6789	0.0116563	211021	-0.258619186036424	-4.45190847260301
CPK3FL_PlaMV	0.532009	24.3792	0.0187967	211021	-0.631094872490355	-3.97407395646866
CPK3FL_PlaMV	0.0588993	11.7999	0.118847	211021	-2.8319260729453	-2.12991832739607
CPK3FL_PlaMV	0.710659	25.1707	0.0323643	211021	-0.341562570415198	-3.43069931552074
CPK3FL_PlaMV	0.334994	25.6294	0.0208959	211021	-1.09364265776523	-3.86820231150447
CPK3FL_PlaMV	1.95868	48.8496	0.00510547	211021	0.672270776972291	-5.27744276500201
CPK3FL_PlaMV	0.274718	18.8118	0.0436812	211021	-1.29201016199925	-3.13083747539538
CPK3FL_PlaMV	0.476007	23.9807	0.0189073	211021	-0.742322718976494	-3.96820718810307
CPK3FL_PlaMV	1.08	32.1981	0.0138889	211021	0.0769610411361284	-4.27666531901638
CPK3FL_PlaMV	0.135529	15.3666	0.0442709	211021	-1.99856963942163	-3.11742770265029
CPK3FL_PlaMV	0.929451	35.6482	0.00645543	211021	-0.0731611897244576	-5.0428336418751
CPK3FL_PlaMV	0.28808	22.3164	0.0208276	211021	-1.24451705964152	-3.87147624878236
CPK3FL_PlaMV	0.10154	10.2632	0.0590899	211021	-2.28730246946289	-2.82869526595971
CPK3FL_PlaMV	1.06172	38.9465	0.0065931	211021	0.0598902345730645	-5.021731631364
CPK3FL_PlaMV	3.91046	81.4773	0.00383587	211021	1.36365501413623	-5.5633590120034
CPK3FL_PlaMV	1.68705	40.2557	0.0248955	211021	0.522981441536003	-3.69306821473539
CPK3FL_PlaMV	1.59402	38.6743	0.0150563	211021	0.466259127340753	-4.19595877072657
CPK3FL_PlaMV	1.17284	35.8147	0.0230211	211021	0.159428157980645	-3.77134409229486
CPK3FL_PlaMV	1.6469	34.2812	0.0394682	211021	0.498894732898026	-3.23225999460368
CPK3FL_PlaMV	0.466951	21.3235	0.0728128	211021	-0.761530951871791	-2.61986351505893
CPK3FL_PlaMV	3.1899	46.1569	0.00815072	211021	1.15998956834301	-4.80964901207315
CPK3FL_PlaMV	3.89839	55.8748	0.0105172	211021	1.36056364738893	-4.55474326679517
CPK3FL_PlaMV	2.73567	68.4789	0.00438649	211021	1.00637637845076	-5.42922591612031
CPK3FL_PlaMV	7.84539	91.4825	0.00471614	211021	2.05992609814245	-5.35676461057291
CPK3FL_PlaMV	1.73211	40.555	0.00808262	211021	0.549340318516154	-4.81803920158347
CPK3FL_PlaMV	4.66146	55.1114	0.0141587	211021	1.53932870378891	-4.25742600284077
CPK3FL_PlaMV	1.66205	46.9721	0.00481332	211021	0.508051780216595	-5.33636820427251
CPK3FL_PlaMV	0.565599	26.2256	0.0176804	211021	-0.569869932435283	-4.03529859759418
CPK3FL_PlaMV	0.5077	20.0391	0.0728777	211021	-0.677864557028788	-2.6189725852551
CPK3FL_PlaMV	0.345548	20.8691	0.0289396	211021	-1.06262371633589	-3.54254437957439
CPK3FL_PlaMV	0.412864	28.8608	0.0290652	211021	-0.884637038072361	-3.53821369672399
CPK3FL_PlaMV	1.13286	42.6988	0.00617904	211021	0.124745408656359	-5.08659235938484
CPK3FL_PlaMV	0.262816	32.1999	0.0304395	211021	-1.33630111142436	-3.49201417187914
CPK3FL_PlaMV	0.172858	22.9278	0.0462807	211021	-1.75528483078127	-3.07303025144693
CPK3FL_PlaMV	0.54744	21.8438	0.0219202	211021	-0.602502412337895	-3.82034669285636
CPK3FL_PlaMV	0.398279	24.9784	0.0175756	211021	-0.92060251426183	-4.04124370246558
CPK3FL_PlaMV	0.241968	17.9739	0.0537261	211021	-1.41894979297375	-2.9238563620238
CPK3FL_PlaMV	0.171221	16.0913	0.070085	211021	-1.76480015924565	-2.65804648786712
CPK3FL_PlaMV	2.09058	38.6218	0.048312	211021	0.73744153943912	-3.03007530197654
CPK3FL_PlaMV	6.90147	77.3451	0.0120264	211021	1.93173443239094	-4.42065104565065
CPK3FL_PlaMV	3.48404	45.3088	0.0218138	211021	1.24819253998061	-3.82521248194156
CPK3FL_PlaMV	4.8947	60.3644	0.0208389	211021	1.58815298707677	-3.87093384659945
CPK3FL_PlaMV	5.34597	72.2748	0.00561171	211021	1.6763430060287	-5.1828997930593
CPK3FL_PlaMV	5.31657	54.6067	0.0220066	211021	1.67082835857927	-3.81641287061482
CPK3FL_PlaMV	23.0057	157.125	0.00286885	211021	3.13574201131229	-5.85384402637516
CPK3FL_PlaMV	0.998866	32.6477	0.0210238	211021	-0.00113464346450513	-3.86210014966278
CPK3FL_PlaMV	10.1399	78.727	0.00917169	211021	2.31647813618147	-4.69163371307489
CPK3FL_PlaMV	0.20908	21.6782	0.0334801	211021	-1.56503832513742	-3.3968040465075
CPK3FL_PlaMV	5.08181	71.9581	0.00649375	211021	1.6256674973435	-5.03691510311674
CPK3FL_PlaMV	3.10032	61.3743	0.00612839	211021	1.13150533197014	-5.09482320627128
CPK3FL_PlaMV	3.49135	78.0785	0.0117433	211021	1.25028848090321	-4.44447241379105
CPK3FL_PlaMV	1.18704	41.8759	0.0160062	211021	0.171462813459079	-4.13477913180109
CPK3FL_PlaMV	0.844583	27.4333	0.0355205	211021	-0.168912264556044	-3.33764528438066
CPK3FL_PlaMV	0.447044	26.9109	0.0134215	211021	-0.805098255208403	-4.31089738021236
CPK3FL_PlaMV	6.38805	74.1137	0.00281776	211021	1.85442905749809	-5.8718130359175
CPK3FL_PlaMV	0.283756	21.1242	0.0281932	211021	-1.25964056503564	-3.5686744648675
CPK3FL_PlaMV	1.05371	31.1584	0.0113883	211021	0.0523172699455888	-4.47516876639384
CPK3FL_PlaMV	0.499919	40.8083	0.0120019	211021	-0.693309193683363	-4.4226903083942
CPK3FL_PlaMV	1.96469	56.8654	0.00458088	211021	0.675334472061429	-5.38586415957453
CPK3FL_PlaMV	5.41801	58.7119	0.00812106	211021	1.68972858936072	-4.81329459145648
CPK3FL_PlaMV	4.08183	51.2388	0.0142093	211021	1.40654541726859	-4.25385859917024
CPK3FL_PlaMV	3.30026	69.7574	0.00393908	211021	1.19400125324762	-5.53680808547633
CPK3FL_PlaMV	0.587129	26.8989	0.0187352	211021	-0.532510721798913	-3.97735117158663
CPK3FL_PlaMV	0.483716	33.3438	0.0144713	211021	-0.726257321345924	-4.23558790132376
CPK3FL_PlaMV	0.372539	24.6641	0.0161057	211021	-0.987413548656397	-4.12858203238104
CPK3FL_PlaMV	0.318724	33.8409	0.0345126	211021	-1.14342975446385	-3.36643080422916
CPK3FL_PlaMV	0.593969	24.5765	0.0185195	211021	-0.520928149533551	-3.98893104796872
CPK3FL_PlaMV	11.6958	85.3645	0.0076096	211021	2.45922980299802	-4.87834467090787
CPK3FL_PlaMV	1.60797	46.075	0.031095	211021	0.474972513866318	-3.47070824442628
CPK3FL_PlaMV	0.707725	31.3011	0.0282596	211021	-0.345699678821354	-3.5663220561076
CPK3FL_PlaMV	0.0574093	9.16034	0.104513	211021	-2.85754896787466	-2.25844381340067
CPK3FL_PlaMV	0.914167	26.7128	0.0590702	211021	-0.0897420108701167	-2.82902871185528
CPK3FL_PlaMV	0.0859651	15.3066	0.0697958	211021	-2.45381387904688	-2.66218144294398
CPK3FL_PlaMV	0.248602	17.6134	0.0482698	211021	-1.39190205488559	-3.03094917267858
CPK3FL_PlaMV	0.10638	15.4578	0.0658015	211021	-2.24073768966797	-2.72111264455812
CPK3FL_PlaMV	0.27993	30.3084	0.0214339	211021	-1.2732157070681	-3.84278149818696
CPK3FL_PlaMV	0.279043	23.7138	0.0250857	211021	-1.27638938717253	-3.68545731631268
CPK3FL_PlaMV	0.623403	23.0505	0.0721845	211021	-0.472562099340941	-2.62852993757116
CPK3FL_PlaMV	0.645443	35.314	0.0201412	211021	-0.437818376235025	-3.90498781054715
CPK3FL_PlaMV	0.786957	24.2939	0.0266851	211021	-0.239581669922748	-3.6236499217796
CPK3FL_PlaMV	1.88491	37.8528	0.035015	211021	0.633880074402038	-3.35197873787466
CPK3FL_PlaMV	0.0600751	9.15556	0.099875	211021	-2.81215983277506	-2.3038358748957
CPK3FL_PlaMV	0.232078	20.7702	0.0344711	211021	-1.46068175692415	-3.36763398715517
CPK3FL_PlaMV	2.19335	56.9382	0.00455924	211021	0.78543005542444	-5.39059933601294
CPK3FL_PlaMV	1.08321	28.655	0.0433897	211021	0.079928855038725	-3.13753319323127
CPK3FL_PlaMV	0.119406	11.9967	0.0502488	211021	-2.12522582802991	-2.99076861292511
CPK3FL_PlaMV	1.49954	57.0843	0.0240074	211021	0.40515839440966	-3.72939316282581
CPK3FL_PlaMV	0.563273	28.2709	0.0301807	211021	-0.573990866060521	-3.50055263174309
CPK3FL_PlaMV	1.33295	30.7133	0.031509	211021	0.287394531115733	-3.45748205967339
CPK3FL_PlaMV	0.316063	25.8502	0.0284754	211021	-1.15181371817759	-3.55871472233755
CPK3FL_PlaMV	0.586147	23.8375	0.0545938	211021	-0.534184667621217	-2.90783495579247
CPK3FL_PlaMV	2.486	34.7031	0.0832661	211021	0.910674993088519	-2.48571377542628
CPK3FL_PlaMV	0.583542	27.2716	0.0514101	211021	-0.538638850411474	-2.96792062776976
CPK3FL_PlaMV	0.22773	16.8067	0.0790408	211021	-1.47959456228535	-2.53779110413626
CPK3FL_PlaMV	2.27058	35.5746	0.0629796	211021	0.820035305464986	-2.76494441455204
CPK3FL_PlaMV	0.781918	24.8195	0.08185	211021	-0.246005403269989	-2.50286697516499
CPK3FL_PlaMV	1.66039	37.8063	0.0397496	211021	0.507052514533465	-3.22515550082551
CPK3FL_PlaMV	1.60927	34.2322	0.0627613	211021	0.475780660023119	-2.76841663750137
CPK3FL_PlaMV	1.25762	32.8974	0.0254448	211021	0.229221045874237	-3.67124387906262
CPK3FL_PlaMV	0.865394	24.6041	0.0508439	211021	-0.144570384425464	-2.97899512435206
CPK3FL_PlaMV	0.141166	15.9074	0.042503	211021	-1.95781877611947	-3.1581806173077
CPK3FL_PlaMV	0.298939	16.8893	0.020071	211021	-1.20751573978294	-3.90847929180478
CPK3FL_PlaMV	0.982385	24.2361	0.0926317	211021	-0.017771990435469	-2.37912386329905
CPK3FL_PlaMV	0.924844	28.4071	0.0356817	211021	-0.078130204341143	-3.33311732666544
CPK3FL_PlaMV	0.599882	20.8031	0.0500098	211021	-0.511022309774082	-2.99553629275948
CPK3FL_PlaMV	0.605513	21.5747	0.113953	211021	-0.501679246359844	-2.17196919630045
CPK3FL_PlaMV	0.0533202	9.90474	0.131282	211021	-2.93144003274093	-2.03040759770331
CPK3FL_PlaMV	0.345961	26.8032	0.023124	211021	-1.06142922704043	-3.76688423976191
CPK3FL_PlaMV	0.556418	19.0952	0.174329	211021	-0.586235468629383	-1.74681096049081
CPK3FL_PlaMV	0.25293	16.3716	0.0395366	211021	-1.37464250837944	-3.23052845380895
CPK3FL_PlaMV	0.303848	19.2172	0.0460756	211021	-1.1912277026176	-3.0774717532647
CPK3FL_PlaMV	0.318635	16.5368	0.109844	211021	-1.14370903192155	-2.20869410157952
CPK3FL_PlaMV	0.291049	22.4775	0.0549735	211021	-1.23426364110606	-2.90090402804316
CPK3FL_PlaMV	0.162284	13.2976	0.0677822	211021	-1.81840739219243	-2.69145565537778
CPK3FL_PlaMV	0.169636	16.0887	0.0648449	211021	-1.77410031399824	-2.73575701433457
CPK3FL_PlaMV	0.119004	19.1175	0.0588218	211021	-2.12859817299015	-2.8332427444884
CPK3FL_PlaMV	0.075258	9.28582	0.0797258	211021	-2.58683306871154	-2.52916203164279
CPK3FL_PlaMV	63.5019	303.435	0.000220466	211021	4.15106982671086	-8.41976706997798
CPK3FL_PlaMV	3.92277	65.706	0.00178445	211021	1.36679803690813	-6.32864503447956
CPK3FL_PlaMV	35.2929	249.445	0.000311678	211021	3.56368181056479	-8.07353995436847
CPK3FL_PlaMV	10.1555	103.837	0.00177243	211021	2.3180154306494	-6.33540379258043
CPK3FL_PlaMV	45.3464	186.525	0.000418997	211021	3.81433079083025	-7.7776467979723
CPK3FL_PlaMV	10.6874	119.687	0.00065498	211021	2.36906547749396	-7.33090585714635
CPK3FL_PlaMV	20.3145	130.36	0.000787617	211021	3.0113349167814	-7.14649862687156
CPK3FL_PlaMV	0.557892	30.804	0.0143397	211021	-0.583589883720829	-4.24472336453159
CPK3FL_PlaMV	1.56263	45.255	0.011519	211112	0.446370299167491	-4.46375743303777
CPK3FL_PlaMV	0.651098	27.2784	0.023038	211112	-0.429095110468812	-3.77061025247782
CPK3FL_PlaMV	1.33998	45.43	0.0111942	211112	0.292654688478301	-4.49235949195827
CPK3FL_PlaMV	1.16592	38.7819	0.013723	211112	0.153510474939835	-4.28868202169464
CPK3FL_PlaMV	1.82553	40.659	0.0147902	211112	0.601870355832259	-4.21379047970042
CPK3FL_PlaMV	1.12462	28.9353	0.0213405	211112	0.117445200818843	-3.84714860320494
CPK3FL_PlaMV	8.53615	70.5678	0.0208525	211112	2.14431008647861	-3.87028143384851
CPK3FL_PlaMV	4.25521	63.276	0.0112803	211112	1.44814411450901	-4.4846974375212
CPK3FL_PlaMV	0.644628	23.4238	0.0310257	211112	-0.439081872753315	-3.47293938569636
CPK3FL_PlaMV	1.24636	30.7286	0.0240701	211112	0.220227303193186	-3.72678487264656
CPK3FL_PlaMV	1.97705	39.4269	0.0126451	211112	0.681605834713386	-4.37048549062734
CPK3FL_PlaMV	2.07187	50.1913	0.0135143	211112	0.728451581116177	-4.30400689489772
CPK3FL_PlaMV	2.10217	44.7955	0.0176008	211112	0.742970144541327	-4.0398109234256
CPK3FL_PlaMV	1.35677	22.2523	0.118664	211112	0.305106874961997	-2.13145930896083
CPK3FL_PlaMV	0.571724	34.5023	0.0122437	211112	-0.559098921533878	-4.40274375999594
CPK3FL_PlaMV	4.26405	54.4522	0.0164163	211112	1.45021941287359	-4.10948053530696
CPK3FL_PlaMV	2.27995	51.772	0.0114038	211112	0.824153512901326	-4.47380864579157
CPK3FL_PlaMV	0.316945	25.4672	0.0283961	211112	-1.14902702173528	-3.56150346718843
CPK3FL_PlaMV	0.687009	23.5459	0.0218338	211112	-0.375407886408916	-3.82429605119166
CPK3FL_PlaMV	3.28973	44.4258	0.0212783	211112	1.19080549454031	-3.85006750491789
CPK3FL_PlaMV	2.74372	47.3158	0.0127564	211112	1.00931466384079	-4.36172217253356
CPK3FL_PlaMV	4.86874	46.0433	0.0595637	211112	1.58283517671954	-2.82070895086615
CPK3FL_PlaMV	1.70009	44.8965	0.0141169	211112	0.530681190837306	-4.26038261776316
CPK3FL_PlaMV	0.824965	27.4268	0.0206069	211112	-0.192414317789814	-3.88212930781401
CPK3FL_PlaMV	1.62822	43.6168	0.0135117	211112	0.487487393585554	-4.3041993022098
CPK3FL_PlaMV	2.86708	49.8923	0.0132539	211112	1.05329409024406	-4.32346343023667
CPK3FL_PlaMV	2.43492	51.4189	0.0114993	211112	0.889913901785396	-4.46546911503078
CPK3FL_PlaMV	0.126128	13.7588	0.10307	211112	-2.07045801466458	-2.27234690993344
CPK3FL_PlaMV	0.646152	25.0783	0.0170238	211112	-0.436720508759208	-4.07314291401221
CPK3FL_PlaMV	0.141826	14.5892	0.0423053	211112	-1.9531543248513	-3.16284290527046
CPK3FL_PlaMV	0.167432	16.4008	0.0597256	211112	-1.78717798029446	-2.81799453977635
CPK3FL_PlaMV	10.3108	85.4385	0.00853477	211112	2.33319188958695	-4.76360687096058
CPK3FL_PlaMV	13.532	146.998	0.00620749	211112	2.60505725091846	-5.08199865153774
CPK3FL_PlaMV	0.221675	17.6891	0.0360888	211112	-1.50654293371607	-3.32177271108805
CPK3FL_PlaMV	0.854544	29.8576	0.0210639	211112	-0.157187285651521	-3.86019460423578
CPK3FL_PlaMV	0.091432	10.7201	0.164056	211112	-2.39215975238684	-1.80754744602867
CPK3FL_PlaMV	7.30046	88.8909	0.0158894	211112	1.9879373598677	-4.14210305874365
CPK3FL_PlaMV	1.08576	30.187	0.0101311	211112	0.0822802026137283	-4.5921453782654
CPK3FL_PlaMV	1.34845	39.8852	0.00889912	211112	0.298955784675157	-4.72180288353713
CPK3FL_PlaMV	0.072868	10.6329	0.123511	211112	-2.61910569381355	-2.09142505805459
CPK3FL_PlaMV	10.1327	111.09	0.0157905	211112	2.31576781779086	-4.14834678560478
CPK3FL_PlaMV	2.68294	44.7437	0.023109	211112	0.986913208166968	-3.7675331269432
CPK3FL_PlaMV	2.11011	42.5927	0.00853036	211112	0.746740078830535	-4.76412371438318
CPK3FL_PlaMV	6.34867	73.4251	0.00630053	211112	1.84824534214824	-5.067121522139
CPK3FL_PlaMV	1.94313	42.4365	0.0211	211112	0.664300075002225	-3.85848223850012
CPK3FL_PlaMV	4.80102	55.1963	0.0162466	211112	1.56882839533892	-4.11987162286743
CPK3FL_PlaMV	2.06895	47.7227	0.0116001	211112	0.727041232207501	-4.45674156021732
CPK3FL_PlaMV	3.55237	56.3836	0.0126676	211112	1.26761498637162	-4.36870772642788
CPK3FL_PlaMV	0.920653	31.2102	0.011948	211112	-0.0826720781069005	-4.42719137862827
CPK3FL_PlaMV	5.90475	59.7626	0.0235404	211112	1.77575711175055	-3.74903718494093
CPK3FL_PlaMV	0.663451	28.5794	0.0120582	211112	-0.410300278728237	-4.41801035255389
CPK3FL_PlaMV	0.892427	39.9745	0.0134465	211112	-0.113810561390636	-4.30903642984651
CPK3FL_PlaMV	1.40291	41.8864	0.0135432	211112	0.338548650808995	-4.30187070264123
CPK3FL_PlaMV	0.954601	26.8163	0.0282841	211112	-0.0464618268517024	-3.56545546967858
CPK3FL_PlaMV	5.41788	65.4271	0.0134739	211112	1.68970459502338	-4.30700079817226
CPK3FL_PlaMV	2.75773	47.274	0.0126916	211112	1.01440787755205	-4.36681492167336
CPK3FL_PlaMV	9.49584	82.7839	0.00874067	211112	2.25085380796575	-4.73976843321395
CPK3FL_PlaMV	0.424392	22.7226	0.0164942	211112	-0.857097722561351	-4.10474647502305
CPK3FL_PlaMV	4.28996	56.012	0.0109558	211112	1.45627740888713	-4.51388628258546
CPK3FL_PlaMV	0.467268	29.6722	0.0128406	211112	-0.760852310113989	-4.35514325284012
CPK3FL_PlaMV	1.63722	37.3015	0.0189345	211112	0.492999681539996	-3.96676962410325
CPK3FL_PlaMV	4.36376	61.4455	0.00549984	211112	1.47333407104147	-5.20303627807595
CPK3FL_PlaMV	0.436873	27.4419	0.018312	211112	-0.828112743973068	-4.00019869633187
CPK3FL_PlaMV	0.564168	28.7967	0.0265878	211112	-0.57240319949881	-3.62730281502156
CPK3FL_PlaMV	2.64947	59.1882	0.0105682	211112	0.974359619995464	-4.54990578688441
CPK3FL_PlaMV	3.53893	49.4086	0.0194974	211112	1.26382442156895	-3.93747415563545
CPK3FL_PlaMV	3.97973	62.7933	0.0108048	211112	1.38121397779918	-4.5277647991437
CPK3FL_PlaMV	4.19736	57.7644	0.00643262	211112	1.43445575622691	-5.04637335871616
CPK3FL_PlaMV	1.58496	46.1059	0.0107258	211112	0.460559170417736	-4.53510322487532
CPK3FL_PlaMV	4.22509	55.495	0.0158576	211112	1.44104056235741	-4.14410639831183
CPK3FL_PlaMV	2.72848	45.7489	0.0208907	211112	1.00374467758247	-3.86845119511916
CPK3FL_PlaMV	1.32103	34.106	0.0189246	211112	0.278411735350449	-3.9672926159454
CPK3FL_PlaMV	1.32321	40.5918	0.0158705	211112	0.28006060269525	-4.14329323895399
CPK3FL_PlaMV	1.56633	41.0909	0.0172377	211112	0.44873530333794	-4.06065643331944
CPK3FL_PlaMV	1.04583	35.4314	0.016255	211112	0.0448108285337173	-4.11935472522627
CPK3FL_PlaMV	2.53577	36.3239	0.0567875	211112	0.93049733845572	-2.86843904789662
CPK3FL_PlaMV	3.66917	46.4764	0.0318873	211112	1.29996547845075	-3.44554746758405
CPK3FL_PlaMV	0.943747	31.9359	0.0360266	211112	-0.057897157231902	-3.32349772448114
CPK3FL_PlaMV	0.828584	34.0499	0.0132757	211112	-0.188037059204246	-4.32181998254755
CPK3FL_PlaMV	2.27094	34.0691	0.083666	211112	0.820193842695145	-2.4809225966777
CPK3FL_PlaMV	1.19203	34.1615	0.017617	211112	0.175657736111689	-4.03889093403713
CPK3FL_PlaMV	0.599965	28.0094	0.0400023	211112	-0.510883958800779	-3.21881832652126
CPK3FL_PlaMV	0.311676	17.4905	0.105879	211112	-1.16579109228588	-2.24545834632216
CPK3FL_PlaMV	0.0532646	9.30626	0.112645	211112	-2.93248333356888	-2.18351399835303
CPK3FL_PlaMV	0.0525459	9.65623	0.114186	211112	-2.94606820563541	-2.16992658121919
CPK3FL_PlaMV	2.33662	38.5509	0.0299578	211112	0.848705440709627	-3.50796555427098
CPK3FL_PlaMV	0.448846	20.1378	0.0155956	211112	-0.801075434482288	-4.16076645579264
CPK3FL_PlaMV	0.649318	22.4828	0.0462023	211112	-0.431832697689619	-3.07472569858382
CPK3FL_PlaMV	0.414437	29.2184	0.0168904	211112	-0.88083430630831	-4.0810098657904
CPK3FL_PlaMV	3.46368	54.8079	0.00519679	211112	1.24233160768012	-5.2597141516999
CPK3FL_PlaMV	0.921491	54.8772	0.00651119	211112	-0.0817622686047066	-5.03423304376783
CPK3FL_PlaMV	0.611862	23.3103	0.0261497	211112	-0.491248512092626	-3.64391756081235
CPK3FL_PlaMV	2.54192	44.7409	0.00983508	211112	0.932919700989576	-4.62179969295966
CPK3FL_PlaMV	3.41035	48.8665	0.0093832	211112	1.22681492532456	-4.66883442275698
CPK3FL_PlaMV	3.2322	60.745	0.009591	211112	1.17316301993241	-4.64693012023632
CPK3FL_PlaMV	5.49775	96.6909	0.00345596	211112	1.70433891762882	-5.66765500218138
CPK3FL_PlaMV	2.50109	43.6585	0.0103955	211112	0.916726636853773	-4.56638225878083
CPK3FL_PlaMV	1.31983	32.5848	0.0181842	211112	0.277502940425621	-4.00720219381222
CPK3FL_PlaMV	10.5366	87.4632	0.00673839	211112	2.35485491042773	-4.99993425499604
CPK3FL_PlaMV	7.75577	81.1173	0.00451277	211112	2.04843708247964	-5.40084412331809
CPK3FL_PlaMV	1.77143	39.3598	0.0158064	211112	0.571787130006966	-4.14734035767406
CPK3FL_PlaMV	2.14845	55.5566	0.0107054	211112	0.764746651911847	-4.53700699192162
CPK3FL_PlaMV	6.04721	85.2209	0.00512633	211112	1.79959700865235	-5.27336527543001
CPK3FL_PlaMV	0.232611	32.2837	0.0300931	211112	-1.45838774852825	-3.50345936938627
CPK3FL_PlaMV	0.998241	44.9632	0.0120211	211112	-0.00176054885705949	-4.42109183991914
CPK3FL_PlaMV	0.42738	21.2805	0.0233984	211112	-0.85008173176382	-3.75508763502461
CPK3FL_PlaMV	1.32997	41.0732	0.00827084	211112	0.285156385588286	-4.79501920315782
CPK3FL_PlaMV	0.729105	22.0484	0.0274309	211112	-0.315937524423414	-3.59608516377978
CPK3FL_PlaMV	0.292574	22.7018	0.0375973	211112	-1.22903765285418	-3.28082303967528
CPK3FL_PlaMV	0.914874	41.3622	0.0109305	211112	-0.0889689281068413	-4.51619823218583
CPK3FL_PlaMV	4.13903	59.6002	0.00676487	211112	1.42046146086789	-4.99601223409983
CPK3FL_PlaMV	0.853179	29.983	0.0105488	211112	-0.158785905908668	-4.55174316960524
CPK3FL_PlaMV	0.260656	22.9003	0.0230188	211112	-1.34455374865832	-3.77144400563098
CPK3FL_PlaMV	4.5924	59.643	0.00348402	211112	1.52440276323752	-5.65956847948023
CPK3FL_PlaMV	0.938286	43.8173	0.00852618	211112	-0.0637004723985335	-4.76461384896894
CPK3FL_PlaMV	14.359	77.5532	0.0220767	211112	2.66437692331224	-3.81323252526472
CPK3FL_PlaMV	2.48809	43.9672	0.0148708	211112	0.911515347856123	-4.20835572036072
CPK3FL_PlaMV	0.145151	15.4219	0.0413363	211112	-1.9299806991105	-3.18601423042731
CPK3FL_PlaMV	0.897137	49.3368	0.00668794	211112	-0.108546697258938	-5.00744937453184
CPK3FL_PlaMV	2.12987	46.0407	0.0131463	211112	0.756060944994903	-4.33161492877129
CPK3FL_PlaMV	5.708	70.2169	0.00508059	211112	1.74186869961459	-5.28232788240339
CPK3FL_PlaMV	0.125404	15.1816	0.0637936	211112	-2.07621475336541	-2.75210240714275
CPK3FL_PlaMV	0.924577	28.6864	0.0259578	211112	-0.078418943359306	-3.65128313650008
CPK3FL_PlaMV	0.884574	22.9676	0.0135658	211112	-0.122649105795368	-4.30020335930613
CPK3FL_PlaMV	1.14074	37.44	0.00876625	211112	0.13167717462434	-4.73684615811315
CPK3FL_PlaMV	1.1137	25.5564	0.0439974	211112	0.107687805416917	-3.1236247377189
CPK3FL_PlaMV	0.403035	29.804	0.0148871	211112	-0.908731872171343	-4.20726021283968
CPK3FL_PlaMV	0.552635	24.7458	0.0379998	211112	-0.593057531545933	-3.2701743824275
CPK3FL_PlaMV	0.193495	13.1157	0.0465129	211112	-1.64250360663944	-3.06802558550762
CPK3FL_PlaMV	11.2129	64.2191	0.0284494	211112	2.41706490121905	-3.55962820826312
CPK3FL_PlaMV	3.08465	49.5474	0.0178302	211112	1.12643819873316	-4.02686163012008
CPK3FL_PlaMV	4.03587	54.042	0.0128845	211112	1.39522189186359	-4.35173024044253
CPK3FL_PlaMV	0.232276	18.6331	0.0602731	211112	-1.4598289592224	-2.8088693776017
CPK3FL_PlaMV	1.64604	34.3006	0.0297684	211112	0.498372403296179	-3.51430785078004
CPK3FL_PlaMV	0.212984	23.5232	0.0281711	211112	-1.54653823346506	-3.56945864922294
CPK3FL_PlaMV	1.38929	61.2553	0.00647814	211112	0.328792825277343	-5.03932184685801
CPK3FL_PlaMV	2.4889	43.082	0.0152678	211112	0.911840845800524	-4.18200924347759
CPK3FL_PlaMV	6.61984	73.7563	0.00558926	211112	1.89007120047255	-5.18690837982669
CPK3FL_PlaMV	0.7964	30.5818	0.0138122	211112	-0.227653706792096	-4.28220301939705
CPK3FL_PlaMV	2.40329	44.6204	0.00707364	211112	0.87683863195302	-4.95138008007906
CPK3FL_PlaMV	4.79408	59.9629	0.00896939	211112	1.56738182339903	-4.71393760968315
CPK3FL_PlaMV	1.7761	37.5522	0.0157649	211112	0.574419949291144	-4.14996932917047
CPK3FL_PlaMV	0.501232	33.2354	0.0139656	211112	-0.690686211230584	-4.2711581159537
CPK3FL_PlaMV	0.379061	21.3463	0.026381	211112	-0.970058136982677	-3.63511122490575
CPK3FL_PlaMV	0.0967904	13.5418	0.0723212	211112	-2.33520746317135	-2.62663797011552
CPK3FL_PlaMV	5.20712	86.0088	0.0051852	211112	1.65002691981496	-5.26194686523839
CPK3FL_PlaMV	2.43344	47.3022	0.00657505	211112	0.889305894141922	-5.02447309638449
CPK3FL_PlaMV	0.773351	31.9468	0.0155169	211112	-0.257022258423244	-4.16582552644625
CPK3FL_PlaMV	4.0475	47.6707	0.018777	211112	1.39809940656965	-3.97512256237146
CPK3FL_PlaMV	1.2922	32.0279	0.0456585	211112	0.256346192141928	-3.08656548993128
CPK3FL_PlaMV	4.89208	65.3537	0.00715443	211112	1.58761757092098	-4.94002353371734
CPK3FL_PlaMV	0.485082	28.75	0.0185536	211112	-0.723437330170793	-3.98709143867699
CPK3FL_PlaMV	1.63388	39.2614	0.0104047	211112	0.490957554328521	-4.56549765184436
CPK3FL_PlaMV	0.344186	21.8076	0.0406757	211112	-1.06657307005864	-3.20212441643692
CPK3FL_PlaMV	0.762663	25.0681	0.0236015	211112	-0.270939022854423	-3.74644500964835
CPK3FL_PlaMV	1.47721	29.4114	0.0250472	211112	0.390155173537398	-3.68699323414582
CPK3FL_PlaMV	0.105487	16.6154	0.0568788	211112	-2.24916755640738	-2.86683259075611
CPK3FL_PlaMV	0.481801	29.9152	0.0145288	211112	-0.730224113253499	-4.23162239255999
CPK3FL_PlaMV	2.18887	52.5926	0.00548229	211112	0.783385428928865	-5.20623238209941
CPK3FL_PlaMV	67.9751	248.042	0.0046929	211112	4.21914146164654	-5.36170455072844
CPK3FL_PlaMV	15.5781	123.06	0.00365897	211112	2.74586608178644	-5.61057359194014
CPK3FL_PlaMV	1.60699	35.8251	0.00933422	211112	0.474362863960656	-4.67406806198726
CPK3FL_PlaMV	0.607692	24.1813	0.0148101	211112	-0.498087104317803	-4.21244589853076
CPK3FL_PlaMV	0.665713	29.0028	0.0135193	211112	-0.406896632250096	-4.30363698485563
CPK3FL_PlaMV	0.985735	33.1611	0.0111592	211112	-0.0143677231801473	-4.49549100918625
CPK3FL_PlaMV	1.87506	42.8267	0.0154662	211112	0.628640658910385	-4.16909828128703
CPK3FL_PlaMV	1.96574	50.2559	0.00712199	211112	0.675868764759673	-4.94456809822751
CPK3FL_PlaMV	0.42752	21.2881	0.0233907	211112	-0.849754208073911	-3.7554167715145
CPK3FL_PlaMV	0.616156	25.2674	0.0210985	211112	-0.484255100756917	-3.85855333107453
CPK3FL_PlaMV	0.210752	25.6875	0.0332143	211112	-1.55707319222824	-3.4047747729026
CPK3FL_PlaMV	0.125132	13.698	0.0719238	211112	-2.07838609885562	-2.63214805372959
CPK3FL_PlaMV	0.155663	16.3668	0.044969	211112	-1.86006186486262	-3.10178191549369
CPK3FL_PlaMV	0.535674	23.8378	0.0354693	211112	-0.624229511900656	-3.33908774537866
CPK3FL_PlaMV	2.38997	67.1047	0.0100419	211112	0.871280813563383	-4.60098893959487
CPK3FL_PlaMV	6.11104	68.7628	0.0108001	211112	1.81009697146491	-4.52819988563557
CPK3FL_PlaMV	0.433225	21.3029	0.0530902	211112	-0.836498055455828	-2.93576292520586
CPK3FL_PlaMV	2.91324	50.0435	0.00926804	211112	1.06926586387288	-4.68118335649555
CPK3FL_PlaMV	1.70556	31.1357	0.0216938	211112	0.533893502556784	-3.83072877354554
CPK3FL_PlaMV	1.40088	32.0128	0.0235565	211112	0.337100610581508	-3.74835348811048
CPK3FL_PlaMV	0.42593	25.7354	0.0164346	211112	-0.85348026546348	-4.10836641046454
CPK3FL_PlaMV	0.4378	23.7949	0.0137049	211112	-0.825993093893374	-4.29000184586109
CPK3FL_PlaMV	1.53117	35.1816	0.0261238	211112	0.426032149048129	-3.64490850276647
CPK3FL_PlaMV	0.318884	40.5628	0.0439031	211112	-1.14292787869266	-3.12577034635997
CPK3FL_PlaMV	0.511317	40.3526	0.0136901	211112	-0.67076552886686	-4.29108233510656
CPK3FL_PlaMV	0.0873931	11.5766	0.0915404	211112	-2.43733894680558	-2.39097487409173
CPK3FL_PlaMV	0.273485	21.8411	0.0255956	211112	-1.29650850323107	-3.66533481726882
CPK3FL_PlaMV	1.54697	38.5524	0.0116357	211112	0.436298179030561	-4.45367732073723
CPK3FL_PlaMV	0.374554	17.5383	0.0400477	211112	-0.982019294163225	-3.21768403533156
CPK3FL_PlaMV	0.21912	20.3	0.0365097	211112	-1.51813575402731	-3.31017730027522
CPK3FL_PlaMV	0.133095	18.1489	0.0450806	211112	-2.01669212002673	-3.09930328022744
CPK3FL_PlaMV	0.189365	14.2097	0.0633696	211112	-1.66407890939328	-2.75877102780171
CPK3FL_PlaMV	0.703065	26.8865	0.0284469	211112	-0.352305930563781	-3.55971608743985
CPK3FL_PlaMV	6.31743	68.5512	0.0123468	211112	1.84331247988641	-4.39435835879451
CPK3FL_PlaMV	1.92548	39.614	0.0150611	211112	0.655175287306392	-4.19564001810911
CPK3FL_PlaMV	1.47349	49.9013	0.00542928	211112	0.387633736609977	-5.21594875051309
CPK3FL_PlaMV	3.03851	50.3262	0.0154681	211112	1.11136726368544	-4.16897544029807
CPK3FL_PlaMV	0.279024	17.5036	0.043007	211112	-1.27645747935503	-3.14639238583987
CPK3FL_PlaMV	2.28918	48.9505	0.0117946	211112	0.828193674838077	-4.44011347937241
CPK3FL_PlaMV	2.45114	58.8552	0.00815948	211112	0.89655322245776	-4.80857483752687
CPK3FL_PlaMV	1.88645	37.4996	0.0196136	211112	0.634696755962851	-3.93153207581637
CPK3FL_PlaMV	10.1503	96.3553	0.00502447	211112	2.31750326170125	-5.29343530323644
CPK3FL_PlaMV	0.178483	13.1246	0.0448222	211112	-1.72326192039312	-3.10505172658419
CPK3FL_PlaMV	4.67088	63.9157	0.0152005	211112	1.54134749075965	-4.18642695693408
CPK3FL_PlaMV	0.574356	30.7746	0.0226341	211112	-0.55450586585349	-3.78829766031613
CPK3FL_PlaMV	1.03624	30.9853	0.0260558	211112	0.0355987772398635	-3.64751488681292
CPK3FL_PlaMV	1.5271	37.1228	0.00851284	211112	0.423370511976999	-4.76617966704129
CPK3FL_PlaMV	2.78141	59.1626	0.00755013	211112	1.02295799336762	-4.88619049732639
CPK3FL_PlaMV	0.194763	24.0802	0.0308067	211112	-1.63597184421264	-3.48002308019183
CPK3FL_PlaMV	0.458266	24.5343	0.0414606	211112	-0.780305477432682	-3.18301170029919
CPK3FL_PlaMV	1.47044	46.0453	0.0040804	211112	0.385561675731323	-5.50156025615591
CPK3FL_PlaMV	29.4638	119.881	0.0140851	211112	3.38316239117512	-4.2626377779275
CPK3FL_PlaMV	3.90899	49.7545	0.0212331	211112	1.36327902860852	-3.8521939941435
CPK3FL_PlaMV	0.502835	20.5604	0.0815377	211112	-0.687493194505746	-2.50668978900382
CPK3FL_PlaMV	0.886921	29.5826	0.0214224	211112	-0.11999936490057	-3.84331817542116
CPK3FL_PlaMV	2.05648	44.9433	0.00729401	211112	0.720995783379685	-4.92070181560673
CPK3FL_PlaMV	2.13186	40.0063	0.0192321	211112	0.756994838106213	-3.95117452097564
CPK3FL_PlaMV	0.131682	16.1946	0.0455644	211112	-2.02736535383336	-3.0886285691225
CPK3FL_PlaMV	0.570254	25.1839	0.0403329	211112	-0.561673403374902	-3.21058776591287
CPK3FL_PlaMV	3.36776	62.8981	0.00742334	211112	1.21424783493368	-4.90312618831222
CPK3FL_PlaMV	0.0920657	10.4627	0.0868945	211112	-2.38525282636812	-2.443060539853
CPK3FL_PlaMV	1.45621	51.9838	0.00892727	211112	0.375837170143468	-4.71864464191912
CPK3FL_PlaMV	3.78439	51.1111	0.0155903	211112	1.33088471141786	-4.16110635299304
CPK3FL_PlaMV	2.45193	52.2191	0.00815684	211112	0.896875469542479	-4.80889843991063
CPK3FL_PlaMV	1.76726	65.7217	0.00396092	211112	0.5694303245619	-5.53127895746629
CPK3FL_PlaMV	1.94893	48.8704	0.00769652	211112	0.66728050402615	-4.86698700033375
CPK3FL_PlaMV	0.0986584	11.1375	0.0709519	211112	-2.31609190062003	-2.64575309631252
CPK3FL_PlaMV	2.92199	44.8036	0.0420946	211112	1.07226489100917	-3.16783581255385
CPK3FL_PlaMV	0.29431	23.5662	0.0203867	211112	-1.22312164538692	-3.89287255153513
CPK3FL_PlaMV	2.53578	43.4416	0.0323372	211112	0.930501282023269	-3.43153700866803
CPK3FL_PlaMV	0.660444	29.248	0.0287685	211112	-0.414842942868498	-3.54847424042127
CPK3FL_PlaMV	0.63339	29.9789	0.0268397	211112	-0.456668932814036	-3.61787314428837
CPK3FL_PlaMV	0.299048	19.5438	0.0468153	211112	-1.20715118335878	-3.06154520640932
CPK3FL_PlaMV	1.11766	30.4739	0.0357891	211112	0.111237213990557	-3.33011190120941
CPK3FL_PlaMV	0.700111	25.9941	0.0457071	211112	-0.356516385081281	-3.08550163209893
CPK3FL_PlaMV	0.0922491	9.70077	0.119242	211112	-2.38326275220665	-2.12660023741793
CPK3FL_PlaMV	0.31716	20.5506	0.0283769	211112	-1.14834890057794	-3.56217984506989
CPK3FL_PlaMV	0.250785	20.3125	0.0318998	211112	-1.38315928062442	-3.44515553880347
