# Supplementary material for: Interdependence of plasma membrane nanoscale dynamics of a kinase and its cognate substrate underlies Arabidopsis response to viral infection
Source: eLife. 2025 May 2;12:RP90309. doi: 10.7554/eLife.90309 (PMC12048157; doi:10.7554/eLife.90309)
Supplement: Figure 3—source data 4. [file elife-90309-fig3-data4.csv]

Condition	Mean
CPK3FL	29.73
CPK3FL	57.75
CPK3FL	71.49
CPK3FL	67.34
CPK3FL	68.43
CPK3FL	57.55
CPK3FL	89.86
CPK3FL_PlaMV	54.74
CPK3FL_PlaMV	26.51
CPK3FL_PlaMV	123
CPK3FL_PlaMV	37.4
CPK3FL_PlaMV	31.6
CPK3FL_PlaMV	30.27
CPK3FL_PlaMV	33.42
CPK3CA	63.81
CPK3CA	92.83
CPK3CA	104
CPK3CA	138.1
CPK3CA	30.31
CPK3CA	63.34
CPK3CA	35.35
CPK3CA	53.58
CPK3CA	70.03
CPK3CA	56.59
