# Supplementary material for: Interdependence of plasma membrane nanoscale dynamics of a kinase and its cognate substrate underlies Arabidopsis response to viral infection
Source: eLife. 2025 May 2;12:RP90309. doi: 10.7554/eLife.90309 (PMC12048157; doi:10.7554/eLife.90309)
Supplement: Figure 3—source data 5. [file elife-90309-fig3-data5.csv]

Condition	TotalArea	TotalDetections	Clusters	relativeArea	relativeDetections	relativeClusters	Date	#Clusters
CPK3FL	99615.258222	3127	15	0.00105289278843466	0.0793092420850656	0.00015057934163631	211007	0.15057934163631
CPK3FL	125160.421027	13758	16	0.00059400695275674	0.0215874400348888	0.00012783593941848	211007	0.12783593941848
CPK3FL	184285.55729	37999	37	0.00164101006854328	0.018184689070765	0.00020077536484194	211021	0.20077536484194
CPK3FL	162431.922509	45435	55	0.00336716205504306	0.0328821393199076	0.00033860339242708	211021	0.33860339242708
CPK3FL	121081.24172	22441	21	0.00525255704323479	0.0529388173432556	0.00017343726989984	211021	0.17343726989984
CPK3FL	95840.45968	13409	87	0.00501866867715341	0.186292788425684	0.00090775858432318	211118	0.90775858432318
CPK3FL	162983.895	2968	9	0.00194296970262	0.067722371967655	5.52201798834173e-05	211118	0.0552201798834173
CPK3FL_PlaMV	105463.926704	15782	67	0.00946655097341576	0.298758078823977	0.00063528831225908	211021	0.63528831225908
CPK3FL_PlaMV	35314.8327845	12955	132	0.00687717573185271	0.323967580084909	0.00373780617355595	211021	3.73780617355595
CPK3FL_PlaMV	114335.55057	1774	8	0.00165984473817538	0.056369785794814	6.99694885809129e-05	211021	0.0699694885809129
CPK3FL_PlaMV	15384.8137603	13249	85	0.0135905799548608	0.278587063174579	0.00552492875925087	211112	5.52492875925087
CPK3FL_PlaMV	16289.406743	5678	44	0.00628522386452144	0.212927087002466	0.00270114195649931	211112	2.70114195649931
CPK3FL_PlaMV	25112.448541	11594	62	0.00725252251697586	0.166724167672934	0.00246889505413123	211112	2.46889505413123
CPK3FL_PlaMV	20605.9877893	9127	46	0.00523386509313581	0.183083159855374	0.00223236082979173	211112	2.23236082979173
CPK3CA	127910.981941	16135	62	0.0034913047669823	0.0927176944530524	0.00048471209476445	211007	0.48471209476445
CPK3CA	100173.53225	16158	106	0.00871987831895585	0.221190741428395	0.00105816374464523	211007	1.05816374464523
CPK3CA	54932.88635	6821	70	0.01127086971282	0.408884327811171	0.00127428221328115	211007	1.27428221328115
CPK3CA	46980.11168	3923	27	0.0158155279634278	0.209533520265103	0.00057471127748498	211021	0.57471127748498
CPK3CA	65280.432831	6025	36	0.0115122560529825	0.172116182572614	0.00055146693180172	211021	0.55146693180172
CPK3CA	56728.020021	3161	22	0.0295445007490049	0.255931667193926	0.00038781540395479	211021	0.38781540395479
CPK3CA	24131.64572	4591	52	0.0137412838663206	0.310825528207362	0.00215484681829649	211021	2.15484681829649
CPK3CA	37285.94626	9223	51	0.0281337767770521	0.348585059091402	0.00136780758209461	211021	1.36780758209461
CPK3CA	19401.926048	2338	21	0.00563528217402264	0.439264328485885	0.00108236676853867	211110	1.08236676853867
CPK3CA	40405.216691	26871	228	0.0311980022441207	0.388671802314763	0.00564283571954672	211110	5.64283571954672
CPK3CA	85690.182535	21996	125	0.014694373202971	0.270912893253319	0.00145874353749852	211110	1.45874353749852
CPK3CA	28576.20917	2692	24	0.0110489486594138	0.25445765230312	0.00083985947391495	211110	0.83985947391495
