# Supplementary material for: Interdependence of plasma membrane nanoscale dynamics of a kinase and its cognate substrate underlies Arabidopsis response to viral infection
Source: eLife. 2025 May 2;12:RP90309. doi: 10.7554/eLife.90309 (PMC12048157; doi:10.7554/eLife.90309)
Supplement: Figure 3—source data 6. [file elife-90309-fig3-data6.csv]

Condition	SCI
DMSO	34.91947441
DMSO	46.28104966
DMSO	40.27376281
DMSO	7.673434645
DMSO	11.8983497
DMSO	28.39368702
DMSO	1.768420384
DMSO	2.028908495
DMSO	1.839784388
DMSO	2.024966636
DMSO	1.763971802
DMSO	1.96318698
DMSO	15.20679606
DMSO	9.213668205
DMSO	10.24149856
DMSO	40.57821764
DMSO	23.22214054
DMSO	11.36144141
DMSO	11.86598707
DMSO	16.83121372
DMSO	9.602998383
DMSO	12.83231097
DMSO	9.591935484
DMSO	41.83390278
DMSO	9.120666896
DMSO	9.892749765
DMSO	12.80801995
DMSO	56.84406425
DMSO	63.19585795
DMSO	45.37713296
DMSO	29.30820933
fenpropimorph	1.814768264
fenpropimorph	1.67060358
fenpropimorph	1.604136723
fenpropimorph	1.482028779
fenpropimorph	1.565581302
fenpropimorph	1.742849118
fenpropimorph	1.809457381
fenpropimorph	1.672547228
fenpropimorph	1.664469146
fenpropimorph	3.665407279
fenpropimorph	3.648184492
fenpropimorph	3.243652253
fenpropimorph	2.127178028
fenpropimorph	5.362073396
fenpropimorph	2.248522517
fenpropimorph	1.717880832
fenpropimorph	1.85914218
fenpropimorph	1.593983154
fenpropimorph	2.084745525
fenpropimorph	2.1490044
fenpropimorph	1.688659825
fenpropimorph	1.990006372
fenpropimorph	4.058502269
fenpropimorph	3.02679035
fenpropimorph	25.30942922
fenpropimorph	31.672555
fenpropimorph	16.47804907
fenpropimorph	2.564497492
fenpropimorph	1.639567178
fenpropimorph	1.860264528
fenpropimorph	1.878765247
fenpropimorph	1.967414964
fenpropimorph	2.093484732
fenpropimorph	2.348824508
fenpropimorph	2.061587483
fenpropimorph	3.395858398
fenpropimorph	2.631820014
fenpropimorph	2.325773448
fenpropimorph	2.930170827
fenpropimorph	2.750629441
fenpropimorph	3.027846423
fenpropimorph	4.441094304
fenpropimorph	1.817143807
fenpropimorph	1.716058177
fenpropimorph	1.98310391
DMSO	13.66422172
DMSO	14.9188287
DMSO	10.71113131
DMSO	63.95813314
DMSO	77.17966085
DMSO	66.42199895
DMSO	28.54426758
DMSO	46.93402675
DMSO	46.51988624
DMSO	17.8178093
DMSO	28.60978823
DMSO	31.23916716
DMSO	54.40150538
DMSO	59.61675334
DMSO	55.4484303
DMSO	16.82922341
DMSO	23.08171747
DMSO	28.13138444
DMSO	11.40800687
DMSO	32.4078463
DMSO	5.281754634
DMSO	22.43164223
DMSO	49.3378674
DMSO	47.73569696
DMSO	32.29683269
DMSO	34.94766536
DMSO	37.09360048
DMSO	4.222519994
DMSO	3.759382383
DMSO	15.59947201
fenpropimorph	1.846923588
fenpropimorph	2.026197795
fenpropimorph	1.693660237
fenpropimorph	3.999997178
fenpropimorph	4.641766999
fenpropimorph	5.150698487
fenpropimorph	1.856955519
fenpropimorph	1.706700497
fenpropimorph	1.585729472
fenpropimorph	1.969923388
fenpropimorph	1.903599959
fenpropimorph	1.513356356
fenpropimorph	1.822443296
fenpropimorph	1.552195287
fenpropimorph	1.667310107
fenpropimorph	2.171148737
fenpropimorph	2.721695898
fenpropimorph	2.771440747
fenpropimorph	2.148186786
fenpropimorph	2.428625512
fenpropimorph	2.263755914
fenpropimorph	6.326183465
fenpropimorph	6.281206785
fenpropimorph	5.291575013
fenpropimorph	2.358083925
fenpropimorph	2.444826312
fenpropimorph	2.018482562
fenpropimorph	2.457399907
fenpropimorph	2.291970021
fenpropimorph	1.999104548
DMSO	10.69621951
DMSO	6.28397507
DMSO	10.78897504
DMSO	5.861362936
DMSO	4.074478814
DMSO	4.187188551
DMSO	24.98275755
DMSO	4.168186748
DMSO	13.55106088
DMSO	10.92433709
DMSO	11.64201626
DMSO	18.01077847
DMSO	31.20781274
DMSO	22.74205465
DMSO	24.89696542
DMSO	50.89720136
DMSO	46.13824829
DMSO	42.90916652
DMSO	12.88257546
DMSO	4.990511109
DMSO	4.972280785
DMSO	7.429025226
DMSO	16.43315788
DMSO	9.868126432
DMSO	9.948427714
DMSO	13.42554283
DMSO	11.96611865
DMSO	8.39230423
DMSO	6.371103049
DMSO	9.641031098
fenpropimorph	10.83619331
fenpropimorph	8.381116931
fenpropimorph	6.763144974
fenpropimorph	2.847604814
fenpropimorph	4.172512708
fenpropimorph	4.480286485
fenpropimorph	6.95634095
fenpropimorph	6.635599607
fenpropimorph	7.990817602
fenpropimorph	10.4360741
fenpropimorph	13.94790058
fenpropimorph	10.50176256
fenpropimorph	5.689326623
fenpropimorph	4.015842331
fenpropimorph	7.33681699
fenpropimorph	8.972091826
fenpropimorph	17.59667625
fenpropimorph	10.50273597
fenpropimorph	8.40597985
fenpropimorph	10.41547324
fenpropimorph	7.712369726
fenpropimorph	11.52860551
fenpropimorph	9.934064863
fenpropimorph	9.224771963
fenpropimorph	12.37720789
fenpropimorph	6.519094211
fenpropimorph	7.661278862
fenpropimorph	11.43181033
fenpropimorph	13.03685031
fenpropimorph	10.30104431
