# Supplementary material for: Interdependence of plasma membrane nanoscale dynamics of a kinase and its cognate substrate underlies Arabidopsis response to viral infection
Source: eLife. 2025 May 2;12:RP90309. doi: 10.7554/eLife.90309 (PMC12048157; doi:10.7554/eLife.90309)
Supplement: Figure 3—source data 7. [file elife-90309-fig3-data7.csv]

SAC1	SCI
dead	1.990411461
dead	2.8548184
dead	2.870285804
dead	4.786626605
dead	4.618982286
dead	2.569853379
dead	9.685807731
dead	11.99359905
dead	8.697527958
dead	4.701997098
dead	3.732576595
dead	2.723749829
dead	6.532306688
dead	4.572050608
dead	4.095307752
dead	3.923437195
dead	4.441972499
dead	9.815541246
dead	4.245183411
dead	3.202407295
dead	7.149293995
dead	5.150716123
dead	4.227293406
dead	6.246748936
dead	2.353817282
dead	3.110761968
dead	5.830716633
dead	5.356156903
dead	5.131256575
dead	4.083718055
active	3.214864282
active	5.786687855
active	3.075000032
active	20.32576409
active	9.862490836
active	15.31702563
active	6.822205626
active	5.011897612
active	4.867042478
active	3.812600898
active	5.053764579
active	4.921104143
active	6.66279149
active	5.436761707
active	6.835348849
active	5.322915245
active	5.596047434
active	9.758876912
active	3.236200297
active	2.397174725
active	2.969525033
active	8.338135896
active	1.842648396
active	8.646956663
active	17.9267324
active	21.15102897
active	26.77872299
active	10.96456203
active	12.50949846
active	13.99463541
dead	17.41430393
dead	22.44622408
dead	17.80046685
dead	27.13623052
dead	30.60733991
dead	28.58153757
dead	15.55128091
dead	19.05811153
dead	16.26010438
dead	5.55034364
dead	4.354000217
dead	7.364178353
dead	9.993623884
dead	15.24486069
dead	6.722744957
dead	1.804958114
dead	2.183875077
dead	2.623763966
dead	8.986688577
dead	6.243743873
dead	4.3964678
dead	4.272173377
dead	4.272379154
dead	4.521041468
dead	6.497074758
dead	7.501439604
dead	10.53717006
dead	21.14686878
dead	20.31082721
dead	20.57545386
active	2.919400973
active	1.789441541
active	2.618818956
active	2.415442857
active	6.550056825
active	17.41170748
active	31.43621438
active	18.94075461
active	64.91799233
active	1.869678951
active	17.78982983
active	19.14292989
active	4.226922215
active	5.937531528
active	2.162679737
active	11.04651734
active	22.57334884
active	30.17601087
active	49.81572693
active	7.478144677
active	52.62519955
active	33.98238872
active	42.59237268
active	39.36826713
active	63.34128705
active	39.03841271
active	55.53645911
active	119.0334981
active	77.3269915
active	68.82493124
dead	29.6244623
dead	37.17495578
dead	28.33818279
dead	19.66570925
dead	52.25795187
dead	31.85757599
dead	28.34205562
dead	40.34441575
dead	39.0854363
dead	11.14580635
dead	11.2518136
dead	16.81161737
dead	16.15872703
dead	10.71301477
dead	17.77212266
dead	3.717441751
dead	3.295388925
dead	4.570335511
dead	20.33882469
dead	16.52261394
dead	21.02004956
dead	11.17418934
dead	12.9307538
dead	17.55175155
dead	3.287021106
dead	4.489430815
dead	6.099047533
dead	35.2892635
dead	24.74342844
active	10.65480631
active	17.77825008
active	13.60705006
active	46.59635321
active	15.24660218
active	14.26367274
active	34.05108438
active	58.32764984
active	26.52505375
active	16.40927012
active	18.37402603
active	14.38695441
active	5.468343418
active	14.14414302
active	9.975687128
active	58.69453493
active	125.6216042
active	18.20628089
active	9.347895708
active	7.246582728
active	25.25516735
active	24.29130023
active	21.2191986
active	38.91177265
active	57.02627775
active	22.77519859
active	68.30177272
active	19.00445127
active	30.45091258
active	33.91226872
