# Supplementary material for: Interdependence of plasma membrane nanoscale dynamics of a kinase and its cognate substrate underlies Arabidopsis response to viral infection
Source: eLife. 2025 May 2;12:RP90309. doi: 10.7554/eLife.90309 (PMC12048157; doi:10.7554/eLife.90309)
Supplement: Figure 4—source data 2. [file elife-90309-fig4-data2.csv]

genotype	dpi	intden
Col-0	10	30210
Col-0	10	43561
Col-0	10	168594
Col-0	10	4267
Col-0	10	188785
Col-0	10	105436
Col-0	14	16071
Col-0	14	27539
Col-0	14	11297
Col-0	14	11297
Col-0	14	26037
Col-0	14	292751
Col-0	14	1227015
Col-0	14	122862
Col-0	14	22693
Col-0	14	4550594
Col-0	14	461770
Col-0	14	7106
Col-0	14	11909
Col-0	14	23003
Col-0	14	125108
Col-0	14	571273
Col-0	14	2651459
Col-0	14	224937
Col-0	14	254351
Col-0	14	204707
Col-0	14	1495445
Col-0	14	89645
Col-0	17	604958
Col-0	17	606161
Col-0	17	30862
Col-0	17	55229
Col-0	17	108207
Col-0	17	256631
Col-0	17	1166644
Col-0	17	4296422
Col-0	17	358779
Col-0	17	44917
Col-0	17	10750206
Col-0	17	2453458
Col-0	17	38357
Col-0	17	99777
Col-0	17	405040
Col-0	17	79718
Col-0	17	3673506
Col-0	17	7997655
Col-0	17	875447
Col-0	17	1341312
Col-0	17	572761
Col-0	17	2845101
Col-0	17	1309717
Col-0	17	7048577
Col-0	17	2355030
Col-0	17	700611
Col-0	17	123735
atrem 3KO	10	16494
atrem 3KO	10	75284
atrem 3KO	10	10422
atrem 3KO	10	191643
atrem 3KO	10	115684
atrem 3KO	10	4539
atrem 3KO	10	75634
atrem 3KO	10	66830
atrem 3KO	10	18161
atrem 3KO	10	369078
atrem 3KO	10	37503
atrem 3KO	10	12550
atrem 3KO	10	4117
atrem 3KO	10	70537
atrem 3KO	10	6141
atrem 3KO	10	9324
atrem 3KO	10	66990
atrem 3KO	14	275239
atrem 3KO	14	303913
atrem 3KO	14	43280
atrem 3KO	14	479712
atrem 3KO	14	1157495
atrem 3KO	14	2574572
atrem 3KO	14	1255592
atrem 3KO	14	341927
atrem 3KO	14	145828
atrem 3KO	14	39513
atrem 3KO	14	2565263
atrem 3KO	14	569960
atrem 3KO	14	387525
atrem 3KO	14	442208
atrem 3KO	14	4903261
atrem 3KO	14	1242841
atrem 3KO	14	1854388
atrem 3KO	14	487454
atrem 3KO	14	2090193
atrem 3KO	14	1360131
atrem 3KO	14	35542
atrem 3KO	14	1240002
atrem 3KO	14	1522355
atrem 3KO	14	462691
atrem 3KO	14	542355
atrem 3KO	14	68928
atrem 3KO	17	1459539
atrem 3KO	17	1573234
atrem 3KO	17	657796
atrem 3KO	17	4011965
atrem 3KO	17	5735743
atrem 3KO	17	8957667
atrem 3KO	17	967323
atrem 3KO	17	5706087
atrem 3KO	17	501415
atrem 3KO	17	3453508
atrem 3KO	17	7192041
atrem 3KO	17	1792041
atrem 3KO	17	921393
atrem 3KO	17	8450534
atrem 3KO	17	3305628
atrem 3KO	17	2416176
atrem 3KO	17	4189243
atrem 3KO	17	8700199
atrem 3KO	17	4043315
atrem 3KO	17	4617231
atrem 3KO	17	2426577
atrem 3KO	17	7526630
atrem 3KO	17	4285750
atrem 3KO	17	435224
atrem 3KO	17	5640110
atrem 3KO	17	7102684
atrem 3KO	17	3270249
atrem 3KO	17	3270249
atrem 3KO	17	2160545
atrem 3KO	17	803011
