# Supplementary material for: Interdependence of plasma membrane nanoscale dynamics of a kinase and its cognate substrate underlies Arabidopsis response to viral infection
Source: eLife. 2025 May 2;12:RP90309. doi: 10.7554/eLife.90309 (PMC12048157; doi:10.7554/eLife.90309)
Supplement: Figure 4—source data 3. [file elife-90309-fig4-data3.csv]

Condition	Cell	Experiment	logD
REM1.2_GFP	1	1	-2.977650032
REM1.2_GFP	1	1	-1.541008981
REM1.2_GFP	1	1	-0.88139998
REM1.2_GFP	1	1	-2.941367924
REM1.2_GFP	1	1	-1.570416043
REM1.2_GFP	1	1	-1.950055973
REM1.2_GFP	1	1	-1.609175189
REM1.2_GFP	1	1	-1.533875769
REM1.2_GFP	1	1	-2.206419277
REM1.2_GFP	1	1	-0.573517062
REM1.2_GFP	1	1	-0.638192201
REM1.2_GFP	1	1	-1.046550435
REM1.2_GFP	1	1	-1.079985841
REM1.2_GFP	1	1	-5
REM1.2_GFP	1	1	-1.113248443
REM1.2_GFP	1	1	-1.009268525
REM1.2_GFP	1	1	-5
REM1.2_GFP	1	1	-2.479601397
REM1.2_GFP	1	1	-1.323410269
REM1.2_GFP	1	1	-1.289186791
REM1.2_GFP	1	1	-5
REM1.2_GFP	1	1	-1.398718552
REM1.2_GFP	1	1	-1.510298169
REM1.2_GFP	1	1	-0.677656342
REM1.2_GFP	1	1	-5
REM1.2_GFP	1	1	-5
REM1.2_GFP	1	1	-3.486002992
REM1.2_GFP	1	1	-5
REM1.2_GFP	1	1	-1.618989894
REM1.2_GFP	1	1	-0.640827394
REM1.2_GFP	1	1	-5
REM1.2_GFP	1	1	-1.941938369
REM1.2_GFP	1	1	-5
REM1.2_GFP	1	1	-2.156755004
REM1.2_GFP	1	1	-1.316931193
REM1.2_GFP	1	1	-1.993727497
REM1.2_GFP	1	1	-0.231075126
REM1.2_GFP	1	1	-0.198373635
REM1.2_GFP	1	1	-0.259556152
REM1.2_GFP	1	1	-2.013196946
REM1.2_GFP	1	1	-1.628745196
REM1.2_GFP	1	1	-0.330318295
REM1.2_GFP	1	1	-1.716027549
REM1.2_GFP	1	1	-1.091192094
REM1.2_GFP	1	1	-1.758051044
REM1.2_GFP	1	1	-2.04344547
REM1.2_GFP	1	1	-1.550681273
REM1.2_GFP	1	1	-0.869498382
REM1.2_GFP	1	1	-0.78560184
REM1.2_GFP	1	1	-0.726682973
REM1.2_GFP	1	1	-1.703818378
REM1.2_GFP	1	1	-1.171925262
REM1.2_GFP	1	1	-1.027522484
REM1.2_GFP	1	1	-1.006225916
REM1.2_GFP	1	1	-1.766273049
REM1.2_GFP	1	1	-1.272166354
REM1.2_GFP	1	1	-0.97757963
REM1.2_GFP	1	1	-5
REM1.2_GFP	1	1	-2.291084821
REM1.2_GFP	1	1	-1.614046167
REM1.2_GFP	1	1	-1.51348733
REM1.2_GFP	1	1	-5
REM1.2_GFP	1	1	-5
REM1.2_GFP	1	1	-1.367296976
REM1.2_GFP	1	1	-5
REM1.2_GFP	1	1	-5
REM1.2_GFP	1	1	-5
REM1.2_GFP	1	1	-0.89568905
REM1.2_GFP	1	1	-1.061809283
REM1.2_GFP	1	1	-5
REM1.2_GFP	1	1	-0.994809723
REM1.2_GFP	1	1	-1.220283252
REM1.2_GFP	1	1	-1.567794
REM1.2_GFP	1	1	-5
REM1.2_GFP	1	1	-0.139799123
REM1.2_GFP	1	1	-5
REM1.2_GFP	1	1	-1.464963384
REM1.2_GFP	1	1	-0.94278795
REM1.2_GFP	1	1	-0.999148606
REM1.2_GFP	1	1	-5
REM1.2_GFP	1	1	-1.048881421
REM1.2_GFP	1	1	-1.573550901
REM1.2_GFP	1	1	-5
REM1.2_GFP	1	1	-0.344447212
REM1.2_GFP	1	1	-0.316930385
REM1.2_GFP	1	1	-0.961506143
REM1.2_GFP	1	1	-0.839768119
REM1.2_GFP	1	1	-0.835826604
REM1.2_GFP	1	1	-0.906006454
REM1.2_GFP	1	1	-5
REM1.2_GFP	1	1	-0.281003271
REM1.2_GFP	1	1	-0.891998171
REM1.2_GFP	1	1	-0.854861309
REM1.2_GFP	1	1	-1.338623283
REM1.2_GFP	1	1	-1.472595716
REM1.2_GFP	1	1	-1.721741053
REM1.2_GFP	1	1	-1.161865071
REM1.2_GFP	1	1	-1.209958401
REM1.2_GFP	1	1	-0.889028402
REM1.2_GFP	1	1	-0.805220228
REM1.2_GFP	1	1	-2.023827608
REM1.2_GFP	1	1	-2.086571969
REM1.2_GFP	1	1	-0.266782813
REM1.2_GFP	1	1	-1.677657916
REM1.2_GFP	1	1	-1.261891909
REM1.2_GFP	1	1	-1.32224678
REM1.2_GFP	1	1	-1.244212289
REM1.2_GFP	1	1	-1.281074417
REM1.2_GFP	1	1	-5
REM1.2_GFP	1	1	-1.77880406
REM1.2_GFP	1	1	-1.366017463
REM1.2_GFP	1	1	-1.476851527
REM1.2_GFP	1	1	-1.358891289
REM1.2_GFP	1	1	-0.817141825
REM1.2_GFP	1	1	-2.265421744
REM1.2_GFP	1	1	-1.935608541
REM1.2_GFP	1	1	-1.298304804
REM1.2_GFP	1	1	-1.247245509
REM1.2_GFP	1	1	-5
REM1.2_GFP	1	1	-1.595237762
REM1.2_GFP	1	1	-1.247847662
REM1.2_GFP	1	1	-1.33804112
REM1.2_GFP	1	1	-1.20449769
REM1.2_GFP	1	1	-1.202276822
REM1.2_GFP	1	1	-1.666764157
REM1.2_GFP	1	1	-1.282581893
REM1.2_GFP	1	1	-2.4450236
REM1.2_GFP	1	1	-1.725005899
REM1.2_GFP	1	1	-0.992712716
REM1.2_GFP	1	1	-1.559414128
REM1.2_GFP	1	1	-0.999587755
REM1.2_GFP	1	1	-1.045640208
REM1.2_GFP	1	1	-2.616919684
REM1.2_GFP	1	1	-2.215500282
REM1.2_GFP	1	1	-5
REM1.2_GFP	1	1	-1.797544621
REM1.2_GFP	1	1	-1.924489215
REM1.2_GFP	1	1	-2.013292983
REM1.2_GFP	1	1	-1.591819519
REM1.2_GFP	1	1	-1.734154475
REM1.2_GFP	1	1	-0.683983652
REM1.2_GFP	1	1	-0.697642343
REM1.2_GFP	1	1	-1.14843218
REM1.2_GFP	1	1	-0.388974173
REM1.2_GFP	1	1	-1.488895908
REM1.2_GFP	1	1	-1.329045787
REM1.2_GFP	1	1	-1.25737886
REM1.2_GFP	1	1	-5
REM1.2_GFP	1	1	-2.838573421
REM1.2_GFP	1	1	-2.125438972
REM1.2_GFP	1	1	-1.223806061
REM1.2_GFP	1	1	-1.978432802
REM1.2_GFP	1	1	-1.289334016
REM1.2_GFP	1	1	-1.35178554
REM1.2_GFP	1	1	-2.712222366
REM1.2_GFP	1	1	-5
REM1.2_GFP	1	1	-1.089100151
REM1.2_GFP	1	1	-0.926641159
REM1.2_GFP	1	1	-1.247618432
REM1.2_GFP	1	1	-1.358613051
REM1.2_GFP	1	1	-2.214628548
REM1.2_GFP	1	1	-1.080753929
REM1.2_GFP	1	1	-1.361181822
REM1.2_GFP	1	1	-0.505513217
REM1.2_GFP	1	1	-1.073798939
REM1.2_GFP	1	1	-1.799450602
REM1.2_GFP	1	1	-5
REM1.2_GFP	1	1	-1.198793444
REM1.2_GFP	1	1	-1.183543873
REM1.2_GFP	1	1	-1.065641809
REM1.2_GFP	1	1	-1.146482283
REM1.2_GFP	1	1	-1.895084984
REM1.2_GFP	1	1	-0.614433564
REM1.2_GFP	1	1	-1.739150202
REM1.2_GFP	1	1	-0.953256522
REM1.2_GFP	1	1	-0.836312411
REM1.2_GFP	1	1	-1.208556014
REM1.2_GFP	1	1	-1.014876925
REM1.2_GFP	1	1	-5
REM1.2_GFP	1	1	-1.524187337
REM1.2_GFP	1	1	-0.641959519
REM1.2_GFP	1	1	-0.648901953
REM1.2_GFP	1	1	-0.635859182
REM1.2_GFP	1	1	-1.462195306
REM1.2_GFP	1	1	-1.294343483
REM1.2_GFP	1	1	-0.685232886
REM1.2_GFP	1	1	-2.663356957
REM1.2_GFP	1	1	-1.440226071
REM1.2_GFP	1	1	-5
REM1.2_GFP	1	1	-0.643853569
REM1.2_GFP	1	1	-0.780570749
REM1.2_GFP	1	1	-1.62376012
REM1.2_GFP	1	1	-1.136233013
REM1.2_GFP	1	1	-0.622790538
REM1.2_GFP	1	1	-0.982553661
REM1.2_GFP	1	1	-1.020242208
REM1.2_GFP	1	1	-5
REM1.2_GFP	1	1	-1.595681892
REM1.2_GFP	1	1	-0.183285532
REM1.2_GFP	1	1	-0.172609606
REM1.2_GFP	1	1	-0.409020375
REM1.2_GFP	1	1	-2.007405263
REM1.2_GFP	1	1	-5
REM1.2_GFP	1	1	-1.451223599
REM1.2_GFP	1	1	-5
REM1.2_GFP	1	1	-1.47651243
REM1.2_GFP	1	1	-1.851931344
REM1.2_GFP	1	1	-5
REM1.2_GFP	1	1	-5
REM1.2_GFP	1	1	-1.265231311
REM1.2_GFP	1	1	-1.20143754
REM1.2_GFP	1	1	-1.216881943
REM1.2_GFP	1	1	-1.681985308
REM1.2_GFP	1	1	-5
REM1.2_GFP	1	1	-2.220425958
REM1.2_GFP	1	1	-1.333553427
REM1.2_GFP	1	1	-1.57077153
REM1.2_GFP	1	1	-1.909005436
REM1.2_GFP	1	1	-1.551832623
REM1.2_GFP	1	1	-0.931535996
REM1.2_GFP	1	1	-0.897478358
REM1.2_GFP	1	1	-0.846421713
REM1.2_GFP	1	1	-0.789165056
REM1.2_GFP	1	1	-0.836897067
REM1.2_GFP	1	1	-1.809406411
REM1.2_GFP	1	1	-0.797150938
REM1.2_GFP	1	1	-0.782600003
REM1.2_GFP	1	1	-0.80779111
REM1.2_GFP	1	1	-1.863003798
REM1.2_GFP	1	1	-5
REM1.2_GFP	1	1	-1.297396717
REM1.2_GFP	1	1	-5
REM1.2_GFP	1	1	-1.607888643
REM1.2_GFP	1	1	-1.793383552
REM1.2_GFP	1	1	-0.685913558
REM1.2_GFP	1	1	-1.129685181
REM1.2_GFP	1	1	-1.234974247
REM1.2_GFP	1	1	-0.813982676
REM1.2_GFP	1	1	-1.107601247
REM1.2_GFP	1	1	-0.916294691
REM1.2_GFP	1	1	-0.890674798
REM1.2_GFP	1	1	-0.004869427
REM1.2_GFP	1	1	0.030754956
REM1.2_GFP	1	1	-1.844330069
REM1.2_GFP	1	1	-1.495261388
REM1.2_GFP	1	1	-1.098824053
REM1.2_GFP	1	1	-0.772298967
REM1.2_GFP	1	1	-1.136052274
REM1.2_GFP	1	1	-1.394055482
REM1.2_GFP	1	1	-2.147341322
REM1.2_GFP	1	1	-2.019710444
REM1.2_GFP	1	1	-0.328188674
REM1.2_GFP	1	1	-0.468719404
REM1.2_GFP	1	1	-1.91039364
REM1.2_GFP	1	1	-2.324555331
REM1.2_GFP	1	1	-2.817657048
REM1.2_GFP	1	1	-5
REM1.2_GFP	1	1	-1.170964635
REM1.2_GFP	1	1	-1.599582741
REM1.2_GFP	1	1	-0.606517554
REM1.2_GFP	1	1	-1.386030832
REM1.2_GFP	1	1	-1.240645991
REM1.2_GFP	1	1	-0.57532651
REM1.2_GFP	1	1	-0.866582272
REM1.2_GFP	1	1	-0.875038382
REM1.2_GFP	1	1	-1.924322921
REM1.2_GFP	1	1	-0.278288973
REM1.2_GFP	1	1	-2.034657919
REM1.2_GFP	1	1	-1.933553608
REM1.2_GFP	1	1	-1.529103993
REM1.2_GFP	1	1	-1.345415568
REM1.2_GFP	1	1	-5
REM1.2_GFP	1	1	-1.216725989
REM1.2_GFP	1	1	-1.778987633
REM1.2_GFP	1	1	-1.678476492
REM1.2_GFP	1	1	-5
REM1.2_GFP	1	1	-5
REM1.2_GFP	1	1	-0.981530051
REM1.2_GFP	1	1	-1.128097244
REM1.2_GFP	1	1	-1.237441796
REM1.2_GFP	1	1	-1.089169698
REM1.2_GFP	1	1	-2.07836427
REM1.2_GFP	1	1	-2.971834343
REM1.2_GFP	1	1	-0.821961478
REM1.2_GFP	1	1	-1.245119745
REM1.2_GFP	1	1	-1.151805745
REM1.2_GFP	1	1	-1.082691854
REM1.2_GFP	1	1	-1.476478918
REM1.2_GFP	1	1	-1.63183265
REM1.2_GFP	1	1	-2.895572958
REM1.2_GFP	1	1	-1.116410892
REM1.2_GFP	1	1	-1.648390722
REM1.2_GFP	1	1	-0.168545117
REM1.2_GFP	1	1	-1.954785936
REM1.2_GFP	1	1	-1.271272289
REM1.2_GFP	1	1	-1.148554103
REM1.2_GFP	1	1	-5
REM1.2_GFP	1	1	-1.032628548
REM1.2_GFP	1	1	-0.864551552
REM1.2_GFP	1	1	-2.439776698
REM1.2_GFP	1	1	-1.411803472
REM1.2_GFP	1	1	-0.87697654
REM1.2_GFP	1	1	-1.294041523
REM1.2_GFP	1	1	-1.88784789
REM1.2_GFP	1	1	-0.575674378
REM1.2_GFP	1	1	-0.881893944
REM1.2_GFP	1	1	-0.838822979
REM1.2_GFP	1	1	-1.074091733
REM1.2_GFP	1	1	-0.862263901
REM1.2_GFP	1	1	-2.009914126
REM1.2_GFP	1	1	-1.879777126
REM1.2_GFP	1	1	-5
REM1.2_GFP	1	1	-5
REM1.2_GFP	1	1	-1.96380971
REM1.2_GFP	1	1	-5
REM1.2_GFP	1	1	-0.595332941
REM1.2_GFP	1	1	-0.902907701
REM1.2_GFP	1	1	-1.259502438
REM1.2_GFP	1	1	-1.18394308
REM1.2_GFP	1	1	-1.22524242
REM1.2_GFP	1	1	-1.181729541
REM1.2_GFP	1	1	-0.079600163
REM1.2_GFP	1	1	-0.045134189
REM1.2_GFP	1	1	-1.192133646
REM1.2_GFP	1	1	-0.891033317
REM1.2_GFP	1	1	-1.473994591
REM1.2_GFP	1	1	-0.730184368
REM1.2_GFP	1	1	-0.762809255
REM1.2_GFP	1	1	-1.123377361
REM1.2_GFP	1	1	-1.564585646
REM1.2_GFP	1	1	-2.128661782
REM1.2_GFP	1	1	-1.024652196
REM1.2_GFP	1	1	-1.040677614
REM1.2_GFP	1	1	-0.323258186
REM1.2_GFP	1	1	-5
REM1.2_GFP	1	1	-1.288468596
REM1.2_GFP	1	1	-2.615408302
REM1.2_GFP	1	1	-5
REM1.2_GFP	1	1	-1.373516966
REM1.2_GFP	1	1	-1.486270716
REM1.2_GFP	1	1	-1.167523007
REM1.2_GFP	1	1	-5
REM1.2_GFP	1	1	-1.552195172
REM1.2_GFP	1	1	-0.988108836
REM1.2_GFP	1	1	-1.503021586
REM1.2_GFP	1	1	-1.479870613
REM1.2_GFP	1	1	-5
REM1.2_GFP	1	1	-1.060260346
REM1.2_GFP	1	1	-1.15289125
REM1.2_GFP	1	1	-5
REM1.2_GFP	1	1	-5
REM1.2_GFP	1	1	-1.86091649
REM1.2_GFP	1	1	-1.803265837
REM1.2_GFP	1	1	-0.821072812
REM1.2_GFP	1	1	-2.029402221
REM1.2_GFP	1	1	-0.733569958
REM1.2_GFP	1	1	-2.206187366
REM1.2_GFP	1	1	-0.909950662
REM1.2_GFP	1	1	-1.146337807
REM1.2_GFP	1	1	-5
REM1.2_GFP	1	1	-0.903242915
REM1.2_GFP	1	1	-1.191432353
REM1.2_GFP	1	1	-1.382377151
REM1.2_GFP	1	1	-1.716317887
REM1.2_GFP	1	1	-1.439672159
REM1.2_GFP	1	1	-0.755410731
REM1.2_GFP	1	1	-0.622651818
REM1.2_GFP	1	1	-0.562106828
REM1.2_GFP	1	1	-5
REM1.2_GFP	1	1	-1.029828378
REM1.2_GFP	1	1	-1.401966751
REM1.2_GFP	1	1	-1.391444132
REM1.2_GFP	1	1	-5
REM1.2_GFP	1	1	-1.237662593
REM1.2_GFP	1	1	-1.153375834
REM1.2_GFP	1	1	-1.11630933
REM1.2_GFP	1	1	-1.940275668
REM1.2_GFP	1	1	-0.950922538
REM1.2_GFP	1	1	-1.743861715
REM1.2_GFP	1	1	-1.17115992
REM1.2_GFP	1	1	-1.77685305
REM1.2_GFP	1	1	-5
REM1.2_GFP	1	1	-1.729755747
REM1.2_GFP	1	1	-1.177920953
REM1.2_GFP	1	1	-0.91639832
REM1.2_GFP	1	1	-0.75971684
REM1.2_GFP	1	1	-1.634817966
REM1.2_GFP	1	1	-1.582617078
REM1.2_GFP	1	1	-1.27593616
REM1.2_GFP	1	1	-1.330004534
REM1.2_GFP	1	1	-1.018055065
REM1.2_GFP	1	1	-1.044719508
REM1.2_GFP	1	1	-5
REM1.2_GFP	1	1	-5
REM1.2_GFP	1	1	-1.487445845
REM1.2_GFP	1	1	-1.707990604
REM1.2_GFP	1	1	-1.850137765
REM1.2_GFP	1	1	-1.885285742
REM1.2_GFP	1	1	-5
REM1.2_GFP	1	1	-5
REM1.2_GFP	1	1	-5
REM1.2_GFP	1	1	-1.33404346
REM1.2_GFP	1	1	-1.736759169
REM1.2_GFP	1	1	-1.738348806
REM1.2_GFP	1	1	-1.523566832
REM1.2_GFP	1	1	-1.192360412
REM1.2_GFP	1	1	-0.437811807
REM1.2_GFP	1	1	-2.472155385
REM1.2_GFP	1	1	-1.110923644
REM1.2_GFP	1	1	-1.112539448
REM1.2_GFP	1	1	-1.076160838
REM1.2_GFP	1	1	-1.50042541
REM1.2_GFP	1	1	-1.026991581
REM1.2_GFP	1	1	-0.932262034
REM1.2_GFP	1	1	-1.433718764
REM1.2_GFP	1	1	-1.296170935
REM1.2_GFP	1	1	-1.402467475
REM1.2_GFP	1	1	-1.552573253
REM1.2_GFP	1	1	-1.131111234
REM1.2_GFP	1	1	-1.436149112
REM1.2_GFP	1	1	-1.837544146
REM1.2_GFP	1	1	-1.16058941
REM1.2_GFP	1	1	-1.815747336
REM1.2_GFP	1	1	-1.894151218
REM1.2_GFP	1	1	-1.588468324
REM1.2_GFP	1	1	-0.833484514
REM1.2_GFP	1	1	-1.438681142
REM1.2_GFP	1	1	-1.125462197
REM1.2_GFP	1	1	-0.838396272
REM1.2_GFP	1	1	-1.995898231
REM1.2_GFP	1	1	-0.814575163
REM1.2_GFP	1	1	-1.517020421
REM1.2_GFP	1	1	-1.453745666
REM1.2_GFP	1	1	-5
REM1.2_GFP	1	1	-2.920075875
REM1.2_GFP	1	1	-1.476685098
REM1.2_GFP	1	1	-0.92175448
REM1.2_GFP	1	1	-1.970622593
REM1.2_GFP	1	1	-1.647954258
REM1.2_GFP	1	1	-1.73726923
REM1.2_GFP	1	1	-1.131299558
REM1.2_GFP	1	1	-1.494260417
REM1.2_GFP	1	1	-1.360425723
REM1.2_GFP	1	1	-1.227470133
REM1.2_GFP	1	1	-1.775326167
REM1.2_GFP	1	1	-0.894958211
REM1.2_GFP	1	1	-0.466737572
REM1.2_GFP	1	1	-0.64216455
REM1.2_GFP	1	1	-2.108943159
REM1.2_GFP	1	1	-5
REM1.2_GFP	1	1	-0.870381874
REM1.2_GFP	1	1	-2.157175677
REM1.2_GFP	1	1	-1.122112522
REM1.2_GFP	1	1	-1.454881496
REM1.2_GFP	1	1	-1.544768904
REM1.2_GFP	1	1	-1.227979357
REM1.2_GFP	1	1	-0.536737342
REM1.2_GFP	1	1	-2.08164225
REM1.2_GFP	1	1	-5
REM1.2_GFP	1	1	-1.897974723
REM1.2_GFP	1	1	-2.034392819
REM1.2_GFP	1	1	-2.246134156
REM1.2_GFP	1	1	-2.337178878
REM1.2_GFP	1	1	-5
REM1.2_GFP	1	1	-1.920797753
REM1.2_GFP	1	1	-0.182300384
REM1.2_GFP	1	1	-0.164993252
REM1.2_GFP	1	1	-1.821990872
REM1.2_GFP	1	1	-5
REM1.2_GFP	1	1	-1.323935036
REM1.2_GFP	1	1	-2.021455736
REM1.2_GFP	1	1	-1.994326757
REM1.2_GFP	1	1	-2.620189845
REM1.2_GFP	1	1	-2.63694558
REM1.2_GFP	1	1	-0.949183004
REM1.2_GFP	1	1	-2.417320227
REM1.2_GFP	1	1	-1.157454162
REM1.2_GFP	1	1	-1.26984792
REM1.2_GFP	1	1	-2.172373679
REM1.2_GFP	1	1	-1.570153522
REM1.2_GFP	1	1	-0.410732608
REM1.2_GFP	1	1	-0.883270014
REM1.2_GFP	1	1	-1.284031558
REM1.2_GFP	1	1	-1.37198064
REM1.2_GFP	1	1	-1.561183646
REM1.2_GFP	1	1	-2.406792636
REM1.2_GFP	1	1	-2.012659752
REM1.2_GFP	1	1	-5
REM1.2_GFP	1	1	-1.070002274
REM1.2_GFP	1	1	-0.6562217
REM1.2_GFP	1	1	-0.913815092
REM1.2_GFP	1	1	-1.367622301
REM1.2_GFP	1	1	-1.776670155
REM1.2_GFP	1	1	-1.502836013
REM1.2_GFP	1	1	-1.414512328
REM1.2_GFP	1	1	-3.392627947
REM1.2_GFP	1	1	-1.564080941
REM1.2_GFP	1	1	-1.204207828
REM1.2_GFP	1	1	-5
REM1.2_GFP	1	1	-1.463618803
REM1.2_GFP	1	1	-1.009430191
REM1.2_GFP	1	1	-0.376514037
REM1.2_GFP	1	1	-0.304990116
REM1.2_GFP	1	1	-0.539357361
REM1.2_GFP	1	1	-0.580633704
REM1.2_GFP	1	1	-0.414261032
REM1.2_GFP	1	1	-1.877635362
REM1.2_GFP	1	1	-1.787085525
REM1.2_GFP	1	1	-1.467370078
REM1.2_GFP	1	1	-5
REM1.2_GFP	1	1	-1.553192135
REM1.2_GFP	1	1	-1.139368362
REM1.2_GFP	1	1	-5
REM1.2_GFP	1	1	-2.210523622
REM1.2_GFP	1	1	-1.850752049
REM1.2_GFP	1	1	-5
REM1.2_GFP	1	1	-5
REM1.2_GFP	1	1	-0.948017711
REM1.2_GFP	1	1	-0.934435261
REM1.2_GFP	1	1	-1.834971326
REM1.2_GFP	1	1	-1.899888825
REM1.2_GFP	1	1	-2.226142123
REM1.2_GFP	1	1	-1.268175175
REM1.2_GFP	1	1	-1.222676142
REM1.2_GFP	1	1	-2.389857766
REM1.2_GFP	1	1	-5
REM1.2_GFP	1	1	-1.693264835
REM1.2_GFP	1	1	-1.527763437
REM1.2_GFP	1	1	-0.383120482
REM1.2_GFP	1	1	-2.717352546
REM1.2_GFP	1	1	-1.697221223
REM1.2_GFP	1	1	-1.707323833
REM1.2_GFP	1	1	-1.995307445
REM1.2_GFP	1	1	-5
REM1.2_GFP	1	1	-1.383736079
REM1.2_GFP	1	1	-1.684760828
REM1.2_GFP	1	1	-1.214122919
REM1.2_GFP	1	1	-1.085574712
REM1.2_GFP	1	1	-0.729117561
REM1.2_GFP	1	1	-0.576668361
REM1.2_GFP	1	1	-0.885628064
REM1.2_GFP	1	1	-2.329428791
REM1.2_GFP	1	1	-1.158431082
REM1.2_GFP	1	1	-0.589494141
REM1.2_GFP	1	1	-2.320390057
REM1.2_GFP	1	1	-5
REM1.2_GFP	1	1	-5
REM1.2_GFP	1	1	-1.033468509
REM1.2_GFP	1	1	-0.2015868
REM1.2_GFP	1	1	-5
REM1.2_GFP	1	1	-1.521292444
REM1.2_GFP	1	1	-1.31895033
REM1.2_GFP	1	1	-1.151057762
REM1.2_GFP	1	1	-1.056312473
REM1.2_GFP	1	1	-1.945682464
REM1.2_GFP	1	1	-1.0693586
REM1.2_GFP	1	1	-0.999420296
REM1.2_GFP	1	1	-3.54674078
REM1.2_GFP	1	1	-1.219253112
REM1.2_GFP	1	1	-1.501217035
REM1.2_GFP	1	1	-1.269358565
REM1.2_GFP	1	1	-5
REM1.2_GFP	1	1	-5
REM1.2_GFP	1	1	-0.738935032
REM1.2_GFP	1	1	-5
REM1.2_GFP	1	1	-0.933068839
REM1.2_GFP	1	1	-1.433873841
REM1.2_GFP	1	1	-1.609633541
REM1.2_GFP	1	1	-1.591902639
REM1.2_GFP	1	1	-1.871254535
REM1.2_GFP	1	1	-1.991642941
REM1.2_GFP	1	1	-0.840894899
REM1.2_GFP	1	1	-0.6550063
REM1.2_GFP	1	1	-1.889899521
REM1.2_GFP	1	1	-1.236882773
REM1.2_GFP	1	1	-1.155714592
REM1.2_GFP	1	1	-1.29352723
REM1.2_GFP	1	1	-1.219823176
REM1.2_GFP	1	1	-5
REM1.2_GFP	1	1	-0.359657483
REM1.2_GFP	1	1	-1.047986178
REM1.2_GFP	1	1	-1.762044247
REM1.2_GFP	1	1	-1.008517254
REM1.2_GFP	1	1	-1.812192979
REM1.2_GFP	1	1	-1.040166573
REM1.2_GFP	1	1	-0.391148609
REM1.2_GFP	1	1	-1.120272184
REM1.2_GFP	1	1	-0.530601686
REM1.2_GFP	1	1	-5
REM1.2_GFP	1	1	-1.381748722
REM1.2_GFP	1	1	-1.53153718
REM1.2_GFP	1	1	-1.630823284
REM1.2_GFP	1	1	-1.421962087
REM1.2_GFP	1	1	-0.97885005
REM1.2_GFP	1	1	-5
REM1.2_GFP	1	1	-3.240400731
REM1.2_GFP	1	1	-5
REM1.2_GFP	1	1	-1.848898401
REM1.2_GFP	1	1	-1.150468099
REM1.2_GFP	1	1	-5
REM1.2_GFP	1	1	-5
REM1.2_GFP	1	1	-0.636189781
REM1.2_GFP	1	1	-1.611751597
REM1.2_GFP	1	1	-1.587024726
REM1.2_GFP	1	1	-1.098434217
REM1.2_GFP	1	1	-0.558068842
REM1.2_GFP	1	1	-0.882523391
REM1.2_GFP	1	1	-1.441331449
REM1.2_GFP	1	1	-1.108167574
REM1.2_GFP	1	1	-1.207969047
REM1.2_GFP	1	1	-1.439067488
REM1.2_GFP	1	1	-2.151465526
REM1.2_GFP	1	1	-1.188376932
REM1.2_GFP	1	1	-1.584318398
REM1.2_GFP	1	1	-1.087241823
REM1.2_GFP	1	1	-1.395209868
REM1.2_GFP	1	1	-1.584117048
REM1.2_GFP	1	1	-1.509959743
REM1.2_GFP	1	1	-1.235225193
REM1.2_GFP	1	1	-1.196671768
REM1.2_GFP	1	1	-1.034337228
REM1.2_GFP	1	1	-1.200932954
REM1.2_GFP	1	1	-0.912086743
REM1.2_GFP	1	1	-1.337803253
REM1.2_GFP	1	1	-2.50813344
REM1.2_GFP	1	1	-5
REM1.2_GFP	1	1	-1.499206733
REM1.2_GFP	1	1	-0.107242778
REM1.2_GFP	1	1	-1.399750957
REM1.2_GFP	1	1	-1.485933581
REM1.2_GFP	1	1	-1.252552314
REM1.2_GFP	1	1	-0.979913092
REM1.2_GFP	1	1	-1.464807558
REM1.2_GFP	1	1	-1.136767379
REM1.2_GFP	1	1	-1.20146812
REM1.2_GFP	1	1	-1.283738868
REM1.2_GFP	1	1	-1.161716578
REM1.2_GFP	1	1	-1.470581151
REM1.2_GFP	1	1	-5
REM1.2_GFP	1	1	-1.294757992
REM1.2_GFP	1	1	-5
REM1.2_GFP	1	1	-5
REM1.2_GFP	1	1	-1.509822191
REM1.2_GFP	1	1	-2.086819377
REM1.2_GFP	1	1	0.176513169
REM1.2_GFP	1	1	0.173435258
REM1.2_GFP	1	1	-1.009417277
REM1.2_GFP	1	1	-0.95592678
REM1.2_GFP	1	1	-0.662999634
REM1.2_GFP	1	1	-1.262876082
REM1.2_GFP	1	1	-0.834493791
REM1.2_GFP	1	1	-0.677552465
REM1.2_GFP	1	1	-0.605337652
REM1.2_GFP	1	1	-0.491425228
REM1.2_GFP	1	1	-1.44451071
REM1.2_GFP	1	1	-5
REM1.2_GFP	1	1	-0.528452446
REM1.2_GFP	1	1	-0.852631387
REM1.2_GFP	1	1	-5
REM1.2_GFP	1	1	-2.548536229
REM1.2_GFP	1	1	-0.999364941
REM1.2_GFP	1	1	-1.485573477
REM1.2_GFP	1	1	-1.454295601
REM1.2_GFP	1	1	-1.258557612
REM1.2_GFP	1	1	-1.395688899
REM1.2_GFP	1	1	-1.399303866
REM1.2_GFP	1	1	-5
REM1.2_GFP	1	1	-1.970204381
REM1.2_GFP	1	1	-1.052913974
REM1.2_GFP	1	1	-5
REM1.2_GFP	1	1	-1.790563707
REM1.2_GFP	1	1	-2.546309558
REM1.2_GFP	1	1	-0.449844962
REM1.2_GFP	1	1	-1.46479507
REM1.2_GFP	1	1	-1.763551094
REM1.2_GFP	1	1	-1.454555705
REM1.2_GFP	1	1	-2.250573599
REM1.2_GFP	1	1	-1.824424226
REM1.2_GFP	1	1	-0.770298535
REM1.2_GFP	1	1	-1.122450619
REM1.2_GFP	1	1	-0.987328152
REM1.2_GFP	1	1	-5
REM1.2_GFP	1	1	-1.918570155
REM1.2_GFP	1	1	-1.316097549
REM1.2_GFP	1	1	-5
REM1.2_GFP	1	1	-1.924224491
REM1.2_GFP	1	1	-1.104516943
REM1.2_GFP	1	1	-0.834857968
REM1.2_GFP	1	1	-0.715599471
REM1.2_GFP	1	1	-1.0391732
REM1.2_GFP	1	1	-1.365330895
REM1.2_GFP	1	1	-3.280796407
REM1.2_GFP	1	1	-1.42561702
REM1.2_GFP	1	1	-1.74145649
REM1.2_GFP	1	1	-1.752389711
REM1.2_GFP	1	1	-1.264688736
REM1.2_GFP	1	1	-5
REM1.2_GFP	1	1	-1.950869317
REM1.2_GFP	1	1	-1.755362261
REM1.2_GFP	1	1	-1.606137478
REM1.2_GFP	1	1	-1.523572714
REM1.2_GFP	1	1	-5
REM1.2_GFP	1	1	-1.304981765
REM1.2_GFP	1	1	-1.417066697
REM1.2_GFP	1	1	-1.538608752
REM1.2_GFP	1	1	-1.477072733
REM1.2_GFP	1	1	-0.707794495
REM1.2_GFP	1	1	-0.433599238
REM1.2_GFP	1	1	-1.769815957
REM1.2_GFP	1	1	-2.214019091
REM1.2_GFP	1	1	-1.213326561
REM1.2_GFP	1	1	-5
REM1.2_GFP	1	1	-1.036644642
REM1.2_GFP	1	1	-1.908870809
REM1.2_GFP	1	1	-2.756207393
REM1.2_GFP	1	1	-1.033429679
REM1.2_GFP	1	1	-0.881709704
REM1.2_GFP	1	1	-5
REM1.2_GFP	1	1	-5
REM1.2_GFP	1	1	-1.577890571
REM1.2_GFP	1	1	0.044660056
REM1.2_GFP	1	1	-5
REM1.2_GFP	1	1	-3.222487108
REM1.2_GFP	1	1	-1.72599004
REM1.2_GFP	1	1	-0.060243305
REM1.2_GFP	1	1	-1.96383727
REM1.2_GFP	1	1	-0.85307056
REM1.2_GFP	1	1	-5
REM1.2_GFP	1	1	-1.376566871
REM1.2_GFP	1	1	-1.098050325
REM1.2_GFP	1	1	-5
REM1.2_GFP	1	1	-0.486469201
REM1.2_GFP	1	1	-0.752582594
REM1.2_GFP	1	1	-0.538407945
REM1.2_GFP	1	1	-1.393738191
REM1.2_GFP	1	1	-1.673646309
REM1.2_GFP	1	1	-0.691185097
REM1.2_GFP	1	1	-0.658737252
REM1.2_GFP	1	1	-1.173828401
REM1.2_GFP	1	1	-1.121960121
REM1.2_GFP	1	1	-1.159644624
REM1.2_GFP	1	1	-1.166578593
REM1.2_GFP	1	1	-0.925716441
REM1.2_GFP	1	1	-1.725852682
REM1.2_GFP	1	1	-1.405276652
REM1.2_GFP	1	1	-5
REM1.2_GFP	1	1	-2.022321971
REM1.2_GFP	1	1	-1.469259635
REM1.2_GFP	1	1	-1.872518161
REM1.2_GFP	1	1	-1.165213788
REM1.2_GFP	1	1	-3.61586616
REM1.2_GFP	1	1	-1.861145892
REM1.2_GFP	1	1	-1.106108238
REM1.2_GFP	1	1	-5
REM1.2_GFP	1	1	-0.626445197
REM1.2_GFP	1	1	-1.921958693
REM1.2_GFP	1	1	-5
REM1.2_GFP	1	1	-1.010885528
REM1.2_GFP	1	1	-1.866008786
REM1.2_GFP	1	1	-1.500388503
REM1.2_GFP	1	1	-0.488408753
REM1.2_GFP	1	1	-0.79901793
REM1.2_GFP	1	1	-0.845104713
REM1.2_GFP	1	1	-1.777598031
REM1.2_GFP	1	1	-5
REM1.2_GFP	1	1	-1.424854215
REM1.2_GFP	1	1	-1.367066165
REM1.2_GFP	1	1	-1.800625422
REM1.2_GFP	1	1	-0.77879966
REM1.2_GFP	1	1	-1.237914042
REM1.2_GFP	1	1	-1.220463031
REM1.2_GFP	1	1	-0.764694313
REM1.2_GFP	1	1	-5
REM1.2_GFP	1	1	-0.640849801
REM1.2_GFP	1	1	-1.558190594
REM1.2_GFP	1	1	-2.52274474
REM1.2_GFP	1	1	-5
REM1.2_GFP	1	1	-1.611773477
REM1.2_GFP	1	1	-0.751852342
REM1.2_GFP	1	1	-1.160869337
REM1.2_GFP	1	1	-0.690675886
REM1.2_GFP	1	1	-1.368937159
REM1.2_GFP	1	1	-5
REM1.2_GFP	1	1	-1.016090583
REM1.2_GFP	1	1	-3.084494626
REM1.2_GFP	1	1	-0.90741814
REM1.2_GFP	1	1	-1.395084342
REM1.2_GFP	1	1	-1.378963979
REM1.2_GFP	1	1	-1.066543509
REM1.2_GFP	1	1	-1.357717027
REM1.2_GFP	1	1	-2.107492614
REM1.2_GFP	1	1	-1.444915873
REM1.2_GFP	1	1	-5
REM1.2_GFP	1	1	-0.649161212
REM1.2_GFP	1	1	-0.643499393
REM1.2_GFP	1	1	-5
REM1.2_GFP	1	1	-1.414899226
REM1.2_GFP	1	1	-0.255397171
REM1.2_GFP	1	1	-0.233881314
REM1.2_GFP	1	1	-0.23713848
REM1.2_GFP	1	1	-2.138146988
REM1.2_GFP	1	1	-1.795508321
REM1.2_GFP	1	1	-1.561226414
REM1.2_GFP	1	1	-5
REM1.2_GFP	1	1	-1.896654273
REM1.2_GFP	1	1	-1.139233277
REM1.2_GFP	1	1	-2.384911592
REM1.2_GFP	1	1	-1.543285766
REM1.2_GFP	1	1	-2.668859175
REM1.2_GFP	1	1	-1.181435361
REM1.2_GFP	1	1	-1.26637214
REM1.2_GFP	1	1	-1.257640458
REM1.2_GFP	1	1	-1.53081968
REM1.2_GFP	1	1	-1.032721511
REM1.2_GFP	1	1	-0.948455198
REM1.2_GFP	1	1	-0.766662344
REM1.2_GFP	1	1	-5
REM1.2_GFP	1	1	-5
REM1.2_GFP	1	1	-5
REM1.2_GFP	1	1	-2.205054937
REM1.2_GFP	1	1	-2.523531349
REM1.2_GFP	1	1	-1.434758168
REM1.2_GFP	1	1	-0.64071212
REM1.2_GFP	1	1	-1.18837643
REM1.2_GFP	1	1	-1.284644573
REM1.2_GFP	1	1	-5
REM1.2_GFP	1	1	-2.665850798
REM1.2_GFP	1	1	-2.370869099
REM1.2_GFP	1	1	-1.644774554
REM1.2_GFP	1	1	-0.842556781
REM1.2_GFP	1	1	-5
REM1.2_GFP	1	1	-5
REM1.2_GFP	1	1	-1.160581797
REM1.2_GFP	1	1	-1.396568929
REM1.2_GFP	1	1	-1.327756469
REM1.2_GFP	1	1	-1.206362938
REM1.2_GFP	1	1	-1.115191974
REM1.2_GFP	1	1	-1.484994233
REM1.2_GFP	1	1	-1.129580868
REM1.2_GFP	1	1	-1.309157627
REM1.2_GFP	1	1	-1.062537269
REM1.2_GFP	1	1	-1.868452298
REM1.2_GFP	1	1	-5
REM1.2_GFP	1	1	-1.766962914
REM1.2_GFP	1	1	-1.664886143
REM1.2_GFP	1	1	-1.597876843
REM1.2_GFP	1	1	-1.294078769
REM1.2_GFP	1	1	-1.122131637
REM1.2_GFP	1	1	-1.210250241
REM1.2_GFP	1	1	-1.268390266
REM1.2_GFP	1	1	-1.605888543
REM1.2_GFP	1	1	-1.477579209
REM1.2_GFP	1	1	-1.412532821
REM1.2_GFP	1	1	-1.862249228
REM1.2_GFP	1	1	-0.031472677
REM1.2_GFP	1	1	-0.590379759
REM1.2_GFP	1	1	-1.880451919
REM1.2_GFP	1	1	-1.821312787
REM1.2_GFP	1	1	-1.483941803
REM1.2_GFP	1	1	-1.426829039
REM1.2_GFP	1	1	-1.328458716
REM1.2_GFP	1	1	-0.421796655
REM1.2_GFP	1	1	-1.604036904
REM1.2_GFP	1	1	-1.834290576
REM1.2_GFP	1	1	-1.240054836
REM1.2_GFP	1	1	-1.814409276
REM1.2_GFP	1	1	-0.982017072
REM1.2_GFP	1	1	-1.648628956
REM1.2_GFP	1	1	-1.616948122
REM1.2_GFP	1	1	-2.12780439
REM1.2_GFP	1	1	-1.582049268
REM1.2_GFP	1	1	-1.69421906
REM1.2_GFP	1	1	-1.57310712
REM1.2_GFP	1	1	-0.535720807
REM1.2_GFP	1	1	-0.894183481
REM1.2_GFP	1	1	-1.48366551
REM1.2_GFP	1	1	-0.826824048
REM1.2_GFP	1	1	-0.384580303
REM1.2_GFP	1	1	-0.922515741
REM1.2_GFP	1	1	-1.483658156
REM1.2_GFP	1	1	-1.615645524
REM1.2_GFP	1	1	-1.65027301
REM1.2_GFP	1	1	-1.415945461
REM1.2_GFP	1	1	-2.039041013
REM1.2_GFP	1	1	-1.703587565
REM1.2_GFP	1	1	-5
REM1.2_GFP	1	1	-1.330155215
REM1.2_GFP	1	1	-0.15633139
REM1.2_GFP	1	1	-0.154620872
REM1.2_GFP	1	1	-1.905033595
REM1.2_GFP	1	1	-1.542261974
REM1.2_GFP	1	1	-1.457538398
REM1.2_GFP	1	1	-1.55688932
REM1.2_GFP	1	1	-1.75357553
REM1.2_GFP	1	1	-1.390451642
REM1.2_GFP	1	1	-5
REM1.2_GFP	1	1	-1.085561536
REM1.2_GFP	1	1	-0.564345794
REM1.2_GFP	1	1	-2.146165589
REM1.2_GFP	1	1	-0.503050568
REM1.2_GFP	1	1	-1.081964928
REM1.2_GFP	1	1	-1.408599617
REM1.2_GFP	1	1	-0.717861337
REM1.2_GFP	1	1	-0.800703283
REM1.2_GFP	1	1	-1.037992304
REM1.2_GFP	1	1	-1.373145136
REM1.2_GFP	1	1	-1.179893232
REM1.2_GFP	1	1	-1.167706382
REM1.2_GFP	1	1	-1.246156951
REM1.2_GFP	1	1	-1.249436833
REM1.2_GFP	1	1	-1.775074561
REM1.2_GFP	1	1	-1.68397
REM1.2_GFP	1	1	-2.580860345
REM1.2_GFP	1	1	-1.822842841
REM1.2_GFP	1	1	-2.494441842
REM1.2_GFP	1	1	-1.135290623
REM1.2_GFP	1	1	-0.988018034
REM1.2_GFP	1	1	-5
REM1.2_GFP	1	1	-1.281664138
REM1.2_GFP	1	1	-1.364349076
REM1.2_GFP	1	1	-1.093320184
REM1.2_GFP	1	1	-2.392776094
REM1.2_GFP	1	1	-1.824843462
REM1.2_GFP	1	1	-1.059282289
REM1.2_GFP	1	1	-5
REM1.2_GFP	1	1	-0.916629828
REM1.2_GFP	1	1	-5
REM1.2_GFP	1	1	-0.632839775
REM1.2_GFP	1	1	-0.569736423
REM1.2_GFP	1	1	-0.354652209
REM1.2_GFP	1	1	-1.828739039
REM1.2_GFP	1	1	-5
REM1.2_GFP	1	1	-0.682745696
REM1.2_GFP	1	1	-1.031922354
REM1.2_GFP	1	1	-1.88196071
REM1.2_GFP	1	1	-1.885296238
REM1.2_GFP	1	1	-1.15749353
REM1.2_GFP	1	1	-1.431028928
REM1.2_GFP	1	1	-1.564222189
REM1.2_GFP	1	1	-0.754437828
REM1.2_GFP	1	1	-0.715515345
REM1.2_GFP	1	1	-0.751895218
REM1.2_GFP	1	1	-0.609930893
REM1.2_GFP	1	1	-0.691888627
REM1.2_GFP	1	1	-1.539785107
REM1.2_GFP	1	1	-0.899602612
REM1.2_GFP	1	1	-1.357389144
REM1.2_GFP	1	1	-0.478042986
REM1.2_GFP	1	1	-1.183004229
REM1.2_GFP	1	1	-1.059039098
REM1.2_GFP	1	1	-2.478655854
REM1.2_GFP	1	1	-5
REM1.2_GFP	1	1	-5
REM1.2_GFP	1	1	-1.947679291
REM1.2_GFP	1	1	-0.621483786
REM1.2_GFP	1	1	-0.546957125
REM1.2_GFP	1	1	-0.55650186
REM1.2_GFP	1	1	-1.812734026
REM1.2_GFP	1	1	-5
REM1.2_GFP	1	1	-1.877352055
REM1.2_GFP	1	1	-1.211284585
REM1.2_GFP	1	1	-1.182517436
REM1.2_GFP	1	1	-1.277173584
REM1.2_GFP	1	1	-1.299430211
REM1.2_GFP	1	1	-1.564655978
REM1.2_GFP	1	1	-1.368080187
REM1.2_GFP	1	1	-1.293855741
REM1.2_GFP	1	1	-1.333282017
REM1.2_GFP	1	1	-1.227595811
REM1.2_GFP	1	1	-1.206352218
REM1.2_GFP	1	1	-1.25387021
REM1.2_GFP	1	1	-2.449179238
REM1.2_GFP	1	1	-2.320239758
REM1.2_GFP	1	1	-0.60613052
REM1.2_GFP	1	1	-1.917345405
REM1.2_GFP	1	1	-0.906154914
REM1.2_GFP	1	1	-0.906866487
REM1.2_GFP	1	1	-2.863820709
REM1.2_GFP	1	1	-1.43840264
REM1.2_GFP	1	1	-5
REM1.2_GFP	1	1	-0.682032129
REM1.2_GFP	1	1	-0.592912002
REM1.2_GFP	1	1	-0.542073873
REM1.2_GFP	1	1	-1.453293432
REM1.2_GFP	1	1	-1.517279445
REM1.2_GFP	1	1	-5
REM1.2_GFP	1	1	-1.501308313
REM1.2_GFP	1	1	-1.111035371
REM1.2_GFP	1	1	-1.359391804
REM1.2_GFP	1	1	-1.139994202
REM1.2_GFP	1	1	-1.251106475
REM1.2_GFP	1	1	-5
REM1.2_GFP	1	1	-1.187938367
REM1.2_GFP	1	1	-0.661129991
REM1.2_GFP	1	1	-2.333523231
REM1.2_GFP	1	1	-1.485170094
REM1.2_GFP	1	1	-1.641280361
REM1.2_GFP	1	1	-1.091221384
REM1.2_GFP	1	1	-0.961936779
REM1.2_GFP	1	1	-1.293073
REM1.2_GFP	1	1	-1.06122
REM1.2_GFP	1	1	-1.454163
REM1.2_GFP	1	1	-0.3023383
REM1.2_GFP	1	1	-1.174125
REM1.2_GFP	1	1	-5
REM1.2_GFP	1	1	-1.045208
REM1.2_GFP	1	1	-0.9737514
REM1.2_GFP	1	1	-0.6774984
REM1.2_GFP	1	1	-1.083886
REM1.2_GFP	1	1	-1.027138
REM1.2_GFP	1	1	-0.690666
REM1.2_GFP	1	1	-0.6790842
REM1.2_GFP	1	1	-0.8060686
REM1.2_GFP	1	1	-1.656667
REM1.2_GFP	1	1	-1.14217
REM1.2_GFP	1	1	-0.07348171
REM1.2_GFP	1	1	-5
REM1.2_GFP	1	1	-1.144588
REM1.2_GFP	1	1	-5
REM1.2_GFP	1	1	-1.202937
REM1.2_GFP	1	1	-1.045938
REM1.2_GFP	1	1	-0.9991101
REM1.2_GFP	1	1	-1.513302
REM1.2_GFP	1	1	-1.167964
REM1.2_GFP	1	1	-2.225041
REM1.2_GFP	1	1	-0.5179386
REM1.2_GFP	1	1	-0.4762617
REM1.2_GFP	1	1	-2.731222
REM1.2_GFP	1	1	-1.521068
REM1.2_GFP	1	1	-2.790065
REM1.2_GFP	1	1	-2.124588
REM1.2_GFP	1	1	-5
REM1.2_GFP	1	1	-1.771821
REM1.2_GFP	1	1	-5
REM1.2_GFP	1	1	-1.699741
REM1.2_GFP	1	1	-1.215626
REM1.2_GFP	1	1	-5
REM1.2_GFP	1	1	-1.359085
REM1.2_GFP	1	1	-1.242259
REM1.2_GFP	1	1	-1.232134
REM1.2_GFP	1	1	-2.832982
REM1.2_GFP	1	1	-1.379083
REM1.2_GFP	1	1	-1.574134
REM1.2_GFP	1	1	-0.4902827
REM1.2_GFP	1	1	-0.7727383
REM1.2_GFP	1	1	-0.7538087
REM1.2_GFP	1	1	-0.777839
REM1.2_GFP	1	1	-0.7873134
REM1.2_GFP	1	1	-0.929164
REM1.2_GFP	1	1	-0.6043649
REM1.2_GFP	1	1	-1.192657
REM1.2_GFP	1	1	-1.641682
REM1.2_GFP	1	1	-1.359016
REM1.2_GFP	1	1	-2.085431
REM1.2_GFP	1	1	-0.6311155
REM1.2_GFP	1	1	-0.5813166
REM1.2_GFP	1	1	-0.5270079
REM1.2_GFP	1	1	-0.6755533
REM1.2_GFP	1	1	-0.9128811
REM1.2_GFP	1	1	-1.690269
REM1.2_GFP	1	1	-1.408129
REM1.2_GFP	1	1	-1.570137
REM1.2_GFP	1	1	-1.34992
REM1.2_GFP	1	1	-1.530029
REM1.2_GFP	1	1	-1.201402
REM1.2_GFP	1	1	-0.5824801
REM1.2_GFP	1	1	-0.4691679
REM1.2_GFP	1	1	-1.339283
REM1.2_GFP	1	1	-0.6825074
REM1.2_GFP	1	1	-0.7086984
REM1.2_GFP	1	1	-1.418238
REM1.2_GFP	1	1	-0.5059562
REM1.2_GFP	1	1	-0.500337
REM1.2_GFP	1	1	-0.5034139
REM1.2_GFP	1	1	-0.9331083
REM1.2_GFP	1	1	-5
REM1.2_GFP	1	1	-1.906229
REM1.2_GFP	1	1	-2.30957
REM1.2_GFP	1	1	-5
REM1.2_GFP	1	1	-1.171284
REM1.2_GFP	1	1	-0.4872287
REM1.2_GFP	1	1	-1.392207
REM1.2_GFP	1	1	-1.239796
REM1.2_GFP	1	1	-0.9418148
REM1.2_GFP	1	1	-1.151952
REM1.2_GFP	1	1	-1.608264
REM1.2_GFP	1	1	-5
REM1.2_GFP	1	1	-0.83359
REM1.2_GFP	1	1	-2.150559
REM1.2_GFP	1	1	-5
REM1.2_GFP	1	1	-1.09383
REM1.2_GFP	1	1	-0.9662798
REM1.2_GFP	1	1	-5
REM1.2_GFP	1	1	-5
REM1.2_GFP	1	1	-5
REM1.2_GFP	1	1	-1.750534
REM1.2_GFP	1	1	-5
REM1.2_GFP	1	1	-5
REM1.2_GFP	1	1	-5
REM1.2_GFP	1	1	-1.451609
REM1.2_GFP	1	1	-0.6073617
REM1.2_GFP	1	1	-1.48847
REM1.2_GFP	1	1	-1.008089
REM1.2_GFP	1	1	-1.356894
REM1.2_GFP	1	1	-1.251673
REM1.2_GFP	1	1	-1.240501
REM1.2_GFP	1	1	-1.283829
REM1.2_GFP	1	1	0.008450666
REM1.2_GFP	1	1	-3.214467
REM1.2_GFP	1	1	-1.003714
REM1.2_GFP	1	1	-1.525567
REM1.2_GFP	1	1	-0.5868173
REM1.2_GFP	1	1	-0.8316884
REM1.2_GFP	1	1	-1.223234
REM1.2_GFP	1	1	-0.7049833
REM1.2_GFP	1	1	-0.6682855
REM1.2_GFP	1	1	-1.72739
REM1.2_GFP	1	1	-1.522945
REM1.2_GFP	1	1	-1.310433
REM1.2_GFP	1	1	-1.38117
REM1.2_GFP	1	1	-1.468072
REM1.2_GFP	1	1	-1.998352
REM1.2_GFP	1	1	-0.8491984
REM1.2_GFP	1	1	-1.180426
REM1.2_GFP	1	1	-2.140582
REM1.2_GFP	1	1	-1.756883
REM1.2_GFP	1	1	-1.706448
REM1.2_GFP	1	1	-1.253106
REM1.2_GFP	1	1	-2.193374
REM1.2_GFP	1	1	-5
REM1.2_GFP	1	1	-1.993479
REM1.2_GFP	1	1	-1.12351
REM1.2_GFP	1	1	-1.477726
REM1.2_GFP	1	1	-5
REM1.2_GFP	1	1	-1.504968
REM1.2_GFP	1	1	-0.1945854
REM1.2_GFP	1	1	-1.296362
REM1.2_GFP	1	1	-1.061393
REM1.2_GFP	1	1	-1.772852
REM1.2_GFP	1	1	-2.262874
REM1.2_GFP	1	1	-2.002983
REM1.2_GFP	1	1	-1.62642
REM1.2_GFP	1	1	-5
REM1.2_GFP	1	1	-0.4325218
REM1.2_GFP	1	1	-1.190442
REM1.2_GFP	1	1	-1.838426
REM1.2_GFP	1	1	-1.504296
REM1.2_GFP	1	1	-0.8797003
REM1.2_GFP	1	1	-0.8004515
REM1.2_GFP	1	1	-5
REM1.2_GFP	1	1	-1.806095
REM1.2_GFP	1	1	-1.888849
REM1.2_GFP	1	1	-0.5203614
REM1.2_GFP	1	1	-0.452467
REM1.2_GFP	1	1	-0.6516112
REM1.2_GFP	1	1	-0.4494354
REM1.2_GFP	1	1	-0.4660095
REM1.2_GFP	1	1	-1.430156
REM1.2_GFP	1	1	-1.586744
REM1.2_GFP	1	1	-5
REM1.2_GFP	1	1	-1.535257
REM1.2_GFP	1	1	-2.286353
REM1.2_GFP	1	1	-1.384578
REM1.2_GFP	1	1	-1.292698
REM1.2_GFP	1	1	-5
REM1.2_GFP	1	1	-0.7230242
REM1.2_GFP	1	1	-1.4809
REM1.2_GFP	1	1	-1.426287
REM1.2_GFP	1	1	-1.167022
REM1.2_GFP	1	1	-1.79559
REM1.2_GFP	1	1	-5
REM1.2_GFP	1	1	-1.078567
REM1.2_GFP	1	1	-0.9801963
REM1.2_GFP	1	1	-1.066091
REM1.2_GFP	1	1	-5
REM1.2_GFP	1	1	-0.886108
REM1.2_GFP	1	1	-1.545025
REM1.2_GFP	1	1	-2.143765
REM1.2_GFP	1	1	-1.762686
REM1.2_GFP	1	1	-1.603073
REM1.2_GFP	1	1	-1.465695
REM1.2_GFP	1	1	-1.139829
REM1.2_GFP	1	1	-0.4591049
REM1.2_GFP	1	1	-0.9362946
REM1.2_GFP	1	1	-5
REM1.2_GFP	1	1	-1.113391
REM1.2_GFP	1	1	-1.363486
REM1.2_GFP	1	1	-0.3965219
REM1.2_GFP	1	1	-0.3159661
REM1.2_GFP	1	1	-0.3023383
REM1.2_GFP	1	1	-2.481583
REM1.2_GFP	1	1	-1.418854
REM1.2_GFP	1	1	-0.9778144
REM1.2_GFP	1	1	-1.790807
REM1.2_GFP	1	1	-5
REM1.2_GFP	1	1	-2.71778
REM1.2_GFP	1	1	-5
REM1.2_GFP	1	1	-1.099592
REM1.2_GFP	1	1	-1.234661
REM1.2_GFP	1	1	-1.701015
REM1.2_GFP	1	1	-1.320859
REM1.2_GFP	1	1	-5
REM1.2_GFP	1	1	-1.021312
REM1.2_GFP	1	1	-5
REM1.2_GFP	1	1	-0.3734732
REM1.2_GFP	1	1	-0.3775699
REM1.2_GFP	1	1	-5
REM1.2_GFP	1	1	-5
REM1.2_GFP	1	1	-5
REM1.2_GFP	1	1	-1.075397
REM1.2_GFP	1	1	-0.8421086
REM1.2_GFP	1	1	-0.8806674
REM1.2_GFP	1	1	-1.099305
REM1.2_GFP	1	1	-0.9612454
REM1.2_GFP	1	1	-0.9031732
REM1.2_GFP	1	1	-1.418694
REM1.2_GFP	1	1	-1.854112
REM1.2_GFP	1	1	-1.307284
REM1.2_GFP	1	1	-1.316948
REM1.2_GFP	1	1	-5
REM1.2_GFP	1	1	-0.2866617
REM1.2_GFP	1	1	-5
REM1.2_GFP	1	1	-5
REM1.2_GFP	1	1	-1.346134
REM1.2_GFP	1	1	-1.185627
REM1.2_GFP	1	1	-1.588569
REM1.2_GFP	1	1	-1.755054
REM1.2_GFP	1	1	-1.175093
REM1.2_GFP	1	1	-1.1159
REM1.2_GFP	1	1	-1.134006
REM1.2_GFP	1	1	-1.637384
REM1.2_GFP	1	1	-1.492201
REM1.2_GFP	1	1	-1.529241
REM1.2_GFP	1	1	-1.403191
REM1.2_GFP	1	1	-1.7502
REM1.2_GFP	1	1	-1.478116
REM1.2_GFP	1	1	-0.6877068
REM1.2_GFP	1	1	-3.197933
REM1.2_GFP	1	1	-1.528569
REM1.2_GFP	1	1	-5
REM1.2_GFP	1	1	-5
REM1.2_GFP	1	1	-1.065521
REM1.2_GFP	1	1	-1.606806
REM1.2_GFP	1	1	-1.628141
REM1.2_GFP	1	1	-1.15359
REM1.2_GFP	1	1	-5
REM1.2_GFP	1	1	-0.1838107
REM1.2_GFP	1	1	-0.1086686
REM1.2_GFP	1	1	-0.1160149
REM1.2_GFP	1	1	-1.146905
REM1.2_GFP	1	1	-2.263921
REM1.2_GFP	1	1	-1.391805
REM1.2_GFP	1	1	-1.736456
REM1.2_GFP	1	1	-1.894486
REM1.2_GFP	1	1	-5
REM1.2_GFP	1	1	-3.431778
REM1.2_GFP	1	1	-3.723432
REM1.2_GFP	1	1	-1.306002
REM1.2_GFP	1	1	-5
REM1.2_GFP	1	1	-0.261338
REM1.2_GFP	1	1	-1.921546
REM1.2_GFP	1	1	-1.037166
REM1.2_GFP	1	1	-5
REM1.2_GFP	1	1	-5
REM1.2_GFP	1	1	-5
REM1.2_GFP	1	1	-1.139937
REM1.2_GFP	1	1	-1.334259
REM1.2_GFP	1	1	-1.369688
REM1.2_GFP	1	1	-0.6740433
REM1.2_GFP	1	1	-1.881457
REM1.2_GFP	1	1	-5
REM1.2_GFP	1	1	-0.6373577
REM1.2_GFP	1	1	-0.1769388
REM1.2_GFP	1	1	-0.1610352
REM1.2_GFP	1	1	-1.669168
REM1.2_GFP	1	1	-1.737924
REM1.2_GFP	1	1	-1.521939
REM1.2_GFP	1	1	-5
REM1.2_GFP	1	1	-1.535114
REM1.2_GFP	1	1	-1.469334
REM1.2_GFP	1	1	-2.508507
REM1.2_GFP	1	1	-1.689213
REM1.2_GFP	1	1	-1.428753
REM1.2_GFP	1	1	-1.846985
REM1.2_GFP	1	1	-0.9836241
REM1.2_GFP	1	1	-1.276204
REM1.2_GFP	1	1	-0.8361118
REM1.2_GFP	1	1	-1.067369
REM1.2_GFP	1	1	-2.176215
REM1.2_GFP	1	1	-5
REM1.2_GFP	1	1	-1.320416
REM1.2_GFP	1	1	-5
REM1.2_GFP	1	1	-5
REM1.2_GFP	1	1	-0.837418
REM1.2_GFP	1	1	-0.347044
REM1.2_GFP	1	1	-5
REM1.2_GFP	1	1	-1.82348
REM1.2_GFP	1	1	-5
REM1.2_GFP	1	1	-1.36079
REM1.2_GFP	1	1	-1.215452
REM1.2_GFP	1	1	-5
REM1.2_GFP	1	1	-1.930755
REM1.2_GFP	1	1	-0.9740448
REM1.2_GFP	1	1	-1.477631
REM1.2_GFP	1	1	-1.140766
REM1.2_GFP	1	1	-1.532101
REM1.2_GFP	1	1	-5
REM1.2_GFP	1	1	-0.3566834
REM1.2_GFP	1	1	-0.314669
REM1.2_GFP	1	1	-1.304074
REM1.2_GFP	1	1	-1.638107
REM1.2_GFP	1	1	-0.8617699
REM1.2_GFP	1	1	-1.281015
REM1.2_GFP	1	1	-1.352405
REM1.2_GFP	1	1	-1.719058
REM1.2_GFP	1	1	-0.3767773
REM1.2_GFP	1	1	-0.2698951
REM1.2_GFP	1	1	-1.668908
REM1.2_GFP	1	1	-1.456283
REM1.2_GFP	1	1	-5
REM1.2_GFP	1	1	-1.96766
REM1.2_GFP	1	1	-1.689783
REM1.2_GFP	1	1	-5
REM1.2_GFP	1	1	-5
REM1.2_GFP	1	1	-5
REM1.2_GFP	1	1	-5
REM1.2_GFP	1	1	-5
REM1.2_GFP	1	1	-0.6897388
REM1.2_GFP	1	1	-0.4186937
REM1.2_GFP	1	1	-1.76524
REM1.2_GFP	1	1	-5
REM1.2_GFP	1	1	-0.8028596
REM1.2_GFP	1	1	-1.317069
REM1.2_GFP	1	1	-1.2845
REM1.2_GFP	1	1	-1.951878
REM1.2_GFP	1	1	-5
REM1.2_GFP	1	1	-1.776766
REM1.2_GFP	1	1	-1.001876
REM1.2_GFP	1	1	-1.88532
REM1.2_GFP	1	1	-0.7570971
REM1.2_GFP	1	1	-0.6584584
REM1.2_GFP	1	1	-0.5345806
REM1.2_GFP	1	1	-0.7719299
REM1.2_GFP	1	1	-1.200412
REM1.2_GFP	1	1	-1.220953
REM1.2_GFP	1	1	-1.058889
REM1.2_GFP	1	1	-1.235196
REM1.2_GFP	1	1	-1.455445
REM1.2_GFP	1	1	-5
REM1.2_GFP	1	1	-1.324007
REM1.2_GFP	1	1	-2.140592
REM1.2_GFP	1	1	-1.39807
REM1.2_GFP	1	1	-2.295348
REM1.2_GFP	1	1	-5
REM1.2_GFP	1	1	-1.390595
REM1.2_GFP	1	1	-1.530711
REM1.2_GFP	1	1	-1.257042
REM1.2_GFP	1	1	-1.118301
REM1.2_GFP	1	1	-5
REM1.2_GFP	1	1	-1.720803
REM1.2_GFP	1	1	-1.138783
REM1.2_GFP	1	1	-1.072827
REM1.2_GFP	1	1	-1.16465
REM1.2_GFP	1	1	-1.087916
REM1.2_GFP	1	1	-5
REM1.2_GFP	1	1	-0.6119579
REM1.2_GFP	1	1	-1.152133
REM1.2_GFP	1	1	-0.3353219
REM1.2_GFP	1	1	-0.6376305
REM1.2_GFP	1	1	-1.363507
REM1.2_GFP	1	1	-2.017005
REM1.2_GFP	1	1	-0.9286146
REM1.2_GFP	1	1	-1.122525
REM1.2_GFP	1	1	-5
REM1.2_GFP	1	1	-5
REM1.2_GFP	1	1	-5
REM1.2_GFP	1	1	-1.237395
REM1.2_GFP	1	1	-1.202238
REM1.2_GFP	1	1	-5
REM1.2_GFP	1	1	-1.019089
REM1.2_GFP	1	1	-0.9677077
REM1.2_GFP	1	1	-5
REM1.2_GFP	1	1	-1.058311
REM1.2_GFP	1	1	-1.113023
REM1.2_GFP	1	1	-1.397077
REM1.2_GFP	1	1	-1.252375
REM1.2_GFP	1	1	-0.9969657
REM1.2_GFP	1	1	-0.4485165
REM1.2_GFP	1	1	-0.4013238
REM1.2_GFP	1	1	-1.438858
REM1.2_GFP	1	1	-1.513149
REM1.2_GFP	1	1	-0.9540137
REM1.2_GFP	1	1	-0.8917156
REM1.2_GFP	1	1	-1.070716
REM1.2_GFP	1	1	-5
REM1.2_GFP	1	1	-0.9859707
REM1.2_GFP	1	1	-1.906902
REM1.2_GFP	1	1	-0.5989753
REM1.2_GFP	1	1	-1.821694
REM1.2_GFP	1	1	-1.891064
REM1.2_GFP	1	1	-5
REM1.2_GFP	1	1	-1.830051
REM1.2_GFP	1	1	-1.996619
REM1.2_GFP	1	1	-2.110208
REM1.2_GFP	1	1	-2.000208
REM1.2_GFP	1	1	-1.94164
REM1.2_GFP	1	1	-0.7361262
REM1.2_GFP	1	1	-1.152601
REM1.2_GFP	1	1	-1.142634
REM1.2_GFP	1	1	-5
REM1.2_GFP	1	1	-1.648501
REM1.2_GFP	1	1	-1.466901
REM1.2_GFP	1	1	-0.8854772
REM1.2_GFP	1	1	-0.4883025
REM1.2_GFP	1	1	-0.9845629
REM1.2_GFP	1	1	-5
REM1.2_GFP	1	1	-0.7431414
REM1.2_GFP	1	1	-1.907402
REM1.2_GFP	1	1	-0.9054013
REM1.2_GFP	1	1	-0.5190224
REM1.2_GFP	1	1	-0.4042315
REM1.2_GFP	1	1	-1.948173
REM1.2_GFP	1	1	-0.1151965
REM1.2_GFP	1	1	-0.0569355
REM1.2_GFP	1	1	-1.696755
REM1.2_GFP	1	1	-1.418713
REM1.2_GFP	1	1	-2.15374
REM1.2_GFP	1	1	-5
REM1.2_GFP	1	1	-5
REM1.2_GFP	1	1	-1.001133
REM1.2_GFP	1	1	-5
REM1.2_GFP	1	1	-2.796112
REM1.2_GFP	1	1	-5
REM1.2_GFP	1	1	-1.702731
REM1.2_GFP	1	1	-1.731025
REM1.2_GFP	1	1	-1.291397
REM1.2_GFP	1	1	-1.798709
REM1.2_GFP	1	1	-1.229835
REM1.2_GFP	1	1	-1.688133
REM1.2_GFP	1	1	-1.146048
REM1.2_GFP	1	1	-1.210461
REM1.2_GFP	1	1	-5
REM1.2_GFP	1	1	-1.295241
REM1.2_GFP	1	1	-0.7360347
REM1.2_GFP	1	1	-1.238696
REM1.2_GFP	1	1	-1.710824
REM1.2_GFP	1	1	-1.606784
REM1.2_GFP	1	1	-5
REM1.2_GFP	1	1	-1.516445
REM1.2_GFP	1	1	-1.096299
REM1.2_GFP	1	1	-5
REM1.2_GFP	1	1	-1.08763
REM1.2_GFP	1	1	-1.762898
REM1.2_GFP	1	1	-0.9554731
REM1.2_GFP	1	1	-1.480963
REM1.2_GFP	1	1	-1.541705
REM1.2_GFP	1	1	-1.409641
REM1.2_GFP	1	1	-0.2834302
REM1.2_GFP	1	1	-0.2824372
REM1.2_GFP	1	1	-1.524084
REM1.2_GFP	1	1	-5
REM1.2_GFP	1	1	-1.653241
REM1.2_GFP	1	1	-2.523388
REM1.2_GFP	1	1	-1.340866
REM1.2_GFP	1	1	-0.9680007
REM1.2_GFP	1	1	-1.238554
REM1.2_GFP	1	1	-0.9108898
REM1.2_GFP	1	1	-0.8671198
REM1.2_GFP	1	1	-1.116981
REM1.2_GFP	1	1	-2.615563
REM1.2_GFP	1	1	-5
REM1.2_GFP	1	1	-1.319484
REM1.2_GFP	1	1	-0.6450273
REM1.2_GFP	1	1	-1.729216
REM1.2_GFP	1	1	-1.688039
REM1.2_GFP	1	1	-1.36912
REM1.2_GFP	1	1	-0.3645175
REM1.2_GFP	1	1	-0.2962222
REM1.2_GFP	1	1	-1.275748
REM1.2_GFP	1	1	-0.434931
REM1.2_GFP	1	1	-1.77435
REM1.2_GFP	1	1	-1.428324
REM1.2_GFP	1	1	-1.387953
REM1.2_GFP	1	1	-1.104396
REM1.2_GFP	1	1	-1.092978
REM1.2_GFP	1	1	-1.754483
REM1.2_GFP	1	1	-1.498131
REM1.2_GFP	1	1	-1.439539
REM1.2_GFP	1	1	-5
REM1.2_GFP	1	1	-1.262628
REM1.2_GFP	1	1	-5
REM1.2_GFP	1	1	-1.95593
REM1.2_GFP	1	1	-0.7773504
REM1.2_GFP	1	1	-0.638793
REM1.2_GFP	1	1	-0.979142
REM1.2_GFP	1	1	-0.9115059
REM1.2_GFP	1	1	-5
REM1.2_GFP	1	1	-0.5683161
REM1.2_GFP	1	1	-1.140101
REM1.2_GFP	1	1	-1.370041
REM1.2_GFP	1	1	-2.821545
REM1.2_GFP	1	1	-1.714745
REM1.2_GFP	1	1	-1.436978
REM1.2_GFP	1	1	-1.629168
REM1.2_GFP	1	1	-0.6220913
REM1.2_GFP	1	1	-0.657888
REM1.2_GFP	1	1	-1.015749
REM1.2_GFP	1	1	-5
REM1.2_GFP	1	1	-1.641221
REM1.2_GFP	1	1	-1.731575
REM1.2_GFP	1	1	-5
REM1.2_GFP	1	1	-2.038547
REM1.2_GFP	1	1	-2.856157
REM1.2_GFP	1	1	-5
REM1.2_GFP	1	1	-1.818003
REM1.2_GFP	1	1	0.2276034
REM1.2_GFP	1	1	-0.497483
REM1.2_GFP	1	1	-0.9182003
REM1.2_GFP	1	1	-0.9162972
REM1.2_GFP	1	1	-2.230047
REM1.2_GFP	1	1	-1.471771
REM1.2_GFP	1	1	-1.13281
REM1.2_GFP	1	1	-1.118635
REM1.2_GFP	1	1	-1.193092
REM1.2_GFP	1	1	-3.262466
REM1.2_GFP	1	1	-1.462637
REM1.2_GFP	1	1	-1.068411
REM1.2_GFP	1	1	-1.153299
REM1.2_GFP	1	1	-1.858489
REM1.2_GFP	1	1	-5
REM1.2_GFP	1	1	-5
REM1.2_GFP	1	1	-1.137559
REM1.2_GFP	1	1	-1.898939
REM1.2_GFP	1	1	-1.151795
REM1.2_GFP	1	1	-1.079616
REM1.2_GFP	1	1	-1.676915
REM1.2_GFP	1	1	-5
REM1.2_GFP	1	1	-1.283994
REM1.2_GFP	1	1	-1.43886
REM1.2_GFP	1	1	-1.676469
REM1.2_GFP	1	1	-1.407983
REM1.2_GFP	1	1	-0.8491638
REM1.2_GFP	1	1	-0.8321655
REM1.2_GFP	1	1	-1.937048
REM1.2_GFP	1	1	-5
REM1.2_GFP	1	1	-5
REM1.2_GFP	1	1	-1.302019
REM1.2_GFP	1	1	-5
REM1.2_GFP	1	1	-2.297578
REM1.2_GFP	1	1	-1.273117
REM1.2_GFP	1	1	-1.512525
REM1.2_GFP	1	1	-0.4212929
REM1.2_GFP	1	1	-0.9038159
REM1.2_GFP	1	1	-0.2571093
REM1.2_GFP	1	1	-2.491374
REM1.2_GFP	1	1	-1.895248
REM1.2_GFP	1	1	-1.466553
REM1.2_GFP	1	1	-2.88152
REM1.2_GFP	1	1	-5
REM1.2_GFP	1	1	-5
REM1.2_GFP	1	1	-2.567559
REM1.2_GFP	1	1	-1.333987
REM1.2_GFP	1	1	-2.007342
REM1.2_GFP	1	1	-1.857724
REM1.2_GFP	1	1	-5
REM1.2_GFP	1	1	-1.670258
REM1.2_GFP	1	1	-1.97558
REM1.2_GFP	1	1	-0.3499016
REM1.2_GFP	1	1	-0.802709
REM1.2_GFP	1	1	-1.54119
REM1.2_GFP	1	1	-1.831315
REM1.2_GFP	1	1	-1.436946
REM1.2_GFP	1	1	-1.465181
REM1.2_GFP	1	1	-1.03883
REM1.2_GFP	1	1	-1.164429
REM1.2_GFP	1	1	-0.6942676
REM1.2_GFP	1	1	-5
REM1.2_GFP	1	1	-5
REM1.2_GFP	1	1	-5
REM1.2_GFP	1	1	-5
REM1.2_GFP	1	1	-0.7642571
REM1.2_GFP	1	1	-0.5506572
REM1.2_GFP	1	1	-0.8496906
REM1.2_GFP	1	1	-0.6297301
REM1.2_GFP	1	1	-2.313141
REM1.2_GFP	1	1	-5
REM1.2_GFP	1	1	-1.236611
REM1.2_GFP	1	1	-1.478512
REM1.2_GFP	1	1	-1.63577
REM1.2_GFP	1	1	-2.059377
REM1.2_GFP	1	1	-0.350342
REM1.2_GFP	1	1	-2.057742
REM1.2_GFP	1	1	-1.459331
REM1.2_GFP	1	1	-1.534756
REM1.2_GFP	1	1	-1.508306
REM1.2_GFP	1	1	-1.86967
REM1.2_GFP	1	1	-0.9243217
REM1.2_GFP	1	1	-1.136425
REM1.2_GFP	1	1	-1.131338
REM1.2_GFP	1	1	-1.751176
REM1.2_GFP	1	1	-1.811132
REM1.2_GFP	1	1	-1.883706
REM1.2_GFP	1	1	-1.771945
REM1.2_GFP	1	1	-1.614593
REM1.2_GFP	1	1	-1.407412
REM1.2_GFP	1	1	-1.180643
REM1.2_GFP	1	1	-2.30629
REM1.2_GFP	1	1	-5
REM1.2_GFP	1	1	-1.601502
REM1.2_GFP	1	1	-2.511835
REM1.2_GFP	1	1	-5
REM1.2_GFP	1	1	-5
REM1.2_GFP	1	1	-0.66677
REM1.2_GFP	1	1	-2.318525
REM1.2_GFP	1	1	-1.037
REM1.2_GFP	1	1	-1.28918
REM1.2_GFP	1	1	-0.6375886
REM1.2_GFP	1	1	-1.190701
REM1.2_GFP	1	1	-1.065424
REM1.2_GFP	1	1	-1.054542
REM1.2_GFP	1	1	-1.025918
REM1.2_GFP	1	1	-0.9910449
REM1.2_GFP	1	1	-5
REM1.2_GFP	1	1	-2.060547
REM1.2_GFP	1	1	-2.962008
REM1.2_GFP	1	1	-3.169015
REM1.2_GFP	1	1	-5
REM1.2_GFP	1	1	-5
REM1.2_GFP	1	1	-1.95944
REM1.2_GFP	1	1	-2.38443
REM1.2_GFP	1	1	-5
REM1.2_GFP	1	1	-0.6500267
REM1.2_GFP	1	1	-0.4234108
REM1.2_GFP	1	1	-1.153374
REM1.2_GFP	1	1	-1.386006
REM1.2_GFP	1	1	-1.408877
REM1.2_GFP	1	1	-1.331924
REM1.2_GFP	1	1	-1.288987
REM1.2_GFP	1	1	-2.325595
REM1.2_GFP	1	1	-1.034599
REM1.2_GFP	1	1	-2.206545
REM1.2_GFP	1	1	-0.9056393
REM1.2_GFP	1	1	-1.508162
REM1.2_GFP	1	1	-1.980307
REM1.2_GFP	1	1	-3.926853
REM1.2_GFP	1	1	-0.4889324
REM1.2_GFP	1	1	-1.005991
REM1.2_GFP	1	1	-1.544032
REM1.2_GFP	1	1	-1.42498
REM1.2_GFP	1	1	-0.2119318
REM1.2_GFP	1	1	-1.112313
REM1.2_GFP	1	1	-1.04537
REM1.2_GFP	1	1	-5
REM1.2_GFP	1	1	-2.239804
REM1.2_GFP	1	1	-1.109779
REM1.2_GFP	1	1	-1.388261
REM1.2_GFP	1	1	-1.700134
REM1.2_GFP	1	1	-0.2157393
REM1.2_GFP	1	1	-1.033389
REM1.2_GFP	1	1	-1.982595
REM1.2_GFP	1	1	-1.718039
REM1.2_GFP	1	1	-5
REM1.2_GFP	1	1	-1.132442
REM1.2_GFP	1	1	-1.608542
REM1.2_GFP	1	1	-1.882008
REM1.2_GFP	1	1	-2.265037
REM1.2_GFP	1	1	-5
REM1.2_GFP	1	1	-1.689064
REM1.2_GFP	1	1	-5
REM1.2_GFP	1	1	-0.2146011
REM1.2_GFP	1	1	-5
REM1.2_GFP	1	1	-0.9597628
REM1.2_GFP	1	1	-0.9067115
REM1.2_GFP	1	1	-2.919837
REM1.2_GFP	1	1	-5
REM1.2_GFP	1	1	-5
REM1.2_GFP	1	1	0.3077489
REM1.2_GFP	1	1	-1.593135
REM1.2_GFP	1	1	-1.636047
REM1.2_GFP	1	1	-1.017443
REM1.2_GFP	1	1	-0.866913
REM1.2_GFP	1	1	-1.380469
REM1.2_GFP	1	1	-1.541031
REM1.2_GFP	1	1	-5
REM1.2_GFP	1	1	-0.8902749
REM1.2_GFP	1	1	-0.8513505
REM1.2_GFP	1	1	-2.197533
REM1.2_GFP	1	1	-2.04428
REM1.2_GFP	1	1	-1.924433
REM1.2_GFP	1	1	-2.413549
REM1.2_GFP	1	1	-5
REM1.2_GFP	1	1	-2.197956
REM1.2_GFP	1	1	-1.14349
REM1.2_GFP	1	1	-0.9860907
REM1.2_GFP	1	1	-2.129713
REM1.2_GFP	1	1	-5
REM1.2_GFP	1	1	-5
REM1.2_GFP	1	1	-1.292888
REM1.2_GFP	1	1	-1.05088
REM1.2_GFP	1	1	-1.193424
REM1.2_GFP	1	1	-1.736218
REM1.2_GFP	1	1	-1.182809
REM1.2_GFP	1	1	-5
REM1.2_GFP	1	1	-0.4640356
REM1.2_GFP	1	1	-0.4269449
REM1.2_GFP	1	1	-0.4507447
REM1.2_GFP	1	1	-1.618884
REM1.2_GFP	1	1	-1.5979
REM1.2_GFP	1	1	-1.496346
REM1.2_GFP	1	1	-5
REM1.2_GFP	1	1	-5
REM1.2_GFP	1	1	-1.766857
REM1.2_GFP	1	1	-5
REM1.2_GFP	1	1	-5
REM1.2_GFP	1	1	-2.590256
REM1.2_GFP	1	1	-0.7911164
REM1.2_GFP	1	1	-0.1242456
REM1.2_GFP	1	1	-1.227714
REM1.2_GFP	1	1	-1.302704
REM1.2_GFP	1	1	-1.142699
REM1.2_GFP	1	1	-1.692295
REM1.2_GFP	1	1	-1.053474
REM1.2_GFP	1	1	-1.548717
REM1.2_GFP	1	1	-2.075873
REM1.2_GFP	1	1	-1.120599
REM1.2_GFP	1	1	-1.340584
REM1.2_GFP	1	1	-1.93429
REM1.2_GFP	1	1	-5
REM1.2_GFP	1	1	-2.061638
REM1.2_GFP	1	1	-0.8901804
REM1.2_GFP	1	1	-0.9338563
REM1.2_GFP	1	1	-0.3046988
REM1.2_GFP	1	1	-0.8971752
REM1.2_GFP	1	1	-1.236178
REM1.2_GFP	1	1	-1.015777
REM1.2_GFP	1	1	-1.34274
REM1.2_GFP	1	1	-1.634222
REM1.2_GFP	1	1	-0.5342052
REM1.2_GFP	1	1	-0.3014827
REM1.2_GFP	1	1	-0.30417
REM1.2_GFP	1	1	-0.3768495
REM1.2_GFP	1	1	-0.4358647
REM1.2_GFP	1	1	-1.110479
REM1.2_GFP	1	1	-0.7826473
REM1.2_GFP	1	1	-0.797492
REM1.2_GFP	1	1	-1.043293
REM1.2_GFP	1	1	-1.035882
REM1.2_GFP	1	1	-5
REM1.2_GFP	1	1	-0.8379489
REM1.2_GFP	1	1	-1.589323
REM1.2_GFP	1	1	-1.350622
REM1.2_GFP	1	1	-0.5668056
REM1.2_GFP	1	1	-1.669164
REM1.2_GFP	1	1	-1.656276
REM1.2_GFP	1	1	-1.157579
REM1.2_GFP	1	1	-1.082845
REM1.2_GFP	1	1	-0.5819443
REM1.2_GFP	1	1	-0.9922884
REM1.2_GFP	1	1	-0.8754833
REM1.2_GFP	1	1	-1.330949
REM1.2_GFP	1	1	-1.191173
REM1.2_GFP	1	1	-1.225052
REM1.2_GFP	1	1	-1.266904
REM1.2_GFP	1	1	-5
REM1.2_GFP	1	1	-0.7363709
REM1.2_GFP	1	1	-0.7420022
REM1.2_GFP	1	1	-5
REM1.2_GFP	1	1	-1.472112
REM1.2_GFP	1	1	-1.191696
REM1.2_GFP	1	1	-0.22834
REM1.2_GFP	1	1	-1.531867
REM1.2_GFP	1	1	-1.405634
REM1.2_GFP	1	1	-1.269591
REM1.2_GFP	1	1	-3.119251
REM1.2_GFP	1	1	-1.709439
REM1.2_GFP	1	1	-1.113271
REM1.2_GFP	1	1	-1.034743
REM1.2_GFP	1	1	-1.275027
REM1.2_GFP	1	1	-1.223909
REM1.2_GFP	1	1	-0.9355842
REM1.2_GFP	1	1	-1.239333
REM1.2_GFP	1	1	-5
REM1.2_GFP	1	1	-1.200208
REM1.2_GFP	1	1	-0.8522324
REM1.2_GFP	1	1	-1.025778
REM1.2_GFP	1	1	-0.9648595
REM1.2_GFP	1	1	-0.6095596
REM1.2_GFP	1	1	-0.5822897
REM1.2_GFP	1	1	-1.251347
REM1.2_GFP	1	1	-1.238275
REM1.2_GFP	1	1	-5
REM1.2_GFP	1	1	-5
REM1.2_GFP	1	1	-1.585828
REM1.2_GFP	1	1	-1.9708
REM1.2_GFP	1	1	-0.8766901
REM1.2_GFP	1	1	-0.3704026
REM1.2_GFP	1	1	-0.9453677
REM1.2_GFP	1	1	-1.223264
REM1.2_GFP	1	1	-2.003839
REM1.2_GFP	1	1	-2.330866
REM1.2_GFP	1	1	-2.363566
REM1.2_GFP	1	1	-5
REM1.2_GFP	1	1	-0.4107375
REM1.2_GFP	1	1	-1.154373
REM1.2_GFP	1	1	-0.7948408
REM1.2_GFP	1	1	-1.066438
REM1.2_GFP	1	1	-0.9711292
REM1.2_GFP	1	1	-1.43227
REM1.2_GFP	1	1	-1.26969
REM1.2_GFP	1	1	-1.542793
REM1.2_GFP	1	1	-1.620177
REM1.2_GFP	1	1	-0.7353215
REM1.2_GFP	1	1	-1.743416
REM1.2_GFP	1	1	-2.173862
REM1.2_GFP	1	1	-0.9644776
REM1.2_GFP	1	1	-0.3227661
REM1.2_GFP	1	1	-0.2889462
REM1.2_GFP	1	1	-0.3222048
REM1.2_GFP	1	1	-2.010851
REM1.2_GFP	1	1	-2.277148
REM1.2_GFP	1	1	-5
REM1.2_GFP	1	1	-5
REM1.2_GFP	1	1	-5
REM1.2_GFP	1	1	-5
REM1.2_GFP	1	1	-1.462236
REM1.2_GFP	1	1	-1.207209
REM1.2_GFP	1	1	-1.220451
REM1.2_GFP	1	1	-1.180164
REM1.2_GFP	1	1	-0.9160821
REM1.2_GFP	1	1	-0.6628106
REM1.2_GFP	1	1	-1.339403
REM1.2_GFP	1	1	-1.648392
REM1.2_GFP	1	1	-1.54
REM1.2_GFP	1	1	-1.726701
REM1.2_GFP	1	1	-1.082234
REM1.2_GFP	1	1	-0.7575915
REM1.2_GFP	1	1	-1.304728
REM1.2_GFP	1	1	-5
REM1.2_GFP	1	1	-5
REM1.2_GFP	1	1	-0.9957248
REM1.2_GFP	1	1	-3.345816
REM1.2_GFP	1	1	-1.947095
REM1.2_GFP	1	1	-5
REM1.2_GFP	1	1	-1.902457
REM1.2_GFP	1	1	-1.589337
REM1.2_GFP	1	1	-1.329707
REM1.2_GFP	1	1	-1.243578
REM1.2_GFP	1	1	-1.185932
REM1.2_GFP	1	1	-1.38243
REM1.2_GFP	1	1	-5
REM1.2_GFP	1	1	-1.623338
REM1.2_GFP	1	1	-1.874557
REM1.2_GFP	1	1	-1.287452
REM1.2_GFP	1	1	-1.25517
REM1.2_GFP	1	1	-1.265668
REM1.2_GFP	1	1	-2.075301
REM1.2_GFP	1	1	-0.6790064
REM1.2_GFP	1	1	-1.417039
REM1.2_GFP	1	1	-1.29901
REM1.2_GFP	1	1	-0.9308605
REM1.2_GFP	1	1	-5
REM1.2_GFP	1	1	-1.539097
REM1.2_GFP	1	1	-1.553499
REM1.2_GFP	1	1	-1.11964
REM1.2_GFP	1	1	-1.802305
REM1.2_GFP	1	1	-1.843705
REM1.2_GFP	1	1	-1.501882
REM1.2_GFP	1	1	-5
REM1.2_GFP	1	1	-0.8518274
REM1.2_GFP	1	1	-5
REM1.2_GFP	1	1	-0.8596907
REM1.2_GFP	1	1	-0.7854294
REM1.2_GFP	1	1	-0.4411119
REM1.2_GFP	1	1	-5
REM1.2_GFP	1	1	-1.741868
REM1.2_GFP	1	1	-1.198538
REM1.2_GFP	1	1	-1.177341
REM1.2_GFP	1	1	-5
REM1.2_GFP	1	1	-0.8052377
REM1.2_GFP	1	1	-1.650718
REM1.2_GFP	1	1	-5
REM1.2_GFP	1	1	-1.6533
REM1.2_GFP	1	1	-1.414293
REM1.2_GFP	1	1	-0.779825
REM1.2_GFP	1	1	-1.090662
REM1.2_GFP	1	1	-0.9266106
REM1.2_GFP	1	1	-5
REM1.2_GFP	1	1	-0.7376754
REM1.2_GFP	1	1	-0.6939545
REM1.2_GFP	1	1	-1.737488
REM1.2_GFP	1	1	-1.289395
REM1.2_GFP	1	1	-1.408256
REM1.2_GFP	1	1	-1.429066
REM1.2_GFP	1	1	-1.366623
REM1.2_GFP	1	1	-2.25066
REM1.2_GFP	1	1	-1.832957
REM1.2_GFP	1	1	-0.8624302
REM1.2_GFP	1	1	-0.8623671
REM1.2_GFP	1	1	-1.07492
REM1.2_GFP	1	1	-1.093116
REM1.2_GFP	1	1	-0.2358959
REM1.2_GFP	1	1	-0.2404517
REM1.2_GFP	1	1	-0.4986065
REM1.2_GFP	1	1	-0.4544052
REM1.2_GFP	1	1	-0.4826968
REM1.2_GFP	1	1	-0.5314927
REM1.2_GFP	1	1	-1.355198
REM1.2_GFP	1	1	-5
REM1.2_GFP	1	1	-2.912439
REM1.2_GFP	1	1	-1.154997
REM1.2_GFP	1	1	-1.019153
REM1.2_GFP	1	1	-1.283608
REM1.2_GFP	1	1	-1.56477
REM1.2_GFP	1	1	-2.039896
REM1.2_GFP	1	1	-1.005878
REM1.2_GFP	1	1	-1.302802
REM1.2_GFP	1	1	-1.307944
REM1.2_GFP	1	1	-1.202559
REM1.2_GFP	1	1	-1.093715
REM1.2_GFP	1	1	-1.311154
REM1.2_GFP	1	1	-0.7616442
REM1.2_GFP	1	1	-0.7232886
REM1.2_GFP	1	1	-1.474702
REM1.2_GFP	1	1	-0.5956239
REM1.2_GFP	1	1	-0.4803746
REM1.2_GFP	1	1	-1.322912
REM1.2_GFP	1	1	-1.520366
REM1.2_GFP	1	1	-1.372456
REM1.2_GFP	1	1	-1.473496
REM1.2_GFP	1	1	-1.64918
REM1.2_GFP	1	1	-0.4881195
REM1.2_GFP	1	1	-2.042807
REM1.2_GFP	1	1	-1.872821
REM1.2_GFP	1	1	-1.283214
REM1.2_GFP	1	1	-1.247588
REM1.2_GFP	1	1	-5
REM1.2_GFP	1	1	-1.534034
REM1.2_GFP	1	1	-0.9765304
REM1.2_GFP	1	1	-0.8381377
REM1.2_GFP	1	1	-1.125747
REM1.2_GFP	1	1	-1.514735
REM1.2_GFP	1	1	-0.5708919
REM1.2_GFP	1	1	-0.8889662
REM1.2_GFP	1	1	-5
REM1.2_GFP	1	1	-5
REM1.2_GFP	1	1	-1.229725
REM1.2_GFP	1	1	-2.225065
REM1.2_GFP	1	1	-5
REM1.2_GFP	1	1	-1.806655
REM1.2_GFP	1	1	-5
REM1.2_GFP	1	1	-5
REM1.2_GFP	1	1	-2.116049
REM1.2_GFP	1	1	-1.320082
REM1.2_GFP	1	1	0.0632467
REM1.2_GFP	1	1	0.08577378
REM1.2_GFP	1	1	-1.119559
REM1.2_GFP	1	1	-1.084231
REM1.2_GFP	1	1	-1.188175
REM1.2_GFP	1	1	-0.7019094
REM1.2_GFP	1	1	-1.604651
REM1.2_GFP	1	1	-1.565772
REM1.2_GFP	1	1	-1.84076
REM1.2_GFP	1	1	-0.8178674
REM1.2_GFP	1	1	-1.056371
REM1.2_GFP	1	1	-1.608569
REM1.2_GFP	1	1	-0.7063857
REM1.2_GFP	1	1	-1.348622
REM1.2_GFP	1	1	-1.123435
REM1.2_GFP	1	1	-0.9227319
REM1.2_GFP	1	1	-1.305341
REM1.2_GFP	1	1	-0.7944852
REM1.2_GFP	1	1	-2.161025
REM1.2_GFP	1	1	-1.277804
REM1.2_GFP	1	1	-1.528124
REM1.2_GFP	1	1	-1.502623
REM1.2_GFP	1	1	-1.143337
REM1.2_GFP	1	1	-5
REM1.2_GFP	1	1	-0.8194627
REM1.2_GFP	1	1	-0.7552642
REM1.2_GFP	1	1	-1.275985
REM1.2_GFP	1	1	-0.595055
REM1.2_GFP	1	1	-0.7810594
REM1.2_GFP	1	1	-1.735873
REM1.2_GFP	1	1	-1.6788
REM1.2_GFP	1	1	-1.651805
REM1.2_GFP	1	1	-0.262115
REM1.2_GFP	1	1	-0.2279692
REM1.2_GFP	1	1	-0.9116081
REM1.2_GFP	1	1	-1.738703
REM1.2_GFP	1	1	-1.925943
REM1.2_GFP	1	1	-1.385381
REM1.2_GFP	1	1	-1.744006
REM1.2_GFP	1	1	-5
REM1.2_GFP	1	1	-1.210394
REM1.2_GFP	1	1	-1.5141
REM1.2_GFP	1	1	-1.8265
REM1.2_GFP	1	1	-5
REM1.2_GFP	1	1	-0.4021431
REM1.2_GFP	1	1	-0.7881155
[truncated: 85,597 more rows]
