# Supplementary material for: Interdependence of plasma membrane nanoscale dynamics of a kinase and its cognate substrate underlies Arabidopsis response to viral infection
Source: eLife. 2025 May 2;12:RP90309. doi: 10.7554/eLife.90309 (PMC12048157; doi:10.7554/eLife.90309)
Supplement: Figure 4—source data 4. [file elife-90309-fig4-data4.csv]

Condition	Non-linear fit of the values presented in "source data Figure 4F"
Col_REM1.2_GFP	-1.309
Col_REM1.2_GFP	-1.341
Col_REM1.2_GFP	-1.286
Col_REM1.2_GFP	-1.299
Col_REM1.2_GFP	-1.363
Col_REM1.2_GFP	-1.324
Col_REM1.2_GFP	-1.246
Col_REM1.2_GFP	-1.151
Col_REM1.2_GFP	-1.153
Col_REM1.2_GFP	-1.109
Col_REM1.2_GFP	-1.394
Col_REM1.2_GFP	-1.531
Col_REM1.2_GFP	-1.34
Col_REM1.2_GFP	-1.264
Col_REM1.2_GFP	-1.404
Col_REM1.2_PlAMV	-1.024
Col_REM1.2_PlAMV	-1.097
Col_REM1.2_PlAMV	-1.109
Col_REM1.2_PlAMV	-1.418
Col_REM1.2_PlAMV	-1.115
Col_REM1.2_PlAMV	-1.092
Col_REM1.2_PlAMV	-1.276
Col_REM1.2_PlAMV	-1.245
Col_REM1.2_PlAMV	-1.268
