# Supplementary material for: Interdependence of plasma membrane nanoscale dynamics of a kinase and its cognate substrate underlies Arabidopsis response to viral infection
Source: eLife. 2025 May 2;12:RP90309. doi: 10.7554/eLife.90309 (PMC12048157; doi:10.7554/eLife.90309)
Supplement: Figure 4—source data 5. [file elife-90309-fig4-data5.csv]

	...1	logD	Condition	Stream	Threshold	date	interval	MSD	diff
1	1	-2.977650032	Col0_MD187_3_GFP	Stream1	threshold20	22_05_05	x0	0.021688741	slow
2	2	-2.941367924	Col0_MD187_3_GFP	Stream1	threshold20	22_05_05	x0	0.009817221	slow
3	3	-2.206419277	Col0_MD187_3_GFP	Stream1	threshold20	22_05_05	x0	0.020324645	slow
4	4	-2.479601397	Col0_MD187_3_GFP	Stream1	threshold20	22_05_05	x0	0.004867608	slow
5	5	-3.486002992	Col0_MD187_3_GFP	Stream1	threshold20	22_05_05	x0	0.041475308	slow
6	6	-2.156755004	Col0_MD187_3_GFP	Stream1	threshold20	22_05_05	x0	0.0210667	slow
7	7	-2.013196946	Col0_MD187_3_GFP	Stream1	threshold20	22_05_05	x0	0.002809229	slow
8	8	-2.04344547	Col0_MD187_3_GFP	Stream1	threshold20	22_05_05	x0	0.009193225	slow
9	9	-2.291084821	Col0_MD187_3_GFP	Stream1	threshold20	22_05_05	x0	0.02025791	slow
10	10	-2.023827608	Col0_MD187_3_GFP	Stream1	threshold20	22_05_05	x0	0.006920187	slow
11	11	-2.086571969	Col0_MD187_3_GFP	Stream1	threshold20	22_05_05	x0	0.004154765	slow
12	12	-2.265421744	Col0_MD187_3_GFP	Stream1	threshold20	22_05_05	x0	0.005244185	slow
13	13	-2.4450236	Col0_MD187_3_GFP	Stream1	threshold20	22_05_05	x0	0.008005118	slow
14	14	-2.616919684	Col0_MD187_3_GFP	Stream1	threshold20	22_05_05	x0	0.011628734	slow
15	15	-2.215500282	Col0_MD187_3_GFP	Stream1	threshold20	22_05_05	x0	0.00833617	slow
16	16	-2.013292983	Col0_MD187_3_GFP	Stream1	threshold20	22_05_05	x0	0.008826986	slow
17	17	-2.838573421	Col0_MD187_3_GFP	Stream1	threshold20	22_05_05	x0	0.006558381	slow
18	18	-2.125438972	Col0_MD187_3_GFP	Stream1	threshold20	22_05_05	x0	0.000602242	slow
19	19	-2.712222366	Col0_MD187_3_GFP	Stream1	threshold20	22_05_05	x0	0.0025369	slow
20	20	-2.214628548	Col0_MD187_3_GFP	Stream1	threshold20	22_05_05	x0	0.01003361	slow
21	21	-2.663356957	Col0_MD187_3_GFP	Stream1	threshold20	22_05_05	x0	0.012397397	slow
22	22	-2.007405263	Col0_MD187_3_GFP	Stream1	threshold20	22_05_05	x0	0.003210179	slow
23	23	-2.220425958	Col0_MD187_3_GFP	Stream1	threshold20	22_05_05	x0	0.010409185	slow
24	24	-2.147341322	Col0_MD187_3_GFP	Stream1	threshold20	22_05_05	x0	0.004281749	slow
25	25	-2.019710444	Col0_MD187_3_GFP	Stream1	threshold20	22_05_05	x0	0.017943421	slow
26	26	-2.324555331	Col0_MD187_3_GFP	Stream1	threshold20	22_05_05	x0	0.087490942	slow
27	27	-2.817657048	Col0_MD187_3_GFP	Stream1	threshold20	22_05_05	x0	0.001489254	slow
28	28	-2.034657919	Col0_MD187_3_GFP	Stream1	threshold20	22_05_05	x0	0.007559739	slow
29	29	-2.07836427	Col0_MD187_3_GFP	Stream1	threshold20	22_05_05	x0	0.000771328	slow
30	30	-2.971834343	Col0_MD187_3_GFP	Stream1	threshold20	22_05_05	x0	0.03284386	slow
31	31	-2.895572958	Col0_MD187_3_GFP	Stream1	threshold20	22_05_05	x0	0.010414273	slow
32	32	-2.439776698	Col0_MD187_3_GFP	Stream1	threshold20	22_05_05	x0	0.004605709	slow
33	33	-2.009914126	Col0_MD187_3_GFP	Stream1	threshold20	22_05_05	x0	0.003647679	slow
34	34	-2.128661782	Col0_MD187_3_GFP	Stream1	threshold20	22_05_05	x0	0.008177146	slow
35	35	-2.615408302	Col0_MD187_3_GFP	Stream1	threshold20	22_05_05	x0	0.003167081	slow
36	36	-2.029402221	Col0_MD187_3_GFP	Stream1	threshold20	22_05_05	x0	0.001302919	slow
37	37	-2.206187366	Col0_MD187_3_GFP	Stream1	threshold20	22_05_05	x0	-0.00085751	slow
38	38	-2.472155385	Col0_MD187_3_GFP	Stream1	threshold20	22_05_05	x0	0.00566413	slow
39	39	-2.920075875	Col0_MD187_3_GFP	Stream1	threshold20	22_05_05	x0	0.024205375	slow
40	40	-2.108943159	Col0_MD187_3_GFP	Stream1	threshold20	22_05_05	x0	0.008138803	slow
41	41	-2.157175677	Col0_MD187_3_GFP	Stream1	threshold20	22_05_05	x0	0.000199775	slow
42	42	-2.08164225	Col0_MD187_3_GFP	Stream1	threshold20	22_05_05	x0	0.018401087	slow
43	43	-2.034392819	Col0_MD187_3_GFP	Stream1	threshold20	22_05_05	x0	0.065757262	slow
44	44	-2.246134156	Col0_MD187_3_GFP	Stream1	threshold20	22_05_05	x0	0.006834984	slow
45	45	-2.337178878	Col0_MD187_3_GFP	Stream1	threshold20	22_05_05	x0	0.001996313	slow
46	46	-2.021455736	Col0_MD187_3_GFP	Stream1	threshold20	22_05_05	x0	0.001738523	slow
47	47	-2.620189845	Col0_MD187_3_GFP	Stream1	threshold20	22_05_05	x0	0.001289292	slow
48	48	-2.63694558	Col0_MD187_3_GFP	Stream1	threshold20	22_05_05	x0	0.005429465	slow
49	49	-2.417320227	Col0_MD187_3_GFP	Stream1	threshold20	22_05_05	x0	0.016848906	slow
50	50	-2.172373679	Col0_MD187_3_GFP	Stream1	threshold20	22_05_05	x0	0.004461139	slow
51	51	-2.406792636	Col0_MD187_3_GFP	Stream1	threshold20	22_05_05	x0	0.034676019	slow
52	52	-2.012659752	Col0_MD187_3_GFP	Stream1	threshold20	22_05_05	x0	0.028316253	slow
53	53	-3.392627947	Col0_MD187_3_GFP	Stream1	threshold20	22_05_05	x0	0.012507167	slow
54	54	-2.210523622	Col0_MD187_3_GFP	Stream1	threshold20	22_05_05	x0	0.019027107	slow
55	55	-2.226142123	Col0_MD187_3_GFP	Stream1	threshold20	22_05_05	x0	0.044992869	slow
56	56	-2.389857766	Col0_MD187_3_GFP	Stream1	threshold20	22_05_05	x0	0.00319251	slow
57	57	-2.717352546	Col0_MD187_3_GFP	Stream1	threshold20	22_05_05	x0	0.014890772	slow
58	58	-2.329428791	Col0_MD187_3_GFP	Stream1	threshold20	22_05_05	x0	0.005696706	slow
59	59	-2.320390057	Col0_MD187_3_GFP	Stream1	threshold20	22_05_05	x0	0.01111354	slow
60	60	-3.54674078	Col0_MD187_3_GFP	Stream1	threshold20	22_05_05	x0	0.003289943	slow
61	61	-3.240400731	Col0_MD187_3_GFP	Stream1	threshold20	22_05_05	x0	0.015137074	slow
62	62	-2.151465526	Col0_MD187_3_GFP	Stream1	threshold20	22_05_05	x0	0.003880142	slow
63	63	-2.50813344	Col0_MD187_3_GFP	Stream1	threshold20	22_05_05	x0	0.003752321	slow
64	64	-2.086819377	Col0_MD187_3_GFP	Stream1	threshold20	22_05_05	x0	0.04823198	slow
65	65	-2.548536229	Col0_MD187_3_GFP	Stream1	threshold20	22_05_05	x0	0.010935979	slow
66	66	-2.546309558	Col0_MD187_3_GFP	Stream1	threshold20	22_05_05	x0	0.001859273	slow
67	67	-2.250573599	Col0_MD187_3_GFP	Stream1	threshold20	22_05_05	x0	0.021065947	slow
68	68	-3.280796407	Col0_MD187_3_GFP	Stream1	threshold20	22_05_05	x0	0.049224829	slow
69	69	-2.214019091	Col0_MD187_3_GFP	Stream1	threshold20	22_05_05	x0	0.015151202	slow
70	70	-2.756207393	Col0_MD187_3_GFP	Stream1	threshold20	22_05_05	x0	0.008546802	slow
71	71	-3.222487108	Col0_MD187_3_GFP	Stream1	threshold20	22_05_05	x0	0.013494873	slow
72	72	-2.022321971	Col0_MD187_3_GFP	Stream1	threshold20	22_05_05	x0	0.038398539	slow
73	73	-3.61586616	Col0_MD187_3_GFP	Stream1	threshold20	22_05_05	x0	0.02162904	slow
74	74	-2.52274474	Col0_MD187_3_GFP	Stream1	threshold20	22_05_05	x0	0.03208628	slow
75	75	-3.084494626	Col0_MD187_3_GFP	Stream1	threshold20	22_05_05	x0	0.011125678	slow
76	76	-2.107492614	Col0_MD187_3_GFP	Stream1	threshold20	22_05_05	x0	0.061506284	slow
77	77	-2.138146988	Col0_MD187_3_GFP	Stream1	threshold20	22_05_05	x0	0.033297394	slow
78	78	-2.384911592	Col0_MD187_3_GFP	Stream1	threshold20	22_05_05	x0	0.046573389	slow
79	79	-2.668859175	Col0_MD187_3_GFP	Stream1	threshold20	22_05_05	x0	0.026742765	slow
80	80	-2.205054937	Col0_MD187_3_GFP	Stream1	threshold20	22_05_05	x0	0.026076633	slow
81	81	-2.523531349	Col0_MD187_3_GFP	Stream1	threshold20	22_05_05	x0	0.009139861	slow
82	82	-2.665850798	Col0_MD187_3_GFP	Stream1	threshold20	22_05_05	x0	0.003921814	slow
83	83	-2.370869099	Col0_MD187_3_GFP	Stream1	threshold20	22_05_05	x0	0.008718083	slow
84	84	-2.12780439	Col0_MD187_3_GFP	Stream1	threshold20	22_05_05	x0	0.027204607	slow
85	85	-2.039041013	Col0_MD187_3_GFP	Stream1	threshold20	22_05_05	x0	0.039457107	slow
86	86	-2.146165589	Col0_MD187_3_GFP	Stream1	threshold20	22_05_05	x0	0.003413958	slow
87	87	-2.580860345	Col0_MD187_3_GFP	Stream1	threshold20	22_05_05	x0	0.02220652	slow
88	88	-2.494441842	Col0_MD187_3_GFP	Stream1	threshold20	22_05_05	x0	0.006932912	slow
89	89	-2.392776094	Col0_MD187_3_GFP	Stream1	threshold20	22_05_05	x0	0.051544228	slow
90	90	-2.478655854	Col0_MD187_3_GFP	Stream1	threshold20	22_05_05	x0	0.001036744	slow
91	91	-2.449179238	Col0_MD187_3_GFP	Stream1	threshold20	22_05_05	x0	0.00401948	slow
92	92	-2.320239758	Col0_MD187_3_GFP	Stream1	threshold20	22_05_05	x0	0.002593612	slow
93	93	-2.863820709	Col0_MD187_3_GFP	Stream1	threshold20	22_05_05	x0	0.00443913	slow
94	94	-2.333523231	Col0_MD187_3_GFP	Stream1	threshold20	22_05_05	x0	0.127272044	slow
95	95	-2.225041363	Col0_MD187_3_GFP	Stream1	threshold20	22_05_05	x0	0.029846244	slow
96	96	-2.731222412	Col0_MD187_3_GFP	Stream1	threshold20	22_05_05	x0	0.006588065	slow
97	97	-2.790064647	Col0_MD187_3_GFP	Stream1	threshold20	22_05_05	x0	0.013102151	slow
98	98	-2.12458798	Col0_MD187_3_GFP	Stream1	threshold20	22_05_05	x0	0.006762428	slow
99	99	-2.832982438	Col0_MD187_3_GFP	Stream1	threshold20	22_05_05	x0	0.015690495	slow
100	100	-2.085431424	Col0_MD187_3_GFP	Stream1	threshold20	22_05_05	x0	0.003935222	slow
101	101	-2.309569825	Col0_MD187_3_GFP	Stream1	threshold20	22_05_05	x0	0.004502005	slow
102	102	-2.150558999	Col0_MD187_3_GFP	Stream1	threshold20	22_05_05	x0	0.004515865	slow
103	103	-3.21446698	Col0_MD187_3_GFP	Stream1	threshold20	22_05_05	x0	0.008092637	slow
104	104	-2.140581869	Col0_MD187_3_GFP	Stream1	threshold20	22_05_05	x0	0.023887062	slow
105	105	-2.193374033	Col0_MD187_3_GFP	Stream1	threshold20	22_05_05	x0	0.012351318	slow
106	106	-2.262873987	Col0_MD187_3_GFP	Stream1	threshold20	22_05_05	x0	0.001622453	slow
107	107	-2.002982867	Col0_MD187_3_GFP	Stream1	threshold20	22_05_05	x0	0.019519345	slow
108	108	-2.286352863	Col0_MD187_3_GFP	Stream1	threshold20	22_05_05	x0	0.009006474	slow
109	109	-2.143765178	Col0_MD187_3_GFP	Stream1	threshold20	22_05_05	x0	0.033623443	slow
110	110	-2.481582655	Col0_MD187_3_GFP	Stream1	threshold20	22_05_05	x0	0.00339049	slow
111	111	-2.717780095	Col0_MD187_3_GFP	Stream1	threshold20	22_05_05	x0	0.017797665	slow
112	112	-3.197932696	Col0_MD187_3_GFP	Stream1	threshold20	22_05_05	x0	0.031573573	slow
113	113	-2.263920857	Col0_MD187_3_GFP	Stream1	threshold20	22_05_05	x0	0.022048871	slow
114	114	-3.431778309	Col0_MD187_3_GFP	Stream1	threshold20	22_05_05	x0	0.0038141	slow
115	115	-3.723431943	Col0_MD187_3_GFP	Stream1	threshold20	22_05_05	x0	0.02588313	slow
116	116	-2.508506991	Col0_MD187_3_GFP	Stream1	threshold20	22_05_05	x0	0.002198681	slow
117	117	-2.176214758	Col0_MD187_3_GFP	Stream1	threshold20	22_05_05	x0	0.006228783	slow
118	118	-2.140592369	Col0_MD187_3_GFP	Stream1	threshold20	22_05_05	x0	0.021147448	slow
119	119	-2.295347668	Col0_MD187_3_GFP	Stream1	threshold20	22_05_05	x0	0.002676901	slow
120	120	-2.017004765	Col0_MD187_3_GFP	Stream1	threshold20	22_05_05	x0	0.005703094	slow
121	121	-2.110208467	Col0_MD187_3_GFP	Stream1	threshold20	22_05_05	x0	0.016729815	slow
122	122	-2.000207867	Col0_MD187_3_GFP	Stream1	threshold20	22_05_05	x0	0.005650019	slow
123	123	-2.153739627	Col0_MD187_3_GFP	Stream1	threshold20	22_05_05	x0	0.010743258	slow
124	124	-2.796111869	Col0_MD187_3_GFP	Stream1	threshold20	22_05_05	x0	0.010280729	slow
125	125	-2.523388082	Col0_MD187_3_GFP	Stream1	threshold20	22_05_05	x0	0.000136175	slow
126	126	-2.615562772	Col0_MD187_3_GFP	Stream1	threshold20	22_05_05	x0	0.006577378	slow
127	127	-2.821545281	Col0_MD187_3_GFP	Stream1	threshold20	22_05_05	x0	0.004692458	slow
128	128	-2.038546895	Col0_MD187_3_GFP	Stream1	threshold20	22_05_05	x0	0.010131773	slow
129	129	-2.856156605	Col0_MD187_3_GFP	Stream1	threshold20	22_05_05	x0	0.001101206	slow
130	130	-2.230046899	Col0_MD187_3_GFP	Stream1	threshold20	22_05_05	x0	0.003870919	slow
131	131	-3.262466455	Col0_MD187_3_GFP	Stream1	threshold20	22_05_05	x0	0.050190587	slow
132	132	-2.297578193	Col0_MD187_3_GFP	Stream1	threshold20	22_05_05	x0	0.002446293	slow
133	133	-2.491373687	Col0_MD187_3_GFP	Stream1	threshold20	22_05_05	x0	0.016384447	slow
134	134	-2.881519597	Col0_MD187_3_GFP	Stream1	threshold20	22_05_05	x0	0.003132076	slow
135	135	-2.567559279	Col0_MD187_3_GFP	Stream1	threshold20	22_05_05	x0	0.006545427	slow
136	136	-2.007342419	Col0_MD187_3_GFP	Stream1	threshold20	22_05_05	x0	0.01119703	slow
137	137	-2.313140784	Col0_MD187_3_GFP	Stream1	threshold20	22_05_05	x0	0.034843291	slow
138	138	-2.059376648	Col0_MD187_3_GFP	Stream1	threshold20	22_05_05	x0	0.004414003	slow
139	139	-2.057741876	Col0_MD187_3_GFP	Stream1	threshold20	22_05_05	x0	0.002754134	slow
140	140	-2.306290375	Col0_MD187_3_GFP	Stream1	threshold20	22_05_05	x0	0.011237776	slow
141	141	-2.511835099	Col0_MD187_3_GFP	Stream1	threshold20	22_05_05	x0	0.002969094	slow
142	142	-2.318525202	Col0_MD187_3_GFP	Stream1	threshold20	22_05_05	x0	0.058927081	slow
143	143	-2.060547298	Col0_MD187_3_GFP	Stream1	threshold20	22_05_05	x0	0.00589599	slow
144	144	-2.962008105	Col0_MD187_3_GFP	Stream1	threshold20	22_05_05	x0	0.005574315	slow
145	145	-3.169014777	Col0_MD187_3_GFP	Stream1	threshold20	22_05_05	x0	0.046011212	slow
146	146	-2.384430064	Col0_MD187_3_GFP	Stream1	threshold20	22_05_05	x0	0.002461594	slow
147	147	-2.325594578	Col0_MD187_3_GFP	Stream1	threshold20	22_05_05	x0	0.005992512	slow
148	148	-2.20654483	Col0_MD187_3_GFP	Stream1	threshold20	22_05_05	x0	0.006241115	slow
149	149	-3.926852837	Col0_MD187_3_GFP	Stream1	threshold20	22_05_05	x0	0.00736163	slow
150	150	-2.239804113	Col0_MD187_3_GFP	Stream1	threshold20	22_05_05	x0	0.00963842	slow
151	151	-2.265037024	Col0_MD187_3_GFP	Stream1	threshold20	22_05_05	x0	0.02999773	slow
152	152	-2.919837111	Col0_MD187_3_GFP	Stream1	threshold20	22_05_05	x0	0.00774057	slow
153	153	-2.197532909	Col0_MD187_3_GFP	Stream1	threshold20	22_05_05	x0	0.00381188	slow
154	154	-2.044280451	Col0_MD187_3_GFP	Stream1	threshold20	22_05_05	x0	0.002143642	slow
155	155	-2.413549372	Col0_MD187_3_GFP	Stream1	threshold20	22_05_05	x0	0.015632962	slow
156	156	-2.197956239	Col0_MD187_3_GFP	Stream1	threshold20	22_05_05	x0	0.005501677	slow
157	157	-2.129713147	Col0_MD187_3_GFP	Stream1	threshold20	22_05_05	x0	0.001627943	slow
158	158	-2.590256107	Col0_MD187_3_GFP	Stream1	threshold20	22_05_05	x0	0.011971635	slow
159	159	-2.075872587	Col0_MD187_3_GFP	Stream1	threshold20	22_05_05	x0	0.001986859	slow
160	160	-2.061637687	Col0_MD187_3_GFP	Stream1	threshold20	22_05_05	x0	0.014631259	slow
161	161	-3.119251122	Col0_MD187_3_GFP	Stream1	threshold20	22_05_05	x0	0.00516845	slow
162	162	-2.003838783	Col0_MD187_3_GFP	Stream1	threshold20	22_05_05	x0	0.005927016	slow
163	163	-2.330865758	Col0_MD187_3_GFP	Stream1	threshold20	22_05_05	x0	0.006869323	slow
164	164	-2.363565921	Col0_MD187_3_GFP	Stream1	threshold20	22_05_05	x0	0.018684878	slow
165	165	-2.173861864	Col0_MD187_3_GFP	Stream1	threshold20	22_05_05	x0	0.024636485	slow
166	166	-2.010851302	Col0_MD187_3_GFP	Stream1	threshold20	22_05_05	x0	0.014485765	slow
167	167	-2.277147603	Col0_MD187_3_GFP	Stream1	threshold20	22_05_05	x0	0.006312091	slow
168	168	-3.345815732	Col0_MD187_3_GFP	Stream1	threshold20	22_05_05	x0	0.078214906	slow
169	169	-2.075301211	Col0_MD187_3_GFP	Stream1	threshold20	22_05_05	x0	0.000830364	slow
170	170	-2.250659762	Col0_MD187_3_GFP	Stream1	threshold20	22_05_05	x0	0.005037035	slow
171	171	-2.912438569	Col0_MD187_3_GFP	Stream1	threshold20	22_05_05	x0	0.01099698	slow
172	172	-2.039896371	Col0_MD187_3_GFP	Stream1	threshold20	22_05_05	x0	0.004408899	slow
173	173	-2.042807319	Col0_MD187_3_GFP	Stream1	threshold20	22_05_05	x0	0.039739465	slow
174	174	-2.225064901	Col0_MD187_3_GFP	Stream1	threshold20	22_05_05	x0	0.007780092	slow
175	175	-2.116048848	Col0_MD187_3_GFP	Stream1	threshold20	22_05_05	x0	0.007326827	slow
176	176	-2.161024918	Col0_MD187_3_GFP	Stream1	threshold20	22_05_05	x0	0.001507141	slow
177	177	-2.114626897	Col0_MD187_3_GFP	Stream1	threshold20	22_05_05	x0	0.011331363	slow
178	178	-3.267261932	Col0_MD187_3_GFP	Stream1	threshold20	22_05_05	x0	0.007275134	slow
179	179	-2.196713567	Col0_MD187_3_GFP	Stream1	threshold20	22_05_05	x0	0.020405904	slow
180	180	-2.457397342	Col0_MD187_3_GFP	Stream1	threshold20	22_05_05	x0	0.011498878	slow
181	181	-2.050569521	Col0_MD187_3_GFP	Stream1	threshold20	22_05_05	x0	0.006605192	slow
182	182	-2.247265164	Col0_MD187_3_GFP	Stream1	threshold20	22_05_05	x0	0.006309184	slow
183	183	-2.638426442	Col0_MD187_3_GFP	Stream1	threshold20	22_05_05	x0	0.006754164	slow
184	184	-2.17120541	Col0_MD187_3_GFP	Stream1	threshold20	22_05_05	x0	0.017138396	slow
185	185	-3.170898831	Col0_MD187_3_GFP	Stream1	threshold20	22_05_05	x0	0.026714465	slow
186	186	-3.149440743	Col0_MD187_3_GFP	Stream1	threshold20	22_05_05	x0	0.00811248	slow
187	187	-2.15111185	Col0_MD187_3_GFP	Stream1	threshold20	22_05_05	x0	0.013429843	slow
188	188	-2.151028305	Col0_MD187_3_GFP	Stream1	threshold20	22_05_05	x0	0.021120185	slow
189	189	-2.000549522	Col0_MD187_3_GFP	Stream1	threshold20	22_05_05	x0	0.008418066	slow
190	190	-2.20176046	Col0_MD187_3_GFP	Stream1	threshold20	22_05_05	x0	0.022837093	slow
191	191	-2.414652061	Col0_MD187_3_GFP	Stream1	threshold20	22_05_05	x0	0.008083678	slow
192	192	-2.176926902	Col0_MD187_3_GFP	Stream1	threshold20	22_05_05	x0	0.005658694	slow
193	193	-2.804526175	Col0_MD187_3_GFP	Stream1	threshold20	22_05_05	x0	0.004402258	slow
194	194	-2.065050168	Col0_MD187_3_GFP	Stream1	threshold20	22_05_05	x0	0.001057953	slow
195	195	-2.866171391	Col0_MD187_3_GFP	Stream1	threshold20	22_05_05	x0	0.010266402	slow
196	196	-2.234315858	Col0_MD187_3_GFP	Stream1	threshold20	22_05_05	x0	0.01124893	slow
197	197	-2.089095252	Col0_MD187_3_GFP	Stream1	threshold20	22_05_05	x0	0.009064486	slow
198	198	-2.362548459	Col0_MD187_3_GFP	Stream1	threshold20	22_05_05	x0	0.004294185	slow
199	199	-2.256650516	Col0_MD187_3_GFP	Stream1	threshold20	22_05_05	x0	0.003086092	slow
200	200	-2.169856343	Col0_MD187_3_GFP	Stream1	threshold20	22_05_05	x0	0.009422001	slow
201	201	-2.222978778	Col0_MD187_3_GFP	Stream1	threshold20	22_05_05	x0	0.065134694	slow
202	202	-2.070205975	Col0_MD187_3_GFP	Stream1	threshold20	22_05_05	x0	0.003333862	slow
203	203	-2.027987222	Col0_MD187_3_GFP	Stream1	threshold20	22_05_05	x0	0.018483273	slow
204	204	-3.18967329	Col0_MD187_3_GFP	Stream1	threshold20	22_05_05	x0	0.013960115	slow
205	205	-2.586727354	Col0_MD187_3_GFP	Stream1	threshold20	22_05_05	x0	0.007450958	slow
206	206	-2.181421275	Col0_MD187_3_GFP	Stream1	threshold20	22_05_05	x0	0.003495066	slow
207	207	-2.160099928	Col0_MD187_3_GFP	Stream1	threshold20	22_05_05	x0	0.007167612	slow
208	208	-2.118576501	Col0_MD187_3_GFP	Stream1	threshold20	22_05_05	x0	0.004694345	slow
209	209	-2.330859006	Col0_MD187_3_GFP	Stream1	threshold20	22_05_05	x0	0.026189696	slow
210	210	-2.185055915	Col0_MD187_3_GFP	Stream1	threshold20	22_05_05	x0	0.003746688	slow
211	211	-2.009028485	Col0_MD187_3_GFP	Stream1	threshold20	22_05_05	x0	0.01068018	slow
212	212	-2.271356791	Col0_MD187_3_GFP	Stream1	threshold20	22_05_05	x0	0.004561034	slow
213	213	-2.29736492	Col0_MD187_3_GFP	Stream1	threshold20	22_05_05	x0	0.01007877	slow
214	214	-2.156192802	Col0_MD187_3_GFP	Stream1	threshold20	22_05_05	x0	0.031696413	slow
215	215	-2.347136783	Col0_MD187_3_GFP	Stream1	threshold20	22_05_05	x0	0.023355486	slow
216	216	-2.723743827	Col0_MD187_3_GFP	Stream1	threshold20	22_05_05	x0	0.007216041	slow
217	217	-2.126540742	Col0_MD187_3_GFP	Stream1	threshold20	22_05_05	x0	0.032713207	slow
218	218	-3.860586795	Col0_MD187_3_GFP	Stream1	threshold20	22_05_05	x0	0.00201509	slow
219	219	-4.003474345	Col0_MD187_3_GFP	Stream1	threshold20	22_05_05	x0	0.001897623	slow
220	220	-2.074173572	Col0_MD187_3_GFP	Stream1	threshold20	22_05_05	x0	0.003711896	slow
221	221	-2.705353488	Col0_MD187_3_GFP	Stream1	threshold20	22_05_05	x0	0.017353391	slow
222	222	-2.34384597	Col0_MD187_3_GFP	Stream1	threshold20	22_05_05	x0	0.02474755	slow
223	223	-2.237408878	Col0_MD187_3_GFP	Stream1	threshold20	22_05_05	x0	0.137556152	slow
224	224	-2.066047972	Col0_MD187_3_GFP	Stream1	threshold20	22_05_05	x0	0.048225202	slow
225	225	-2.268373776	Col0_MD187_3_GFP	Stream1	threshold20	22_05_05	x0	0.007391199	slow
226	226	-2.132543338	Col0_MD187_3_GFP	Stream1	threshold20	22_05_05	x0	0.030436033	slow
227	227	-2.095820931	Col0_MD187_3_GFP	Stream1	threshold20	22_05_05	x0	0.0221659	slow
228	228	-2.028462148	Col0_MD187_3_GFP	Stream1	threshold20	22_05_05	x0	0.002451135	slow
229	229	-2.040699844	Col0_MD187_3_GFP	Stream1	threshold20	22_05_05	x0	0.000134353	slow
230	230	-2.127179273	Col0_MD187_3_GFP	Stream1	threshold20	22_05_05	x0	0.002689842	slow
231	231	-2.284338929	Col0_MD187_3_GFP	Stream1	threshold20	22_05_05	x0	0.006759005	slow
232	232	-2.41783014	Col0_MD187_3_GFP	Stream1	threshold20	22_05_05	x0	0.010161068	slow
233	233	-2.055402556	Col0_MD187_3_GFP	Stream1	threshold20	22_05_05	x0	0.002282485	slow
234	234	-2.843508947	Col0_MD187_3_GFP	Stream1	threshold20	22_05_05	x0	0.016991546	slow
235	235	-2.413475982	Col0_MD187_3_GFP	Stream1	threshold20	22_05_05	x0	0.009847661	slow
236	236	-2.593271596	Col0_MD187_3_GFP	Stream1	threshold20	22_05_05	x0	0.024755327	slow
237	237	-2.026208023	Col0_MD187_3_GFP	Stream1	threshold20	22_05_05	x0	0.043719876	slow
238	238	-2.622745618	Col0_MD187_3_GFP	Stream1	threshold20	22_05_05	x0	0.052927769	slow
239	239	-2.211637162	Col0_MD187_3_GFP	Stream1	threshold20	22_05_05	x0	0.005724291	slow
240	240	-2.588157892	Col0_MD187_3_GFP	Stream1	threshold20	22_05_05	x0	0.005678853	slow
241	241	-2.117540709	Col0_MD187_3_GFP	Stream1	threshold20	22_05_05	x0	0.004878601	slow
242	242	-2.444297799	Col0_MD187_3_GFP	Stream1	threshold20	22_05_05	x0	0.006751634	slow
243	243	-2.594932332	Col0_MD187_3_GFP	Stream1	threshold20	22_05_05	x0	0.002093353	slow
244	244	-2.237308198	Col0_MD187_3_GFP	Stream1	threshold20	22_05_05	x0	0.004985392	slow
245	245	-2.028171127	Col0_MD187_3_GFP	Stream1	threshold20	22_05_05	x0	0.010277923	slow
246	246	-2.022653072	Col0_MD187_3_GFP	Stream1	threshold20	22_05_05	x0	0.004483259	slow
247	247	-2.060332496	Col0_MD187_3_GFP	Stream1	threshold20	22_05_05	x0	0.016922449	slow
248	248	-2.058307802	Col0_MD187_3_GFP	Stream1	threshold20	22_05_05	x0	0.053447402	slow
249	249	-2.216209571	Col0_MD187_3_GFP	Stream1	threshold20	22_05_05	x0	0.003582816	slow
250	250	-2.544944805	Col0_MD187_3_GFP	Stream1	threshold20	22_05_05	x0	0.03907636	slow
251	251	-2.31016198	Col0_MD187_3_GFP	Stream1	threshold20	22_05_05	x0	0.020582723	slow
252	252	-2.20514624	Col0_MD187_3_GFP	Stream1	threshold20	22_05_05	x0	0.002022954	slow
253	253	-2.065411261	Col0_MD187_3_GFP	Stream1	threshold20	22_05_05	x0	0.002609699	slow
254	254	-2.377779086	Col0_MD187_3_GFP	Stream1	threshold20	22_05_05	x0	0.009347482	slow
255	255	-2.134330967	Col0_MD187_3_GFP	Stream1	threshold20	22_05_05	x0	0.004458389	slow
256	256	-2.30039182	Col0_MD187_3_GFP	Stream1	threshold20	22_05_05	x0	0.00703107	slow
257	257	-2.238376075	Col0_MD187_3_GFP	Stream1	threshold20	22_05_05	x0	0.005098618	slow
258	258	-2.79829053	Col0_MD187_3_GFP	Stream1	threshold20	22_05_05	x0	0.009257013	slow
259	259	-2.277327651	Col0_MD187_3_GFP	Stream1	threshold20	22_05_05	x0	0.00913189	slow
260	260	-2.379965021	Col0_MD187_3_GFP	Stream1	threshold20	22_05_05	x0	0.005116001	slow
261	261	-2.111837001	Col0_MD187_3_GFP	Stream1	threshold20	22_05_05	x0	0.004774158	slow
262	262	-2.275871502	Col0_MD187_3_GFP	Stream1	threshold20	22_05_05	x0	0.010506574	slow
263	263	-2.175605911	Col0_MD187_3_GFP	Stream1	threshold20	22_05_05	x0	0.021834508	slow
264	264	-2.123185155	Col0_MD187_3_GFP	Stream1	threshold20	22_05_05	x0	0.041590713	slow
265	265	-2.264099682	Col0_MD187_3_GFP	Stream1	threshold20	22_05_05	x0	0.009136574	slow
266	266	-2.240340636	Col0_MD187_3_GFP	Stream1	threshold20	22_05_05	x0	0.01542683	slow
267	267	-2.099069671	Col0_MD187_3_GFP	Stream1	threshold20	22_05_05	x0	0.036358133	slow
268	268	-2.214006456	Col0_MD187_3_GFP	Stream1	threshold20	22_05_05	x0	0.010228103	slow
269	269	-2.59705115	Col0_MD187_3_GFP	Stream1	threshold20	22_05_05	x0	0.01673736	slow
270	270	-2.679017211	Col0_MD187_3_GFP	Stream1	threshold20	22_05_05	x0	0.007406876	slow
271	271	-2.122268176	Col0_MD187_3_GFP	Stream1	threshold20	22_05_05	x0	0.009009084	slow
272	272	-2.006181715	Col0_MD187_3_GFP	Stream1	threshold20	22_05_05	x0	0.005388562	slow
273	273	-2.291692821	Col0_MD187_3_GFP	Stream1	threshold20	22_05_05	x0	0.01314706	slow
274	274	-3.985359767	Col0_MD187_3_GFP	Stream1	threshold20	22_05_05	x0	0.014354407	slow
275	275	-2.824018606	Col0_MD187_3_GFP	Stream1	threshold20	22_05_05	x0	0.007363702	slow
276	276	-2.012733509	Col0_MD187_3_GFP	Stream1	threshold20	22_05_05	x0	0.002502085	slow
277	277	-3.292678896	Col0_MD187_3_GFP	Stream1	threshold20	22_05_05	x0	0.002279171	slow
278	278	-2.651157481	Col0_MD187_3_GFP	Stream1	threshold20	22_05_05	x0	0.003508301	slow
279	279	-2.132573956	Col0_MD187_3_GFP	Stream1	threshold20	22_05_05	x0	0.009647711	slow
280	280	-2.393356448	Col0_MD187_3_GFP	Stream1	threshold20	22_05_05	x0	0.007603825	slow
281	281	-2.429324177	Col0_MD187_3_GFP	Stream1	threshold20	22_05_05	x0	0.170529995	slow
282	282	-2.42927359	Col0_MD187_3_GFP	Stream1	threshold20	22_05_05	x0	0.006341749	slow
283	283	-2.009412357	Col0_MD187_3_GFP	Stream1	threshold20	22_05_05	x0	0.007682175	slow
284	284	-2.88123864	Col0_MD187_3_GFP	Stream1	threshold20	22_05_05	x0	0.013890215	slow
285	285	-2.013655012	Col0_MD187_3_GFP	Stream1	threshold20	22_05_05	x0	0.006790235	slow
286	286	-3.238936371	Col0_MD187_3_GFP	Stream1	threshold20	22_05_05	x0	0.001264355	slow
287	287	-2.087613125	Col0_MD187_3_GFP	Stream1	threshold20	22_05_05	x0	0.00440827	slow
288	288	-2.104948567	Col0_MD187_3_GFP	Stream1	threshold20	22_05_05	x0	0.0122584	slow
289	289	-2.079618029	Col0_MD187_3_GFP	Stream1	threshold20	22_05_05	x0	0.015132033	slow
290	290	-2.085190657	Col0_MD187_3_GFP	Stream1	threshold20	22_05_05	x0	0.022435651	slow
291	291	-2.057455157	Col0_MD187_3_GFP	Stream1	threshold20	22_05_05	x0	0.001407537	slow
292	292	-2.108191694	Col0_MD187_3_GFP	Stream1	threshold20	22_05_05	x0	0.018444904	slow
293	293	-2.007555827	Col0_MD187_3_GFP	Stream1	threshold20	22_05_05	x0	0.002436013	slow
294	294	-2.097520766	Col0_MD187_3_GFP	Stream1	threshold20	22_05_05	x0	0.00793478	slow
295	295	-2.118963846	Col0_MD187_3_GFP	Stream1	threshold20	22_05_05	x0	0.002087896	slow
296	296	-2.184760071	Col0_MD187_3_GFP	Stream1	threshold20	22_05_05	x0	0.012686665	slow
297	297	-2.211570897	Col0_MD187_3_GFP	Stream1	threshold20	22_05_05	x0	0.006262296	slow
298	298	-2.098197728	Col0_MD187_3_GFP	Stream1	threshold20	22_05_05	x0	0.00479864	slow
299	299	-2.165419651	Col0_MD187_3_GFP	Stream1	threshold20	22_05_05	x0	0.007803075	slow
300	300	-2.334207858	Col0_MD187_3_GFP	Stream1	threshold20	22_05_05	x0	0.006973423	slow
301	301	-2.090072684	Col0_MD187_3_GFP	Stream1	threshold20	22_05_05	x0	0.026300562	slow
302	302	-2.552213736	Col0_MD187_3_GFP	Stream1	threshold20	22_05_05	x0	0.008317179	slow
303	303	-2.111526553	Col0_MD187_3_GFP	Stream1	threshold20	22_05_05	x0	0.004542112	slow
304	304	-2.80476169	Col0_MD187_3_GFP	Stream1	threshold20	22_05_05	x0	0.027633472	slow
305	305	-2.975473316	Col0_MD187_3_GFP	Stream1	threshold20	22_05_05	x0	0.006528985	slow
306	306	-2.241537782	Col0_MD187_3_GFP	Stream1	threshold20	22_05_05	x0	0.002741338	slow
307	307	-2.052445527	Col0_MD187_3_GFP	Stream1	threshold20	22_05_05	x0	0.024931366	slow
308	308	-2.084610024	Col0_MD187_3_GFP	Stream1	threshold20	22_05_05	x0	0.004354199	slow
309	309	-2.05185029	Col0_MD187_3_GFP	Stream1	threshold20	22_05_05	x0	0.016449668	slow
310	310	-2.242711251	Col0_MD187_3_GFP	Stream1	threshold20	22_05_05	x0	0.031763052	slow
311	311	-2.032047114	Col0_MD187_3_GFP	Stream1	threshold20	22_05_05	x0	0.009588503	slow
312	312	-2.989901935	Col0_MD187_3_GFP	Stream1	threshold20	22_05_05	x0	0.001021242	slow
313	313	-2.057640644	Col0_MD187_3_GFP	Stream1	threshold20	22_05_05	x0	-0.000161195	slow
314	314	-2.055900532	Col0_MD187_3_GFP	Stream1	threshold20	22_05_05	x0	0.03055601	slow
315	315	-2.547048841	Col0_MD187_3_GFP	Stream1	threshold20	22_05_05	x0	0.010706805	slow
316	316	-2.209108128	Col0_MD187_3_GFP	Stream1	threshold20	22_05_05	x0	0.013470773	slow
317	317	-2.046093859	Col0_MD187_3_GFP	Stream1	threshold20	22_05_05	x0	0.117679848	slow
318	318	-2.673152588	Col0_MD187_3_GFP	Stream1	threshold20	22_05_05	x0	0.154568814	slow
319	319	-3.040988388	Col0_MD187_3_GFP	Stream1	threshold20	22_05_05	x0	0.007086108	slow
320	320	-2.216297183	Col0_MD187_3_GFP	Stream1	threshold20	22_05_05	x0	0.00575628	slow
321	321	-3.56102377	Col0_MD187_3_GFP	Stream1	threshold20	22_05_05	x0	0.008209316	slow
322	322	-3.095884413	Col0_MD187_3_GFP	Stream1	threshold20	22_05_05	x0	0.034395431	slow
323	323	-2.168297686	Col0_MD187_3_GFP	Stream1	threshold20	22_05_05	x0	0.029027769	slow
324	324	-2.067297853	Col0_MD187_3_GFP	Stream1	threshold20	22_05_05	x0	0.005735898	slow
325	325	-2.059834945	Col0_MD187_3_GFP	Stream1	threshold20	22_05_05	x0	0.020698564	slow
326	326	-2.172269213	Col0_MD187_3_GFP	Stream1	threshold20	22_05_05	x0	0.016616856	slow
327	327	-2.214102064	Col0_MD187_3_GFP	Stream1	threshold20	22_05_05	x0	0.011093055	slow
328	328	-2.265317085	Col0_MD187_3_GFP	Stream1	threshold20	22_05_05	x0	0.010148753	slow
329	329	-2.108430714	Col0_MD187_3_GFP	Stream1	threshold20	22_05_05	x0	0.004492557	slow
330	330	-2.141363875	Col0_MD187_3_GFP	Stream1	threshold20	22_05_05	x0	0.025082794	slow
331	331	-2.385332143	Col0_MD187_3_GFP	Stream1	threshold20	22_05_05	x0	0.017707639	slow
332	332	-2.157350117	Col0_MD187_3_GFP	Stream1	threshold20	22_05_05	x0	0.006284419	slow
333	333	-2.024774986	Col0_MD187_3_GFP	Stream1	threshold20	22_05_05	x0	0.007459939	slow
334	334	-2.032254164	Col0_MD187_3_GFP	Stream1	threshold20	22_05_05	x0	0.003856953	slow
335	335	-2.507934449	Col0_MD187_3_GFP	Stream1	threshold20	22_05_05	x0	0.013029156	slow
336	336	-3.586195257	Col0_MD187_3_GFP	Stream1	threshold20	22_05_05	x0	0.012214874	slow
337	337	-2.6368859	Col0_MD187_3_GFP	Stream1	threshold20	22_05_05	x0	0.006798214	slow
338	338	-2.098311847	Col0_MD187_3_GFP	Stream1	threshold20	22_05_05	x0	0.005915923	slow
339	339	-2.468626968	Col0_MD187_3_GFP	Stream1	threshold20	22_05_05	x0	0.009290823	slow
340	340	-2.809392534	Col0_MD187_3_GFP	Stream1	threshold20	22_05_05	x0	0.010171937	slow
341	341	-3.696284147	Col0_MD187_3_GFP	Stream1	threshold20	22_05_05	x0	0.001934684	slow
342	342	-2.03420158	Col0_MD187_3_GFP	Stream1	threshold20	22_05_05	x0	0.005054991	slow
343	343	-2.250724244	Col0_MD187_3_GFP	Stream1	threshold20	22_05_05	x0	0.014268998	slow
344	344	-2.942181985	Col0_MD187_3_GFP	Stream1	threshold20	22_05_05	x0	0.013043564	slow
345	345	-4.087617399	Col0_MD187_3_GFP	Stream1	threshold20	22_05_05	x0	0.095118811	slow
346	346	-2.279218568	Col0_MD187_3_GFP	Stream1	threshold20	22_05_05	x0	0.042797883	slow
347	347	-2.007622773	Col0_MD187_3_GFP	Stream1	threshold20	22_05_05	x0	0.006596046	slow
348	348	-2.681247655	Col0_MD187_3_GFP	Stream1	threshold20	22_05_05	x0	0.014118147	slow
349	349	-2.584136602	Col0_MD187_3_GFP	Stream1	threshold20	22_05_05	x0	0.007176753	slow
350	350	-2.549206544	Col0_MD187_3_GFP	Stream1	threshold20	22_05_05	x0	0.014035365	slow
351	351	-2.488500892	Col0_MD187_3_GFP	Stream1	threshold20	22_05_05	x0	0.049857194	slow
352	352	-2.237438145	Col0_MD187_3_GFP	Stream1	threshold20	22_05_05	x0	0.003594278	slow
353	353	-2.294735086	Col0_MD187_3_GFP	Stream1	threshold20	22_05_05	x0	0.002579067	slow
354	354	-2.27569121	Col0_MD187_3_GFP	Stream1	threshold20	22_05_05	x0	0.00913067	slow
355	355	-2.18050607	Col0_MD187_3_GFP	Stream1	threshold20	22_05_05	x0	0.000401141	slow
356	356	-2.790342608	Col0_MD187_3_GFP	Stream1	threshold20	22_05_05	x0	0.018377568	slow
357	357	-2.268602784	Col0_MD187_3_GFP	Stream1	threshold20	22_05_05	x0	0.038272416	slow
358	358	-2.452696242	Col0_MD187_3_GFP	Stream1	threshold20	22_05_05	x0	0.009240974	slow
359	359	-2.13736039	Col0_MD187_3_GFP	Stream1	threshold20	22_05_05	x0	0.004326332	slow
360	360	-2.73336377	Col0_MD187_3_GFP	Stream1	threshold20	22_05_05	x0	0.028424921	slow
361	361	-2.018322205	Col0_MD187_3_GFP	Stream1	threshold20	22_05_05	x0	0.007364414	slow
362	362	-2.146900935	Col0_MD187_3_GFP	Stream1	threshold20	22_05_05	x0	0.040570723	slow
363	363	-2.109974149	Col0_MD187_3_GFP	Stream1	threshold20	22_05_05	x0	0.021168521	slow
364	364	-2.769730033	Col0_MD187_3_GFP	Stream1	threshold20	22_05_05	x0	0.004899504	slow
365	365	-2.146634749	Col0_MD187_3_GFP	Stream1	threshold20	22_05_05	x0	0.027723968	slow
366	366	-2.309174847	Col0_MD187_3_GFP	Stream1	threshold20	22_05_05	x0	0.024061307	slow
367	367	-2.281102426	Col0_MD187_3_GFP	Stream1	threshold20	22_05_05	x0	0.089103128	slow
368	368	-2.044413356	Col0_MD187_3_GFP	Stream1	threshold20	22_05_05	x0	0.012985713	slow
369	369	-2.344388458	Col0_MD187_3_GFP	Stream1	threshold20	22_05_05	x0	0.002761157	slow
370	370	-2.332974837	Col0_MD187_3_GFP	Stream1	threshold20	22_05_05	x0	0.004367308	slow
371	371	-2.28485525	Col0_MD187_3_GFP	Stream1	threshold20	22_05_05	x0	0.002741468	slow
372	372	-2.742999414	Col0_MD187_3_GFP	Stream1	threshold20	22_05_05	x0	0.032994203	slow
373	373	-3.022185154	Col0_MD187_3_GFP	Stream1	threshold20	22_05_05	x0	0.003467425	slow
374	374	-3.035886771	Col0_MD187_3_GFP	Stream1	threshold20	22_05_05	x0	0.011274527	slow
375	375	-2.219224008	Col0_MD187_3_GFP	Stream1	threshold20	22_05_05	x0	0.019335597	slow
376	376	-2.806016746	Col0_MD187_3_GFP	Stream1	threshold20	22_05_05	x0	0.002257546	slow
377	377	-2.068870511	Col0_MD187_3_GFP	Stream1	threshold20	22_05_05	x0	0.007471537	slow
378	378	-2.029296783	Col0_MD187_3_GFP	Stream1	threshold20	22_05_05	x0	0.005252573	slow
379	379	-2.139669703	Col0_MD187_3_GFP	Stream1	threshold20	22_05_05	x0	0.002833981	slow
380	380	-2.576503962	Col0_MD187_3_GFP	Stream1	threshold20	22_05_05	x0	0.006610905	slow
381	381	-2.169668427	Col0_MD187_3_GFP	Stream1	threshold20	22_05_05	x0	0.005795023	slow
382	382	-2.075103723	Col0_MD187_3_GFP	Stream1	threshold20	22_05_05	x0	0.009517946	slow
383	383	-3.549495159	Col0_MD187_3_GFP	Stream1	threshold20	22_05_05	x0	0.002172859	slow
384	384	-2.062484486	Col0_MD187_3_GFP	Stream1	threshold20	22_05_05	x0	0.009620828	slow
385	385	-2.029858976	Col0_MD187_3_GFP	Stream1	threshold20	22_05_05	x0	0.009999281	slow
386	386	-2.42626075	Col0_MD187_3_GFP	Stream1	threshold20	22_05_05	x0	0.005085415	slow
387	387	-2.024518536	Col0_MD187_3_GFP	Stream1	threshold20	22_05_05	x0	0.013328726	slow
388	388	-2.241662942	Col0_MD187_3_GFP	Stream1	threshold20	22_05_05	x0	0.00827889	slow
389	389	-2.135318897	Col0_MD187_3_GFP	Stream1	threshold20	22_05_05	x0	0.026046868	slow
390	390	-2.133548333	Col0_MD187_3_GFP	Stream1	threshold20	22_05_05	x0	0.002598402	slow
391	391	-2.290942458	Col0_MD187_3_GFP	Stream1	threshold20	22_05_05	x0	0.005794816	slow
392	392	-2.019113154	Col0_MD187_3_GFP	Stream1	threshold20	22_05_05	x0	0.00801722	slow
393	393	-2.335988314	Col0_MD187_3_GFP	Stream1	threshold20	22_05_05	x0	0.014032126	slow
394	394	-3.188376975	Col0_MD187_3_GFP	Stream1	threshold20	22_05_05	x0	0.010401315	slow
395	395	-2.177144528	Col0_MD187_3_GFP	Stream1	threshold20	22_05_05	x0	0.019456139	slow
396	396	-2.258487763	Col0_MD187_3_GFP	Stream1	threshold20	22_05_05	x0	0.001884982	slow
397	397	-2.630512588	Col0_MD187_3_GFP	Stream1	threshold20	22_05_05	x0	0.00354019	slow
398	398	-2.160719793	Col0_MD187_3_GFP	Stream1	threshold20	22_05_05	x0	0.021443062	slow
399	399	-2.199910891	Col0_MD187_3_GFP	Stream1	threshold20	22_05_05	x0	0.013031944	slow
400	400	-2.761639987	Col0_MD187_3_GFP	Stream1	threshold20	22_05_05	x0	0.006859786	slow
401	401	-2.040323667	Col0_MD187_3_GFP	Stream1	threshold20	22_05_05	x0	0.011015158	slow
402	402	-2.486389399	Col0_MD187_3_GFP	Stream1	threshold20	22_05_05	x0	0.018715321	slow
403	403	-3.689556951	Col0_MD187_3_GFP	Stream1	threshold20	22_05_05	x0	0.005858165	slow
404	404	-2.404765174	Col0_MD187_3_GFP	Stream1	threshold20	22_05_05	x0	0.007583542	slow
405	405	-3.768978554	Col0_MD187_3_GFP	Stream1	threshold20	22_05_05	x0	0.00232254	slow
406	406	-2.361229433	Col0_MD187_3_GFP	Stream1	threshold20	22_05_05	x0	0.011323444	slow
407	407	-2.027718013	Col0_MD187_3_GFP	Stream1	threshold20	22_05_05	x0	0.021253854	slow
408	408	-2.055215546	Col0_MD187_3_GFP	Stream1	threshold20	22_05_05	x0	0.010966561	slow
409	409	-2.437585342	Col0_MD187_3_GFP	Stream1	threshold20	22_05_05	x0	0.010534465	slow
410	410	-2.266067789	Col0_MD187_3_GFP	Stream1	threshold20	22_05_05	x0	0.011524808	slow
411	411	-2.582410772	Col0_MD187_3_GFP	Stream1	threshold20	22_05_05	x0	0.003625447	slow
412	412	-2.321821217	Col0_MD187_3_GFP	Stream1	threshold20	22_05_05	x0	0.00427355	slow
413	413	-2.187575344	Col0_MD187_3_GFP	Stream1	threshold20	22_05_05	x0	0.022908436	slow
414	414	-2.330135754	Col0_MD187_3_GFP	Stream1	threshold20	22_05_05	x0	0.015333778	slow
415	415	-2.511307818	Col0_MD187_3_GFP	Stream1	threshold20	22_05_05	x0	0.003553327	slow
416	416	-2.111559801	Col0_MD187_3_GFP	Stream1	threshold20	22_05_05	x0	0.004823656	slow
417	417	-2.262777786	Col0_MD187_3_GFP	Stream1	threshold20	22_05_05	x0	0.006063317	slow
418	418	-2.020540136	Col0_MD187_3_GFP	Stream1	threshold20	22_05_05	x0	0.004047312	slow
419	419	-2.249560171	Col0_MD187_3_GFP	Stream1	threshold20	22_05_05	x0	0.002467138	slow
420	420	-2.799394763	Col0_MD187_3_GFP	Stream1	threshold20	22_05_05	x0	0.01578038	slow
421	421	-2.717825533	Col0_MD187_3_GFP	Stream1	threshold20	22_05_05	x0	0.013893784	slow
422	422	-2.199059809	Col0_MD187_3_GFP	Stream1	threshold20	22_05_05	x0	0.00613091	slow
423	423	-2.873247972	Col0_MD187_3_GFP	Stream1	threshold20	22_05_05	x0	0.016735436	slow
424	424	-3.15642139	Col0_MD187_3_GFP	Stream1	threshold20	22_05_05	x0	0.003457492	slow
425	425	-2.670649323	Col0_MD187_3_GFP	Stream1	threshold20	22_05_05	x0	0.003930065	slow
426	426	-2.121141796	Col0_MD187_3_GFP	Stream1	threshold20	22_05_05	x0	0.01920538	slow
427	427	-2.00893647	Col0_MD187_3_GFP	Stream1	threshold20	22_05_05	x0	0.008730602	slow
428	428	-2.663391686	Col0_MD187_3_GFP	Stream1	threshold20	22_05_05	x0	0.00342691	slow
429	429	-2.491131829	Col0_MD187_3_GFP	Stream1	threshold20	22_05_05	x0	0.01557485	slow
430	430	-2.487436431	Col0_MD187_3_GFP	Stream1	threshold20	22_05_05	x0	0.002233048	slow
431	431	-3.321314103	Col0_MD187_3_GFP	Stream1	threshold20	22_05_05	x0	0.029597479	slow
432	432	-2.398691868	Col0_MD187_3_GFP	Stream1	threshold20	22_05_05	x0	0.006116657	slow
433	433	-2.229029866	Col0_MD187_3_GFP	Stream1	threshold20	22_05_05	x0	0.04479951	slow
434	434	-3.249172194	Col0_MD187_3_GFP	Stream1	threshold20	22_05_05	x0	0.016959269	slow
435	435	-2.211310671	Col0_MD187_3_GFP	Stream1	threshold20	22_05_05	x0	0.001912534	slow
436	436	-2.829930601	Col0_MD187_3_GFP	Stream1	threshold20	22_05_05	x0	0.001702141	slow
437	437	-2.154506323	Col0_MD187_3_GFP	Stream1	threshold20	22_05_05	x0	0.012307861	slow
438	438	-2.191222415	Col0_MD187_3_GFP	Stream1	threshold20	22_05_05	x0	0.019403628	slow
439	439	-2.575534646	Col0_MD187_3_GFP	Stream1	threshold20	22_05_05	x0	0.00696721	slow
440	440	-2.212447113	Col0_MD187_3_GFP	Stream1	threshold20	22_05_05	x0	0.031788724	slow
441	441	-2.611264265	Col0_MD187_3_GFP	Stream1	threshold20	22_05_05	x0	0.005817521	slow
442	442	-2.031943584	Col0_MD187_3_GFP	Stream1	threshold20	22_05_05	x0	0.004541437	slow
443	443	-2.727756863	Col0_MD187_3_GFP	Stream1	threshold20	22_05_05	x0	0.035430044	slow
444	444	-2.931581068	Col0_MD187_3_GFP	Stream1	threshold20	22_05_05	x0	0.027178006	slow
445	445	-2.014856698	Col0_MD187_3_GFP	Stream1	threshold20	22_05_05	x0	0.014843374	slow
446	446	-2.304628008	Col0_MD187_3_GFP	Stream1	threshold20	22_05_05	x0	0.006766957	slow
447	447	-2.363416687	Col0_MD187_3_GFP	Stream1	threshold20	22_05_05	x0	0.012377801	slow
448	448	-2.078034506	Col0_MD187_3_GFP	Stream1	threshold20	22_05_05	x0	0.007733719	slow
449	449	-2.031559327	Col0_MD187_3_GFP	Stream1	threshold20	22_05_05	x0	0.018232364	slow
450	450	-2.37952278	Col0_MD187_3_GFP	Stream1	threshold20	22_05_05	x0	0.013273196	slow
451	451	-3.331499546	Col0_MD187_3_GFP	Stream1	threshold20	22_05_05	x0	0.006959039	slow
452	452	-2.036017278	Col0_MD187_3_GFP	Stream1	threshold20	22_05_05	x0	0.006764635	slow
453	453	-2.044144171	Col0_MD187_3_GFP	Stream1	threshold20	22_05_05	x0	0.011451605	slow
454	454	-2.070071049	Col0_MD187_3_GFP	Stream1	threshold20	22_05_05	x0	0.007085806	slow
455	455	-2.019137598	Col0_MD187_3_GFP	Stream1	threshold20	22_05_05	x0	0.012045622	slow
456	456	-2.942201044	Col0_MD187_3_GFP	Stream1	threshold20	22_05_05	x0	0.007736195	slow
457	457	-2.076777655	Col0_MD187_3_GFP	Stream1	threshold20	22_05_05	x0	0.003521907	slow
458	458	-2.41690153	Col0_MD187_3_GFP	Stream1	threshold20	22_05_05	x0	0.008213528	slow
459	459	-2.754746372	Col0_MD187_3_GFP	Stream1	threshold20	22_05_05	x0	0.008618248	slow
460	460	-3.204988346	Col0_MD187_3_GFP	Stream1	threshold20	22_05_05	x0	0.003977879	slow
461	461	-2.565876074	Col0_MD187_3_GFP	Stream1	threshold20	22_05_05	x0	0.002149196	slow
462	462	-2.158398392	Col0_MD187_3_GFP	Stream1	threshold20	22_05_05	x0	0.002848997	slow
463	463	-2.174376869	Col0_MD187_3_GFP	Stream1	threshold20	22_05_05	x0	0.026865246	slow
464	464	-2.679169472	Col0_MD187_3_GFP	Stream1	threshold20	22_05_05	x0	0.007099054	slow
465	465	-2.390762377	Col0_MD187_3_GFP	Stream1	threshold20	22_05_05	x0	0.004087893	slow
466	466	-2.367258952	Col0_MD187_3_GFP	Stream1	threshold20	22_05_05	x0	0.003047892	slow
467	467	-2.486942078	Col0_MD187_3_GFP	Stream1	threshold20	22_05_05	x0	0.034886282	slow
468	468	-2.219963852	Col0_MD187_3_GFP	Stream1	threshold20	22_05_05	x0	0.002611766	slow
469	469	-2.211378565	Col0_MD187_3_GFP	Stream1	threshold20	22_05_05	x0	0.017478763	slow
470	470	-2.200229135	Col0_MD187_3_GFP	Stream1	threshold20	22_05_05	x0	0.003624764	slow
471	471	-2.093755023	Col0_MD187_3_GFP	Stream1	threshold20	22_05_05	x0	0.004911342	slow
472	472	-2.446484484	Col0_MD187_3_GFP	Stream1	threshold20	22_05_05	x0	0.006490923	slow
473	473	-2.028621532	Col0_MD187_3_GFP	Stream1	threshold20	22_05_05	x0	0.014367422	slow
474	474	-3.330542267	Col0_MD187_3_GFP	Stream1	threshold20	22_05_05	x0	0.034043694	slow
475	475	-2.091998644	Col0_MD187_3_GFP	Stream1	threshold20	22_05_05	x0	0.008714553	slow
476	476	-2.075331656	Col0_MD187_3_GFP	Stream1	threshold20	22_05_05	x0	0.007498534	slow
477	477	-2.005956811	Col0_MD187_3_GFP	Stream1	threshold20	22_05_05	x0	0.002147225	slow
478	478	-2.35681394	Col0_MD187_3_GFP	Stream1	threshold20	22_05_05	x0	0.013837388	slow
479	479	-4.286927463	Col0_MD187_3_GFP	Stream1	threshold20	22_05_05	x0	0.010855205	slow
480	480	-3.106109716	Col0_MD187_3_GFP	Stream1	threshold20	22_05_05	x0	0.007215821	slow
481	481	-2.123075882	Col0_MD187_3_GFP	Stream1	threshold20	22_05_05	x0	0.006860156	slow
482	482	-2.342364158	Col0_MD187_3_GFP	Stream1	threshold20	22_05_05	x0	0.011749779	slow
483	483	-2.077873418	Col0_MD187_3_GFP	Stream1	threshold20	22_05_05	x0	0.008974388	slow
484	484	-2.025172893	Col0_MD187_3_GFP	Stream1	threshold20	22_05_05	x0	0.007301241	slow
485	485	-2.156057825	Col0_MD187_3_GFP	Stream1	threshold20	22_05_05	x0	0.005361578	slow
486	486	-2.106831279	Col0_MD187_3_GFP	Stream1	threshold20	22_05_05	x0	0.002960631	slow
487	487	-2.204158345	Col0_MD187_3_GFP	Stream1	threshold20	22_05_05	x0	0.007306212	slow
488	488	-2.923966106	Col0_MD187_3_GFP	Stream1	threshold20	22_05_05	x0	0.008324632	slow
489	489	-2.067909184	Col0_MD187_3_GFP	Stream1	threshold20	22_05_05	x0	0.011936173	slow
490	490	-2.065088316	Col0_MD187_3_GFP	Stream1	threshold20	22_05_05	x0	0.016884082	slow
491	491	-3.3225583	Col0_MD187_3_GFP	Stream1	threshold20	22_05_05	x0	0.010268365	slow
492	492	-2.99788767	Col0_MD187_3_GFP	Stream1	threshold20	22_05_05	x0	0.008273707	slow
493	493	-2.212182981	Col0_MD187_3_GFP	Stream1	threshold20	22_05_05	x0	0.00259377	slow
494	494	-2.393700802	Col0_MD187_3_GFP	Stream1	threshold20	22_05_05	x0	0.009914997	slow
495	495	-2.089926555	Col0_MD187_3_GFP	Stream1	threshold20	22_05_05	x0	-0.001190672	slow
496	496	-2.207546909	Col0_MD187_3_GFP	Stream1	threshold20	22_05_05	x0	0.003009851	slow
497	497	-3.892707747	Col0_MD187_3_GFP	Stream3	threshold20	22_05_05	x0	0.020015924	slow
498	498	-2.125136016	Col0_MD187_3_GFP	Stream3	threshold20	22_05_05	x0	0.006678147	slow
499	499	-2.453664763	Col0_MD187_3_GFP	Stream3	threshold20	22_05_05	x0	0.032029166	slow
500	500	-2.269727087	Col0_MD187_3_GFP	Stream3	threshold20	22_05_05	x0	0.007588302	slow
501	501	-2.132359893	Col0_MD187_3_GFP	Stream3	threshold20	22_05_05	x0	0.016489655	slow
502	502	-3.404238216	Col0_MD187_3_GFP	Stream3	threshold20	22_05_05	x0	0.010293854	slow
503	503	-2.22450094	Col0_MD187_3_GFP	Stream3	threshold20	22_05_05	x0	0.0026946	slow
504	504	-2.017363857	Col0_MD187_3_GFP	Stream3	threshold20	22_05_05	x0	0.002337391	slow
505	505	-2.534274729	Col0_MD187_3_GFP	Stream3	threshold20	22_05_05	x0	0.009747335	slow
506	506	-2.003730539	Col0_MD187_3_GFP	Stream3	threshold20	22_05_05	x0	0.002444257	slow
507	507	-2.167783369	Col0_MD187_3_GFP	Stream3	threshold20	22_05_05	x0	0.006096859	slow
508	508	-2.01714871	Col0_MD187_3_GFP	Stream3	threshold20	22_05_05	x0	0.007177376	slow
509	509	-2.240824605	Col0_MD187_3_GFP	Stream3	threshold20	22_05_05	x0	0.005592925	slow
510	510	-2.344684943	Col0_MD187_3_GFP	Stream3	threshold20	22_05_05	x0	0.018682336	slow
511	511	-2.017237259	Col0_MD187_3_GFP	Stream3	threshold20	22_05_05	x0	0.008786138	slow
512	512	-2.514744686	Col0_MD187_3_GFP	Stream3	threshold20	22_05_05	x0	0.014935265	slow
513	513	-2.570673759	Col0_MD187_3_GFP	Stream3	threshold20	22_05_05	x0	0.008642938	slow
514	514	-2.137015641	Col0_MD187_3_GFP	Stream3	threshold20	22_05_05	x0	0.003153431	slow
515	515	-2.28316929	Col0_MD187_3_GFP	Stream3	threshold20	22_05_05	x0	0.017607214	slow
516	516	-2.383963839	Col0_MD187_3_GFP	Stream3	threshold20	22_05_05	x0	0.006075534	slow
517	517	-2.175357163	Col0_MD187_3_GFP	Stream3	threshold20	22_05_05	x0	0.006522658	slow
518	518	-2.478471113	Col0_MD187_3_GFP	Stream3	threshold20	22_05_05	x0	0.049092502	slow
519	519	-2.228857442	Col0_MD187_3_GFP	Stream3	threshold20	22_05_05	x0	0.012032501	slow
520	520	-2.136987579	Col0_MD187_3_GFP	Stream3	threshold20	22_05_05	x0	0.03132945	slow
521	521	-2.039915712	Col0_MD187_3_GFP	Stream3	threshold20	22_05_05	x0	0.001341247	slow
522	522	-3.147334333	Col0_MD187_3_GFP	Stream3	threshold20	22_05_05	x0	0.011656206	slow
523	523	-2.126053112	Col0_MD187_3_GFP	Stream3	threshold20	22_05_05	x0	0.002490599	slow
524	524	-2.048423107	Col0_MD187_3_GFP	Stream3	threshold20	22_05_05	x0	0.003667045	slow
525	525	-2.494600494	Col0_MD187_3_GFP	Stream3	threshold20	22_05_05	x0	0.017956724	slow
526	526	-2.483071564	Col0_MD187_3_GFP	Stream3	threshold20	22_05_05	x0	0.008447877	slow
527	527	-2.52539187	Col0_MD187_3_GFP	Stream3	threshold20	22_05_05	x0	0.011790505	slow
528	528	-2.197236302	Col0_MD187_3_GFP	Stream3	threshold20	22_05_05	x0	0.002423787	slow
529	529	-2.216163914	Col0_MD187_3_GFP	Stream3	threshold20	22_05_05	x0	0.029207698	slow
530	530	-2.007777108	Col0_MD187_3_GFP	Stream3	threshold20	22_05_05	x0	0.013485615	slow
531	531	-2.211634514	Col0_MD187_3_GFP	Stream3	threshold20	22_05_05	x0	0.015272944	slow
532	532	-2.406125407	Col0_MD187_3_GFP	Stream3	threshold20	22_05_05	x0	0.005562117	slow
533	533	-2.081561616	Col0_MD187_3_GFP	Stream3	threshold20	22_05_05	x0	0.051083948	slow
534	534	-2.16850518	Col0_MD187_3_GFP	Stream3	threshold20	22_05_05	x0	0.013375434	slow
535	535	-2.046288513	Col0_MD187_3_GFP	Stream3	threshold20	22_05_05	x0	0.006574113	slow
536	536	-2.024533171	Col0_MD187_3_GFP	Stream3	threshold20	22_05_05	x0	0.005494037	slow
537	537	-2.037792677	Col0_MD187_3_GFP	Stream3	threshold20	22_05_05	x0	0.017243501	slow
538	538	-2.036746409	Col0_MD187_3_GFP	Stream3	threshold20	22_05_05	x0	0.014386615	slow
539	539	-2.06524535	Col0_MD187_3_GFP	Stream3	threshold20	22_05_05	x0	0.005720679	slow
540	540	-3.061575239	Col0_MD187_3_GFP	Stream3	threshold20	22_05_05	x0	0.026909572	slow
541	541	-2.359755296	Col0_MD187_3_GFP	Stream3	threshold20	22_05_05	x0	0.00477254	slow
542	542	-2.53747768	Col0_MD187_3_GFP	Stream3	threshold20	22_05_05	x0	0.011564615	slow
543	543	-2.010020261	Col0_MD187_3_GFP	Stream3	threshold20	22_05_05	x0	0.01443693	slow
544	544	-3.248452004	Col0_MD187_3_GFP	Stream3	threshold20	22_05_05	x0	0.024699071	slow
545	545	-2.3126751	Col0_MD187_3_GFP	Stream3	threshold20	22_05_05	x0	0.004185631	slow
546	546	-2.315517393	Col0_MD187_3_GFP	Stream3	threshold20	22_05_05	x0	0.008122287	slow
547	547	-2.270317085	Col0_MD187_3_GFP	Stream3	threshold20	22_05_05	x0	0.002113596	slow
548	548	-2.348285379	Col0_MD187_3_GFP	Stream3	threshold20	22_05_05	x0	0.003184142	slow
549	549	-2.633242631	Col0_MD187_3_GFP	Stream3	threshold20	22_05_05	x0	0.007047768	slow
550	550	-2.180767838	Col0_MD187_3_GFP	Stream3	threshold20	22_05_05	x0	0.009967632	slow
551	551	-2.556278716	Col0_MD187_3_GFP	Stream3	threshold20	22_05_05	x0	0.024455472	slow
552	552	-2.223236743	Col0_MD187_3_GFP	Stream3	threshold20	22_05_05	x0	0.026481497	slow
553	553	-2.129554605	Col0_MD187_3_GFP	Stream3	threshold20	22_05_05	x0	0.001598355	slow
554	554	-2.139426539	Col0_MD187_3_GFP	Stream3	threshold20	22_05_05	x0	0.004355535	slow
555	555	-2.037989096	Col0_MD187_3_GFP	Stream3	threshold20	22_05_05	x0	0.011612054	slow
556	556	-2.165848882	Col0_MD187_3_GFP	Stream3	threshold20	22_05_05	x0	0.044327396	slow
557	557	-2.33734357	Col0_MD187_3_GFP	Stream3	threshold20	22_05_05	x0	0.002876571	slow
558	558	-2.53307024	Col0_MD187_3_GFP	Stream3	threshold20	22_05_05	x0	0.024380317	slow
559	559	-2.027402259	Col0_MD187_3_GFP	Stream3	threshold20	22_05_05	x0	0.031923503	slow
560	560	-3.487350232	Col0_MD187_3_GFP	Stream3	threshold20	22_05_05	x0	0.013134657	slow
561	561	-2.75329456	Col0_MD187_3_GFP	Stream3	threshold20	22_05_05	x0	0.030500407	slow
562	562	-2.051068243	Col0_MD187_3_GFP	Stream3	threshold20	22_05_05	x0	0.000919237	slow
563	563	-3.698517618	Col0_MD187_3_GFP	Stream3	threshold20	22_05_05	x0	0.014125355	slow
564	564	-3.623433896	Col0_MD187_3_GFP	Stream3	threshold20	22_05_05	x0	0.030274892	slow
565	565	-2.222571682	Col0_MD187_3_GFP	Stream3	threshold20	22_05_05	x0	0.018775153	slow
566	566	-2.230409783	Col0_MD187_3_GFP	Stream3	threshold20	22_05_05	x0	0.003818681	slow
567	567	-2.674843056	Col0_MD187_3_GFP	Stream3	threshold20	22_05_05	x0	0.005848035	slow
568	568	-2.526501543	Col0_MD187_3_GFP	Stream3	threshold20	22_05_05	x0	0.005355167	slow
569	569	-2.374056475	Col0_MD187_3_GFP	Stream3	threshold20	22_05_05	x0	0.083981785	slow
570	570	-2.325089011	Col0_MD187_3_GFP	Stream3	threshold20	22_05_05	x0	0.003011203	slow
571	571	-2.181014571	Col0_MD187_3_GFP	Stream3	threshold20	22_05_05	x0	0.012770936	slow
572	572	-2.248863725	Col0_MD187_3_GFP	Stream3	threshold20	22_05_05	x0	0.004915422	slow
573	573	-2.20195635	Col0_MD187_3_GFP	Stream3	threshold20	22_05_05	x0	0.012962573	slow
574	574	-2.847172542	Col0_MD187_3_GFP	Stream3	threshold20	22_05_05	x0	0.005732725	slow
575	575	-2.206373978	Col0_MD187_3_GFP	Stream3	threshold20	22_05_05	x0	0.005579457	slow
576	576	-2.028054871	Col0_MD187_3_GFP	Stream3	threshold20	22_05_05	x0	0.000774596	slow
577	577	-2.084889356	Col0_MD187_3_GFP	Stream3	threshold20	22_05_05	x0	0.162306607	slow
578	578	-2.781771859	Col0_MD187_3_GFP	Stream3	threshold20	22_05_05	x0	0.017057661	slow
579	579	-2.297472501	Col0_MD187_3_GFP	Stream3	threshold20	22_05_05	x0	0.012116432	slow
580	580	-2.030141126	Col0_MD187_3_GFP	Stream3	threshold20	22_05_05	x0	0.0045291	slow
581	581	-2.077353147	Col0_MD187_3_GFP	Stream3	threshold20	22_05_05	x0	0.050470124	slow
582	582	-3.760507939	Col0_MD187_3_GFP	Stream3	threshold20	22_05_05	x0	0.000381543	slow
583	583	-2.197281304	Col0_MD187_3_GFP	Stream3	threshold20	22_05_05	x0	0.017836032	slow
584	584	-2.066803003	Col0_MD187_3_GFP	Stream3	threshold20	22_05_05	x0	0.003652335	slow
585	585	-2.567883386	Col0_MD187_3_GFP	Stream3	threshold20	22_05_05	x0	0.017377775	slow
586	586	-2.195720175	Col0_MD187_3_GFP	Stream3	threshold20	22_05_05	x0	0.010142802	slow
587	587	-2.11094427	Col0_MD187_3_GFP	Stream3	threshold20	22_05_05	x0	0.004800086	slow
588	588	-2.159780657	Col0_MD187_3_GFP	Stream3	threshold20	22_05_05	x0	0.005149701	slow
589	589	-2.003689203	Col0_MD187_3_GFP	Stream3	threshold20	22_05_05	x0	0.017932536	slow
590	590	-2.352323094	Col0_MD187_3_GFP	Stream3	threshold20	22_05_05	x0	0.003619961	slow
591	591	-2.125468935	Col0_MD187_3_GFP	Stream3	threshold20	22_05_05	x0	0.011417954	slow
592	592	-2.810646181	Col0_MD187_3_GFP	Stream3	threshold20	22_05_05	x0	0.00182101	slow
593	593	-2.037381585	Col0_MD187_3_GFP	Stream3	threshold20	22_05_05	x0	0.006410352	slow
594	594	-3.08529128	Col0_MD187_3_GFP	Stream3	threshold20	22_05_05	x0	0.000442981	slow
595	595	-2.120048839	Col0_MD187_3_GFP	Stream3	threshold20	22_05_05	x0	0.003092771	slow
596	596	-2.341871028	Col0_MD187_3_GFP	Stream3	threshold20	22_05_05	x0	0.007447663	slow
597	597	-2.014758557	Col0_MD187_3_GFP	Stream3	threshold20	22_05_05	x0	-0.000484429	slow
598	598	-2.305730385	Col0_MD187_3_GFP	Stream3	threshold20	22_05_05	x0	0.010082669	slow
599	599	-2.99414331	Col0_MD187_3_GFP	Stream3	threshold20	22_05_05	x0	0.023095567	slow
600	600	-2.02732662	Col0_MD187_3_GFP	Stream3	threshold20	22_05_05	x0	0.009724164	slow
601	601	-2.323732235	Col0_MD187_3_GFP	Stream3	threshold20	22_05_05	x0	0.007459808	slow
602	602	-2.15127611	Col0_MD187_3_GFP	Stream3	threshold20	22_05_05	x0	0.00632715	slow
603	603	-2.481309398	Col0_MD187_3_GFP	Stream3	threshold20	22_05_05	x0	0.010956087	slow
604	604	-2.455190264	Col0_MD187_3_GFP	Stream3	threshold20	22_05_05	x0	0.008649571	slow
605	605	-2.132705243	Col0_MD187_3_GFP	Stream3	threshold20	22_05_05	x0	0.015812143	slow
606	606	-2.28240001	Col0_MD187_3_GFP	Stream3	threshold20	22_05_05	x0	0.053305776	slow
607	607	-2.601963806	Col0_MD187_3_GFP	Stream3	threshold20	22_05_05	x0	0.193540889	slow
608	608	-2.111487311	Col0_MD187_3_GFP	Stream3	threshold20	22_05_05	x0	0.002418568	slow
609	609	-2.106192089	Col0_MD187_3_GFP	Stream3	threshold20	22_05_05	x0	0.004065133	slow
610	610	-2.69348235	Col0_MD187_3_GFP	Stream3	threshold20	22_05_05	x0	0.001062827	slow
611	611	-2.058568391	Col0_MD187_3_GFP	Stream3	threshold20	22_05_05	x0	0.003855985	slow
612	612	-2.083376415	Col0_MD187_3_GFP	Stream3	threshold20	22_05_05	x0	0.049239081	slow
613	613	-2.889284035	Col0_MD187_3_GFP	Stream3	threshold20	22_05_05	x0	0.003508789	slow
614	614	-2.07861352	Col0_MD187_3_GFP	Stream3	threshold20	22_05_05	x0	0.012200719	slow
615	615	-2.222281733	Col0_MD187_3_GFP	Stream3	threshold20	22_05_05	x0	0.002066849	slow
616	616	-2.563084705	Col0_MD187_3_GFP	Stream3	threshold20	22_05_05	x0	0.008142337	slow
617	617	-3.130777953	Col0_MD187_3_GFP	Stream3	threshold20	22_05_05	x0	0.01405685	slow
618	618	-2.38601996	Col0_MD187_3_GFP	Stream3	threshold20	22_05_05	x0	0.01172868	slow
619	619	-2.490025373	Col0_MD187_3_GFP	Stream3	threshold20	22_05_05	x0	0.007410988	slow
620	620	-2.18969287	Col0_MD187_3_GFP	Stream3	threshold20	22_05_05	x0	0.005292634	slow
621	621	-2.467877759	Col0_MD187_3_GFP	Stream3	threshold20	22_05_05	x0	0.005160198	slow
622	622	-2.247055796	Col0_MD187_3_GFP	Stream3	threshold20	22_05_05	x0	0.025280221	slow
623	623	-2.467228365	Col0_MD187_3_GFP	Stream3	threshold20	22_05_05	x0	0.008345468	slow
624	624	-3.139442836	Col0_MD187_3_GFP	Stream3	threshold20	22_05_05	x0	0.016695533	slow
625	625	-2.496793078	Col0_MD187_3_GFP	Stream3	threshold20	22_05_05	x0	0.005117388	slow
626	626	-2.203536214	Col0_MD187_3_GFP	Stream3	threshold20	22_05_05	x0	0.00556927	slow
627	627	-2.219930062	Col0_MD187_3_GFP	Stream3	threshold20	22_05_05	x0	0.004004477	slow
628	628	-2.293695641	Col0_MD187_3_GFP	Stream3	threshold20	22_05_05	x0	0.003795477	slow
629	629	-2.597585848	Col0_MD187_3_GFP	Stream3	threshold20	22_05_05	x0	0.003595601	slow
630	630	-2.371459021	Col0_MD187_3_GFP	Stream3	threshold20	22_05_05	x0	0.008738852	slow
631	631	-3.342268281	Col0_MD187_3_GFP	Stream3	threshold20	22_05_05	x0	0.010532442	slow
632	632	-2.100735372	Col0_MD187_3_GFP	Stream3	threshold20	22_05_05	x0	0.049398853	slow
633	633	-2.455441026	Col0_MD187_3_GFP	Stream3	threshold20	22_05_05	x0	0.005688664	slow
634	634	-2.446233628	Col0_MD187_3_GFP	Stream3	threshold20	22_05_05	x0	0.014970026	slow
635	635	-2.027310936	Col0_MD187_3_GFP	Stream3	threshold20	22_05_05	x0	0.025345552	slow
636	636	-4.959853671	Col0_MD187_3_GFP	Stream3	threshold20	22_05_05	x0	0.006593228	slow
637	637	-2.171740168	Col0_MD187_3_GFP	Stream3	threshold20	22_05_05	x0	0.004402365	slow
638	638	-2.097713797	Col0_MD187_3_GFP	Stream3	threshold20	22_05_05	x0	0.004166907	slow
639	639	-3.44028496	Col0_MD187_3_GFP	Stream3	threshold20	22_05_05	x0	0.03372346	slow
640	640	-2.119076973	Col0_MD187_3_GFP	Stream3	threshold20	22_05_05	x0	-0.000172646	slow
641	641	-2.270943193	Col0_MD187_3_GFP	Stream3	threshold20	22_05_05	x0	0.028693022	slow
642	642	-2.901746207	Col0_MD187_3_GFP	Stream3	threshold20	22_05_05	x0	0.023092022	slow
643	643	-2.11239688	Col0_MD187_3_GFP	Stream3	threshold20	22_05_05	x0	0.012636378	slow
644	644	-2.03488102	Col0_MD187_3_GFP	Stream3	threshold20	22_05_05	x0	0.005732517	slow
645	645	-2.437075306	Col0_MD187_3_GFP	Stream3	threshold20	22_05_05	x0	0.036962744	slow
646	646	-2.535502897	Col0_MD187_3_GFP	Stream3	threshold20	22_05_05	x0	0.01910277	slow
647	647	-2.012097541	Col0_MD187_3_GFP	Stream3	threshold20	22_05_05	x0	0.007033218	slow
648	648	-2.126203797	Col0_MD187_3_GFP	Stream3	threshold20	22_05_05	x0	0.018146078	slow
649	649	-2.196982709	Col0_MD187_3_GFP	Stream3	threshold20	22_05_05	x0	0.007564843	slow
650	650	-2.857955205	Col0_MD187_3_GFP	Stream3	threshold20	22_05_05	x0	0.007881243	slow
651	651	-2.278763217	Col0_MD187_3_GFP	Stream3	threshold20	22_05_05	x0	0.001258289	slow
652	652	-2.236556533	Col0_MD187_3_GFP	Stream3	threshold20	22_05_05	x0	0.001446917	slow
653	653	-2.094677733	Col0_MD187_3_GFP	Stream3	threshold20	22_05_05	x0	0.007798109	slow
654	654	-3.159962783	Col0_MD187_3_GFP	Stream3	threshold20	22_05_05	x0	0.008021617	slow
655	655	-2.011686875	Col0_MD187_3_GFP	Stream3	threshold20	22_05_05	x0	0.017201911	slow
656	656	-2.190949386	Col0_MD187_3_GFP	Stream3	threshold20	22_05_05	x0	0.009313638	slow
657	657	-2.04097547	Col0_MD187_3_GFP	Stream3	threshold20	22_05_05	x0	0.016337962	slow
658	658	-2.249689563	Col0_MD187_3_GFP	Stream3	threshold20	22_05_05	x0	0.013429922	slow
659	659	-2.244250408	Col0_MD187_3_GFP	Stream3	threshold20	22_05_05	x0	0.009887491	slow
660	660	-2.866170578	Col0_MD187_3_GFP	Stream3	threshold20	22_05_05	x0	0.008803574	slow
661	661	-3.035841835	Col0_MD187_3_GFP	Stream3	threshold20	22_05_05	x0	0.07880317	slow
662	662	-2.139433716	Col0_MD187_3_GFP	Stream3	threshold20	22_05_05	x0	0.01462494	slow
663	663	-2.038674163	Col0_MD187_3_GFP	Stream3	threshold20	22_05_05	x0	0.017701359	slow
664	664	-3.057238924	Col0_MD187_3_GFP	Stream3	threshold20	22_05_05	x0	0.015803346	slow
665	665	-2.021473055	Col0_MD187_3_GFP	Stream3	threshold20	22_05_05	x0	0.012255238	slow
666	666	-2.999328887	Col0_MD187_3_GFP	Stream3	threshold20	22_05_05	x0	0.00566143	slow
667	667	-2.406040486	Col0_MD187_3_GFP	Stream3	threshold20	22_05_05	x0	0.00369942	slow
668	668	-2.423868767	Col0_MD187_3_GFP	Stream3	threshold20	22_05_05	x0	0.058862138	slow
669	669	-2.234122826	Col0_MD187_3_GFP	Stream3	threshold20	22_05_05	x0	0.01808716	slow
670	670	-2.26086612	Col0_MD187_3_GFP	Stream3	threshold20	22_05_05	x0	0.006796328	slow
671	671	-2.074029079	Col0_MD187_3_GFP	Stream3	threshold20	22_05_05	x0	0.005817407	slow
672	672	-2.144803559	Col0_MD187_3_GFP	Stream3	threshold20	22_05_05	x0	0.003157308	slow
673	673	-3.471995723	Col0_MD187_3_GFP	Stream3	threshold20	22_05_05	x0	0.126661827	slow
674	674	-2.119711411	Col0_MD187_3_GFP	Stream3	threshold20	22_05_05	x0	0.011826645	slow
675	675	-2.779229755	Col0_MD187_3_GFP	Stream3	threshold20	22_05_05	x0	0.013187828	slow
676	676	-2.09631768	Col0_MD187_3_GFP	Stream3	threshold20	22_05_05	x0	0.003001268	slow
677	677	-2.149066072	Col0_MD187_3_GFP	Stream3	threshold20	22_05_05	x0	0.031564421	slow
678	678	-2.522348444	Col0_MD187_3_GFP	Stream3	threshold20	22_05_05	x0	0.004534418	slow
679	679	-2.306388485	Col0_MD187_3_GFP	Stream3	threshold20	22_05_05	x0	0.003019621	slow
680	680	-2.146991856	Col0_MD187_3_GFP	Stream3	threshold20	22_05_05	x0	0.004641882	slow
681	681	-2.095424975	Col0_MD187_3_GFP	Stream3	threshold20	22_05_05	x0	0.010805622	slow
682	682	-2.07354331	Col0_MD187_3_GFP	Stream3	threshold20	22_05_05	x0	0.002820068	slow
683	683	-2.0327666	Col0_MD187_3_GFP	Stream3	threshold20	22_05_05	x0	0.013579372	slow
684	684	-3.405206908	Col0_MD187_3_GFP	Stream3	threshold20	22_05_05	x0	0.009507331	slow
685	685	-2.292597009	Col0_MD187_3_GFP	Stream3	threshold20	22_05_05	x0	0.006861482	slow
686	686	-2.323540654	Col0_MD187_3_GFP	Stream3	threshold20	22_05_05	x0	0.055231704	slow
687	687	-2.161940028	Col0_MD187_3_GFP	Stream3	threshold20	22_05_05	x0	0.018148322	slow
688	688	-2.156646192	Col0_MD187_3_GFP	Stream3	threshold20	22_05_05	x0	0.006285523	slow
689	689	-2.044642388	Col0_MD187_3_GFP	Stream3	threshold20	22_05_05	x0	0.068704836	slow
690	690	-2.263767649	Col0_MD187_3_GFP	Stream3	threshold20	22_05_05	x0	0.034452166	slow
691	691	-2.270966504	Col0_MD187_3_GFP	Stream3	threshold20	22_05_05	x0	0.009773317	slow
692	692	-2.110120531	Col0_MD187_3_GFP	Stream3	threshold20	22_05_05	x0	0.032106502	slow
693	693	-2.479047742	Col0_MD187_3_GFP	Stream3	threshold20	22_05_05	x0	0.010975691	slow
694	694	-2.111794742	Col0_MD187_3_GFP	Stream3	threshold20	22_05_05	x0	0.003637266	slow
695	695	-2.635934325	Col0_MD187_3_GFP	Stream3	threshold20	22_05_05	x0	0.051898477	slow
696	696	-2.431093501	Col0_MD187_3_GFP	Stream3	threshold20	22_05_05	x0	0.009815521	slow
697	697	-2.844407833	Col0_MD187_3_GFP	Stream3	threshold20	22_05_05	x0	0.005859835	slow
698	698	-2.598751246	Col0_MD187_3_GFP	Stream3	threshold20	22_05_05	x0	0.032716831	slow
699	699	-2.885586635	Col0_MD187_3_GFP	Stream3	threshold20	22_05_05	x0	0.006109328	slow
700	700	-2.388548593	Col0_MD187_3_GFP	Stream3	threshold20	22_05_05	x0	0.009419099	slow
701	701	-2.34424933	Col0_MD187_3_GFP	Stream3	threshold20	22_05_05	x0	0.005938819	slow
702	702	-2.132642235	Col0_MD187_3_GFP	Stream3	threshold20	22_05_05	x0	0.005349912	slow
703	703	-2.860627182	Col0_MD187_3_GFP	Stream3	threshold20	22_05_05	x0	0.016272666	slow
704	704	-2.35993007	Col0_MD187_3_GFP	Stream3	threshold20	22_05_05	x0	0.14544517	slow
705	705	-2.115304641	Col0_MD187_3_GFP	Stream3	threshold20	22_05_05	x0	0.020132092	slow
706	706	-2.251453853	Col0_MD187_3_GFP	Stream3	threshold20	22_05_05	x0	0.006156175	slow
707	707	-2.584672605	Col0_MD187_3_GFP	Stream3	threshold20	22_05_05	x0	0.036984248	slow
708	708	-2.160609002	Col0_MD187_3_GFP	Stream3	threshold20	22_05_05	x0	-0.000525704	slow
709	709	-2.621747171	Col0_MD187_3_GFP	Stream3	threshold20	22_05_05	x0	0.01027524	slow
710	710	-2.057605612	Col0_MD187_3_GFP	Stream3	threshold20	22_05_05	x0	0.006480469	slow
711	711	-2.235295759	Col0_MD187_3_GFP	Stream3	threshold20	22_05_05	x0	0.003067692	slow
712	712	-2.227879834	Col0_MD187_3_GFP	Stream3	threshold20	22_05_05	x0	0.008208465	slow
713	713	-2.90833228	Col0_MD187_3_GFP	Stream3	threshold20	22_05_05	x0	0.005554444	slow
714	714	-2.046462556	Col0_MD187_3_GFP	Stream3	threshold20	22_05_05	x0	0.00261995	slow
715	715	-2.608817725	Col0_MD187_3_GFP	Stream3	threshold20	22_05_05	x0	0.013194402	slow
716	716	-2.425630089	Col0_MD187_3_GFP	Stream3	threshold20	22_05_05	x0	0.000765249	slow
717	717	-2.022343292	Col0_MD187_3_GFP	Stream3	threshold20	22_05_05	x0	0.010245518	slow
718	718	-2.038099372	Col0_MD187_3_GFP	Stream3	threshold20	22_05_05	x0	0.063787485	slow
719	719	-2.027341877	Col0_MD187_3_GFP	Stream3	threshold20	22_05_05	x0	9.73e-05	slow
720	720	-2.232185761	Col0_MD187_3_GFP	Stream3	threshold20	22_05_05	x0	0.033434871	slow
721	721	-2.644555047	Col0_MD187_3_GFP	Stream3	threshold20	22_05_05	x0	0.016894162	slow
722	722	-2.82774069	Col0_MD187_3_GFP	Stream3	threshold20	22_05_05	x0	0.002355301	slow
723	723	-3.445110834	Col0_MD187_3_GFP	Stream3	threshold20	22_05_05	x0	0.005869341	slow
724	724	-2.201410055	Col0_MD187_3_GFP	Stream3	threshold20	22_05_05	x0	0.003847939	slow
725	725	-2.058774713	Col0_MD187_3_GFP	Stream3	threshold20	22_05_05	x0	0.014802368	slow
726	726	-2.839686358	Col0_MD187_3_GFP	Stream3	threshold20	22_05_05	x0	0.006440813	slow
727	727	-2.129016213	Col0_MD187_3_GFP	Stream3	threshold20	22_05_05	x0	0.000796261	slow
728	728	-2.05840688	Col0_MD187_3_GFP	Stream3	threshold20	22_05_05	x0	0.018716202	slow
729	729	-2.017444646	Col0_MD187_3_GFP	Stream3	threshold20	22_05_05	x0	0.009378711	slow
730	730	-2.17219521	Col0_MD187_3_GFP	Stream3	threshold20	22_05_05	x0	0.007610789	slow
731	731	-2.875146286	Col0_MD187_3_GFP	Stream3	threshold20	22_05_05	x0	0.00847186	slow
732	732	-2.226067419	Col0_MD187_3_GFP	Stream3	threshold20	22_05_05	x0	0.004550434	slow
733	733	-2.584550629	Col0_MD187_3_GFP	Stream3	threshold20	22_05_05	x0	0.020439708	slow
734	734	-2.181113711	Col0_MD187_3_GFP	Stream3	threshold20	22_05_05	x0	0.003671512	slow
735	735	-2.084039393	Col0_MD187_3_GFP	Stream3	threshold20	22_05_05	x0	0.009526256	slow
736	736	-2.869451355	Col0_MD187_3_GFP	Stream3	threshold20	22_05_05	x0	0.004134	slow
737	737	-2.096261646	Col0_MD187_3_GFP	Stream3	threshold20	22_05_05	x0	0.015512204	slow
738	738	-2.29391805	Col0_MD187_3_GFP	Stream3	threshold20	22_05_05	x0	0.010054507	slow
739	739	-2.467344026	Col0_MD187_3_GFP	Stream3	threshold20	22_05_05	x0	0.250417017	slow
740	740	-2.308994693	Col0_MD187_3_GFP	Stream3	threshold20	22_05_05	x0	0.010840305	slow
741	741	-2.242995257	Col0_MD187_3_GFP	Stream3	threshold20	22_05_05	x0	0.018050101	slow
742	742	-2.179556443	Col0_MD187_3_GFP	Stream3	threshold20	22_05_05	x0	0.007316662	slow
743	743	-2.539609335	Col0_MD187_3_GFP	Stream3	threshold20	22_05_05	x0	0.00763711	slow
744	744	-2.060758219	Col0_MD187_3_GFP	Stream3	threshold20	22_05_05	x0	0.007917779	slow
745	745	-2.170159733	Col0_MD187_3_GFP	Stream3	threshold20	22_05_05	x0	0.002539007	slow
746	746	-2.149226799	Col0_MD187_3_GFP	Stream3	threshold20	22_05_05	x0	0.015350842	slow
747	747	-2.562203277	Col0_MD187_3_GFP	Stream3	threshold20	22_05_05	x0	0.004282666	slow
748	748	-2.561902832	Col0_MD187_3_GFP	Stream3	threshold20	22_05_05	x0	0.004859764	slow
749	749	-2.315524709	Col0_MD187_3_GFP	Stream3	threshold20	22_05_05	x0	0.001021735	slow
750	750	-2.24566646	Col0_MD187_3_GFP	Stream3	threshold20	22_05_05	x0	0.008579319	slow
751	751	-3.241541729	Col0_MD187_3_GFP	Stream3	threshold20	22_05_05	x0	0.026195388	slow
752	752	-2.571963756	Col0_MD187_3_GFP	Stream3	threshold20	22_05_05	x0	0.012128354	slow
753	753	-2.060938524	Col0_MD187_3_GFP	Stream3	threshold20	22_05_05	x0	0.00805995	slow
754	754	-2.021619631	Col0_MD187_3_GFP	Stream3	threshold20	22_05_05	x0	0.004353006	slow
755	755	-2.10392449	Col0_MD187_3_GFP	Stream3	threshold20	22_05_05	x0	0.002894622	slow
756	756	-2.414368285	Col0_MD187_3_GFP	Stream3	threshold20	22_05_05	x0	0.010728053	slow
757	757	-2.602664619	Col0_MD187_3_GFP	Stream3	threshold20	22_05_05	x0	0.003141519	slow
758	758	-2.019584037	Col0_MD187_3_GFP	Stream3	threshold20	22_05_05	x0	0.002625278	slow
759	759	-2.942610763	Col0_MD187_3_GFP	Stream3	threshold20	22_05_05	x0	0.007672721	slow
760	760	-2.090624236	Col0_MD187_3_GFP	Stream3	threshold20	22_05_05	x0	0.039368611	slow
761	761	-2.188206014	Col0_MD187_3_GFP	Stream3	threshold20	22_05_05	x0	0.009143432	slow
762	762	-2.526627013	Col0_MD187_3_GFP	Stream3	threshold20	22_05_05	x0	0.111516679	slow
763	763	-4.314253539	Col0_MD187_3_GFP	Stream3	threshold20	22_05_05	x0	0.003891742	slow
764	764	-2.787449966	Col0_MD187_3_GFP	Stream3	threshold20	22_05_05	x0	0.005465472	slow
765	765	-2.049494947	Col0_MD187_3_GFP	Stream3	threshold20	22_05_05	x0	0.019508882	slow
766	766	-2.09479746	Col0_MD187_3_GFP	Stream3	threshold20	22_05_05	x0	0.007333059	slow
767	767	-2.457185372	Col0_MD187_3_GFP	Stream3	threshold20	22_05_05	x0	0.006264912	slow
768	768	-2.208078434	Col0_MD187_3_GFP	Stream3	threshold20	22_05_05	x0	0.054942709	slow
769	769	-2.887167511	Col0_MD187_3_GFP	Stream3	threshold20	22_05_05	x0	0.002337051	slow
770	770	-2.577599049	Col0_MD187_3_GFP	Stream3	threshold20	22_05_05	x0	0.025819169	slow
771	771	-2.931575817	Col0_MD187_3_GFP	Stream3	threshold20	22_05_05	x0	0.028949031	slow
772	772	-2.225887963	Col0_MD187_3_GFP	Stream3	threshold20	22_05_05	x0	0.009474637	slow
773	773	-3.566771843	Col0_MD187_3_GFP	Stream3	threshold20	22_05_05	x0	0.009717042	slow
774	774	-2.326524159	Col0_MD187_3_GFP	Stream3	threshold20	22_05_05	x0	0.00144934	slow
775	775	-2.223390677	Col0_MD187_3_GFP	Stream3	threshold20	22_05_05	x0	0.025652847	slow
776	776	-2.108329428	Col0_MD187_3_GFP	Stream3	threshold20	22_05_05	x0	0.010590131	slow
777	777	-2.35652452	Col0_MD187_3_GFP	Stream3	threshold20	22_05_05	x0	0.003175861	slow
778	778	-2.421994813	Col0_MD187_3_GFP	Stream3	threshold20	22_05_05	x0	0.000311893	slow
779	779	-2.257441527	Col0_MD187_3_GFP	Stream3	threshold20	22_05_05	x0	0.020313968	slow
780	780	-2.877791919	Col0_MD187_3_GFP	Stream3	threshold20	22_05_05	x0	0.004570847	slow
781	781	-2.956455731	Col0_MD187_3_GFP	Stream3	threshold20	22_05_05	x0	0.009697699	slow
782	782	-2.217871817	Col0_MD187_3_GFP	Stream3	threshold20	22_05_05	x0	0.017463976	slow
783	783	-2.312914757	Col0_MD187_3_GFP	Stream3	threshold20	22_05_05	x0	0.031287848	slow
784	784	-2.726329359	Col0_MD187_3_GFP	Stream3	threshold20	22_05_05	x0	0.031676276	slow
785	785	-2.905171021	Col0_MD187_3_GFP	Stream3	threshold20	22_05_05	x0	0.014149219	slow
786	786	-2.222822373	Col0_MD187_3_GFP	Stream3	threshold20	22_05_05	x0	0.00636896	slow
787	787	-2.516088766	Col0_MD187_3_GFP	Stream3	threshold20	22_05_05	x0	0.008070925	slow
788	788	-2.094034001	Col0_MD187_3_GFP	Stream3	threshold20	22_05_05	x0	0.004171081	slow
789	789	-2.282892048	Col0_MD187_3_GFP	Stream3	threshold20	22_05_05	x0	0.003788089	slow
790	790	-2.188811531	Col0_MD187_3_GFP	Stream3	threshold20	22_05_05	x0	0.00289312	slow
791	791	-2.634052661	Col0_MD187_3_GFP	Stream3	threshold20	22_05_05	x0	0.005743465	slow
792	792	-2.387522468	Col0_MD187_3_GFP	Stream3	threshold20	22_05_05	x0	0.004882134	slow
793	793	-2.587651635	Col0_MD187_3_GFP	Stream3	threshold20	22_05_05	x0	0.005988069	slow
794	794	-2.34131166	Col0_MD187_3_GFP	Stream3	threshold20	22_05_05	x0	0.007070706	slow
795	795	-2.309163704	Col0_MD187_3_GFP	Stream3	threshold20	22_05_05	x0	0.003078912	slow
796	796	-2.276214322	Col0_MD187_3_GFP	Stream3	threshold20	22_05_05	x0	0.000564478	slow
797	797	-2.008080968	Col0_MD187_3_GFP	Stream3	threshold20	22_05_05	x0	0.004054416	slow
798	798	-2.068136547	Col0_MD187_3_GFP	Stream3	threshold20	22_05_05	x0	0.00147916	slow
799	799	-2.095079794	Col0_MD187_3_GFP	Stream3	threshold20	22_05_05	x0	0.008378006	slow
800	800	-2.524341169	Col0_MD187_3_GFP	Stream3	threshold20	22_05_05	x0	0.039335732	slow
801	801	-2.00835162	Col0_MD187_3_GFP	Stream3	threshold20	22_05_05	x0	0.003456155	slow
802	802	-2.378376838	Col0_MD187_3_GFP	Stream3	threshold20	22_05_05	x0	0.006234892	slow
803	803	-2.704310269	Col0_MD187_3_GFP	Stream3	threshold20	22_05_05	x0	0.02888594	slow
804	804	-2.163451529	Col0_MD187_3_GFP	Stream3	threshold20	22_05_05	x0	0.003677518	slow
805	805	-2.191104215	Col0_MD187_3_GFP	Stream3	threshold20	22_05_05	x0	0.003920677	slow
806	806	-2.158278835	Col0_MD187_3_GFP	Stream3	threshold20	22_05_05	x0	0.008136266	slow
807	807	-2.054154807	Col0_MD187_3_GFP	Stream3	threshold20	22_05_05	x0	0.031245665	slow
808	808	-2.48492954	Col0_MD187_3_GFP	Stream3	threshold20	22_05_05	x0	0.008912659	slow
809	809	-2.370095272	Col0_MD187_3_GFP	Stream3	threshold20	22_05_05	x0	0.014041931	slow
810	810	-2.371056984	Col0_MD187_3_GFP	Stream3	threshold20	22_05_05	x0	0.008894423	slow
811	811	-2.018091118	Col0_MD187_3_GFP	Stream3	threshold20	22_05_05	x0	0.00462208	slow
812	812	-2.01540447	Col0_MD187_3_GFP	Stream3	threshold20	22_05_05	x0	0.004023094	slow
813	813	-2.138205936	Col0_MD187_3_GFP	Stream3	threshold20	22_05_05	x0	0.004801514	slow
814	814	-2.782386709	Col0_MD187_3_GFP	Stream3	threshold20	22_05_05	x0	0.00638611	slow
815	815	-2.540968123	Col0_MD187_3_GFP	Stream3	threshold20	22_05_05	x0	0.004070262	slow
816	816	-2.335240818	Col0_MD187_3_GFP	Stream3	threshold20	22_05_05	x0	0.005153266	slow
817	817	-2.391592809	Col0_MD187_3_GFP	Stream3	threshold20	22_05_05	x0	0.006903199	slow
818	818	-2.107225567	Col0_MD187_3_GFP	Stream3	threshold20	22_05_05	x0	0.042461789	slow
819	819	-2.261050668	Col0_MD187_3_GFP	Stream3	threshold20	22_05_05	x0	0.017128041	slow
820	820	-2.087774427	Col0_MD187_3_GFP	Stream3	threshold20	22_05_05	x0	0.003171727	slow
821	821	-2.775396178	Col0_MD187_3_GFP	Stream3	threshold20	22_05_05	x0	0.023274195	slow
822	822	-2.398444034	Col0_MD187_3_GFP	Stream3	threshold20	22_05_05	x0	0.020937508	slow
823	823	-2.117628809	Col0_MD187_3_GFP	Stream3	threshold20	22_05_05	x0	0.000256804	slow
824	824	-3.185922924	Col0_MD187_3_GFP	Stream3	threshold20	22_05_05	x0	0.00242732	slow
825	825	-2.041414949	Col0_MD187_3_GFP	Stream3	threshold20	22_05_05	x0	0.009615064	slow
826	826	-2.483399559	Col0_MD187_3_GFP	Stream3	threshold20	22_05_05	x0	0.001756392	slow
827	827	-2.021446576	Col0_MD187_3_GFP	Stream3	threshold20	22_05_05	x0	0.002915652	slow
828	828	-2.143952967	Col0_MD187_3_GFP	Stream3	threshold20	22_05_05	x0	0.006082893	slow
829	829	-2.21611128	Col0_MD187_3_GFP	Stream3	threshold20	22_05_05	x0	-0.000373322	slow
830	830	-2.841612025	Col0_MD187_3_GFP	Stream3	threshold20	22_05_05	x0	0.002737116	slow
831	831	-2.287636809	Col0_MD187_3_GFP	Stream3	threshold20	22_05_05	x0	0.016741204	slow
832	832	-2.037480446	Col0_MD187_3_GFP	Stream3	threshold20	22_05_05	x0	0.054811378	slow
833	833	-2.535472738	Col0_MD187_3_GFP	Stream3	threshold20	22_05_05	x0	0.008871454	slow
834	834	-2.82092844	Col0_MD187_3_GFP	Stream3	threshold20	22_05_05	x0	0.022150701	slow
835	835	-2.078319737	Col0_MD187_3_GFP	Stream3	threshold20	22_05_05	x0	0.018041872	slow
836	836	-2.370550249	Col0_MD187_3_GFP	Stream3	threshold20	22_05_05	x0	0.006065559	slow
837	837	-2.144671766	Col0_MD187_3_GFP	Stream3	threshold20	22_05_05	x0	0.018704435	slow
838	838	-2.094331704	Col0_MD187_3_GFP	Stream3	threshold20	22_05_05	x0	0.016641962	slow
839	839	-2.249683293	Col0_MD187_3_GFP	Stream3	threshold20	22_05_05	x0	0.030020093	slow
840	840	-2.006975932	Col0_MD187_3_GFP	Stream3	threshold20	22_05_05	x0	0.011917238	slow
841	841	-2.023548265	Col0_MD187_3_GFP	Stream3	threshold20	22_05_05	x0	0.007392926	slow
842	842	-2.023988886	Col0_MD187_3_GFP	Stream3	threshold20	22_05_05	x0	0.005788046	slow
843	843	-2.041345928	Col0_MD187_3_GFP	Stream3	threshold20	22_05_05	x0	0.021595882	slow
844	844	-2.540928695	Col0_MD187_3_GFP	Stream3	threshold20	22_05_05	x0	0.006141166	slow
845	845	-2.034962363	Col0_MD187_3_GFP	Stream3	threshold20	22_05_05	x0	0.014342836	slow
846	846	-2.092399908	Col0_MD187_3_GFP	Stream3	threshold20	22_05_05	x0	0.005788568	slow
847	847	-2.094613061	Col0_MD187_3_GFP	Stream3	threshold20	22_05_05	x0	0.00102056	slow
848	848	-2.186401547	Col0_MD187_3_GFP	Stream3	threshold20	22_05_05	x0	0.00463611	slow
849	849	-2.108332189	Col0_MD187_3_GFP	Stream3	threshold20	22_05_05	x0	0.003639188	slow
850	850	-2.146666755	Col0_MD187_3_GFP	Stream3	threshold20	22_05_05	x0	0.000284791	slow
851	851	-2.145024958	Col0_MD187_3_GFP	Stream3	threshold20	22_05_05	x0	0.009618866	slow
852	852	-2.528711039	Col0_MD187_3_GFP	Stream3	threshold20	22_05_05	x0	0.018846816	slow
853	853	-2.391671519	Col0_MD187_3_GFP	Stream3	threshold20	22_05_05	x0	0.005243614	slow
854	854	-2.451645468	Col0_MD187_3_GFP	Stream3	threshold20	22_05_05	x0	0.000898831	slow
855	855	-2.274056632	Col0_MD187_3_GFP	Stream3	threshold20	22_05_05	x0	0.008037767	slow
856	856	-2.053671438	Col0_MD187_3_GFP	Stream3	threshold20	22_05_05	x0	0.007584779	slow
857	857	-2.626402038	Col0_MD187_3_GFP	Stream3	threshold20	22_05_05	x0	0.014071336	slow
858	858	-2.237846627	Col0_MD187_3_GFP	Stream3	threshold20	22_05_05	x0	0.005519156	slow
859	859	-2.73166066	Col0_MD187_3_GFP	Stream3	threshold20	22_05_05	x0	0.012566686	slow
860	860	-2.260916075	Col0_MD187_3_GFP	Stream3	threshold20	22_05_05	x0	0.009746573	slow
861	861	-2.295711424	Col0_MD187_3_GFP	Stream3	threshold20	22_05_05	x0	0.007975604	slow
862	862	-2.257016576	Col0_MD187_3_GFP	Stream3	threshold20	22_05_05	x0	0.004669665	slow
863	863	-2.061045599	Col0_MD187_3_GFP	Stream3	threshold20	22_05_05	x0	0.001186743	slow
864	864	-2.097425886	Col0_MD187_3_GFP	Stream3	threshold20	22_05_05	x0	0.004766258	slow
865	865	-2.598684853	Col0_MD187_3_GFP	Stream3	threshold20	22_05_05	x0	0.008373356	slow
866	866	-2.362725269	Col0_MD187_3_GFP	Stream3	threshold20	22_05_05	x0	0.003088864	slow
867	867	-2.016585881	Col0_MD187_3_GFP	Stream3	threshold20	22_05_05	x0	0.007334446	slow
868	868	-2.227913113	Col0_MD187_3_GFP	Stream3	threshold20	22_05_05	x0	0.006681055	slow
869	869	-2.020770939	Col0_MD187_3_GFP	Stream3	threshold20	22_05_05	x0	0.004479244	slow
870	870	-2.170594361	Col0_MD187_3_GFP	Stream3	threshold20	22_05_05	x0	0.002763107	slow
871	871	-2.102652462	Col0_MD187_3_GFP	Stream3	threshold20	22_05_05	x0	0.017751612	slow
872	872	-3.424442143	Col0_MD187_3_GFP	Stream3	threshold20	22_05_05	x0	0.004481369	slow
873	873	-2.162757297	Col0_MD187_3_GFP	Stream3	threshold20	22_05_05	x0	0.005538393	slow
874	874	-2.013597292	Col0_MD187_3_GFP	Stream3	threshold20	22_05_05	x0	0.006272216	slow
875	875	-2.323969136	Col0_MD187_3_GFP	Stream3	threshold20	22_05_05	x0	0.016805859	slow
876	876	-2.113230387	Col0_MD187_3_GFP	Stream3	threshold20	22_05_05	x0	0.002932586	slow
877	877	-2.104684625	Col0_MD187_3_GFP	Stream3	threshold20	22_05_05	x0	0.010955795	slow
878	878	-2.149825948	Col0_MD187_3_GFP	Stream3	threshold20	22_05_05	x0	0.000683877	slow
879	879	-2.465710856	Col0_MD187_3_GFP	Stream3	threshold20	22_05_05	x0	0.001209055	slow
880	880	-2.738265804	Col0_MD187_3_GFP	Stream3	threshold20	22_05_05	x0	0.011287968	slow
881	881	-2.116312239	Col0_MD187_3_GFP	Stream3	threshold20	22_05_05	x0	0.005040795	slow
882	882	-2.277798064	Col0_MD187_3_GFP	Stream3	threshold20	22_05_05	x0	0.002548518	slow
883	883	-2.00729887	Col0_MD187_3_GFP	Stream3	threshold20	22_05_05	x0	0.033526262	slow
884	884	-2.031736933	Col0_MD187_3_GFP	Stream3	threshold20	22_05_05	x0	0.004202089	slow
885	885	-2.264685191	Col0_MD187_3_GFP	Stream3	threshold20	22_05_05	x0	0.027236679	slow
886	886	-2.47167831	Col0_MD187_3_GFP	Stream3	threshold20	22_05_05	x0	0.019836197	slow
887	887	-2.646839835	Col0_MD187_3_GFP	Stream3	threshold20	22_05_05	x0	0.002931776	slow
888	888	-2.056323393	Col0_MD187_3_GFP	Stream3	threshold20	22_05_05	x0	0.010315307	slow
889	889	-2.139520595	Col0_MD187_3_GFP	Stream3	threshold20	22_05_05	x0	0.012772485	slow
890	890	-2.672195872	Col0_MD187_3_GFP	Stream3	threshold20	22_05_05	x0	0.00309879	slow
891	891	-2.135205969	Col0_MD187_3_GFP	Stream3	threshold20	22_05_05	x0	0.001661598	slow
892	892	-2.536280772	Col0_MD187_3_GFP	Stream3	threshold20	22_05_05	x0	0.015064759	slow
893	893	-2.093574933	Col0_MD187_3_GFP	Stream3	threshold20	22_05_05	x0	0.008204904	slow
894	894	-2.105719239	Col0_MD187_3_GFP	Stream3	threshold20	22_05_05	x0	0.014340901	slow
895	895	-2.16210643	Col0_MD187_3_GFP	Stream3	threshold20	22_05_05	x0	0.002003405	slow
896	896	-2.600293842	Col0_MD187_3_GFP	Stream3	threshold20	22_05_05	x0	0.041299678	slow
897	897	-2.044957899	Col0_MD187_3_GFP	Stream3	threshold20	22_05_05	x0	0.00038093	slow
898	898	-2.378995282	Col0_MD187_3_GFP	Stream3	threshold20	22_05_05	x0	0.001076403	slow
899	899	-2.247418983	Col0_MD187_3_GFP	Stream3	threshold20	22_05_05	x0	0.001052291	slow
900	900	-2.289482368	Col0_MD187_3_GFP	Stream3	threshold20	22_05_05	x0	0.007582582	slow
901	901	-3.104905659	Col0_MD187_3_GFP	Stream3	threshold20	22_05_05	x0	0.002055389	slow
902	902	-2.029574891	Col0_MD187_3_GFP	Stream3	threshold20	22_05_05	x0	0.008959325	slow
903	903	-3.140793737	Col0_MD187_3_GFP	Stream3	threshold20	22_05_05	x0	0.014332215	slow
904	904	-2.742838398	Col0_MD187_3_GFP	Stream3	threshold20	22_05_05	x0	0.011952553	slow
905	905	-2.004370062	Col0_MD187_3_GFP	Stream3	threshold20	22_05_05	x0	0.006320736	slow
906	906	-2.300149224	Col0_MD187_3_GFP	Stream3	threshold20	22_05_05	x0	0.005415721	slow
907	907	-2.01589749	Col0_MD187_3_GFP	Stream3	threshold20	22_05_05	x0	0.005399692	slow
908	908	-2.81420895	Col0_MD187_3_GFP	Stream3	threshold20	22_05_05	x0	0.002309674	slow
909	909	-2.769935331	Col0_MD187_3_GFP	Stream3	threshold20	22_05_05	x0	0.013925683	slow
910	910	-3.021486977	Col0_MD187_3_GFP	Stream3	threshold20	22_05_05	x0	0.067071091	slow
911	911	-2.087889018	Col0_MD187_3_GFP	Stream3	threshold20	22_05_05	x0	0.017678579	slow
912	912	-2.163435453	Col0_MD187_3_GFP	Stream3	threshold20	22_05_05	x0	0.003916107	slow
913	913	-3.049117669	Col0_MD187_3_GFP	Stream3	threshold20	22_05_05	x0	0.004174284	slow
914	914	-2.447188284	Col0_MD187_3_GFP	Stream3	threshold20	22_05_05	x0	0.001839725	slow
915	915	-2.2163082	Col0_MD187_3_GFP	Stream3	threshold20	22_05_05	x0	0.012118284	slow
916	916	-2.148696223	Col0_MD187_3_GFP	Stream3	threshold20	22_05_05	x0	0.02163287	slow
917	917	-2.160168351	Col0_MD187_3_GFP	Stream3	threshold20	22_05_05	x0	0.001627697	slow
918	918	-2.412810487	Col0_MD187_3_GFP	Stream3	threshold20	22_05_05	x0	0.001966446	slow
919	919	-2.631526565	Col0_MD187_3_GFP	Stream3	threshold20	22_05_05	x0	0.019173786	slow
920	920	-2.166969502	Col0_MD187_3_GFP	Stream3	threshold20	22_05_05	x0	0.009492243	slow
921	921	-2.065800516	Col0_MD187_3_GFP	Stream3	threshold20	22_05_05	x0	0.001089071	slow
922	922	-2.408357942	Col0_MD187_3_GFP	Stream3	threshold20	22_05_05	x0	0.006285332	slow
923	923	-2.013488824	Col0_MD187_3_GFP	Stream3	threshold20	22_05_05	x0	0.000895533	slow
924	924	-2.523738298	Col0_MD187_3_GFP	Stream3	threshold20	22_05_05	x0	0.004660658	slow
925	925	-2.22908324	Col0_MD187_3_GFP	Stream3	threshold20	22_05_05	x0	0.010667847	slow
926	926	-2.206202112	Col0_MD187_3_GFP	Stream3	threshold20	22_05_05	x0	0.05947051	slow
927	927	-2.682954422	Col0_MD187_3_GFP	Stream3	threshold20	22_05_05	x0	0.021210781	slow
928	928	-2.463093398	Col0_MD187_3_GFP	Stream3	threshold20	22_05_05	x0	0.00667927	slow
929	929	-2.139179024	Col0_MD187_3_GFP	Stream3	threshold20	22_05_05	x0	0.045521737	slow
930	930	-2.151890747	Col0_MD187_3_GFP	Stream3	threshold20	22_05_05	x0	0.007766928	slow
931	931	-4.727649692	Col0_MD187_3_GFP	Stream3	threshold20	22_05_05	x0	0.000485823	slow
932	932	-2.254600897	Col0_MD187_3_GFP	Stream3	threshold20	22_05_05	x0	0.012354178	slow
933	933	-2.363311936	Col0_MD187_3_GFP	Stream3	threshold20	22_05_05	x0	0.024012275	slow
934	934	-2.36753757	Col0_MD187_3_GFP	Stream3	threshold20	22_05_05	x0	0.008862358	slow
935	935	-2.122449817	Col0_MD187_3_GFP	Stream3	threshold20	22_05_05	x0	0.024861654	slow
936	936	-2.656378983	Col0_MD187_3_GFP	Stream3	threshold20	22_05_05	x0	0.001988047	slow
937	937	-2.248360392	Col0_MD187_3_GFP	Stream3	threshold20	22_05_05	x0	0.012207395	slow
938	938	-2.425481718	Col0_MD187_3_GFP	Stream3	threshold20	22_05_05	x0	0.010099439	slow
939	939	-2.142367645	Col0_MD187_3_GFP	Stream3	threshold20	22_05_05	x0	0.00163564	slow
940	940	-2.197274543	Col0_MD187_3_GFP	Stream3	threshold20	22_05_05	x0	0.002599502	slow
941	941	-2.055801192	Col0_MD187_3_GFP	Stream3	threshold20	22_05_05	x0	0.012115315	slow
942	942	-2.083686601	Col0_MD187_3_GFP	Stream3	threshold20	22_05_05	x0	0.012772011	slow
943	943	-2.566156291	Col0_MD187_3_GFP	Stream3	threshold20	22_05_05	x0	0.017545613	slow
944	944	-2.144676252	Col0_MD187_3_GFP	Stream3	threshold20	22_05_05	x0	0.004290216	slow
945	945	-3.373878573	Col0_MD187_3_GFP	Stream3	threshold20	22_05_05	x0	0.004271252	slow
946	946	-2.069724809	Col0_MD187_3_GFP	Stream3	threshold20	22_05_05	x0	0.005587287	slow
947	947	-2.772756088	Col0_MD187_3_GFP	Stream3	threshold20	22_05_05	x0	0.001969412	slow
948	948	-3.095705545	Col0_MD187_3_GFP	Stream3	threshold20	22_05_05	x0	0.004292119	slow
949	949	-2.162659478	Col0_MD187_3_GFP	Stream3	threshold20	22_05_05	x0	0.010044613	slow
950	950	-2.598346958	Col0_MD187_3_GFP	Stream3	threshold20	22_05_05	x0	0.002917422	slow
951	951	-3.309789081	Col0_MD187_3_GFP	Stream3	threshold20	22_05_05	x0	0.010301283	slow
952	952	-2.060212237	Col0_MD187_3_GFP	Stream3	threshold20	22_05_05	x0	0.006412572	slow
953	953	-2.087628611	Col0_MD187_3_GFP	Stream3	threshold20	22_05_05	x0	0.038574514	slow
954	954	-2.287562603	Col0_MD187_3_GFP	Stream3	threshold20	22_05_05	x0	0.016200744	slow
955	955	-2.027159122	Col0_MD187_3_GFP	Stream3	threshold20	22_05_05	x0	0.007145601	slow
956	956	-2.090934086	Col0_MD187_3_GFP	Stream3	threshold20	22_05_05	x0	0.005433423	slow
957	957	-2.254761887	Col0_MD187_3_GFP	Stream3	threshold20	22_05_05	x0	0.009189325	slow
958	958	-2.158281103	Col0_MD187_3_GFP	Stream3	threshold20	22_05_05	x0	0.015386779	slow
959	959	-2.662879497	Col0_MD187_3_GFP	Stream3	threshold20	22_05_05	x0	0.011127403	slow
960	960	-2.494305406	Col0_MD187_3_GFP	Stream3	threshold20	22_05_05	x0	0.011632077	slow
961	961	-2.148448948	Col0_MD187_3_GFP	Stream3	threshold20	22_05_05	x0	0.004874292	slow
962	962	-2.030126796	Col0_MD187_3_GFP	Stream3	threshold20	22_05_05	x0	0.026128542	slow
963	963	-2.990464824	Col0_MD187_3_GFP	Stream3	threshold20	22_05_05	x0	0.00366726	slow
964	964	-3.356730112	Col0_MD187_3_GFP	Stream3	threshold20	22_05_05	x0	0.009263592	slow
965	965	-2.068407489	Col0_MD187_3_GFP	Stream3	threshold20	22_05_05	x0	0.024978336	slow
966	966	-2.167448247	Col0_MD187_3_GFP	Stream3	threshold20	22_05_05	x0	0.008559697	slow
967	967	-2.153997128	Col0_MD187_3_GFP	Stream3	threshold20	22_05_05	x0	0.000911131	slow
968	968	-2.07622597	Col0_MD187_3_GFP	Stream3	threshold20	22_05_05	x0	0.013191566	slow
969	969	-4.79621005	Col0_MD187_3_GFP	Stream3	threshold20	22_05_05	x0	0.004731917	slow
970	970	-3.298089276	Col0_MD187_3_GFP	Stream3	threshold20	22_05_05	x0	0.002946014	slow
971	971	-2.087051752	Col0_MD187_3_GFP	Stream3	threshold20	22_05_05	x0	0.009604037	slow
972	972	-3.091736349	Col0_MD187_3_GFP	Stream3	threshold20	22_05_05	x0	0.03817093	slow
973	973	-2.182023892	Col0_MD187_3_GFP	Stream3	threshold20	22_05_05	x0	0.021185035	slow
974	974	-2.77689746	Col0_MD187_3_GFP	Stream3	threshold20	22_05_05	x0	0.007017939	slow
975	975	-2.598634124	Col0_MD187_3_GFP	Stream3	threshold20	22_05_05	x0	0.004883685	slow
976	976	-2.308290015	Col0_MD187_3_GFP	Stream3	threshold20	22_05_05	x0	0.012618361	slow
977	977	-2.068498483	Col0_MD187_3_GFP	Stream3	threshold20	22_05_05	x0	0.004270469	slow
978	978	-2.023872047	Col0_MD187_3_GFP	Stream3	threshold20	22_05_05	x0	0.003381194	slow
979	979	-2.027411738	Col0_MD187_3_GFP	Stream3	threshold20	22_05_05	x0	0.012441031	slow
980	980	-3.254253132	Col0_MD187_3_GFP	Stream3	threshold20	22_05_05	x0	0.012423807	slow
981	981	-2.038735842	Col0_MD187_3_GFP	Stream3	threshold20	22_05_05	x0	0.02136986	slow
982	982	-2.251944632	Col0_MD187_3_GFP	Stream3	threshold20	22_05_05	x0	0.024836823	slow
983	983	-2.168434211	Col0_MD187_3_GFP	Stream3	threshold20	22_05_05	x0	0.015577782	slow
984	984	-2.537227069	Col0_MD187_3_GFP	Stream3	threshold20	22_05_05	x0	0.049581584	slow
985	985	-2.030764498	Col0_MD187_3_GFP	Stream3	threshold20	22_05_05	x0	0.007768783	slow
986	986	-2.609372153	Col0_MD187_3_GFP	Stream3	threshold20	22_05_05	x0	0.015877547	slow
987	987	-2.141849681	Col0_MD187_3_GFP	Stream3	threshold20	22_05_05	x0	-0.001191317	slow
988	988	-2.111804433	Col0_MD187_3_GFP	Stream3	threshold20	22_05_05	x0	0.003578835	slow
989	989	-2.09976107	Col0_MD187_3_GFP	Stream3	threshold20	22_05_05	x0	0.001565194	slow
990	990	-2.26172108	Col0_MD187_3_GFP	Stream3	threshold20	22_05_05	x0	0.003519334	slow
991	991	-2.018898493	Col0_MD187_3_GFP	Stream3	threshold20	22_05_05	x0	0.002331724	slow
992	992	-2.086267958	Col0_MD187_3_GFP	Stream3	threshold20	22_05_05	x0	0.015640531	slow
993	993	-2.372249931	Col0_MD187_3_GFP	Stream3	threshold20	22_05_05	x0	0.00920078	slow
994	994	-2.572585114	Col0_MD187_3_GFP	Stream3	threshold20	22_05_05	x0	0.009416868	slow
995	995	-2.400711768	Col0_MD187_3_GFP	Stream3	threshold20	22_05_05	x0	0.007736112	slow
996	996	-2.398617782	Col0_MD187_3_GFP	Stream3	threshold20	22_05_05	x0	0.005063973	slow
997	997	-2.230702786	Col0_MD187_3_GFP	Stream3	threshold20	22_05_05	x0	0.0118867	slow
998	998	-2.718183735	Col0_MD187_3_GFP	Stream3	threshold20	22_05_05	x0	0.007274718	slow
999	999	-2.162537151	Col0_MD187_3_GFP	Stream3	threshold20	22_05_05	x0	0.014938839	slow
1000	1000	-2.365677067	Col0_MD187_3_GFP	Stream3	threshold20	22_05_05	x0	0.010483746	slow
1001	1001	-2.877343329	Col0_MD187_3_GFP	Stream3	threshold20	22_05_05	x0	0.009191421	slow
1002	1002	-3.49989778	Col0_MD187_3_GFP	Stream3	threshold20	22_05_05	x0	0.003349701	slow
1003	1003	-2.530547393	Col0_MD187_3_GFP	Stream3	threshold20	22_05_05	x0	0.002035098	slow
1004	1004	-2.254288396	Col0_MD187_3_GFP	Stream3	threshold20	22_05_05	x0	0.002305232	slow
1005	1005	-2.344023784	Col0_MD187_3_GFP	Stream3	threshold20	22_05_05	x0	0.026094252	slow
1006	1006	-2.471722762	Col0_MD187_3_GFP	Stream3	threshold20	22_05_05	x0	0.009519216	slow
1007	1007	-2.296478899	Col0_MD187_3_GFP	Stream3	threshold20	22_05_05	x0	0.059473561	slow
1008	1008	-3.260774372	Col0_MD187_3_GFP	Stream3	threshold20	22_05_05	x0	0.008014029	slow
1009	1009	-3.657430007	Col0_MD187_3_GFP	Stream3	threshold20	22_05_05	x0	0.011929166	slow
1010	1010	-2.23331716	Col0_MD187_3_GFP	Stream3	threshold20	22_05_05	x0	0.013177209	slow
1011	1011	-2.001442824	Col0_MD187_3_GFP	Stream3	threshold20	22_05_05	x0	0.013975361	slow
1012	1012	-3.147165338	Col0_MD187_3_GFP	Stream3	threshold20	22_05_05	x0	0.011671524	slow
1013	1013	-2.349920351	Col0_MD187_3_GFP	Stream3	threshold20	22_05_05	x0	0.002200196	slow
1014	1014	-3.041275135	Col0_MD187_3_GFP	Stream3	threshold20	22_05_05	x0	0.008467795	slow
1015	1015	-2.263333614	Col0_MD187_3_GFP	Stream3	threshold20	22_05_05	x0	0.004989204	slow
1016	1016	-2.057388548	Col0_MD187_3_GFP	Stream3	threshold20	22_05_05	x0	0.008260117	slow
1017	1017	-2.167908469	Col0_MD187_3_GFP	Stream3	threshold20	22_05_05	x0	0.005324431	slow
1018	1018	-2.040628911	Col0_MD187_3_GFP	Stream3	threshold20	22_05_05	x0	0.020797072	slow
1019	1019	-2.261373937	Col0_MD187_3_GFP	Stream3	threshold20	22_05_05	x0	0.002128677	slow
1020	1020	-2.300086357	Col0_MD187_3_GFP	Stream3	threshold20	22_05_05	x0	0.00398318	slow
1021	1021	-2.233281468	Col0_MD187_3_GFP	Stream3	threshold20	22_05_05	x0	0.014166538	slow
1022	1022	-2.613185545	Col0_MD187_3_GFP	Stream3	threshold20	22_05_05	x0	0.003782698	slow
1023	1023	-2.878649064	Col0_MD187_3_GFP	Stream3	threshold20	22_05_05	x0	0.014447578	slow
1024	1024	-2.218713239	Col0_MD187_3_GFP	Stream3	threshold20	22_05_05	x0	-0.000298636	slow
1025	1025	-2.142991911	Col0_MD187_3_GFP	Stream3	threshold20	22_05_05	x0	0.040936681	slow
1026	1026	-3.001123356	Col0_MD187_3_GFP	Stream3	threshold20	22_05_05	x0	0.017279403	slow
1027	1027	-2.038497445	Col0_MD187_3_GFP	Stream3	threshold20	22_05_05	x0	0.005540027	slow
1028	1028	-2.993917919	Col0_MD187_3_GFP	Stream3	threshold20	22_05_05	x0	0.006577789	slow
1029	1029	-2.022219587	Col0_MD187_3_GFP	Stream3	threshold20	22_05_05	x0	0.014191072	slow
1030	1030	-3.393576753	Col0_MD187_3_GFP	Stream3	threshold20	22_05_05	x0	0.018058631	slow
1031	1031	-2.254662749	Col0_MD187_3_GFP	Stream3	threshold20	22_05_05	x0	0.009158157	slow
1032	1032	-2.0920117	Col0_MD187_3_GFP	Stream3	threshold20	22_05_05	x0	0.01237722	slow
1033	1033	-2.053763888	Col0_MD187_3_GFP	Stream3	threshold20	22_05_05	x0	0.004238682	slow
1034	1034	-2.198851037	Col0_MD187_3_GFP	Stream3	threshold20	22_05_05	x0	0.015923738	slow
1035	1035	-2.200324874	Col0_MD187_3_GFP	Stream4	threshold20	22_05_05	x0	0.003568683	slow
1036	1036	-2.178391697	Col0_MD187_3_GFP	Stream4	threshold20	22_05_05	x0	0.012699566	slow
1037	1037	-2.485075243	Col0_MD187_3_GFP	Stream4	threshold20	22_05_05	x0	0.062483935	slow
1038	1038	-2.153954847	Col0_MD187_3_GFP	Stream4	threshold20	22_05_05	x0	0.010641073	slow
1039	1039	-2.064489837	Col0_MD187_3_GFP	Stream4	threshold20	22_05_05	x0	0.013424481	slow
1040	1040	-2.639342781	Col0_MD187_3_GFP	Stream4	threshold20	22_05_05	x0	0.019878106	slow
1041	1041	-2.24776959	Col0_MD187_3_GFP	Stream4	threshold20	22_05_05	x0	0.01000437	slow
1042	1042	-2.33594767	Col0_MD187_3_GFP	Stream4	threshold20	22_05_05	x0	0.003825392	slow
1043	1043	-2.347180235	Col0_MD187_3_GFP	Stream4	threshold20	22_05_05	x0	0.004661998	slow
1044	1044	-2.223832694	Col0_MD187_3_GFP	Stream4	threshold20	22_05_05	x0	0.001085186	slow
1045	1045	-2.88593246	Col0_MD187_3_GFP	Stream4	threshold20	22_05_05	x0	0.008514487	slow
1046	1046	-2.019883287	Col0_MD187_3_GFP	Stream4	threshold20	22_05_05	x0	0.006125737	slow
1047	1047	-2.201060959	Col0_MD187_3_GFP	Stream4	threshold20	22_05_05	x0	0.007060873	slow
1048	1048	-2.094828349	Col0_MD187_3_GFP	Stream4	threshold20	22_05_05	x0	-9.7e-05	slow
1049	1049	-2.038367601	Col0_MD187_3_GFP	Stream4	threshold20	22_05_05	x0	0.115368624	slow
1050	1050	-2.203074614	Col0_MD187_3_GFP	Stream4	threshold20	22_05_05	x0	0.108747136	slow
1051	1051	-2.005034971	Col0_MD187_3_GFP	Stream4	threshold20	22_05_05	x0	0.01883267	slow
1052	1052	-2.414342976	Col0_MD187_3_GFP	Stream4	threshold20	22_05_05	x0	0.00923384	slow
1053	1053	-3.105868624	Col0_MD187_3_GFP	Stream4	threshold20	22_05_05	x0	0.003852173	slow
1054	1054	-2.017381476	Col0_MD187_3_GFP	Stream4	threshold20	22_05_05	x0	0.010554585	slow
1055	1055	-2.377190631	Col0_MD187_3_GFP	Stream4	threshold20	22_05_05	x0	0.001196199	slow
1056	1056	-2.6804423	Col0_MD187_3_GFP	Stream4	threshold20	22_05_05	x0	0.039903744	slow
1057	1057	-2.241999887	Col0_MD187_3_GFP	Stream4	threshold20	22_05_05	x0	0.004535878	slow
1058	1058	-2.456318525	Col0_MD187_3_GFP	Stream4	threshold20	22_05_05	x0	0.013996453	slow
1059	1059	-2.156948585	Col0_MD187_3_GFP	Stream4	threshold20	22_05_05	x0	0.000104538	slow
1060	1060	-2.072669391	Col0_MD187_3_GFP	Stream4	threshold20	22_05_05	x0	0.020179844	slow
1061	1061	-2.545390854	Col0_MD187_3_GFP	Stream4	threshold20	22_05_05	x0	0.002819596	slow
1062	1062	-2.012104722	Col0_MD187_3_GFP	Stream4	threshold20	22_05_05	x0	0.010024833	slow
1063	1063	-2.014496749	Col0_MD187_3_GFP	Stream4	threshold20	22_05_05	x0	0.009259781	slow
1064	1064	-2.167574622	Col0_MD187_3_GFP	Stream4	threshold20	22_05_05	x0	0.007511161	slow
1065	1065	-2.068724428	Col0_MD187_3_GFP	Stream4	threshold20	22_05_05	x0	0.011502372	slow
1066	1066	-2.0059107	Col0_MD187_3_GFP	Stream4	threshold20	22_05_05	x0	0.021698893	slow
1067	1067	-2.636839927	Col0_MD187_3_GFP	Stream4	threshold20	22_05_05	x0	0.005739037	slow
1068	1068	-2.176784558	Col0_MD187_3_GFP	Stream4	threshold20	22_05_05	x0	0.015908035	slow
1069	1069	-2.204775774	Col0_MD187_3_GFP	Stream4	threshold20	22_05_05	x0	0.005849477	slow
1070	1070	-2.103081359	Col0_MD187_3_GFP	Stream4	threshold20	22_05_05	x0	0.006261655	slow
1071	1071	-2.350459363	Col0_MD187_3_GFP	Stream4	threshold20	22_05_05	x0	0.010882564	slow
1072	1072	-2.178435278	Col0_MD187_3_GFP	Stream4	threshold20	22_05_05	x0	0.015959731	slow
1073	1073	-2.349903445	Col0_MD187_3_GFP	Stream4	threshold20	22_05_05	x0	0.00826802	slow
1074	1074	-2.088089795	Col0_MD187_3_GFP	Stream4	threshold20	22_05_05	x0	0.007351945	slow
1075	1075	-2.025751067	Col0_MD187_3_GFP	Stream4	threshold20	22_05_05	x0	0.100646018	slow
1076	1076	-2.198697034	Col0_MD187_3_GFP	Stream4	threshold20	22_05_05	x0	0.011585181	slow
1077	1077	-2.068930863	Col0_MD187_3_GFP	Stream4	threshold20	22_05_05	x0	0.022906413	slow
1078	1078	-2.04539936	Col0_MD187_3_GFP	Stream4	threshold20	22_05_05	x0	0.02159329	slow
1079	1079	-2.12244213	Col0_MD187_3_GFP	Stream4	threshold20	22_05_05	x0	0.023202975	slow
1080	1080	-2.173035085	Col0_MD187_3_GFP	Stream4	threshold20	22_05_05	x0	0.013014576	slow
1081	1081	-2.141544207	Col0_MD187_3_GFP	Stream4	threshold20	22_05_05	x0	0.015163469	slow
1082	1082	-2.82325821	Col0_MD187_3_GFP	Stream4	threshold20	22_05_05	x0	0.012637447	slow
1083	1083	-2.317965954	Col0_MD187_3_GFP	Stream4	threshold20	22_05_05	x0	0.124107293	slow
1084	1084	-2.172570023	Col0_MD187_3_GFP	Stream4	threshold20	22_05_05	x0	0.000330015	slow
1085	1085	-2.096587666	Col0_MD187_3_GFP	Stream4	threshold20	22_05_05	x0	0.036760449	slow
1086	1086	-2.256420254	Col0_MD187_3_GFP	Stream4	threshold20	22_05_05	x0	0.013813227	slow
1087	1087	-2.116058351	Col0_MD187_3_GFP	Stream4	threshold20	22_05_05	x0	0.004826647	slow
1088	1088	-2.889607833	Col0_MD187_3_GFP	Stream4	threshold20	22_05_05	x0	0.007167982	slow
1089	1089	-2.332633287	Col0_MD187_3_GFP	Stream4	threshold20	22_05_05	x0	0.182234803	slow
1090	1090	-2.818304553	Col0_MD187_3_GFP	Stream4	threshold20	22_05_05	x0	0.020025463	slow
1091	1091	-2.540423381	Col0_MD187_3_GFP	Stream4	threshold20	22_05_05	x0	0.009892075	slow
1092	1092	-2.387760679	Col0_MD187_3_GFP	Stream4	threshold20	22_05_05	x0	0.014810194	slow
1093	1093	-2.269618077	Col0_MD187_3_GFP	Stream4	threshold20	22_05_05	x0	0.010769045	slow
1094	1094	-2.085320796	Col0_MD187_3_GFP	Stream4	threshold20	22_05_05	x0	0.052386895	slow
1095	1095	-2.673822574	Col0_MD187_3_GFP	Stream4	threshold20	22_05_05	x0	0.008349085	slow
1096	1096	-2.807834191	Col0_MD187_3_GFP	Stream4	threshold20	22_05_05	x0	0.014876588	slow
1097	1097	-2.002908255	Col0_MD187_3_GFP	Stream4	threshold20	22_05_05	x0	0.013292422	slow
1098	1098	-2.002172292	Col0_MD187_3_GFP	Stream4	threshold20	22_05_05	x0	0.008475358	slow
1099	1099	-4.896188525	Col0_MD187_3_GFP	Stream4	threshold20	22_05_05	x0	0.023068784	slow
1100	1100	-2.3325464	Col0_MD187_3_GFP	Stream4	threshold20	22_05_05	x0	0.011091365	slow
1101	1101	-2.091337442	Col0_MD187_3_GFP	Stream4	threshold20	22_05_05	x0	0.019814461	slow
1102	1102	-3.226722197	Col0_MD187_3_GFP	Stream4	threshold20	22_05_05	x0	0.067439577	slow
1103	1103	-2.026856082	Col0_MD187_3_GFP	Stream4	threshold20	22_05_05	x0	0.037596693	slow
1104	1104	-2.42451473	Col0_MD187_3_GFP	Stream4	threshold20	22_05_05	x0	0.008408484	slow
1105	1105	-2.137421158	Col0_MD187_3_GFP	Stream4	threshold20	22_05_05	x0	0.003926076	slow
1106	1106	-3.390756318	Col0_MD187_3_GFP	Stream4	threshold20	22_05_05	x0	0.056763869	slow
1107	1107	-2.024566414	Col0_MD187_3_GFP	Stream4	threshold20	22_05_05	x0	0.001553983	slow
1108	1108	-2.257109534	Col0_MD187_3_GFP	Stream4	threshold20	22_05_05	x0	0.011956567	slow
1109	1109	-2.125234519	Col0_MD187_3_GFP	Stream4	threshold20	22_05_05	x0	0.019055271	slow
1110	1110	-2.141435884	Col0_MD187_3_GFP	Stream4	threshold20	22_05_05	x0	0.005574311	slow
1111	1111	-2.074774082	Col0_MD187_3_GFP	Stream4	threshold20	22_05_05	x0	0.004756415	slow
1112	1112	-2.24457067	Col0_MD187_3_GFP	Stream4	threshold20	22_05_05	x0	0.01957937	slow
1113	1113	-2.159739167	Col0_MD187_3_GFP	Stream4	threshold20	22_05_05	x0	0.010251643	slow
1114	1114	-2.742419288	Col0_MD187_3_GFP	Stream4	threshold20	22_05_05	x0	0.014297245	slow
1115	1115	-2.898130333	Col0_MD187_3_GFP	Stream4	threshold20	22_05_05	x0	0.009709511	slow
1116	1116	-2.26493278	Col0_MD187_3_GFP	Stream4	threshold20	22_05_05	x0	0.010289639	slow
1117	1117	-2.142431362	Col0_MD187_3_GFP	Stream4	threshold20	22_05_05	x0	0.005498471	slow
1118	1118	-2.083832592	Col0_MD187_3_GFP	Stream4	threshold20	22_05_05	x0	0.014039156	slow
1119	1119	-2.417422575	Col0_MD187_3_GFP	Stream4	threshold20	22_05_05	x0	0.010849316	slow
1120	1120	-2.483837011	Col0_MD187_3_GFP	Stream4	threshold20	22_05_05	x0	0.004780459	slow
1121	1121	-2.544047958	Col0_MD187_3_GFP	Stream4	threshold20	22_05_05	x0	0.018399874	slow
1122	1122	-2.1352732	Col0_MD187_3_GFP	Stream4	threshold20	22_05_05	x0	0.017407875	slow
1123	1123	-2.119151732	Col0_MD187_3_GFP	Stream4	threshold20	22_05_05	x0	0.010731503	slow
1124	1124	-2.346108067	Col0_MD187_3_GFP	Stream4	threshold20	22_05_05	x0	0.004617326	slow
1125	1125	-2.276688401	Col0_MD187_3_GFP	Stream4	threshold20	22_05_05	x0	0.006171279	slow
1126	1126	-2.038267744	Col0_MD187_3_GFP	Stream4	threshold20	22_05_05	x0	0.00550434	slow
1127	1127	-2.061018813	Col0_MD187_3_GFP	Stream4	threshold20	22_05_05	x0	0.012685735	slow
1128	1128	-2.162659977	Col0_MD187_3_GFP	Stream4	threshold20	22_05_05	x0	0.006451211	slow
1129	1129	-2.225248606	Col0_MD187_3_GFP	Stream4	threshold20	22_05_05	x0	0.009641076	slow
1130	1130	-2.669536379	Col0_MD187_3_GFP	Stream4	threshold20	22_05_05	x0	0.027086747	slow
1131	1131	-3.125108863	Col0_MD187_3_GFP	Stream4	threshold20	22_05_05	x0	0.014312042	slow
1132	1132	-2.00903195	Col0_MD187_3_GFP	Stream4	threshold20	22_05_05	x0	0.000809555	slow
1133	1133	-2.677290591	Col0_MD187_3_GFP	Stream4	threshold20	22_05_05	x0	0.033397026	slow
1134	1134	-2.096581113	Col0_MD187_3_GFP	Stream4	threshold20	22_05_05	x0	0.014655826	slow
1135	1135	-3.535781309	Col0_MD187_3_GFP	Stream4	threshold20	22_05_05	x0	0.004133578	slow
1136	1136	-2.230924466	Col0_MD187_3_GFP	Stream4	threshold20	22_05_05	x0	0.023602766	slow
1137	1137	-2.367018461	Col0_MD187_3_GFP	Stream4	threshold20	22_05_05	x0	0.029469712	slow
1138	1138	-2.076034095	Col0_MD187_3_GFP	Stream4	threshold20	22_05_05	x0	0.006427581	slow
1139	1139	-2.425527837	Col0_MD187_3_GFP	Stream4	threshold20	22_05_05	x0	0.01303241	slow
1140	1140	-2.088738508	Col0_MD187_3_GFP	Stream4	threshold20	22_05_05	x0	0.015097145	slow
1141	1141	-2.314210064	Col0_MD187_3_GFP	Stream4	threshold20	22_05_05	x0	0.001651711	slow
1142	1142	-2.25242664	Col0_MD187_3_GFP	Stream4	threshold20	22_05_05	x0	0.058705997	slow
1143	1143	-2.803229176	Col0_MD187_3_GFP	Stream4	threshold20	22_05_05	x0	0.020443419	slow
1144	1144	-2.283604073	Col0_MD187_3_GFP	Stream4	threshold20	22_05_05	x0	0.004916014	slow
1145	1145	-2.135069165	Col0_MD187_3_GFP	Stream4	threshold20	22_05_05	x0	0.032899621	slow
1146	1146	-2.045837757	Col0_MD187_3_GFP	Stream4	threshold20	22_05_05	x0	0.00469668	slow
1147	1147	-2.428505883	Col0_MD187_3_GFP	Stream4	threshold20	22_05_05	x0	0.006081069	slow
1148	1148	-2.272063047	Col0_MD187_3_GFP	Stream4	threshold20	22_05_05	x0	0.008068872	slow
1149	1149	-2.467655517	Col0_MD187_3_GFP	Stream4	threshold20	22_05_05	x0	0.009621041	slow
1150	1150	-2.497180715	Col0_MD187_3_GFP	Stream4	threshold20	22_05_05	x0	0.038695578	slow
1151	1151	-2.052157921	Col0_MD187_3_GFP	Stream4	threshold20	22_05_05	x0	0.035247307	slow
1152	1152	-2.454473261	Col0_MD187_3_GFP	Stream4	threshold20	22_05_05	x0	0.004454761	slow
1153	1153	-3.540788201	Col0_MD187_3_GFP	Stream4	threshold20	22_05_05	x0	0.035560335	slow
1154	1154	-2.226065745	Col0_MD187_3_GFP	Stream4	threshold20	22_05_05	x0	0.017664069	slow
1155	1155	-2.046457995	Col0_MD187_3_GFP	Stream4	threshold20	22_05_05	x0	0.006735267	slow
1156	1156	-2.929385164	Col0_MD187_3_GFP	Stream4	threshold20	22_05_05	x0	0.016660301	slow
1157	1157	-2.389130607	Col0_MD187_3_GFP	Stream4	threshold20	22_05_05	x0	0.003845749	slow
1158	1158	-2.294193293	Col0_MD187_3_GFP	Stream4	threshold20	22_05_05	x0	0.018663685	slow
1159	1159	-2.277565635	Col0_MD187_3_GFP	Stream4	threshold20	22_05_05	x0	0.255395899	slow
1160	1160	-2.269482472	Col0_MD187_3_GFP	Stream4	threshold20	22_05_05	x0	0.02104974	slow
1161	1161	-2.070192392	Col0_MD187_3_GFP	Stream4	threshold20	22_05_05	x0	0.0076217	slow
1162	1162	-2.157641713	Col0_MD187_3_GFP	Stream4	threshold20	22_05_05	x0	0.040098478	slow
1163	1163	-2.514406428	Col0_MD187_3_GFP	Stream4	threshold20	22_05_05	x0	0.013468072	slow
1164	1164	-2.008444187	Col0_MD187_3_GFP	Stream4	threshold20	22_05_05	x0	0.006916636	slow
1165	1165	-3.256393357	Col0_MD187_3_GFP	Stream4	threshold20	22_05_05	x0	0.0069185	slow
1166	1166	-2.151619259	Col0_MD187_3_GFP	Stream4	threshold20	22_05_05	x0	0.014429219	slow
1167	1167	-2.074517556	Col0_MD187_3_GFP	Stream4	threshold20	22_05_05	x0	0.016578463	slow
1168	1168	-2.076501909	Col0_MD187_3_GFP	Stream4	threshold20	22_05_05	x0	0.009256447	slow
1169	1169	-2.31990111	Col0_MD187_3_GFP	Stream4	threshold20	22_05_05	x0	0.004996166	slow
1170	1170	-2.534900788	Col0_MD187_3_GFP	Stream4	threshold20	22_05_05	x0	0.015228618	slow
1171	1171	-2.36639561	Col0_MD187_3_GFP	Stream4	threshold20	22_05_05	x0	0.008266434	slow
1172	1172	-2.420049928	Col0_MD187_3_GFP	Stream4	threshold20	22_05_05	x0	0.038090392	slow
1173	1173	-2.923211567	Col0_MD187_3_GFP	Stream4	threshold20	22_05_05	x0	0.012726671	slow
1174	1174	-2.005239422	Col0_MD187_3_GFP	Stream4	threshold20	22_05_05	x0	0.025605466	slow
1175	1175	-2.021066111	Col0_MD187_3_GFP	Stream4	threshold20	22_05_05	x0	0.002700542	slow
1176	1176	-2.063823191	Col0_MD187_3_GFP	Stream4	threshold20	22_05_05	x0	0.0097409	slow
1177	1177	-2.513081223	Col0_MD187_3_GFP	Stream4	threshold20	22_05_05	x0	0.008258868	slow
1178	1178	-2.406975	Col0_MD187_3_GFP	Stream4	threshold20	22_05_05	x0	0.196089131	slow
1179	1179	-2.295778368	Col0_MD187_3_GFP	Stream4	threshold20	22_05_05	x0	0.006190738	slow
1180	1180	-3.385048307	Col0_MD187_3_GFP	Stream4	threshold20	22_05_05	x0	0.02926315	slow
1181	1181	-2.135566766	Col0_MD187_3_GFP	Stream4	threshold20	22_05_05	x0	0.036587167	slow
1182	1182	-2.384678252	Col0_MD187_3_GFP	Stream4	threshold20	22_05_05	x0	0.005423158	slow
1183	1183	-2.249390781	Col0_MD187_3_GFP	Stream4	threshold20	22_05_05	x0	0.010701245	slow
1184	1184	-2.002902218	Col0_MD187_3_GFP	Stream4	threshold20	22_05_05	x0	0.015107115	slow
1185	1185	-2.426856339	Col0_MD187_3_GFP	Stream4	threshold20	22_05_05	x0	0.019164779	slow
1186	1186	-2.989960736	Col0_MD187_3_GFP	Stream4	threshold20	22_05_05	x0	0.011258039	slow
1187	1187	-2.222512135	Col0_MD187_3_GFP	Stream4	threshold20	22_05_05	x0	0.009654867	slow
1188	1188	-2.147316131	Col0_MD187_3_GFP	Stream4	threshold20	22_05_05	x0	0.004820778	slow
1189	1189	-2.155307933	Col0_MD187_3_GFP	Stream4	threshold20	22_05_05	x0	0.012726217	slow
1190	1190	-2.067255653	Col0_MD187_3_GFP	Stream4	threshold20	22_05_05	x0	0.013040544	slow
1191	1191	-2.318793351	Col0_MD187_3_GFP	Stream4	threshold20	22_05_05	x0	0.006946366	slow
1192	1192	-2.313472149	Col0_MD187_3_GFP	Stream4	threshold20	22_05_05	x0	0.011583697	slow
1193	1193	-2.878591407	Col0_MD187_3_GFP	Stream4	threshold20	22_05_05	x0	0.017403421	slow
1194	1194	-2.389510986	Col0_MD187_3_GFP	Stream4	threshold20	22_05_05	x0	0.026018454	slow
1195	1195	-2.013768996	Col0_MD187_3_GFP	Stream4	threshold20	22_05_05	x0	0.06513158	slow
1196	1196	-2.216501503	Col0_MD187_3_GFP	Stream4	threshold20	22_05_05	x0	0.002476749	slow
1197	1197	-2.158411721	Col0_MD187_3_GFP	Stream4	threshold20	22_05_05	x0	0.043674782	slow
1198	1198	-2.287129946	Col0_MD187_3_GFP	Stream4	threshold20	22_05_05	x0	0.000519282	slow
1199	1199	-2.131617309	Col0_MD187_3_GFP	Stream4	threshold20	22_05_05	x0	0.007797468	slow
1200	1200	-2.735228154	Col0_MD187_3_GFP	Stream4	threshold20	22_05_05	x0	0.011405237	slow
1201	1201	-2.958686142	Col0_MD187_3_GFP	Stream4	threshold20	22_05_05	x0	0.029194352	slow
1202	1202	-2.326788347	Col0_MD187_3_GFP	Stream4	threshold20	22_05_05	x0	0.006151135	slow
1203	1203	-2.899288165	Col0_MD187_3_GFP	Stream4	threshold20	22_05_05	x0	0.003362436	slow
1204	1204	-2.401953659	Col0_MD187_3_GFP	Stream4	threshold20	22_05_05	x0	0.001645226	slow
1205	1205	-2.078201856	Col0_MD187_3_GFP	Stream4	threshold20	22_05_05	x0	0.014093397	slow
1206	1206	-2.095299932	Col0_MD187_3_GFP	Stream4	threshold20	22_05_05	x0	0.009941693	slow
1207	1207	-2.533737258	Col0_MD187_3_GFP	Stream4	threshold20	22_05_05	x0	0.002739294	slow
1208	1208	-2.03219979	Col0_MD187_3_GFP	Stream4	threshold20	22_05_05	x0	0.011049252	slow
1209	1209	-2.552940269	Col0_MD187_3_GFP	Stream4	threshold20	22_05_05	x0	0.017417498	slow
1210	1210	-2.186225286	Col0_MD187_3_GFP	Stream4	threshold20	22_05_05	x0	0.01018226	slow
1211	1211	-2.161984435	Col0_MD187_3_GFP	Stream4	threshold20	22_05_05	x0	0.0030685	slow
1212	1212	-2.212995554	Col0_MD187_3_GFP	Stream4	threshold20	22_05_05	x0	0.010823056	slow
1213	1213	-2.211421313	Col0_MD187_3_GFP	Stream4	threshold20	22_05_05	x0	0.004886925	slow
1214	1214	-2.602880599	Col0_MD187_3_GFP	Stream4	threshold20	22_05_05	x0	0.033458094	slow
1215	1215	-2.682091672	Col0_MD187_3_GFP	Stream4	threshold20	22_05_05	x0	0.012431357	slow
1216	1216	-2.003124391	Col0_MD187_3_GFP	Stream4	threshold20	22_05_05	x0	0.03008512	slow
1217	1217	-2.070004375	Col0_MD187_3_GFP	Stream4	threshold20	22_05_05	x0	0.012850261	slow
1218	1218	-2.193981716	Col0_MD187_3_GFP	Stream4	threshold20	22_05_05	x0	0.0044085	slow
1219	1219	-2.16073198	Col0_MD187_3_GFP	Stream4	threshold20	22_05_05	x0	0.011752663	slow
1220	1220	-2.277364788	Col0_MD187_3_GFP	Stream4	threshold20	22_05_05	x0	0.014045078	slow
1221	1221	-2.365015329	Col0_MD187_3_GFP	Stream4	threshold20	22_05_05	x0	0.023036907	slow
1222	1222	-3.662562358	Col0_MD187_3_GFP	Stream4	threshold20	22_05_05	x0	0.051444596	slow
1223	1223	-2.082581596	Col0_MD187_3_GFP	Stream4	threshold20	22_05_05	x0	0.032033475	slow
1224	1224	-2.651336321	Col0_MD187_3_GFP	Stream4	threshold20	22_05_05	x0	0.017166291	slow
1225	1225	-2.773096292	Col0_MD187_3_GFP	Stream4	threshold20	22_05_05	x0	0.152807628	slow
1226	1226	-2.104715184	Col0_MD187_3_GFP	Stream4	threshold20	22_05_05	x0	-0.001537626	slow
1227	1227	-2.483879839	Col0_MD187_3_GFP	Stream4	threshold20	22_05_05	x0	0.014461039	slow
1228	1228	-2.51264597	Col0_MD187_3_GFP	Stream4	threshold20	22_05_05	x0	0.001700511	slow
1229	1229	-2.340110726	Col0_MD187_3_GFP	Stream4	threshold20	22_05_05	x0	0.014091169	slow
1230	1230	-2.111054095	Col0_MD187_3_GFP	Stream4	threshold20	22_05_05	x0	0.01021784	slow
1231	1231	-2.404339767	Col0_MD187_3_GFP	Stream4	threshold20	22_05_05	x0	0.008583343	slow
1232	1232	-2.130662027	Col0_MD187_3_GFP	Stream4	threshold20	22_05_05	x0	0.003295653	slow
1233	1233	-2.16978394	Col0_MD187_3_GFP	Stream4	threshold20	22_05_05	x0	0.008623781	slow
1234	1234	-2.16994266	Col0_MD187_3_GFP	Stream4	threshold20	22_05_05	x0	0.01775464	slow
1235	1235	-2.257698551	Col0_MD187_3_GFP	Stream4	threshold20	22_05_05	x0	0.005323102	slow
1236	1236	-2.043328619	Col0_MD187_3_GFP	Stream4	threshold20	22_05_05	x0	0.052153129	slow
1237	1237	-2.95981153	Col0_MD187_3_GFP	Stream4	threshold20	22_05_05	x0	0.019832071	slow
1238	1238	-2.113345054	Col0_MD187_3_GFP	Stream4	threshold20	22_05_05	x0	0.01027411	slow
1239	1239	-2.023502218	Col0_MD187_3_GFP	Stream4	threshold20	22_05_05	x0	0.006858209	slow
1240	1240	-2.330304392	Col0_MD187_3_GFP	Stream4	threshold20	22_05_05	x0	0.057479956	slow
1241	1241	-2.570204665	Col0_MD187_3_GFP	Stream4	threshold20	22_05_05	x0	0.005608611	slow
1242	1242	-2.259017402	Col0_MD187_3_GFP	Stream4	threshold20	22_05_05	x0	0.001287576	slow
1243	1243	-2.006535385	Col0_MD187_3_GFP	Stream4	threshold20	22_05_05	x0	0.007901591	slow
1244	1244	-2.076076943	Col0_MD187_3_GFP	Stream4	threshold20	22_05_05	x0	0.00731212	slow
1245	1245	-2.658494889	Col0_MD187_3_GFP	Stream4	threshold20	22_05_05	x0	0.009423379	slow
1246	1246	-2.53224823	Col0_MD187_3_GFP	Stream4	threshold20	22_05_05	x0	0.000693172	slow
1247	1247	-2.457375855	Col0_MD187_3_GFP	Stream4	threshold20	22_05_05	x0	0.00363949	slow
1248	1248	-2.138444178	Col0_MD187_3_GFP	Stream4	threshold20	22_05_05	x0	-0.000629527	slow
1249	1249	-2.565602713	Col0_MD187_3_GFP	Stream4	threshold20	22_05_05	x0	0.015836768	slow
1250	1250	-2.271643161	Col0_MD187_3_GFP	Stream4	threshold20	22_05_05	x0	0.006385674	slow
1251	1251	-2.833875978	Col0_MD187_3_GFP	Stream4	threshold20	22_05_05	x0	0.021421415	slow
1252	1252	-2.342493758	Col0_MD187_3_GFP	Stream4	threshold20	22_05_05	x0	0.009750233	slow
1253	1253	-2.056804478	Col0_MD187_3_GFP	Stream4	threshold20	22_05_05	x0	0.010864513	slow
1254	1254	-2.321504624	Col0_MD187_3_GFP	Stream4	threshold20	22_05_05	x0	0.008060204	slow
1255	1255	-2.251732486	Col0_MD187_3_GFP	Stream4	threshold20	22_05_05	x0	0.010636151	slow
1256	1256	-2.085658925	Col0_MD187_3_GFP	Stream4	threshold20	22_05_05	x0	0.0031306	slow
1257	1257	-2.115523772	Col0_MD187_3_GFP	Stream4	threshold20	22_05_05	x0	0.013092801	slow
1258	1258	-2.069336249	Col0_MD187_3_GFP	Stream4	threshold20	22_05_05	x0	0.015799999	slow
1259	1259	-2.319405698	Col0_MD187_3_GFP	Stream4	threshold20	22_05_05	x0	0.009577784	slow
1260	1260	-2.363672589	Col0_MD187_3_GFP	Stream4	threshold20	22_05_05	x0	0.014126434	slow
1261	1261	-2.056484745	Col0_MD187_3_GFP	Stream4	threshold20	22_05_05	x0	0.009297565	slow
1262	1262	-2.733899265	Col0_MD187_3_GFP	Stream4	threshold20	22_05_05	x0	0.002812664	slow
1263	1263	-2.699572897	Col0_MD187_3_GFP	Stream4	threshold20	22_05_05	x0	0.069862106	slow
1264	1264	-2.063512712	Col0_MD187_3_GFP	Stream4	threshold20	22_05_05	x0	0.008819259	slow
1265	1265	-2.228653867	Col0_MD187_3_GFP	Stream4	threshold20	22_05_05	x0	0.005522875	slow
1266	1266	-3.000414753	Col0_MD187_3_GFP	Stream4	threshold20	22_05_05	x0	0.01125971	slow
1267	1267	-2.191730641	Col0_MD187_3_GFP	Stream4	threshold20	22_05_05	x0	0.004133107	slow
1268	1268	-2.433963571	Col0_MD187_3_GFP	Stream4	threshold20	22_05_05	x0	0.02212353	slow
1269	1269	-2.086223046	Col0_MD187_3_GFP	Stream4	threshold20	22_05_05	x0	0.008248916	slow
1270	1270	-2.070936798	Col0_MD187_3_GFP	Stream4	threshold20	22_05_05	x0	0.004587219	slow
1271	1271	-2.407657049	Col0_MD187_3_GFP	Stream4	threshold20	22_05_05	x0	0.014647553	slow
1272	1272	-2.068039899	Col0_MD187_3_GFP	Stream4	threshold20	22_05_05	x0	0.003194919	slow
1273	1273	-2.883811714	Col0_MD187_3_GFP	Stream4	threshold20	22_05_05	x0	0.007095024	slow
1274	1274	-2.333180208	Col0_MD187_3_GFP	Stream4	threshold20	22_05_05	x0	0.004396665	slow
1275	1275	-2.849661216	Col0_MD187_3_GFP	Stream4	threshold20	22_05_05	x0	0.010665867	slow
1276	1276	-2.485851432	Col0_MD187_3_GFP	Stream4	threshold20	22_05_05	x0	0.044264652	slow
1277	1277	-2.161115939	Col0_MD187_3_GFP	Stream4	threshold20	22_05_05	x0	0.001911309	slow
1278	1278	-2.50812514	Col0_MD187_3_GFP	Stream4	threshold20	22_05_05	x0	0.007920493	slow
1279	1279	-2.312856655	Col0_MD187_3_GFP	Stream4	threshold20	22_05_05	x0	0.004362686	slow
1280	1280	-2.4184882	Col0_MD187_3_GFP	Stream4	threshold20	22_05_05	x0	0.009932942	slow
1281	1281	-2.535437436	Col0_MD187_3_GFP	Stream4	threshold20	22_05_05	x0	0.008942692	slow
1282	1282	-2.087768472	Col0_MD187_3_GFP	Stream4	threshold20	22_05_05	x0	0.007734958	slow
1283	1283	-2.011730957	Col0_MD187_3_GFP	Stream4	threshold20	22_05_05	x0	0.006065591	slow
1284	1284	-2.566669587	Col0_MD187_3_GFP	Stream4	threshold20	22_05_05	x0	0.018208755	slow
1285	1285	-2.601738853	Col0_MD187_3_GFP	Stream4	threshold20	22_05_05	x0	0.022949226	slow
1286	1286	-2.357760863	Col0_MD187_3_GFP	Stream4	threshold20	22_05_05	x0	0.057894463	slow
1287	1287	-2.017702825	Col0_MD187_3_GFP	Stream4	threshold20	22_05_05	x0	0.014374796	slow
1288	1288	-2.064978858	Col0_MD187_3_GFP	Stream4	threshold20	22_05_05	x0	0.003273071	slow
1289	1289	-2.593606823	Col0_MD187_3_GFP	Stream4	threshold20	22_05_05	x0	0.011202837	slow
1290	1290	-2.093840585	Col0_MD187_3_GFP	Stream4	threshold20	22_05_05	x0	0.012265434	slow
1291	1291	-2.141082316	Col0_MD187_3_GFP	Stream4	threshold20	22_05_05	x0	0.003183809	slow
1292	1292	-2.145979252	Col0_MD187_3_GFP	Stream4	threshold20	22_05_05	x0	0.004487897	slow
1293	1293	-2.128699352	Col0_MD187_3_GFP	Stream4	threshold20	22_05_05	x0	0.025182878	slow
1294	1294	-2.184278303	Col0_MD187_3_GFP	Stream4	threshold20	22_05_05	x0	0.003245969	slow
1295	1295	-3.073654947	Col0_MD187_3_GFP	Stream4	threshold20	22_05_05	x0	0.060677202	slow
1296	1296	-2.070993725	Col0_MD187_3_GFP	Stream4	threshold20	22_05_05	x0	0.033223874	slow
1297	1297	-2.261474794	Col0_MD187_3_GFP	Stream4	threshold20	22_05_05	x0	0.007575839	slow
1298	1298	-2.084778408	Col0_MD187_3_GFP	Stream4	threshold20	22_05_05	x0	0.000645207	slow
1299	1299	-2.615531901	Col0_MD187_3_GFP	Stream4	threshold20	22_05_05	x0	0.019450816	slow
1300	1300	-2.48429442	Col0_MD187_3_GFP	Stream4	threshold20	22_05_05	x0	0.007014733	slow
1301	1301	-2.104973976	Col0_MD187_3_GFP	Stream4	threshold20	22_05_05	x0	0.011121719	slow
1302	1302	-2.462054011	Col0_MD187_3_GFP	Stream4	threshold20	22_05_05	x0	0.011520414	slow
1303	1303	-2.282277245	Col0_MD187_3_GFP	Stream4	threshold20	22_05_05	x0	0.0179579	slow
1304	1304	-2.301907884	Col0_MD187_3_GFP	Stream4	threshold20	22_05_05	x0	0.003122759	slow
1305	1305	-2.196042403	Col0_MD187_3_GFP	Stream4	threshold20	22_05_05	x0	0.002947398	slow
1306	1306	-2.056560964	Col0_MD187_3_GFP	Stream4	threshold20	22_05_05	x0	0.011849743	slow
1307	1307	-2.429558598	Col0_MD187_3_GFP	Stream4	threshold20	22_05_05	x0	0.031370094	slow
1308	1308	-2.138630625	Col0_MD187_3_GFP	Stream4	threshold20	22_05_05	x0	0.015067602	slow
1309	1309	-2.925108687	Col0_MD187_3_GFP	Stream4	threshold20	22_05_05	x0	0.007280807	slow
1310	1310	-2.396753979	Col0_MD187_3_GFP	Stream4	threshold20	22_05_05	x0	0.018543709	slow
1311	1311	-2.438485184	Col0_MD187_3_GFP	Stream4	threshold20	22_05_05	x0	0.098314435	slow
1312	1312	-2.404107233	Col0_MD187_3_GFP	Stream4	threshold20	22_05_05	x0	0.048107776	slow
1313	1313	-2.252163358	Col0_MD187_3_GFP	Stream4	threshold20	22_05_05	x0	0.004282687	slow
1314	1314	-3.559064036	Col0_MD187_3_GFP	Stream4	threshold20	22_05_05	x0	0.168903606	slow
1315	1315	-2.273494573	Col0_MD187_3_GFP	Stream4	threshold20	22_05_05	x0	0.004302021	slow
1316	1316	-2.287077099	Col0_MD187_3_GFP	Stream4	threshold20	22_05_05	x0	0.010738279	slow
1317	1317	-2.124301928	Col0_MD187_3_GFP	Stream4	threshold20	22_05_05	x0	0.004764647	slow
1318	1318	-2.672421971	Col0_MD187_3_GFP	Stream4	threshold20	22_05_05	x0	0.002685835	slow
1319	1319	-2.334208773	Col0_MD187_3_GFP	Stream4	threshold20	22_05_05	x0	0.019738976	slow
1320	1320	-2.091151521	Col0_MD187_3_GFP	Stream4	threshold20	22_05_05	x0	0.061601449	slow
1321	1321	-2.0036364	Col0_MD187_3_GFP	Stream4	threshold20	22_05_05	x0	0.00713488	slow
1322	1322	-2.364424291	Col0_MD187_3_GFP	Stream4	threshold20	22_05_05	x0	0.011925531	slow
1323	1323	-2.244724277	Col0_MD187_3_GFP	Stream4	threshold20	22_05_05	x0	0.030980369	slow
1324	1324	-2.0117117	Col0_MD187_3_GFP	Stream4	threshold20	22_05_05	x0	0.014447102	slow
1325	1325	-2.097422014	Col0_MD187_3_GFP	Stream4	threshold20	22_05_05	x0	0.004380966	slow
1326	1326	-2.237855383	Col0_MD187_3_GFP	Stream4	threshold20	22_05_05	x0	0.015729251	slow
1327	1327	-2.14136706	Col0_MD187_3_GFP	Stream4	threshold20	22_05_05	x0	0.035046912	slow
1328	1328	-2.28089072	Col0_MD187_3_GFP	Stream4	threshold20	22_05_05	x0	0.054088226	slow
1329	1329	-2.112981486	Col0_MD187_3_GFP	Stream4	threshold20	22_05_05	x0	0.006272733	slow
1330	1330	-2.549088937	Col0_MD187_3_GFP	Stream4	threshold20	22_05_05	x0	0.003264444	slow
1331	1331	-2.152314854	Col0_MD187_3_GFP	Stream4	threshold20	22_05_05	x0	0.011324088	slow
1332	1332	-2.507204679	Col0_MD187_3_GFP	Stream4	threshold20	22_05_05	x0	0.014336973	slow
1333	1333	-2.055526007	Col0_MD187_3_GFP	Stream4	threshold20	22_05_05	x0	0.030352053	slow
1334	1334	-2.329576748	Col0_MD187_3_GFP	Stream4	threshold20	22_05_05	x0	0.011560429	slow
1335	1335	-2.803552167	Col0_MD187_3_GFP	Stream4	threshold20	22_05_05	x0	0.00789745	slow
1336	1336	-2.885317389	Col0_MD187_3_GFP	Stream4	threshold20	22_05_05	x0	0.027684101	slow
1337	1337	-2.112730737	Col0_MD187_3_GFP	Stream4	threshold20	22_05_05	x0	0.01227072	slow
1338	1338	-2.524222904	Col0_MD187_3_GFP	Stream4	threshold20	22_05_05	x0	0.003494483	slow
1339	1339	-2.016844444	Col0_MD187_3_GFP	Stream4	threshold20	22_05_05	x0	0.023458388	slow
1340	1340	-2.049614172	Col0_MD187_3_GFP	Stream4	threshold20	22_05_05	x0	0.01834717	slow
1341	1341	-2.098920699	Col0_MD187_3_GFP	Stream4	threshold20	22_05_05	x0	0.012531538	slow
1342	1342	-2.287064083	Col0_MD187_3_GFP	Stream4	threshold20	22_05_05	x0	0.008318154	slow
1343	1343	-2.107495499	Col0_MD187_3_GFP	Stream4	threshold20	22_05_05	x0	0.016373207	slow
1344	1344	-2.141914961	Col0_MD187_3_GFP	Stream4	threshold20	22_05_05	x0	0.009382726	slow
1345	1345	-2.292391286	Col0_MD187_3_GFP	Stream4	threshold20	22_05_05	x0	0.056468116	slow
1346	1346	-2.268080089	Col0_MD187_3_GFP	Stream4	threshold20	22_05_05	x0	0.009565988	slow
1347	1347	-2.453717243	Col0_MD187_3_GFP	Stream4	threshold20	22_05_05	x0	0.008703377	slow
1348	1348	-2.118176062	Col0_MD187_3_GFP	Stream4	threshold20	22_05_05	x0	0.010713146	slow
1349	1349	-2.113943786	Col0_MD187_3_GFP	Stream4	threshold20	22_05_05	x0	0.011329646	slow
1350	1350	-2.479404103	Col0_MD187_3_GFP	Stream4	threshold20	22_05_05	x0	0.004874102	slow
1351	1351	-2.010901645	Col0_MD187_3_GFP	Stream4	threshold20	22_05_05	x0	0.001470299	slow
1352	1352	-2.201030452	Col0_MD187_3_GFP	Stream4	threshold20	22_05_05	x0	0.002467179	slow
1353	1353	-2.088195343	Col0_MD187_3_GFP	Stream4	threshold20	22_05_05	x0	0.007193481	slow
1354	1354	-2.134911687	Col0_MD187_3_GFP	Stream4	threshold20	22_05_05	x0	0.126998183	slow
1355	1355	-2.204035422	Col0_MD187_3_GFP	Stream4	threshold20	22_05_05	x0	0.009442906	slow
1356	1356	-2.976843293	Col0_MD187_3_GFP	Stream4	threshold20	22_05_05	x0	0.023348326	slow
1357	1357	-2.273397869	Col0_MD187_3_GFP	Stream4	threshold20	22_05_05	x0	0.003105296	slow
1358	1358	-2.053202854	Col0_MD187_3_GFP	Stream4	threshold20	22_05_05	x0	0.004051449	slow
1359	1359	-2.285507691	Col0_MD187_3_GFP	Stream4	threshold20	22_05_05	x0	0.006412644	slow
1360	1360	-2.113512127	Col0_MD187_3_GFP	Stream4	threshold20	22_05_05	x0	0.006489656	slow
1361	1361	-3.321273421	Col0_MD187_3_GFP	Stream4	threshold20	22_05_05	x0	0.018061082	slow
1362	1362	-2.388914193	Col0_MD187_3_GFP	Stream4	threshold20	22_05_05	x0	0.006122033	slow
1363	1363	-2.074677376	Col0_MD187_3_GFP	Stream4	threshold20	22_05_05	x0	0.012600177	slow
1364	1364	-2.330068708	Col0_MD187_3_GFP	Stream4	threshold20	22_05_05	x0	0.004836235	slow
1365	1365	-4.029083928	Col0_MD187_3_GFP	Stream4	threshold20	22_05_05	x0	0.004121385	slow
1366	1366	-2.459982313	Col0_MD187_3_GFP	Stream4	threshold20	22_05_05	x0	0.009431249	slow
1367	1367	-3.209567413	Col0_MD187_3_GFP	Stream4	threshold20	22_05_05	x0	0.006101006	slow
1368	1368	-3.476890434	Col0_MD187_3_GFP	Stream4	threshold20	22_05_05	x0	0.004657573	slow
1369	1369	-2.045499749	Col0_MD187_3_GFP	Stream4	threshold20	22_05_05	x0	0.00892517	slow
1370	1370	-2.12548582	Col0_MD187_3_GFP	Stream4	threshold20	22_05_05	x0	0.030172971	slow
1371	1371	-2.074078738	Col0_MD187_3_GFP	Stream4	threshold20	22_05_05	x0	0.012219672	slow
1372	1372	-2.382892156	Col0_MD187_3_GFP	Stream4	threshold20	22_05_05	x0	0.012575631	slow
1373	1373	-2.068023304	Col0_MD187_3_GFP	Stream4	threshold20	22_05_05	x0	0.001629367	slow
1374	1374	-2.036576354	Col0_MD187_3_GFP	Stream4	threshold20	22_05_05	x0	0.006428517	slow
1375	1375	-2.370655351	Col0_MD187_3_GFP	Stream4	threshold20	22_05_05	x0	0.019070314	slow
1376	1376	-3.300483777	Col0_MD187_3_GFP	Stream4	threshold20	22_05_05	x0	0.016579025	slow
1377	1377	-2.571475502	Col0_MD187_3_GFP	Stream4	threshold20	22_05_05	x0	0.007411404	slow
1378	1378	-2.344112758	Col0_MD187_3_GFP	Stream4	threshold20	22_05_05	x0	0.033562035	slow
1379	1379	-3.50192509	Col0_MD187_3_GFP	Stream4	threshold20	22_05_05	x0	0.017500393	slow
1380	1380	-2.5274539	Col0_MD187_3_GFP	Stream4	threshold20	22_05_05	x0	0.00975933	slow
1381	1381	-2.623388229	Col0_MD187_3_GFP	Stream4	threshold20	22_05_05	x0	0.001442475	slow
1382	1382	-2.336880403	Col0_MD187_3_GFP	Stream4	threshold20	22_05_05	x0	0.017147934	slow
1383	1383	-2.925956857	Col0_MD187_3_GFP	Stream4	threshold20	22_05_05	x0	0.005712473	slow
1384	1384	-2.096887232	Col0_MD187_3_GFP	Stream4	threshold20	22_05_05	x0	-0.000106968	slow
1385	1385	-2.334384507	Col0_MD187_3_GFP	Stream4	threshold20	22_05_05	x0	0.011245222	slow
1386	1386	-2.069662652	Col0_MD187_3_GFP	Stream4	threshold20	22_05_05	x0	0.009547183	slow
1387	1387	-2.41587472	Col0_MD187_3_GFP	Stream4	threshold20	22_05_05	x0	0.01936432	slow
1388	1388	-2.138896312	Col0_MD187_3_GFP	Stream4	threshold20	22_05_05	x0	0.008028097	slow
1389	1389	-2.282932342	Col0_MD187_3_GFP	Stream4	threshold20	22_05_05	x0	0.013429578	slow
1390	1390	-4.131277187	Col0_MD187_3_GFP	Stream4	threshold20	22_05_05	x0	0.009254348	slow
1391	1391	-2.335192262	Col0_MD187_3_GFP	Stream4	threshold20	22_05_05	x0	0.0238298	slow
1392	1392	-2.382364419	Col0_MD187_3_GFP	Stream4	threshold20	22_05_05	x0	0.00100658	slow
1393	1393	-2.119361021	Col0_MD187_3_GFP	Stream4	threshold20	22_05_05	x0	0.003502003	slow
1394	1394	-2.154051529	Col0_MD187_3_GFP	Stream4	threshold20	22_05_05	x0	0.01433517	slow
1395	1395	-2.09257323	Col0_MD187_3_GFP	Stream4	threshold20	22_05_05	x0	0.028875915	slow
1396	1396	-2.456319342	Col0_MD187_3_GFP	Stream4	threshold20	22_05_05	x0	0.018155399	slow
1397	1397	-2.005127519	Col0_MD187_3_GFP	Stream4	threshold20	22_05_05	x0	0.002524415	slow
1398	1398	-2.701418297	Col0_MD187_3_GFP	Stream4	threshold20	22_05_05	x0	0.012421286	slow
1399	1399	-2.760896263	Col0_MD187_3_GFP	Stream4	threshold20	22_05_05	x0	0.03617891	slow
1400	1400	-2.450126043	Col0_MD187_3_GFP	Stream4	threshold20	22_05_05	x0	0.015094121	slow
1401	1401	-2.001967739	Col0_MD187_3_GFP	Stream4	threshold20	22_05_05	x0	-0.001824996	slow
1402	1402	-2.007536	Col0_MD187_3_GFP	Stream4	threshold20	22_05_05	x0	0.010168616	slow
1403	1403	-2.195691101	Col0_MD187_3_GFP	Stream4	threshold20	22_05_05	x0	0.008721152	slow
1404	1404	-2.015412046	Col0_MD187_3_GFP	Stream4	threshold20	22_05_05	x0	0.006799589	slow
1405	1405	-3.920476594	Col0_MD187_3_GFP	Stream4	threshold20	22_05_05	x0	0.06806099	slow
1406	1406	-2.6292274	Col0_MD187_3_GFP	Stream4	threshold20	22_05_05	x0	0.060197848	slow
1407	1407	-2.031318731	Col0_MD187_3_GFP	Stream4	threshold20	22_05_05	x0	0.017477144	slow
1408	1408	-2.3732001	Col0_MD187_3_GFP	Stream4	threshold20	22_05_05	x0	0.026097622	slow
1409	1409	-2.391341042	Col0_MD187_3_GFP	Stream4	threshold20	22_05_05	x0	0.153839979	slow
1410	1410	-2.318213797	Col0_MD187_3_GFP	Stream4	threshold20	22_05_05	x0	0.007647564	slow
1411	1411	-2.047987165	Col0_MD187_3_GFP	Stream4	threshold20	22_05_05	x0	0.013381587	slow
1412	1412	-2.490418355	Col0_MD187_3_GFP	Stream4	threshold20	22_05_05	x0	0.009824897	slow
1413	1413	-2.287150355	Col0_MD187_3_GFP	Stream4	threshold20	22_05_05	x0	0.004820421	slow
1414	1414	-2.067460449	Col0_MD187_3_GFP	Stream4	threshold20	22_05_05	x0	0.001907989	slow
1415	1415	-3.353295528	Col0_MD187_3_GFP	Stream4	threshold20	22_05_05	x0	0.005360933	slow
1416	1416	-2.058400344	Col0_MD187_3_GFP	Stream4	threshold20	22_05_05	x0	0.003354887	slow
1417	1417	-2.273758825	Col0_MD187_3_GFP	Stream4	threshold20	22_05_05	x0	0.003710378	slow
1418	1418	-2.532605905	Col0_MD187_3_GFP	Stream4	threshold20	22_05_05	x0	0.027068678	slow
1419	1419	-2.476235042	Col0_MD187_3_GFP	Stream4	threshold20	22_05_05	x0	0.00569182	slow
1420	1420	-2.395114074	Col0_MD187_3_GFP	Stream4	threshold20	22_05_05	x0	0.002713872	slow
1421	1421	-2.240136361	Col0_MD187_3_GFP	Stream4	threshold20	22_05_05	x0	0.073593268	slow
1422	1422	-2.654513323	Col0_MD187_3_GFP	Stream4	threshold20	22_05_05	x0	0.008906874	slow
1423	1423	-2.211468791	Col0_MD187_3_GFP	Stream4	threshold20	22_05_05	x0	0.002051594	slow
1424	1424	-2.225702337	Col0_MD187_3_GFP	Stream4	threshold20	22_05_05	x0	0.007851587	slow
1425	1425	-2.443306675	Col0_MD187_3_GFP	Stream4	threshold20	22_05_05	x0	0.010745476	slow
1426	1426	-2.570041643	Col0_MD187_3_GFP	Stream4	threshold20	22_05_05	x0	0.001595526	slow
1427	1427	-2.295180117	Col0_MD187_3_GFP	Stream4	threshold20	22_05_05	x0	0.002741666	slow
1428	1428	-2.234451052	Col0_MD187_3_GFP	Stream4	threshold20	22_05_05	x0	0.006000357	slow
1429	1429	-2.755458121	Col0_MD187_3_GFP	Stream4	threshold20	22_05_05	x0	0.004007884	slow
1430	1430	-2.091844814	Col0_MD187_3_GFP	Stream4	threshold20	22_05_05	x0	0.008458038	slow
1431	1431	-2.188588001	Col0_MD187_3_GFP	Stream4	threshold20	22_05_05	x0	0.005377885	slow
1432	1432	-2.021978636	Col0_MD187_3_GFP	Stream4	threshold20	22_05_05	x0	0.007984769	slow
1433	1433	-2.313068527	Col0_MD187_3_GFP	Stream4	threshold20	22_05_05	x0	0.010252714	slow
1434	1434	-3.694746587	Col0_MD187_3_GFP	Stream4	threshold20	22_05_05	x0	0.02294842	slow
1435	1435	-2.542161961	Col0_MD187_3_GFP	Stream4	threshold20	22_05_05	x0	0.014031609	slow
1436	1436	-2.176502148	Col0_MD187_3_GFP	Stream4	threshold20	22_05_05	x0	0.013827251	slow
1437	1437	-2.20184064	Col0_MD187_3_GFP	Stream4	threshold20	22_05_05	x0	0.004272396	slow
1438	1438	-2.003748804	Col0_MD187_3_GFP	Stream4	threshold20	22_05_05	x0	0.009180618	slow
1439	1439	-2.306284944	Col0_MD187_3_GFP	Stream4	threshold20	22_05_05	x0	0.018591098	slow
1440	1440	-2.183998393	Col0_MD187_3_GFP	Stream4	threshold20	22_05_05	x0	0.001987645	slow
1441	1441	-2.099449736	Col0_MD187_3_GFP	Stream4	threshold20	22_05_05	x0	0.009229542	slow
1442	1442	-2.000524764	Col0_MD187_3_GFP	Stream4	threshold20	22_05_05	x0	0.013403829	slow
1443	1443	-2.341524336	Col0_MD187_3_GFP	Stream4	threshold20	22_05_05	x0	0.024400722	slow
1444	1444	-2.421032558	Col0_MD187_3_GFP	Stream4	threshold20	22_05_05	x0	0.005770808	slow
1445	1445	-2.020250123	Col0_MD187_3_GFP	Stream4	threshold20	22_05_05	x0	0.005389051	slow
1446	1446	-2.610342077	Col0_MD187_3_GFP	Stream4	threshold20	22_05_05	x0	0.007913007	slow
1447	1447	-2.455270987	Col0_MD187_3_GFP	Stream4	threshold20	22_05_05	x0	0.005365748	slow
1448	1448	-2.175666547	Col0_MD187_3_GFP	Stream4	threshold20	22_05_05	x0	0.003423387	slow
1449	1449	-2.018282354	Col0_MD187_3_GFP	Stream4	threshold20	22_05_05	x0	0.005973346	slow
1450	1450	-2.064190335	Col0_MD187_3_GFP	Stream4	threshold20	22_05_05	x0	0.005454086	slow
1451	1451	-2.389947008	Col0_MD187_3_GFP	Stream4	threshold20	22_05_05	x0	0.004477823	slow
1452	1452	-2.236622441	Col0_MD187_3_GFP	Stream4	threshold20	22_05_05	x0	0.016104028	slow
1453	1453	-2.343720284	Col0_MD187_3_GFP	Stream4	threshold20	22_05_05	x0	0.010586901	slow
1454	1454	-2.073424004	Col0_MD187_3_GFP	Stream4	threshold20	22_05_05	x0	0.019993527	slow
1455	1455	-2.066084295	Col0_MD187_3_GFP	Stream4	threshold20	22_05_05	x0	0.010465544	slow
1456	1456	-2.355716416	Col0_MD187_3_GFP	Stream4	threshold20	22_05_05	x0	0.009168125	slow
1457	1457	-3.482003793	Col0_MD187_3_GFP	Stream4	threshold20	22_05_05	x0	0.010627949	slow
1458	1458	-2.035551385	Col0_MD187_3_GFP	Stream4	threshold20	22_05_05	x0	0.006825734	slow
1459	1459	-2.15812416	Col0_MD187_3_GFP	Stream4	threshold20	22_05_05	x0	0.004715433	slow
1460	1460	-2.11766599	Col0_MD187_3_GFP	Stream4	threshold20	22_05_05	x0	0.06098447	slow
1461	1461	-2.781275305	Col0_MD187_3_GFP	Stream4	threshold20	22_05_05	x0	0.0018733	slow
1462	1462	-2.406473946	Col0_MD187_3_GFP	Stream4	threshold20	22_05_05	x0	0.008153548	slow
1463	1463	-2.587891306	Col0_MD187_3_GFP	Stream4	threshold20	22_05_05	x0	0.022757914	slow
1464	1464	-2.032034726	Col0_MD187_3_GFP	Stream4	threshold20	22_05_05	x0	0.062361841	slow
1465	1465	-2.508814701	Col0_MD187_3_GFP	Stream4	threshold20	22_05_05	x0	0.004354363	slow
1466	1466	-2.272205596	Col0_MD187_3_GFP	Stream4	threshold20	22_05_05	x0	0.007476773	slow
1467	1467	-2.625683922	Col0_MD187_3_GFP	Stream4	threshold20	22_05_05	x0	0.014951898	slow
1468	1468	-2.032229909	Col0_MD187_3_GFP	Stream4	threshold20	22_05_05	x0	0.010156839	slow
1469	1469	-2.345750442	Col0_MD187_3_GFP	Stream4	threshold20	22_05_05	x0	0.014805844	slow
1470	1470	-2.201377802	Col0_MD187_3_GFP	Stream4	threshold20	22_05_05	x0	0.009169257	slow
1471	1471	-2.133399765	Col0_MD187_3_GFP	Stream4	threshold20	22_05_05	x0	0.004079144	slow
1472	1472	-2.424259749	Col0_MD187_3_GFP	Stream4	threshold20	22_05_05	x0	0.011503894	slow
1473	1473	-2.243056145	Col0_MD187_3_GFP	Stream4	threshold20	22_05_05	x0	0.00462604	slow
1474	1474	-2.340466308	Col0_MD187_3_GFP	Stream4	threshold20	22_05_05	x0	0.00049139	slow
1475	1475	-3.226957025	Col0_MD187_3_GFP	Stream4	threshold20	22_05_05	x0	0.009304148	slow
1476	1476	-2.100347318	Col0_MD187_3_GFP	Stream4	threshold20	22_05_05	x0	0.003860718	slow
1477	1477	-2.355283127	Col0_MD187_3_GFP	Stream4	threshold20	22_05_05	x0	0.008460717	slow
1478	1478	-2.362785703	Col0_MD187_3_GFP	Stream4	threshold20	22_05_05	x0	0.015279625	slow
1479	1479	-2.074072084	Col0_MD187_3_GFP	Stream4	threshold20	22_05_05	x0	0.007540367	slow
1480	1480	-2.966911786	Col0_MD187_3_GFP	Stream4	threshold20	22_05_05	x0	0.042426276	slow
1481	1481	-2.120138822	Col0_MD187_3_GFP	Stream4	threshold20	22_05_05	x0	0.005167012	slow
1482	1482	-2.617799033	Col0_MD187_3_GFP	Stream4	threshold20	22_05_05	x0	0.003543499	slow
1483	1483	-2.222488981	Col0_MD187_3_GFP	Stream4	threshold20	22_05_05	x0	0.009152613	slow
1484	1484	-2.266068985	Col0_MD187_3_GFP	Stream4	threshold20	22_05_05	x0	0.020523828	slow
1485	1485	-2.041877404	Col0_MD187_3_GFP	Stream4	threshold20	22_05_05	x0	0.029696933	slow
1486	1486	-2.140780843	Col0_MD187_3_GFP	Stream4	threshold20	22_05_05	x0	0.001463569	slow
1487	1487	-2.190563133	Col0_MD187_3_GFP	Stream4	threshold20	22_05_05	x0	0.012159077	slow
1488	1488	-2.561149733	Col0_MD187_3_GFP	Stream4	threshold20	22_05_05	x0	0.007024862	slow
1489	1489	-2.213592706	Col0_MD187_3_GFP	Stream4	threshold20	22_05_05	x0	0.014171377	slow
1490	1490	-3.330651301	Col0_MD187_3_GFP	Stream4	threshold20	22_05_05	x0	0.005393927	slow
1491	1491	-2.869896342	Col0_MD187_3_GFP	Stream4	threshold20	22_05_05	x0	0.00424737	slow
1492	1492	-2.211428169	Col0_MD187_3_GFP	Stream4	threshold20	22_05_05	x0	0.019939891	slow
1493	1493	-2.04612282	Col0_MD187_3_GFP	Stream4	threshold20	22_05_05	x0	-0.000950181	slow
1494	1494	-2.179734446	Col0_MD187_3_GFP	Stream4	threshold20	22_05_05	x0	0.009315502	slow
1495	1495	-2.522481258	Col0_MD187_3_GFP	Stream4	threshold20	22_05_05	x0	0.004589989	slow
1496	1496	-2.225294933	Col0_MD187_3_GFP	Stream4	threshold20	22_05_05	x0	0.000375857	slow
1497	1497	-2.149758237	Col0_MD187_3_GFP	Stream4	threshold20	22_05_05	x0	0.033899102	slow
1498	1498	-3.611845499	Col0_MD187_3_GFP	Stream4	threshold20	22_05_05	x0	0.023715179	slow
1499	1499	-2.019294221	Col0_MD187_3_GFP	Stream4	threshold20	22_05_05	x0	0.001553381	slow
1500	1500	-2.0675409	Col0_MD187_3_GFP	Stream4	threshold20	22_05_05	x0	0.014750333	slow
1501	1501	-2.142314208	Col0_MD187_3_GFP	Stream4	threshold20	22_05_05	x0	0.017400009	slow
1502	1502	-2.357775763	Col0_MD187_3_GFP	Stream4	threshold20	22_05_05	x0	0.009460632	slow
1503	1503	-2.205271479	Col0_MD187_3_GFP	Stream4	threshold20	22_05_05	x0	0.026430767	slow
1504	1504	-2.241254006	Col0_MD187_3_GFP	Stream4	threshold20	22_05_05	x0	0.010132199	slow
1505	1505	-2.141744412	Col0_MD187_3_GFP	Stream4	threshold20	22_05_05	x0	0.010292596	slow
1506	1506	-2.062705841	Col0_MD187_3_GFP	Stream4	threshold20	22_05_05	x0	0.013808562	slow
1507	1507	-2.480990304	Col0_MD187_3_GFP	Stream4	threshold20	22_05_05	x0	0.023122597	slow
1508	1508	-2.077208532	Col0_MD187_3_GFP	Stream4	threshold20	22_05_05	x0	0.001951976	slow
1509	1509	-2.503480151	Col0_MD187_3_GFP	Stream4	threshold20	22_05_05	x0	0.001424234	slow
1510	1510	-3.370029761	Col0_MD187_3_GFP	Stream4	threshold20	22_05_05	x0	0.031859265	slow
1511	1511	-2.526977365	Col0_MD187_3_GFP	Stream4	threshold20	22_05_05	x0	0.01230194	slow
1512	1512	-2.112670049	Col0_MD187_3_GFP	Stream4	threshold20	22_05_05	x0	0.003798982	slow
1513	1513	-2.454194273	Col0_MD187_3_GFP	Stream4	threshold20	22_05_05	x0	0.01151086	slow
1514	1514	-2.087382563	Col0_MD187_3_GFP	Stream4	threshold20	22_05_05	x0	0.005953481	slow
1515	1515	-3.439456853	Col0_MD187_3_GFP	Stream4	threshold20	22_05_05	x0	0.016515029	slow
1516	1516	-2.26038403	Col0_MD187_3_GFP	Stream4	threshold20	22_05_05	x0	0.020856973	slow
1517	1517	-2.006841169	Col0_MD187_3_GFP	Stream4	threshold20	22_05_05	x0	0.021925958	slow
1518	1518	-3.136321606	Col0_MD187_3_GFP	Stream4	threshold20	22_05_05	x0	0.006653078	slow
1519	1519	-2.098084891	Col0_MD187_3_GFP	Stream4	threshold20	22_05_05	x0	0.003859624	slow
1520	1520	-2.248414679	Col0_MD187_3_GFP	Stream4	threshold20	22_05_05	x0	0.024684962	slow
1521	1521	-2.256664341	Col0_MD187_3_GFP	Stream4	threshold20	22_05_05	x0	-0.000125084	slow
1522	1522	-2.434650349	Col0_MD187_3_GFP	Stream4	threshold20	22_05_05	x0	0.00339878	slow
1523	1523	-2.176791439	Col0_MD187_3_GFP	Stream4	threshold20	22_05_05	x0	0.030170874	slow
1524	1524	-2.246182031	Col0_MD187_3_GFP	Stream4	threshold20	22_05_05	x0	0.008611357	slow
1525	1525	-2.471223343	Col0_MD187_3_GFP	Stream4	threshold20	22_05_05	x0	0.007160161	slow
1526	1526	-2.615072419	Col0_MD187_3_GFP	Stream4	threshold20	22_05_05	x0	0.006102964	slow
1527	1527	-3.586184311	Col0_MD187_3_GFP	Stream4	threshold20	22_05_05	x0	0.00705905	slow
1528	1528	-2.439769322	Col0_MD187_3_GFP	Stream4	threshold20	22_05_05	x0	0.008931096	slow
1529	1529	-2.183106557	Col0_MD187_3_GFP	Stream4	threshold20	22_05_05	x0	0.042764974	slow
1530	1530	-2.355940528	Col0_MD187_3_GFP	Stream4	threshold20	22_05_05	x0	0.008409313	slow
1531	1531	-2.257877534	Col0_MD187_3_GFP	Stream4	threshold20	22_05_05	x0	0.060969339	slow
1532	1532	-3.127025058	Col0_MD187_3_GFP	Stream4	threshold20	22_05_05	x0	0.003240598	slow
1533	1533	-2.066659345	Col0_MD187_3_GFP	Stream4	threshold20	22_05_05	x0	0.001339307	slow
1534	1534	-2.15701599	Col0_MD187_3_GFP	Stream4	threshold20	22_05_05	x0	0.001428868	slow
1535	1535	-2.10966961	Col0_MD187_3_GFP	Stream4	threshold20	22_05_05	x0	0.017436459	slow
1536	1536	-2.191146238	Col0_MD187_3_GFP	Stream4	threshold20	22_05_05	x0	0.004905589	slow
1537	1537	-2.262501596	Col0_MD187_3_GFP	Stream4	threshold20	22_05_05	x0	0.004370605	slow
1538	1538	-2.359156545	Col0_MD187_3_GFP	Stream4	threshold20	22_05_05	x0	0.039016549	slow
1539	1539	-2.13913358	Col0_MD187_3_GFP	Stream4	threshold20	22_05_05	x0	0.001452733	slow
1540	1540	-2.545145917	Col0_MD187_3_GFP	Stream4	threshold20	22_05_05	x0	0.005274256	slow
1541	1541	-2.168176027	Col0_MD187_3_GFP	Stream4	threshold20	22_05_05	x0	0.011591941	slow
1542	1542	-2.157065805	Col0_MD187_3_GFP	Stream4	threshold20	22_05_05	x0	0.005743675	slow
1543	1543	-2.006115288	Col0_MD187_3_GFP	Stream4	threshold20	22_05_05	x0	0.008510016	slow
1544	1544	-2.116440288	Col0_MD187_3_GFP	Stream4	threshold20	22_05_05	x0	0.013659685	slow
1545	1545	-2.124554319	Col0_MD187_3_GFP	Stream4	threshold20	22_05_05	x0	0.005971505	slow
1546	1546	-2.053663675	Col0_MD187_3_GFP	Stream4	threshold20	22_05_05	x0	0.021205034	slow
1547	1547	-2.261573655	Col0_MD187_3_GFP	Stream4	threshold20	22_05_05	x0	0.004547346	slow
1548	1548	-2.714524489	Col0_MD187_3_GFP	Stream4	threshold20	22_05_05	x0	0.008021272	slow
1549	1549	-2.396595983	Col0_MD187_3_GFP	Stream4	threshold20	22_05_05	x0	0.011223069	slow
1550	1550	-2.130558849	Col0_MD187_3_GFP	Stream4	threshold20	22_05_05	x0	0.047741119	slow
1551	1551	-2.00294985	Col0_MD187_3_GFP	Stream4	threshold20	22_05_05	x0	0.005103605	slow
1552	1552	-2.583695099	Col0_MD187_3_GFP	Stream4	threshold20	22_05_05	x0	0.056389926	slow
1553	1553	-3.434992069	Col0_MD187_3_GFP	Stream4	threshold20	22_05_05	x0	0.012686146	slow
1554	1554	-2.069765724	Col0_MD187_3_GFP	Stream4	threshold20	22_05_05	x0	0.007704771	slow
1555	1555	-3.170736878	Col0_MD187_3_GFP	Stream4	threshold20	22_05_05	x0	0.027404764	slow
1556	1556	-2.156138232	Col0_MD187_3_GFP	Stream4	threshold20	22_05_05	x0	0.012231275	slow
1557	1557	-2.220876102	Col0_MD187_3_GFP	Stream4	threshold20	22_05_05	x0	0.004113064	slow
1558	1558	-2.026496071	Col0_MD187_3_GFP	Stream4	threshold20	22_05_05	x0	0.006878819	slow
1559	1559	-2.977415272	Col0_MD187_3_GFP	Stream4	threshold20	22_05_05	x0	0.004219658	slow
1560	1560	-2.13275682	Col0_MD187_3_GFP	Stream4	threshold20	22_05_05	x0	0.008157197	slow
1561	1561	-2.416190171	Col0_MD187_3_GFP	Stream4	threshold20	22_05_05	x0	0.003652337	slow
1562	1562	-2.101835182	Col0_MD187_3_GFP	Stream4	threshold20	22_05_05	x0	0.010599124	slow
1563	1563	-2.409720733	Col0_MD187_3_GFP	Stream4	threshold20	22_05_05	x0	0.021113291	slow
1564	1564	-2.066815429	Col0_MD187_3_GFP	Stream4	threshold20	22_05_05	x0	0.009137471	slow
1565	1565	-2.379181909	Col0_MD187_3_GFP	Stream4	threshold20	22_05_05	x0	0.007028375	slow
1566	1566	-2.24487287	Col0_MD187_3_GFP	Stream4	threshold20	22_05_05	x0	0.02670249	slow
1567	1567	-2.119968706	Col0_MD187_3_GFP	Stream4	threshold20	22_05_05	x0	0.00409124	slow
1568	1568	-2.491314726	Col0_MD187_3_GFP	Stream4	threshold20	22_05_05	x0	0.014068334	slow
1569	1569	-2.770562697	Col0_MD187_3_GFP	Stream4	threshold20	22_05_05	x0	0.014883283	slow
1570	1570	-2.424466662	Col0_MD187_3_GFP	Stream4	threshold20	22_05_05	x0	0.042462972	slow
1571	1571	-2.191905207	Col0_MD187_3_GFP	Stream4	threshold20	22_05_05	x0	0.020550672	slow
1572	1572	-2.185271617	Col0_MD187_3_GFP	Stream4	threshold20	22_05_05	x0	0.020855982	slow
1573	1573	-2.048700269	Col0_MD187_3_GFP	Stream4	threshold20	22_05_05	x0	0.011064183	slow
1574	1574	-2.622487856	Col0_MD187_3_GFP	Stream4	threshold20	22_05_05	x0	0.003269977	slow
1575	1575	-2.037758438	Col0_MD187_3_GFP	Stream4	threshold20	22_05_05	x0	0.025759765	slow
1576	1576	-2.258847961	Col0_MD187_3_GFP	Stream4	threshold20	22_05_05	x0	0.010164577	slow
1577	1577	-2.75771069	Col0_MD187_3_GFP	Stream4	threshold20	22_05_05	x0	0.014256358	slow
1578	1578	-2.229913741	Col0_MD187_3_GFP	Stream4	threshold20	22_05_05	x0	0.005611278	slow
1579	1579	-2.072207838	Col0_MD187_3_GFP	Stream4	threshold20	22_05_05	x0	0.011452561	slow
1580	1580	-3.07687739	Col0_MD187_3_GFP	Stream4	threshold20	22_05_05	x0	0.012662715	slow
1581	1581	-2.50756249	Col0_MD187_3_GFP	Stream4	threshold20	22_05_05	x0	0.003452504	slow
1582	1582	-2.102885092	Col0_MD187_3_GFP	Stream4	threshold20	22_05_05	x0	0.004470984	slow
1583	1583	-2.160915228	Col0_MD187_3_GFP	Stream4	threshold20	22_05_05	x0	0.013159544	slow
1584	1584	-2.369119703	Col0_MD187_3_GFP	Stream4	threshold20	22_05_05	x0	0.016829032	slow
1585	1585	-2.446851128	Col0_MD187_3_GFP	Stream4	threshold20	22_05_05	x0	0.005179285	slow
1586	1586	-2.472542571	Col0_MD187_3_GFP	Stream4	threshold20	22_05_05	x0	0.011912681	slow
1587	1587	-2.117839669	Col0_MD187_3_GFP	Stream4	threshold20	22_05_05	x0	0.028704555	slow
1588	1588	-2.358892415	Col0_MD187_3_GFP	Stream4	threshold20	22_05_05	x0	0.002966031	slow
1589	1589	-2.173199678	Col0_MD187_3_GFP	Stream4	threshold20	22_05_05	x0	0.008852283	slow
1590	1590	-3.692925874	Col0_MD187_3_GFP	Stream4	threshold20	22_05_05	x0	0.008312151	slow
1591	1591	-2.572065639	Col0_MD187_3_GFP	Stream4	threshold20	22_05_05	x0	0.006121782	slow
1592	1592	-2.774956462	Col0_MD187_3_GFP	Stream4	threshold20	22_05_05	x0	0.016675736	slow
1593	1593	-2.034165353	Col0_MD187_3_GFP	Stream4	threshold20	22_05_05	x0	0.017795034	slow
1594	1594	-2.503311563	Col0_MD187_3_GFP	Stream4	threshold20	22_05_05	x0	0.020867567	slow
1595	1595	-2.168439785	Col0_MD187_3_GFP	Stream4	threshold20	22_05_05	x0	0.017353332	slow
1596	1596	-2.174551992	Col0_MD187_3_GFP	Stream4	threshold20	22_05_05	x0	0.006782013	slow
1597	1597	-2.233213416	Col0_MD187_3_GFP	Stream4	threshold20	22_05_05	x0	0.008523931	slow
1598	1598	-2.745735268	Col0_MD187_3_GFP	Stream4	threshold20	22_05_05	x0	0.011025315	slow
1599	1599	-2.113734433	Col0_MD187_3_GFP	Stream4	threshold20	22_05_05	x0	0.014451338	slow
1600	1600	-2.299541978	Col0_MD187_3_GFP	Stream4	threshold20	22_05_05	x0	0.00321686	slow
1601	1601	-2.056788753	Col0_MD187_3_GFP	Stream4	threshold20	22_05_05	x0	0.010314151	slow
1602	1602	-2.910790342	Col0_MD187_3_GFP	Stream4	threshold20	22_05_05	x0	0.027384986	slow
1603	1603	-2.251169883	Col0_MD187_3_GFP	Stream4	threshold20	22_05_05	x0	0.001524563	slow
1604	1604	-2.814425962	Col0_MD187_3_GFP	Stream4	threshold20	22_05_05	x0	0.049718043	slow
1605	1605	-2.700446107	Col0_MD187_3_GFP	Stream4	threshold20	22_05_05	x0	0.004133594	slow
1606	1606	-2.020481869	Col0_MD187_3_GFP	Stream4	threshold20	22_05_05	x0	0.007012079	slow
1607	1607	-3.964090501	Col0_MD187_3_GFP	Stream4	threshold20	22_05_05	x0	0.006182389	slow
1608	1608	-2.36498399	Col0_MD187_3_GFP	Stream4	threshold20	22_05_05	x0	0.009267668	slow
1609	1609	-2.007774832	Col0_MD187_3_GFP	Stream4	threshold20	22_05_05	x0	0.011041022	slow
1610	1610	-2.346067306	Col0_MD187_3_GFP	Stream4	threshold20	22_05_05	x0	0.013005817	slow
1611	1611	-2.070016521	Col0_MD187_3_GFP	Stream4	threshold20	22_05_05	x0	0.014974065	slow
1612	1612	-2.163578885	Col0_MD187_3_GFP	Stream4	threshold20	22_05_05	x0	0.002971216	slow
1613	1613	-2.095824329	Col0_MD187_3_GFP	Stream4	threshold20	22_05_05	x0	0.01590755	slow
1614	1614	-2.215784271	Col0_MD187_3_GFP	Stream4	threshold20	22_05_05	x0	0.011870071	slow
1615	1615	-2.205631	Col0_MD187_3_GFP	Stream4	threshold20	22_05_05	x0	0.060178944	slow
1616	1616	-2.285689972	Col0_MD187_3_GFP	Stream4	threshold20	22_05_05	x0	0.039031798	slow
1617	1617	-2.11924509	Col0_MD187_3_GFP	Stream5	threshold20	22_05_05	x0	0.009009386	slow
1618	1618	-2.025555165	Col0_MD187_3_GFP	Stream5	threshold20	22_05_05	x0	0.004607191	slow
1619	1619	-2.022985705	Col0_MD187_3_GFP	Stream5	threshold20	22_05_05	x0	0.017572902	slow
1620	1620	-2.254775699	Col0_MD187_3_GFP	Stream5	threshold20	22_05_05	x0	0.003418134	slow
1621	1621	-2.220858835	Col0_MD187_3_GFP	Stream5	threshold20	22_05_05	x0	0.010710196	slow
1622	1622	-2.099116322	Col0_MD187_3_GFP	Stream5	threshold20	22_05_05	x0	0.005664933	slow
1623	1623	-2.534722406	Col0_MD187_3_GFP	Stream5	threshold20	22_05_05	x0	0.001693286	slow
1624	1624	-2.099997325	Col0_MD187_3_GFP	Stream5	threshold20	22_05_05	x0	2.21e-05	slow
1625	1625	-2.406743324	Col0_MD187_3_GFP	Stream5	threshold20	22_05_05	x0	0.012488793	slow
1626	1626	-2.188870118	Col0_MD187_3_GFP	Stream5	threshold20	22_05_05	x0	0.002190136	slow
1627	1627	-2.427895078	Col0_MD187_3_GFP	Stream5	threshold20	22_05_05	x0	0.003993538	slow
1628	1628	-2.233604065	Col0_MD187_3_GFP	Stream5	threshold20	22_05_05	x0	0.012464663	slow
1629	1629	-2.15354476	Col0_MD187_3_GFP	Stream5	threshold20	22_05_05	x0	0.010739277	slow
1630	1630	-2.029200888	Col0_MD187_3_GFP	Stream5	threshold20	22_05_05	x0	0.004305917	slow
1631	1631	-2.059146583	Col0_MD187_3_GFP	Stream5	threshold20	22_05_05	x0	0.001953157	slow
1632	1632	-2.520878838	Col0_MD187_3_GFP	Stream5	threshold20	22_05_05	x0	0.008111414	slow
1633	1633	-2.823385472	Col0_MD187_3_GFP	Stream5	threshold20	22_05_05	x0	0.001604163	slow
1634	1634	-2.553859307	Col0_MD187_3_GFP	Stream5	threshold20	22_05_05	x0	0.002203077	slow
1635	1635	-2.227607409	Col0_MD187_3_GFP	Stream5	threshold20	22_05_05	x0	0.025501747	slow
1636	1636	-3.036049967	Col0_MD187_3_GFP	Stream5	threshold20	22_05_05	x0	0.021327465	slow
1637	1637	-2.693196221	Col0_MD187_3_GFP	Stream5	threshold20	22_05_05	x0	0.014022787	slow
1638	1638	-2.538485944	Col0_MD187_3_GFP	Stream5	threshold20	22_05_05	x0	0.010193522	slow
1639	1639	-2.138093473	Col0_MD187_3_GFP	Stream5	threshold20	22_05_05	x0	0.00648636	slow
1640	1640	-2.225791816	Col0_MD187_3_GFP	Stream5	threshold20	22_05_05	x0	0.006100546	slow
1641	1641	-2.24785355	Col0_MD187_3_GFP	Stream5	threshold20	22_05_05	x0	0.015634008	slow
1642	1642	-3.39632712	Col0_MD187_3_GFP	Stream5	threshold20	22_05_05	x0	0.024821109	slow
1643	1643	-2.434475641	Col0_MD187_3_GFP	Stream5	threshold20	22_05_05	x0	0.007102249	slow
1644	1644	-2.367349817	Col0_MD187_3_GFP	Stream5	threshold20	22_05_05	x0	0.004838182	slow
1645	1645	-2.017444818	Col0_MD187_3_GFP	Stream5	threshold20	22_05_05	x0	0.01103762	slow
1646	1646	-2.668957716	Col0_MD187_3_GFP	Stream5	threshold20	22_05_05	x0	0.021777226	slow
1647	1647	-2.406797741	Col0_MD187_3_GFP	Stream5	threshold20	22_05_05	x0	0.013276257	slow
1648	1648	-2.18964719	Col0_MD187_3_GFP	Stream5	threshold20	22_05_05	x0	0.007602751	slow
1649	1649	-2.407655296	Col0_MD187_3_GFP	Stream5	threshold20	22_05_05	x0	0.006538763	slow
1650	1650	-2.01680008	Col0_MD187_3_GFP	Stream5	threshold20	22_05_05	x0	0.025659121	slow
1651	1651	-2.924343397	Col0_MD187_3_GFP	Stream5	threshold20	22_05_05	x0	0.00505452	slow
1652	1652	-2.542702197	Col0_MD187_3_GFP	Stream5	threshold20	22_05_05	x0	0.005140455	slow
1653	1653	-3.116892167	Col0_MD187_3_GFP	Stream5	threshold20	22_05_05	x0	0.005682154	slow
1654	1654	-2.339703088	Col0_MD187_3_GFP	Stream5	threshold20	22_05_05	x0	0.00815738	slow
1655	1655	-2.046796923	Col0_MD187_3_GFP	Stream5	threshold20	22_05_05	x0	0.018552651	slow
1656	1656	-2.778738739	Col0_MD187_3_GFP	Stream5	threshold20	22_05_05	x0	0.008652446	slow
1657	1657	-2.898429706	Col0_MD187_3_GFP	Stream5	threshold20	22_05_05	x0	0.010176025	slow
1658	1658	-3.087338008	Col0_MD187_3_GFP	Stream5	threshold20	22_05_05	x0	0.042695276	slow
1659	1659	-2.595197709	Col0_MD187_3_GFP	Stream5	threshold20	22_05_05	x0	0.010813	slow
1660	1660	-2.374604816	Col0_MD187_3_GFP	Stream5	threshold20	22_05_05	x0	0.028331476	slow
1661	1661	-2.109792275	Col0_MD187_3_GFP	Stream5	threshold20	22_05_05	x0	0.010906107	slow
1662	1662	-2.571974073	Col0_MD187_3_GFP	Stream5	threshold20	22_05_05	x0	0.011941204	slow
1663	1663	-2.249994039	Col0_MD187_3_GFP	Stream5	threshold20	22_05_05	x0	0.003992119	slow
1664	1664	-2.35501397	Col0_MD187_3_GFP	Stream5	threshold20	22_05_05	x0	0.000491008	slow
1665	1665	-2.009186812	Col0_MD187_3_GFP	Stream5	threshold20	22_05_05	x0	0.001760342	slow
1666	1666	-2.103168277	Col0_MD187_3_GFP	Stream5	threshold20	22_05_05	x0	0.015312154	slow
1667	1667	-2.213293538	Col0_MD187_3_GFP	Stream5	threshold20	22_05_05	x0	0.004714255	slow
1668	1668	-2.018356195	Col0_MD187_3_GFP	Stream5	threshold20	22_05_05	x0	0.002985848	slow
1669	1669	-2.041539985	Col0_MD187_3_GFP	Stream5	threshold20	22_05_05	x0	0.005748431	slow
1670	1670	-2.105582349	Col0_MD187_3_GFP	Stream5	threshold20	22_05_05	x0	0.002725526	slow
1671	1671	-2.807635981	Col0_MD187_3_GFP	Stream5	threshold20	22_05_05	x0	0.008600636	slow
1672	1672	-2.492339075	Col0_MD187_3_GFP	Stream5	threshold20	22_05_05	x0	0.015299252	slow
1673	1673	-2.055320005	Col0_MD187_3_GFP	Stream5	threshold20	22_05_05	x0	0.017037122	slow
1674	1674	-2.512054199	Col0_MD187_3_GFP	Stream5	threshold20	22_05_05	x0	0.034926935	slow
1675	1675	-2.42821479	Col0_MD187_3_GFP	Stream5	threshold20	22_05_05	x0	0.014947515	slow
1676	1676	-2.169218249	Col0_MD187_3_GFP	Stream5	threshold20	22_05_05	x0	0.007666257	slow
1677	1677	-2.055274526	Col0_MD187_3_GFP	Stream5	threshold20	22_05_05	x0	0.038500421	slow
1678	1678	-2.357377413	Col0_MD187_3_GFP	Stream5	threshold20	22_05_05	x0	0.003614744	slow
1679	1679	-2.981649605	Col0_MD187_3_GFP	Stream5	threshold20	22_05_05	x0	0.000929787	slow
1680	1680	-2.586766597	Col0_MD187_3_GFP	Stream5	threshold20	22_05_05	x0	0.007159311	slow
1681	1681	-2.50249594	Col0_MD187_3_GFP	Stream5	threshold20	22_05_05	x0	0.004698432	slow
1682	1682	-2.244048719	Col0_MD187_3_GFP	Stream5	threshold20	22_05_05	x0	0.010944596	slow
1683	1683	-2.04095438	Col0_MD187_3_GFP	Stream5	threshold20	22_05_05	x0	0.002996353	slow
1684	1684	-2.294167932	Col0_MD187_3_GFP	Stream5	threshold20	22_05_05	x0	0.009270463	slow
1685	1685	-2.065986634	Col0_MD187_3_GFP	Stream5	threshold20	22_05_05	x0	0.001129353	slow
1686	1686	-2.116430867	Col0_MD187_3_GFP	Stream5	threshold20	22_05_05	x0	0.010293208	slow
1687	1687	-2.283693458	Col0_MD187_3_GFP	Stream5	threshold20	22_05_05	x0	0.011847167	slow
1688	1688	-2.244673064	Col0_MD187_3_GFP	Stream5	threshold20	22_05_05	x0	0.003334004	slow
1689	1689	-2.534202728	Col0_MD187_3_GFP	Stream5	threshold20	22_05_05	x0	0.014370757	slow
1690	1690	-2.170293009	Col0_MD187_3_GFP	Stream5	threshold20	22_05_05	x0	0.020047063	slow
1691	1691	-2.247259154	Col0_MD187_3_GFP	Stream5	threshold20	22_05_05	x0	0.05467378	slow
1692	1692	-2.52861903	Col0_MD187_3_GFP	Stream5	threshold20	22_05_05	x0	0.017824739	slow
1693	1693	-2.046873088	Col0_MD187_3_GFP	Stream5	threshold20	22_05_05	x0	0.004771965	slow
1694	1694	-2.028592585	Col0_MD187_3_GFP	Stream5	threshold20	22_05_05	x0	0.023625944	slow
1695	1695	-2.348546164	Col0_MD187_3_GFP	Stream5	threshold20	22_05_05	x0	0.016761444	slow
1696	1696	-3.283920998	Col0_MD187_3_GFP	Stream5	threshold20	22_05_05	x0	0.083040974	slow
1697	1697	-2.402664575	Col0_MD187_3_GFP	Stream5	threshold20	22_05_05	x0	0.009188967	slow
1698	1698	-2.271053836	Col0_MD187_3_GFP	Stream5	threshold20	22_05_05	x0	0.042288187	slow
1699	1699	-2.332961545	Col0_MD187_3_GFP	Stream5	threshold20	22_05_05	x0	0.003390858	slow
1700	1700	-2.017285845	Col0_MD187_3_GFP	Stream5	threshold20	22_05_05	x0	0.018156135	slow
1701	1701	-2.029107616	Col0_MD187_3_GFP	Stream5	threshold20	22_05_05	x0	0.029612227	slow
1702	1702	-2.006724923	Col0_MD187_3_GFP	Stream5	threshold20	22_05_05	x0	0.00403691	slow
1703	1703	-2.046817986	Col0_MD187_3_GFP	Stream5	threshold20	22_05_05	x0	0.007906494	slow
1704	1704	-2.235735124	Col0_MD187_3_GFP	Stream5	threshold20	22_05_05	x0	0.010395965	slow
1705	1705	-2.155980073	Col0_MD187_3_GFP	Stream5	threshold20	22_05_05	x0	0.009270004	slow
1706	1706	-2.604395955	Col0_MD187_3_GFP	Stream5	threshold20	22_05_05	x0	0.008213643	slow
1707	1707	-2.164257493	Col0_MD187_3_GFP	Stream5	threshold20	22_05_05	x0	0.090777628	slow
1708	1708	-2.12150628	Col0_MD187_3_GFP	Stream5	threshold20	22_05_05	x0	0.020899562	slow
1709	1709	-2.298971609	Col0_MD187_3_GFP	Stream5	threshold20	22_05_05	x0	0.012949236	slow
1710	1710	-2.145681451	Col0_MD187_3_GFP	Stream5	threshold20	22_05_05	x0	0.022646349	slow
1711	1711	-2.527251528	Col0_MD187_3_GFP	Stream5	threshold20	22_05_05	x0	0.00695311	slow
1712	1712	-2.274048123	Col0_MD187_3_GFP	Stream5	threshold20	22_05_05	x0	0.011121898	slow
1713	1713	-2.209591156	Col0_MD187_3_GFP	Stream5	threshold20	22_05_05	x0	0.009515225	slow
1714	1714	-2.130951381	Col0_MD187_3_GFP	Stream5	threshold20	22_05_05	x0	0.006511218	slow
1715	1715	-2.139205939	Col0_MD187_3_GFP	Stream5	threshold20	22_05_05	x0	0.013883071	slow
1716	1716	-2.111124243	Col0_MD187_3_GFP	Stream5	threshold20	22_05_05	x0	-0.000657298	slow
1717	1717	-2.792590872	Col0_MD187_3_GFP	Stream5	threshold20	22_05_05	x0	0.007241987	slow
1718	1718	-2.025283777	Col0_MD187_3_GFP	Stream5	threshold20	22_05_05	x0	0.00261936	slow
1719	1719	-2.383366561	Col0_MD187_3_GFP	Stream5	threshold20	22_05_05	x0	7.96e-05	slow
1720	1720	-2.439759947	Col0_MD187_3_GFP	Stream5	threshold20	22_05_05	x0	0.011974522	slow
1721	1721	-2.200414008	Col0_MD187_3_GFP	Stream5	threshold20	22_05_05	x0	0.056756403	slow
1722	1722	-2.399838738	Col0_MD187_3_GFP	Stream5	threshold20	22_05_05	x0	0.094706484	slow
1723	1723	-2.302569128	Col0_MD187_3_GFP	Stream5	threshold20	22_05_05	x0	0.036822882	slow
1724	1724	-2.226572718	Col0_MD187_3_GFP	Stream5	threshold20	22_05_05	x0	0.002602851	slow
1725	1725	-2.533279764	Col0_MD187_3_GFP	Stream5	threshold20	22_05_05	x0	0.004336008	slow
1726	1726	-2.10610547	Col0_MD187_3_GFP	Stream5	threshold20	22_05_05	x0	4.84e-05	slow
1727	1727	-3.384780953	Col0_MD187_3_GFP	Stream5	threshold20	22_05_05	x0	0.022606529	slow
1728	1728	-2.723294556	Col0_MD187_3_GFP	Stream5	threshold20	22_05_05	x0	0.007412426	slow
1729	1729	-2.343210215	Col0_MD187_3_GFP	Stream5	threshold20	22_05_05	x0	0.005372885	slow
1730	1730	-2.068924195	Col0_MD187_3_GFP	Stream5	threshold20	22_05_05	x0	0.004736603	slow
1731	1731	-2.183253275	Col0_MD187_3_GFP	Stream5	threshold20	22_05_05	x0	0.016613454	slow
1732	1732	-2.146991454	Col0_MD187_3_GFP	Stream5	threshold20	22_05_05	x0	0.002123344	slow
1733	1733	-2.287879027	Col0_MD187_3_GFP	Stream5	threshold20	22_05_05	x0	0.004285969	slow
1734	1734	-2.163778607	Col0_MD187_3_GFP	Stream5	threshold20	22_05_05	x0	0.011373615	slow
1735	1735	-2.097058591	Col0_MD187_3_GFP	Stream5	threshold20	22_05_05	x0	0.004670908	slow
1736	1736	-2.202603248	Col0_MD187_3_GFP	Stream5	threshold20	22_05_05	x0	0.00254601	slow
1737	1737	-2.576444906	Col0_MD187_3_GFP	Stream5	threshold20	22_05_05	x0	0.005518722	slow
1738	1738	-2.304988486	Col0_MD187_3_GFP	Stream5	threshold20	22_05_05	x0	0.03763354	slow
1739	1739	-2.333213252	Col0_MD187_3_GFP	Stream5	threshold20	22_05_05	x0	0.00622733	slow
1740	1740	-2.119692891	Col0_MD187_3_GFP	Stream5	threshold20	22_05_05	x0	0.004258562	slow
1741	1741	-2.290199954	Col0_MD187_3_GFP	Stream5	threshold20	22_05_05	x0	0.011644901	slow
1742	1742	-2.303584612	Col0_MD187_3_GFP	Stream5	threshold20	22_05_05	x0	0.008663673	slow
1743	1743	-2.206035824	Col0_MD187_3_GFP	Stream5	threshold20	22_05_05	x0	0.013709339	slow
1744	1744	-2.230806542	Col0_MD187_3_GFP	Stream5	threshold20	22_05_05	x0	0.070361378	slow
1745	1745	-2.288125846	Col0_MD187_3_GFP	Stream5	threshold20	22_05_05	x0	0.012054262	slow
1746	1746	-2.059459546	Col0_MD187_3_GFP	Stream5	threshold20	22_05_05	x0	0.001645673	slow
1747	1747	-2.079345225	Col0_MD187_3_GFP	Stream5	threshold20	22_05_05	x0	0.001407491	slow
1748	1748	-2.19129729	Col0_MD187_3_GFP	Stream5	threshold20	22_05_05	x0	0.004429655	slow
1749	1749	-2.253752	Col0_MD187_3_GFP	Stream5	threshold20	22_05_05	x0	0.01050872	slow
1750	1750	-2.767611897	Col0_MD187_3_GFP	Stream5	threshold20	22_05_05	x0	0.015628667	slow
1751	1751	-2.378986083	Col0_MD187_3_GFP	Stream5	threshold20	22_05_05	x0	0.007430929	slow
1752	1752	-2.310423499	Col0_MD187_3_GFP	Stream5	threshold20	22_05_05	x0	0.0081431	slow
1753	1753	-2.078279886	Col0_MD187_3_GFP	Stream5	threshold20	22_05_05	x0	0.002037846	slow
1754	1754	-2.071545139	Col0_MD187_3_GFP	Stream5	threshold20	22_05_05	x0	0.012818289	slow
1755	1755	-2.870130161	Col0_MD187_3_GFP	Stream5	threshold20	22_05_05	x0	0.038912496	slow
1756	1756	-3.134078728	Col0_MD187_3_GFP	Stream5	threshold20	22_05_05	x0	0.00437343	slow
1757	1757	-2.550155946	Col0_MD187_3_GFP	Stream5	threshold20	22_05_05	x0	0.005090993	slow
1758	1758	-2.690701466	Col0_MD187_3_GFP	Stream5	threshold20	22_05_05	x0	0.001500287	slow
1759	1759	-2.455976558	Col0_MD187_3_GFP	Stream5	threshold20	22_05_05	x0	0.003065439	slow
1760	1760	-2.406421216	Col0_MD187_3_GFP	Stream5	threshold20	22_05_05	x0	0.029501301	slow
1761	1761	-2.00588021	Col0_MD187_3_GFP	Stream5	threshold20	22_05_05	x0	0.015150525	slow
1762	1762	-2.148002446	Col0_MD187_3_GFP	Stream5	threshold20	22_05_05	x0	0.022470038	slow
1763	1763	-2.187210882	Col0_MD187_3_GFP	Stream5	threshold20	22_05_05	x0	0.011457206	slow
1764	1764	-3.128557581	Col0_MD187_3_GFP	Stream5	threshold20	22_05_05	x0	0.038709537	slow
1765	1765	-2.162597949	Col0_MD187_3_GFP	Stream5	threshold20	22_05_05	x0	0.006820721	slow
1766	1766	-2.175345175	Col0_MD187_3_GFP	Stream5	threshold20	22_05_05	x0	0.009152135	slow
1767	1767	-2.920632837	Col0_MD187_3_GFP	Stream5	threshold20	22_05_05	x0	0.003279249	slow
1768	1768	-2.120765832	Col0_MD187_3_GFP	Stream5	threshold20	22_05_05	x0	0.010123306	slow
1769	1769	-2.044498573	Col0_MD187_3_GFP	Stream5	threshold20	22_05_05	x0	0.004502381	slow
1770	1770	-3.247568213	Col0_MD187_3_GFP	Stream5	threshold20	22_05_05	x0	0.005979037	slow
1771	1771	-2.17036241	Col0_MD187_3_GFP	Stream5	threshold20	22_05_05	x0	0.008146869	slow
1772	1772	-2.055779005	Col0_MD187_3_GFP	Stream5	threshold20	22_05_05	x0	0.003651843	slow
1773	1773	-2.043493761	Col0_MD187_3_GFP	Stream5	threshold20	22_05_05	x0	0.049577497	slow
1774	1774	-2.0400005	Col0_MD187_3_GFP	Stream5	threshold20	22_05_05	x0	0.007165591	slow
1775	1775	-2.428449901	Col0_MD187_3_GFP	Stream5	threshold20	22_05_05	x0	0.004939353	slow
1776	1776	-2.122232181	Col0_MD187_3_GFP	Stream5	threshold20	22_05_05	x0	0.007316501	slow
1777	1777	-2.988648358	Col0_MD187_3_GFP	Stream5	threshold20	22_05_05	x0	0.010779043	slow
1778	1778	-2.04700627	Col0_MD187_3_GFP	Stream5	threshold20	22_05_05	x0	0.01703493	slow
1779	1779	-3.081123125	Col0_MD187_3_GFP	Stream5	threshold20	22_05_05	x0	0.00741388	slow
1780	1780	-2.383721772	Col0_MD187_3_GFP	Stream5	threshold20	22_05_05	x0	0.004452521	slow
1781	1781	-3.203181601	Col0_MD187_3_GFP	Stream5	threshold20	22_05_05	x0	0.004794717	slow
1782	1782	-2.977046804	Col0_MD187_3_GFP	Stream5	threshold20	22_05_05	x0	0.00337302	slow
1783	1783	-2.196153514	Col0_MD187_3_GFP	Stream5	threshold20	22_05_05	x0	0.038803776	slow
1784	1784	-2.359921076	Col0_MD187_3_GFP	Stream5	threshold20	22_05_05	x0	0.006883301	slow
1785	1785	-2.040236891	Col0_MD187_3_GFP	Stream5	threshold20	22_05_05	x0	0.016754461	slow
1786	1786	-2.191767976	Col0_MD187_3_GFP	Stream5	threshold20	22_05_05	x0	0.042983621	slow
1787	1787	-3.075602919	Col0_MD187_3_GFP	Stream5	threshold20	22_05_05	x0	0.007096155	slow
1788	1788	-3.500206873	Col0_MD187_3_GFP	Stream5	threshold20	22_05_05	x0	0.002578083	slow
1789	1789	-2.580354571	Col0_MD187_3_GFP	Stream5	threshold20	22_05_05	x0	0.003431057	slow
1790	1790	-2.192092412	Col0_MD187_3_GFP	Stream5	threshold20	22_05_05	x0	0.103798915	slow
1791	1791	-2.610468772	Col0_MD187_3_GFP	Stream5	threshold20	22_05_05	x0	0.004079552	slow
1792	1792	-2.274352849	Col0_MD187_3_GFP	Stream5	threshold20	22_05_05	x0	0.021219593	slow
1793	1793	-2.277604856	Col0_MD187_3_GFP	Stream5	threshold20	22_05_05	x0	0.017419441	slow
1794	1794	-2.054336038	Col0_MD187_3_GFP	Stream5	threshold20	22_05_05	x0	0.027674959	slow
1795	1795	-2.199513914	Col0_MD187_3_GFP	Stream5	threshold20	22_05_05	x0	0.020334739	slow
1796	1796	-2.727483998	Col0_MD187_3_GFP	Stream5	threshold20	22_05_05	x0	0.004163046	slow
1797	1797	-2.06762732	Col0_MD187_3_GFP	Stream5	threshold20	22_05_05	x0	0.004168484	slow
1798	1798	-2.494345505	Col0_MD187_3_GFP	Stream5	threshold20	22_05_05	x0	0.01794653	slow
1799	1799	-2.177380378	Col0_MD187_3_GFP	Stream5	threshold20	22_05_05	x0	0.009057043	slow
1800	1800	-2.150052013	Col0_MD187_3_GFP	Stream5	threshold20	22_05_05	x0	0.029836007	slow
1801	1801	-2.499654935	Col0_MD187_3_GFP	Stream5	threshold20	22_05_05	x0	0.004931836	slow
1802	1802	-2.152452268	Col0_MD187_3_GFP	Stream5	threshold20	22_05_05	x0	0.011312616	slow
1803	1803	-2.113123836	Col0_MD187_3_GFP	Stream5	threshold20	22_05_05	x0	0.008580934	slow
1804	1804	-2.105802934	Col0_MD187_3_GFP	Stream5	threshold20	22_05_05	x0	0.019200087	slow
1805	1805	-2.166908247	Col0_MD187_3_GFP	Stream5	threshold20	22_05_05	x0	0.053923887	slow
1806	1806	-2.127698821	Col0_MD187_3_GFP	Stream5	threshold20	22_05_05	x0	0.046963926	slow
1807	1807	-2.12434658	Col0_MD187_3_GFP	Stream5	threshold20	22_05_05	x0	0.005722226	slow
1808	1808	-2.517837482	Col0_MD187_3_GFP	Stream5	threshold20	22_05_05	x0	0.006673398	slow
1809	1809	-2.276609035	Col0_MD187_3_GFP	Stream5	threshold20	22_05_05	x0	0.011777837	slow
1810	1810	-2.592230406	Col0_MD187_3_GFP	Stream5	threshold20	22_05_05	x0	0.124367917	slow
1811	1811	-2.048756278	Col0_MD187_3_GFP	Stream5	threshold20	22_05_05	x0	0.050164362	slow
1812	1812	-2.11217332	Col0_MD187_3_GFP	Stream5	threshold20	22_05_05	x0	0.00340584	slow
1813	1813	-3.20382097	Col0_MD187_3_GFP	Stream5	threshold20	22_05_05	x0	0.006416924	slow
1814	1814	-2.254956107	Col0_MD187_3_GFP	Stream5	threshold20	22_05_05	x0	0.007436122	slow
1815	1815	-2.778873022	Col0_MD187_3_GFP	Stream5	threshold20	22_05_05	x0	0.001274311	slow
1816	1816	-2.44810612	Col0_MD187_3_GFP	Stream5	threshold20	22_05_05	x0	0.024206411	slow
1817	1817	-2.860976435	Col0_MD187_3_GFP	Stream5	threshold20	22_05_05	x0	0.01164685	slow
1818	1818	-2.646956374	Col0_MD187_3_GFP	Stream5	threshold20	22_05_05	x0	0.004906	slow
1819	1819	-2.297503438	Col0_MD187_3_GFP	Stream5	threshold20	22_05_05	x0	0.017090015	slow
1820	1820	-2.634257814	Col0_MD187_3_GFP	Stream5	threshold20	22_05_05	x0	0.010986652	slow
1821	1821	-2.330073432	Col0_MD187_3_GFP	Stream5	threshold20	22_05_05	x0	0.039247533	slow
1822	1822	-2.125630314	Col0_MD187_3_GFP	Stream5	threshold20	22_05_05	x0	0.004581322	slow
1823	1823	-2.55482186	Col0_MD187_3_GFP	Stream5	threshold20	22_05_05	x0	0.002150831	slow
1824	1824	-2.807943949	Col0_MD187_3_GFP	Stream5	threshold20	22_05_05	x0	0.006150611	slow
1825	1825	-3.547659251	Col0_MD187_3_GFP	Stream5	threshold20	22_05_05	x0	0.006658398	slow
1826	1826	-2.346006429	Col0_MD187_3_GFP	Stream5	threshold20	22_05_05	x0	0.000837404	slow
1827	1827	-2.724831713	Col0_MD187_3_GFP	Stream5	threshold20	22_05_05	x0	0.018552746	slow
1828	1828	-2.137472506	Col0_MD187_3_GFP	Stream5	threshold20	22_05_05	x0	0.002671809	slow
1829	1829	-2.040503481	Col0_MD187_3_GFP	Stream5	threshold20	22_05_05	x0	0.002225474	slow
1830	1830	-2.623217136	Col0_MD187_3_GFP	Stream5	threshold20	22_05_05	x0	0.014439223	slow
1831	1831	-2.032948923	Col0_MD187_3_GFP	Stream5	threshold20	22_05_05	x0	0.012277793	slow
1832	1832	-2.145703398	Col0_MD187_3_GFP	Stream5	threshold20	22_05_05	x0	0.069404779	slow
1833	1833	-2.178445913	Col0_MD187_3_GFP	Stream5	threshold20	22_05_05	x0	0.017725588	slow
1834	1834	-2.641409666	Col0_MD187_3_GFP	Stream5	threshold20	22_05_05	x0	0.011485164	slow
1835	1835	-2.283707925	Col0_MD187_3_GFP	Stream5	threshold20	22_05_05	x0	0.010868426	slow
1836	1836	-2.381994256	Col0_MD187_3_GFP	Stream5	threshold20	22_05_05	x0	0.020663823	slow
1837	1837	-2.154704901	Col0_MD187_3_GFP	Stream5	threshold20	22_05_05	x0	0.011605277	slow
1838	1838	-2.186949576	Col0_MD187_3_GFP	Stream5	threshold20	22_05_05	x0	0.009890028	slow
1839	1839	-2.233188013	Col0_MD187_3_GFP	Stream5	threshold20	22_05_05	x0	0.005575973	slow
1840	1840	-2.569878879	Col0_MD187_3_GFP	Stream5	threshold20	22_05_05	x0	0.03176002	slow
1841	1841	-2.265896954	Col0_MD187_3_GFP	Stream5	threshold20	22_05_05	x0	0.003945792	slow
1842	1842	-2.018922495	Col0_MD187_3_GFP	Stream5	threshold20	22_05_05	x0	0.007639595	slow
1843	1843	-2.188272284	Col0_MD187_3_GFP	Stream5	threshold20	22_05_05	x0	0.006010299	slow
1844	1844	-2.18488981	Col0_MD187_3_GFP	Stream5	threshold20	22_05_05	x0	0.01635734	slow
1845	1845	-2.851203777	Col0_MD187_3_GFP	Stream5	threshold20	22_05_05	x0	0.003637696	slow
1846	1846	-2.097941404	Col0_MD187_3_GFP	Stream5	threshold20	22_05_05	x0	0.012655193	slow
1847	1847	-2.293242141	Col0_MD187_3_GFP	Stream5	threshold20	22_05_05	x0	0.00616072	slow
1848	1848	-2.124723937	Col0_MD187_3_GFP	Stream5	threshold20	22_05_05	x0	0.002763137	slow
1849	1849	-2.02458982	Col0_MD187_3_GFP	Stream5	threshold20	22_05_05	x0	0.027271478	slow
1850	1850	-2.433934513	Col0_MD187_3_GFP	Stream5	threshold20	22_05_05	x0	0.012927029	slow
1851	1851	-2.440083576	Col0_MD187_3_GFP	Stream5	threshold20	22_05_05	x0	0.014778027	slow
1852	1852	-2.688496352	Col0_MD187_3_GFP	Stream5	threshold20	22_05_05	x0	0.006363727	slow
1853	1853	-2.150725302	Col0_MD187_3_GFP	Stream5	threshold20	22_05_05	x0	0.007857449	slow
1854	1854	-2.424486125	Col0_MD187_3_GFP	Stream5	threshold20	22_05_05	x0	0.016068174	slow
1855	1855	-2.033601876	Col0_MD187_3_GFP	Stream5	threshold20	22_05_05	x0	0.002393926	slow
1856	1856	-2.266411053	Col0_MD187_3_GFP	Stream5	threshold20	22_05_05	x0	0.004703639	slow
1857	1857	-3.006116941	Col0_MD187_3_GFP	Stream5	threshold20	22_05_05	x0	0.016802074	slow
1858	1858	-2.227179154	Col0_MD187_3_GFP	Stream5	threshold20	22_05_05	x0	0.003181784	slow
1859	1859	-3.538102945	Col0_MD187_3_GFP	Stream5	threshold20	22_05_05	x0	0.064415475	slow
1860	1860	-2.124052097	Col0_MD187_3_GFP	Stream5	threshold20	22_05_05	x0	0.001143752	slow
1861	1861	-2.797012845	Col0_MD187_3_GFP	Stream5	threshold20	22_05_05	x0	0.015277272	slow
1862	1862	-2.502065002	Col0_MD187_3_GFP	Stream5	threshold20	22_05_05	x0	0.015837989	slow
1863	1863	-2.851661802	Col0_MD187_3_GFP	Stream5	threshold20	22_05_05	x0	0.007162153	slow
1864	1864	-3.647794867	Col0_MD187_3_GFP	Stream5	threshold20	22_05_05	x0	0.009222639	slow
1865	1865	-2.340802694	Col0_MD187_3_GFP	Stream5	threshold20	22_05_05	x0	0.002041187	slow
1866	1866	-2.107850816	Col0_MD187_3_GFP	Stream5	threshold20	22_05_05	x0	0.007877645	slow
1867	1867	-2.091201003	Col0_MD187_3_GFP	Stream5	threshold20	22_05_05	x0	0.011488443	slow
1868	1868	-2.148170242	Col0_MD187_3_GFP	Stream5	threshold20	22_05_05	x0	0.058784026	slow
1869	1869	-2.238680278	Col0_MD187_3_GFP	Stream5	threshold20	22_05_05	x0	0.016346194	slow
1870	1870	-2.418939047	Col0_MD187_3_GFP	Stream5	threshold20	22_05_05	x0	0.009144474	slow
1871	1871	-2.370809579	Col0_MD187_3_GFP	Stream5	threshold20	22_05_05	x0	0.010877716	slow
1872	1872	-3.079015693	Col0_MD187_3_GFP	Stream5	threshold20	22_05_05	x0	0.007305636	slow
1873	1873	-2.644807618	Col0_MD187_3_GFP	Stream5	threshold20	22_05_05	x0	0.001821582	slow
1874	1874	-2.08804498	Col0_MD187_3_GFP	Stream5	threshold20	22_05_05	x0	0.006549888	slow
1875	1875	-2.526077494	Col0_MD187_3_GFP	Stream5	threshold20	22_05_05	x0	0.010693325	slow
1876	1876	-2.406689519	Col0_MD187_3_GFP	Stream5	threshold20	22_05_05	x0	0.00639745	slow
1877	1877	-2.635993794	Col0_MD187_3_GFP	Stream5	threshold20	22_05_05	x0	0.008016007	slow
1878	1878	-2.110580326	Col0_MD187_3_GFP	Stream5	threshold20	22_05_05	x0	0.005710966	slow
1879	1879	-2.576843977	Col0_MD187_3_GFP	Stream5	threshold20	22_05_05	x0	0.006179269	slow
1880	1880	-2.327062098	Col0_MD187_3_GFP	Stream5	threshold20	22_05_05	x0	0.019917515	slow
1881	1881	-2.46852085	Col0_MD187_3_GFP	Stream5	threshold20	22_05_05	x0	0.00442051	slow
1882	1882	-2.071948771	Col0_MD187_3_GFP	Stream5	threshold20	22_05_05	x0	0.046777778	slow
1883	1883	-2.119651835	Col0_MD187_3_GFP	Stream5	threshold20	22_05_05	x0	0.040730034	slow
1884	1884	-2.379363174	Col0_MD187_3_GFP	Stream5	threshold20	22_05_05	x0	0.001037863	slow
1885	1885	-2.39160763	Col0_MD187_3_GFP	Stream5	threshold20	22_05_05	x0	0.00844459	slow
1886	1886	-2.166651338	Col0_MD187_3_GFP	Stream5	threshold20	22_05_05	x0	0.030803196	slow
1887	1887	-2.007984791	Col0_MD187_3_GFP	Stream5	threshold20	22_05_05	x0	0.017449286	slow
1888	1888	-2.201926341	Col0_MD187_3_GFP	Stream5	threshold20	22_05_05	x0	0.010546959	slow
1889	1889	-2.065312238	Col0_MD187_3_GFP	Stream5	threshold20	22_05_05	x0	0.009811976	slow
1890	1890	-2.654487756	Col0_MD187_3_GFP	Stream5	threshold20	22_05_05	x0	0.007792889	slow
1891	1891	-2.119522936	Col0_MD187_3_GFP	Stream5	threshold20	22_05_05	x0	0.008120343	slow
1892	1892	-2.842591627	Col0_MD187_3_GFP	Stream5	threshold20	22_05_05	x0	0.105236686	slow
1893	1893	-4.108615335	Col0_MD187_3_GFP	Stream5	threshold20	22_05_05	x0	0.007996999	slow
1894	1894	-2.896550933	Col0_MD187_3_GFP	Stream5	threshold20	22_05_05	x0	0.005944935	slow
1895	1895	-2.614025429	Col0_MD187_3_GFP	Stream5	threshold20	22_05_05	x0	0.038351227	slow
1896	1896	-3.022329208	Col0_MD187_3_GFP	Stream5	threshold20	22_05_05	x0	0.012810801	slow
1897	1897	-2.080999856	Col0_MD187_3_GFP	Stream5	threshold20	22_05_05	x0	0.015510731	slow
1898	1898	-2.397870017	Col0_MD187_3_GFP	Stream5	threshold20	22_05_05	x0	0.002024716	slow
1899	1899	-3.193001873	Col0_MD187_3_GFP	Stream5	threshold20	22_05_05	x0	0.017090778	slow
1900	1900	-2.502912407	Col0_MD187_3_GFP	Stream5	threshold20	22_05_05	x0	0.002450788	slow
1901	1901	-2.193580233	Col0_MD187_3_GFP	Stream5	threshold20	22_05_05	x0	0.005920553	slow
1902	1902	-2.19793004	Col0_MD187_3_GFP	Stream5	threshold20	22_05_05	x0	0.000449955	slow
1903	1903	-2.995437534	Col0_MD187_3_GFP	Stream5	threshold20	22_05_05	x0	0.01353838	slow
1904	1904	-2.052567943	Col0_MD187_3_GFP	Stream5	threshold20	22_05_05	x0	0.004398216	slow
1905	1905	-2.739982621	Col0_MD187_3_GFP	Stream5	threshold20	22_05_05	x0	0.169065346	slow
1906	1906	-2.672187984	Col0_MD187_3_GFP	Stream5	threshold20	22_05_05	x0	0.004916803	slow
1907	1907	-2.494866827	Col0_MD187_3_GFP	Stream5	threshold20	22_05_05	x0	0.015290898	slow
1908	1908	-2.455649078	Col0_MD187_3_GFP	Stream5	threshold20	22_05_05	x0	0.003114408	slow
1909	1909	-2.655569926	Col0_MD187_3_GFP	Stream5	threshold20	22_05_05	x0	0.005576493	slow
1910	1910	-4.72125753	Col0_MD187_3_GFP	Stream5	threshold20	22_05_05	x0	0.012481527	slow
1911	1911	-2.150166002	Col0_MD187_3_GFP	Stream5	threshold20	22_05_05	x0	0.006677184	slow
1912	1912	-2.100957557	Col0_MD187_3_GFP	Stream5	threshold20	22_05_05	x0	0.017693483	slow
1913	1913	-2.522754324	Col0_MD187_3_GFP	Stream5	threshold20	22_05_05	x0	0.002623455	slow
1914	1914	-3.164533508	Col0_MD187_3_GFP	Stream5	threshold20	22_05_05	x0	0.117456817	slow
1915	1915	-2.396268739	Col0_MD187_3_GFP	Stream5	threshold20	22_05_05	x0	0.013618235	slow
1916	1916	-2.024314943	Col0_MD187_3_GFP	Stream5	threshold20	22_05_05	x0	0.053333162	slow
1917	1917	-2.835916128	Col0_MD187_3_GFP	Stream5	threshold20	22_05_05	x0	0.009841703	slow
1918	1918	-2.114722959	Col0_MD187_3_GFP	Stream5	threshold20	22_05_05	x0	0.016899224	slow
1919	1919	-2.038124956	Col0_MD187_3_GFP	Stream5	threshold20	22_05_05	x0	0.01659219	slow
1920	1920	-2.248836947	Col0_MD187_3_GFP	Stream5	threshold20	22_05_05	x0	0.001732594	slow
1921	1921	-2.107106545	Col0_MD187_3_GFP	Stream5	threshold20	22_05_05	x0	0.002864761	slow
1922	1922	-2.668021477	Col0_MD187_3_GFP	Stream5	threshold20	22_05_05	x0	0.01637575	slow
1923	1923	-2.632960809	Col0_MD187_3_GFP	Stream5	threshold20	22_05_05	x0	0.004665739	slow
1924	1924	-2.124155558	Col0_MD187_3_GFP	Stream5	threshold20	22_05_05	x0	0.000107361	slow
1925	1925	-2.037699864	Col0_MD187_3_GFP	Stream5	threshold20	22_05_05	x0	0.006147623	slow
1926	1926	-2.76918684	Col0_MD187_3_GFP	Stream5	threshold20	22_05_05	x0	0.006256684	slow
1927	1927	-2.23183295	Col0_MD187_3_GFP	Stream5	threshold20	22_05_05	x0	0.001146242	slow
1928	1928	-2.254925658	Col0_MD187_3_GFP	Stream5	threshold20	22_05_05	x0	0.003243349	slow
1929	1929	-2.432095174	Col0_MD187_3_GFP	Stream5	threshold20	22_05_05	x0	0.005367338	slow
1930	1930	-3.156695486	Col0_MD187_3_GFP	Stream5	threshold20	22_05_05	x0	0.006982758	slow
1931	1931	-2.280800935	Col0_MD187_3_GFP	Stream5	threshold20	22_05_05	x0	0.005136516	slow
1932	1932	-2.551628805	Col0_MD187_3_GFP	Stream5	threshold20	22_05_05	x0	0.004934224	slow
1933	1933	-2.413652412	Col0_MD187_3_GFP	Stream5	threshold20	22_05_05	x0	0.005770991	slow
1934	1934	-2.583716623	Col0_MD187_3_GFP	Stream5	threshold20	22_05_05	x0	0.005585523	slow
1935	1935	-2.160604947	Col0_MD187_3_GFP	Stream5	threshold20	22_05_05	x0	0.007410042	slow
1936	1936	-2.070081617	Col0_MD187_3_GFP	Stream5	threshold20	22_05_05	x0	0.007849909	slow
1937	1937	-2.662035311	Col0_MD187_3_GFP	Stream5	threshold20	22_05_05	x0	0.004281607	slow
1938	1938	-3.220677721	Col0_MD187_3_GFP	Stream5	threshold20	22_05_05	x0	0.007453174	slow
1939	1939	-2.501607269	Col0_MD187_3_GFP	Stream5	threshold20	22_05_05	x0	0.003649541	slow
1940	1940	-2.26643338	Col0_MD187_3_GFP	Stream5	threshold20	22_05_05	x0	0.068797428	slow
1941	1941	-2.372697095	Col0_MD187_3_GFP	Stream5	threshold20	22_05_05	x0	0.008284384	slow
1942	1942	-2.521729831	Col0_MD187_3_GFP	Stream5	threshold20	22_05_05	x0	0.005471474	slow
1943	1943	-2.471492158	Col0_MD187_3_GFP	Stream5	threshold20	22_05_05	x0	0.017882195	slow
1944	1944	-2.017392854	Col0_MD187_3_GFP	Stream5	threshold20	22_05_05	x0	0.006239479	slow
1945	1945	-2.566779248	Col0_MD187_3_GFP	Stream5	threshold20	22_05_05	x0	0.004706296	slow
1946	1946	-2.259270844	Col0_MD187_3_GFP	Stream5	threshold20	22_05_05	x0	0.006461885	slow
1947	1947	-2.993287262	Col0_MD187_3_GFP	Stream5	threshold20	22_05_05	x0	0.011877071	slow
1948	1948	-2.257720513	Col0_MD187_3_GFP	Stream5	threshold20	22_05_05	x0	0.005162921	slow
1949	1949	-2.530025992	Col0_MD187_3_GFP	Stream5	threshold20	22_05_05	x0	0.012982191	slow
1950	1950	-2.178511866	Col0_MD187_3_GFP	Stream5	threshold20	22_05_05	x0	0.012301229	slow
1951	1951	-2.292665891	Col0_MD187_3_GFP	Stream5	threshold20	22_05_05	x0	0.005558789	slow
1952	1952	-2.424228422	Col0_MD187_3_GFP	Stream5	threshold20	22_05_05	x0	0.028064367	slow
1953	1953	-3.294330225	Col0_MD187_3_GFP	Stream5	threshold20	22_05_05	x0	0.013690104	slow
1954	1954	-2.259223113	Col0_MD187_3_GFP	Stream5	threshold20	22_05_05	x0	0.008381581	slow
1955	1955	-2.285043634	Col0_MD187_3_GFP	Stream5	threshold20	22_05_05	x0	0.004217372	slow
1956	1956	-2.026144797	Col0_MD187_3_GFP	Stream5	threshold20	22_05_05	x0	0.069866648	slow
1957	1957	-2.325395855	Col0_MD187_3_GFP	Stream5	threshold20	22_05_05	x0	0.12528339	slow
1958	1958	-2.00845454	Col0_MD187_3_GFP	Stream5	threshold20	22_05_05	x0	0.003539324	slow
1959	1959	-3.72715069	Col0_MD187_3_GFP	Stream5	threshold20	22_05_05	x0	0.010163676	slow
1960	1960	-2.115626134	Col0_MD187_3_GFP	Stream5	threshold20	22_05_05	x0	0.00191733	slow
1961	1961	-2.280119794	Col0_MD187_3_GFP	Stream5	threshold20	22_05_05	x0	0.002685348	slow
1962	1962	-2.280393886	Col0_MD187_3_GFP	Stream5	threshold20	22_05_05	x0	0.002918531	slow
1963	1963	-2.051220444	Col0_MD187_3_GFP	Stream5	threshold20	22_05_05	x0	0.018773052	slow
1964	1964	-2.176557206	Col0_MD187_3_GFP	Stream5	threshold20	22_05_05	x0	0.010776233	slow
1965	1965	-2.132992394	Col0_MD187_3_GFP	Stream5	threshold20	22_05_05	x0	0.003301612	slow
1966	1966	-4.420863635	Col0_MD187_3_GFP	Stream5	threshold20	22_05_05	x0	0.011979164	slow
1967	1967	-2.387317068	Col0_MD187_3_GFP	Stream5	threshold20	22_05_05	x0	0.022509909	slow
1968	1968	-2.719341392	Col0_MD187_3_GFP	Stream5	threshold20	22_05_05	x0	0.007955017	slow
1969	1969	-2.319860294	Col0_MD187_3_GFP	Stream5	threshold20	22_05_05	x0	0.005036085	slow
1970	1970	-2.125135735	Col0_MD187_3_GFP	Stream5	threshold20	22_05_05	x0	0.011814835	slow
1971	1971	-2.195512949	Col0_MD187_3_GFP	Stream5	threshold20	22_05_05	x0	0.010135799	slow
1972	1972	-2.443732331	Col0_MD187_3_GFP	Stream5	threshold20	22_05_05	x0	0.038872396	slow
1973	1973	-2.112845534	Col0_MD187_3_GFP	Stream5	threshold20	22_05_05	x0	0.086686254	slow
1974	1974	-2.282254573	Col0_MD187_3_GFP	Stream5	threshold20	22_05_05	x0	0.010648594	slow
1975	1975	-2.364559437	Col0_MD187_3_GFP	Stream5	threshold20	22_05_05	x0	0.007429962	slow
1976	1976	-2.294793895	Col0_MD187_3_GFP	Stream5	threshold20	22_05_05	x0	0.002005443	slow
1977	1977	-2.67363538	Col0_MD187_3_GFP	Stream5	threshold20	22_05_05	x0	0.022572318	slow
1978	1978	-2.752753429	Col0_MD187_3_GFP	Stream5	threshold20	22_05_05	x0	0.044309397	slow
1979	1979	-2.140002945	Col0_MD187_3_GFP	Stream5	threshold20	22_05_05	x0	0.011927154	slow
1980	1980	-2.296996786	Col0_MD187_3_GFP	Stream5	threshold20	22_05_05	x0	0.01837646	slow
1981	1981	-2.303454823	Col0_MD187_3_GFP	Stream5	threshold20	22_05_05	x0	0.002838832	slow
1982	1982	-2.19753283	Col0_MD187_3_GFP	Stream5	threshold20	22_05_05	x0	0.003391878	slow
1983	1983	-2.377896975	Col0_MD187_3_GFP	Stream5	threshold20	22_05_05	x0	0.051292031	slow
1984	1984	-2.261455342	Col0_MD187_3_GFP	Stream5	threshold20	22_05_05	x0	0.011360612	slow
1985	1985	-2.441705151	Col0_MD187_3_GFP	Stream5	threshold20	22_05_05	x0	0.009500951	slow
1986	1986	-2.118023782	Col0_MD187_3_GFP	Stream5	threshold20	22_05_05	x0	0.025622319	slow
1987	1987	-2.205336073	Col0_MD187_3_GFP	Stream5	threshold20	22_05_05	x0	0.001448744	slow
1988	1988	-2.265220923	Col0_MD187_3_GFP	Stream5	threshold20	22_05_05	x0	0.006272516	slow
1989	1989	-2.907787519	Col0_MD187_3_GFP	Stream5	threshold20	22_05_05	x0	0.022038758	slow
1990	1990	-2.168047844	Col0_MD187_3_GFP	Stream5	threshold20	22_05_05	x0	0.002502542	slow
1991	1991	-2.383161717	Col0_MD187_3_GFP	Stream5	threshold20	22_05_05	x0	0.00794314	slow
1992	1992	-2.029731851	Col0_MD187_3_GFP	Stream5	threshold20	22_05_05	x0	0.002304257	slow
1993	1993	-2.065937109	Col0_MD187_3_GFP	Stream5	threshold20	22_05_05	x0	0.011653818	slow
1994	1994	-2.881213217	Col0_MD187_3_GFP	Stream5	threshold20	22_05_05	x0	0.019929372	slow
1995	1995	-2.388373992	Col0_MD187_3_GFP	Stream5	threshold20	22_05_05	x0	0.001829617	slow
1996	1996	-2.692266889	Col0_MD187_3_GFP	Stream5	threshold20	22_05_05	x0	0.008105546	slow
1997	1997	-2.036436831	Col0_MD187_3_GFP	Stream5	threshold20	22_05_05	x0	0.011731558	slow
1998	1998	-2.228710256	Col0_MD187_3_GFP	Stream5	threshold20	22_05_05	x0	0.031727795	slow
1999	1999	-2.282896397	Col0_MD187_3_GFP	Stream5	threshold20	22_05_05	x0	0.031569012	slow
[truncated: 329,638 more rows]
