# Supplementary material for: Interdependence of plasma membrane nanoscale dynamics of a kinase and its cognate substrate underlies Arabidopsis response to viral infection
Source: eLife. 2025 May 2;12:RP90309. doi: 10.7554/eLife.90309 (PMC12048157; doi:10.7554/eLife.90309)
Supplement: Figure 4—source data 6. [file elife-90309-fig4-data6.csv]

Condition	Area	Diameter	Local_density	logArea	logDensity	Experiment
Col0_REM1.2_PlAMV	114.828	279.69	0.00377957	4.743435357	-5.578145032	1
Col0_REM1.2_PlAMV	1.40464	60.3146	0.00711927	0.339781042	-4.944950087	1
Col0_REM1.2_PlAMV	4.9105	64.773	0.00427655	1.59137577	-5.454608669	1
Col0_REM1.2_PlAMV	2.81631	69.6089	0.00639134	1.035427517	-5.05281133	1
Col0_REM1.2_PlAMV	6.07121	79.4553	0.0041178	1.803557926	-5.492436239	1
Col0_REM1.2_PlAMV	15.863	133.782	0.0034672	2.763989353	-5.664407927	1
Col0_REM1.2_PlAMV	82.2354	256.544	0.00344134	4.409585866	-5.671894349	1
Col0_REM1.2_PlAMV	5.17919	83.3609	0.00502009	1.644648673	-5.294307417	1
Col0_REM1.2_PlAMV	14.7022	128.186	0.00374093	2.687997142	-5.588421035	1
Col0_REM1.2_PlAMV	23.3078	155.595	0.00356104	3.148788068	-5.637702642	1
Col0_REM1.2_PlAMV	1.42593	52.4204	0.00701298	0.354824232	-4.959992561	1
Col0_REM1.2_PlAMV	3.21717	57.84	0.00497331	1.168502091	-5.303669665	1
Col0_REM1.2_PlAMV	2.62701	51.728	0.0068519	0.965846317	-4.983229293	1
Col0_REM1.2_PlAMV	3.54809	66.473	0.00450947	1.266409431	-5.401575649	1
Col0_REM1.2_PlAMV	2.92878	60.7222	0.00648734	1.074585954	-5.037902694	1
Col0_REM1.2_PlAMV	2.52139	66.0359	0.00356947	0.924810337	-5.635338154	1
Col0_REM1.2_PlAMV	117.946	301.075	0.0029929	4.770226893	-5.811512462	1
Col0_REM1.2_PlAMV	44.9374	247.197	0.00353825	3.80527041	-5.644123024	1
Col0_REM1.2_PlAMV	58.2582	288.442	0.00315835	4.064884855	-5.75770554	1
Col0_REM1.2_PlAMV	3.34435	65.7017	0.00598023	1.207272355	-5.11929625	1
Col0_REM1.2_PlAMV	15.0094	114.075	0.00373098	2.708676671	-5.591084345	1
Col0_REM1.2_PlAMV	13.1746	130.208	0.00447832	2.578290733	-5.408507303	1
Col0_REM1.2_PlAMV	6.8173	88.5739	0.00484063	1.919463499	-5.330710401	1
Col0_REM1.2_PlAMV	7.56217	80.1001	0.00383488	2.023158186	-5.563617135	1
Col0_REM1.2_PlAMV	2.42377	64.2174	0.00536355	0.885324179	-5.22812921	1
Col0_REM1.2_PlAMV	1.37753	63.2796	0.00725937	0.32029204	-4.925462231	1
Col0_REM1.2_PlAMV	8.48283	82.8686	0.00412598	2.138044121	-5.490451712	1
Col0_REM1.2_PlAMV	28.2343	182.463	0.00343554	3.340537551	-5.67358116	1
Col0_REM1.2_PlAMV	0.935653	46.7474	0.00855018	-0.066510598	-4.761802944	1
Col0_REM1.2_PlAMV	6.45144	84.8675	0.00341009	1.864303362	-5.681016595	1
Col0_REM1.2_PlAMV	1.68491	58.3348	0.00830905	0.52171215	-4.790409997	1
Col0_REM1.2_PlAMV	14.4544	129.048	0.00338997	2.670998866	-5.686934207	1
Col0_REM1.2_PlAMV	5.39354	76.5836	0.00352273	1.685201941	-5.648519022	1
Col0_REM1.2_PlAMV	2.31147	48.8667	0.00562412	0.837883686	-5.180690788	1
Col0_REM1.2_PlAMV	4.27258	75.2939	0.00421291	1.45221786	-5.469601659	1
Col0_REM1.2_PlAMV	0.862064	47.712	0.00696004	-0.148425765	-4.967570058	1
Col0_REM1.2_PlAMV	43.3762	219.784	0.00315841	3.769910904	-5.757686543	1
Col0_REM1.2_PlAMV	0.885147	48.7023	0.00903805	-0.122001546	-4.706311836	1
Col0_REM1.2_PlAMV	8.57656	86.5543	0.00489707	2.149032901	-5.319118212	1
Col0_REM1.2_PlAMV	19.4497	146.089	0.00370186	2.967831646	-5.598919883	1
Col0_REM1.2_PlAMV	0.648334	42.1706	0.00925449	-0.433349283	-4.68264644	1
Col0_REM1.2_PlAMV	2.03229	57.7204	0.00492055	0.709163236	-5.314334966	1
Col0_REM1.2_PlAMV	1.71078	52.1905	0.0040917	0.536949407	-5.498794747	1
Col0_REM1.2_PlAMV	8.7866	101.376	0.00432477	2.173227834	-5.443396319	1
Col0_REM1.2_PlAMV	0.99114	48.461	0.00807151	-0.008899483	-4.819414701	1
Col0_REM1.2_PlAMV	39.5756	218.819	0.00323431	3.678212767	-5.733939666	1
Col0_REM1.2_PlAMV	3.16892	60.9222	0.00536461	1.153390836	-5.227931599	1
Col0_REM1.2_PlAMV	1.07713	40.2272	0.00649874	0.074300097	-5.036146967	1
Col0_REM1.2_PlAMV	3.61543	60.9265	0.00387229	1.285210797	-5.553909216	1
Col0_REM1.2_PlAMV	2.31928	63.4772	0.00646753	0.841256793	-5.040961005	1
Col0_REM1.2_PlAMV	17.2552	139.082	0.00330336	2.848113547	-5.712815147	1
Col0_REM1.2_PlAMV	4.11452	83.0952	0.00364562	1.414522181	-5.614228832	1
Col0_REM1.2_PlAMV	2.40446	42.7421	0.00540662	0.877325346	-5.22013115	1
Col0_REM1.2_PlAMV	2.73557	61.3853	0.00438666	1.006339824	-5.429187162	1
Col0_REM1.2_PlAMV	15.4878	141.894	0.00329292	2.740052617	-5.71598057	1
Col0_REM1.2_PlAMV	25.5046	192.452	0.00333273	3.238858828	-5.703963491	1
Col0_REM1.2_PlAMV	30.7908	172.962	0.0035725	3.427215944	-5.634489648	1
Col0_REM1.2_PlAMV	14.2497	104.779	0.00308779	2.656735854	-5.780299654	1
Col0_REM1.2_PlAMV	3.86429	61.5235	0.0038817	1.351777965	-5.551482077	1
Col0_REM1.2_PlAMV	4.14862	72.2953	0.00409775	1.422775749	-5.497317236	1
Col0_REM1.2_PlAMV	4.00892	56.2943	0.00498887	1.388521878	-5.300545848	1
Col0_REM1.2_PlAMV	7.35835	78.1181	0.0039411	1.995835723	-5.536295407	1
Col0_REM1.2_PlAMV	0.40458	23.5038	0.0197736	-0.904905787	-3.923407564	1
Col0_REM1.2_PlAMV	27.2389	157.2	0.00282684	3.304646099	-5.868595799	1
Col0_REM1.2_PlAMV	16.5708	134.109	0.00386223	2.80764211	-5.556510542	1
Col0_REM1.2_PlAMV	2.36312	65.772	0.00761704	0.85998278	-4.877367436	1
Col0_REM1.2_PlAMV	1.66505	53.8937	0.0066064	0.509855153	-5.019716403	1
Col0_REM1.2_PlAMV	10.1922	93.6813	0.0035321	2.321622722	-5.645862684	1
Col0_REM1.2_PlAMV	0.579665	42.3403	0.0103508	-0.545304929	-4.570691468	1
Col0_REM1.2_PlAMV	0.609609	31.0033	0.0114828	-0.494937511	-4.466905015	1
Col0_REM1.2_PlAMV	0.663162	34.8813	0.0105555	-0.410735975	-4.551108228	1
Col0_REM1.2_PlAMV	1.53599	46.9032	0.00390628	0.429175124	-5.545169765	1
Col0_REM1.2_PlAMV	22.8117	165.223	0.00311243	3.127273562	-5.772351507	1
Col0_REM1.2_PlAMV	6.70905	105.448	0.00357726	1.903457361	-5.633158135	1
Col0_REM1.2_PlAMV	4.15106	74.1893	0.00529985	1.423363723	-5.240076761	1
Col0_REM1.2_PlAMV	1.33175	41.6369	0.00675802	0.286493867	-4.997025331	1
Col0_REM1.2_PlAMV	18.8472	154.548	0.00323655	2.936364362	-5.733247331	1
Col0_REM1.2_PlAMV	0.354482	41.38	0.0197471	-1.03709771	-3.924748634	1
Col0_REM1.2_PlAMV	4.90927	94.5279	0.00611089	1.591125255	-5.097682854	1
Col0_REM1.2_PlAMV	2.64769	53.7285	0.00339919	0.973687562	-5.684218111	1
Col0_REM1.2_PlAMV	1.0693	42.3354	0.00654636	0.067004229	-5.028846109	1
Col0_REM1.2_PlAMV	2.20534	62.2443	0.00861545	0.790881692	-4.754198176	1
Col0_REM1.2_PlAMV	1.19591	40.839	0.00919805	0.178907402	-4.688763774	1
Col0_REM1.2_PlAMV	6.82682	95.5926	0.00366203	1.920858972	-5.609737641	1
Col0_REM1.2_PlAMV	4.4876	95.9906	0.00445672	1.501318038	-5.41334221	1
Col0_REM1.2_PlAMV	2.77448	75.1831	0.00432514	1.020463342	-5.443310769	1
Col0_REM1.2_PlAMV	1.88318	49.7506	0.00584119	0.632961837	-5.142820736	1
Col0_REM1.2_PlAMV	2.09994	57.9841	0.00428584	0.741908773	-5.452438713	1
Col0_REM1.2_PlAMV	6.83469	103.512	0.00438937	1.922011114	-5.42856957	1
Col0_REM1.2_PlAMV	1.63615	55.1799	0.00366715	0.492345921	-5.608340485	1
Col0_REM1.2_PlAMV	1.36257	42.6695	0.00733908	0.309372622	-4.914541785	1
Col0_REM1.2_PlAMV	1.17711	44.6572	0.0067963	0.163062282	-4.991376933	1
Col0_REM1.2_PlAMV	1.9469	48.7126	0.00616365	0.666238364	-5.089086144	1
Col0_REM1.2_PlAMV	1.8571	54.1171	0.00646167	0.619016131	-5.041867481	1
Col0_REM1.2_PlAMV	1.64481	51.1072	0.00547177	0.497624876	-5.208153132	1
Col0_REM1.2_PlAMV	0.73397	39.8824	0.0108996	-0.309287123	-4.519029188	1
Col0_REM1.2_PlAMV	1.44462	41.3995	0.00830671	0.367846311	-4.790691657	1
Col0_REM1.2_PlAMV	5.94677	94.3613	0.00403581	1.782848215	-5.512548254	1
Col0_REM1.2_PlAMV	0.658527	32.2887	0.0121483	-0.417749756	-4.410566037	1
Col0_REM1.2_PlAMV	2.3345	49.0912	0.00514028	0.847797735	-5.270647726	1
Col0_REM1.2_PlAMV	11.2982	102.566	0.00345189	2.424643421	-5.668833372	1
Col0_REM1.2_PlAMV	1.41203	43.1532	0.00849843	0.345028385	-4.767873838	1
Col0_REM1.2_PlAMV	1.215	46.3829	0.00905348	0.194744077	-4.704606065	1
Col0_REM1.2_PlAMV	0.925831	43.493	0.00756078	-0.077063566	-4.88478092	1
Col0_REM1.2_PlAMV	14.196	118.76	0.0031699	2.652960235	-5.754055237	1
Col0_REM1.2_PlAMV	0.806169	41.3441	0.00992347	-0.215461881	-4.61285262	1
Col0_REM1.2_PlAMV	1.96161	43.5143	0.00509786	0.673765565	-5.278934435	1
Col0_REM1.2_PlAMV	2.15025	48.0991	0.00465063	0.765584114	-5.370752585	1
Col0_REM1.2_PlAMV	16.4347	152.636	0.00334657	2.799394953	-5.699819338	1
Col0_REM1.2_PlAMV	4.10293	69.7336	0.00463083	1.411701353	-5.375019161	1
Col0_REM1.2_PlAMV	11.961	118.045	0.0034278	2.481651357	-5.675836623	1
Col0_REM1.2_PlAMV	3.9146	76.106	0.00689726	1.364713153	-4.976631048	1
Col0_REM1.2_PlAMV	3.28503	62.7909	0.00395734	1.189375784	-5.532183197	1
Col0_REM1.2_PlAMV	1.98527	56.072	0.00554081	0.685754925	-5.19561458	1
Col0_REM1.2_PlAMV	2.8485	62.9705	0.00421275	1.04679254	-5.469639638	1
Col0_REM1.2_PlAMV	3.16351	55.0166	0.00442547	1.151682171	-5.420378791	1
Col0_REM1.2_PlAMV	9.5094	93.0758	0.00378573	2.252280783	-5.576516544	1
Col0_REM1.2_PlAMV	9.60564	104.341	0.00426833	2.262350426	-5.456532629	1
Col0_REM1.2_PlAMV	3.97291	60.8348	0.00427898	1.379498824	-5.454040616	1
Col0_REM1.2_PlAMV	2.28569	55.8192	0.00525005	0.826667948	-5.249517679	1
Col0_REM1.2_PlAMV	5.70219	74.2608	0.0049104	1.740850312	-5.316399874	1
Col0_REM1.2_PlAMV	0.513497	24.3224	0.0175269	-0.666511092	-4.044018435	1
Col0_REM1.2_PlAMV	7.05334	78.6554	0.00382797	1.953501264	-5.565420642	1
Col0_REM1.2_PlAMV	5.30307	60.1817	0.00452568	1.668285898	-5.397987437	1
Col0_REM1.2_PlAMV	2.50075	52.7882	0.00479856	0.916590687	-5.339439406	1
Col0_REM1.2_PlAMV	3.77959	66.7248	0.00449785	1.329615538	-5.404155774	1
Col0_REM1.2_PlAMV	2.4294	67.6799	0.00493948	0.887644313	-5.310495216	1
Col0_REM1.2_PlAMV	6.04961	88.3943	0.0041325	1.799993807	-5.488872728	1
Col0_REM1.2_PlAMV	0.72501	33.8308	0.0137929	-0.321569831	-4.283601312	1
Col0_REM1.2_PlAMV	2.4813	59.8402	0.00685124	0.908782616	-4.983325621	1
Col0_REM1.2_PlAMV	3.75724	65.7043	0.00532305	1.323684645	-5.235708832	1
Col0_REM1.2_PlAMV	5.67679	77.952	0.00352312	1.736385932	-5.648408318	1
Col0_REM1.2_PlAMV	6.44135	78.9561	0.00434692	1.862738145	-5.438287731	1
Col0_REM1.2_PlAMV	6.39955	109.046	0.00406279	1.856227675	-5.505885349	1
Col0_REM1.2_PlAMV	0.960076	28.9939	0.00624951	-0.040742831	-5.075252218	1
Col0_REM1.2_PlAMV	1.01963	58.1946	0.0127497	0.019439816	-4.362247537	1
Col0_REM1.2_PlAMV	2.69068	67.6109	0.00445984	0.98979395	-5.412642388	1
Col0_REM1.2_PlAMV	1.79712	49.6173	0.00500801	0.586185384	-5.296716648	1
Col0_REM1.2_PlAMV	7.55711	104.404	0.00436675	2.022488842	-5.433736254	1
Col0_REM1.2_PlAMV	2.81234	71.7024	0.00533364	1.034016877	-5.233721347	1
Col0_REM1.2_PlAMV	9.40136	111.389	0.00340376	2.24085436	-5.682874576	1
Col0_REM1.2_PlAMV	5.08991	77.3804	0.00471521	1.627260149	-5.356961825	1
Col0_REM1.2_PlAMV	4.43208	72.3423	0.00518944	1.488869	-5.261129487	1
Col0_REM1.2_PlAMV	3.04631	64.1288	0.00525225	1.113931022	-5.249098723	1
Col0_REM1.2_PlAMV	1.80871	54.8941	0.00497592	0.592613884	-5.303145001	1
Col0_REM1.2_PlAMV	2.76721	65.2577	0.00505925	1.017839592	-5.286537028	1
Col0_REM1.2_PlAMV	1.52263	47.9769	0.00394054	0.420439103	-5.536437509	1
Col0_REM1.2_PlAMV	1.16925	37.639	0.00684201	0.156362518	-4.984673731	1
Col0_REM1.2_PlAMV	4.06012	73.4994	0.00394077	1.40121253	-5.536379143	1
Col0_REM1.2_PlAMV	1.45734	39.2916	0.00480328	0.376612856	-5.338456261	1
Col0_REM1.2_PlAMV	5.7718	82.0801	0.0043314	1.75298399	-5.441864464	1
Col0_REM1.2_PlAMV	1.53922	42.4853	0.00714648	0.431275795	-4.941135351	1
Col0_REM1.2_PlAMV	0.474273	19.9457	0.0168679	-0.745972174	-4.082342872	1
Col0_REM1.2_PlAMV	2.30119	60.3784	0.00478014	0.83342638	-5.343285444	1
Col0_REM1.2_PlAMV	9.0069	103.082	0.00355283	2.19799095	-5.64001081	1
Col0_REM1.2_PlAMV	18.0847	143.714	0.00309655	2.895066277	-5.77746669	1
Col0_REM1.2_PlAMV	2.68616	58.4264	0.00446735	0.988112664	-5.410959887	1
Col0_REM1.2_PlAMV	0.645564	32.7185	0.0108432	-0.437630926	-4.524217124	1
Col0_REM1.2_PlAMV	3.25837	64.3634	0.00460353	1.18122707	-5.380931878	1
Col0_REM1.2_PlAMV	1.66164	55.8824	0.00601816	0.507805066	-5.112973714	1
Col0_REM1.2_PlAMV	0.744806	31.7481	0.00939842	-0.294631497	-4.667213689	1
Col0_REM1.2_PlAMV	0.899277	35.7059	0.00778403	-0.106164172	-4.85568108	1
Col0_REM1.2_PlAMV	0.30865	15.8763	0.0194395	-1.17554733	-3.9404482	1
Col0_REM1.2_PlAMV	1.72965	56.3345	0.00867229	0.547919076	-4.747622394	1
Col0_REM1.2_PlAMV	0.732054	38.1449	0.00819612	-0.311900997	-4.804094407	1
Col0_REM1.2_PlAMV	1.15283	45.7164	0.00693947	0.142219789	-4.970529876	1
Col0_REM1.2_PlAMV	0.625997	28.3767	0.00958472	-0.4684097	-4.647585115	1
Col0_REM1.2_PlAMV	0.394389	37.8876	0.017749	-0.930417547	-4.031426103	1
Col0_REM1.2_PlAMV	1.08801	47.449	0.008272	0.08435034	-4.794878961	1
Col0_REM1.2_PlAMV	1.4895	51.3258	0.00537093	0.398440493	-5.226754201	1
Col0_REM1.2_PlAMV	0.762578	32.2269	0.00786805	-0.271050481	-4.844945024	1
Col0_REM1.2_PlAMV	1.30399	49.5608	0.00613503	0.265428795	-5.093740311	1
Col0_REM1.2_PlAMV	2.26646	56.1081	0.00441216	0.818219143	-5.423390914	1
Col0_REM1.2_PlAMV	0.219343	21.1576	0.0319135	-1.517118564	-3.444726161	1
Col0_REM1.2_PlAMV	0.738319	33.2912	0.0121899	-0.303379298	-4.407147539	1
Col0_REM1.2_PlAMV	1.64743	54.5262	0.00485604	0.499216498	-5.327531988	1
Col0_REM1.2_PlAMV	0.480754	42.2839	0.0124804	-0.732399574	-4.383595865	1
Col0_REM1.2_PlAMV	2.00455	54.8894	0.00448979	0.695419597	-5.405949349	1
Col0_REM1.2_PlAMV	3.48393	70.8388	0.00545361	1.248160967	-5.211477504	1
Col0_REM1.2_PlAMV	2.44385	66.9507	0.00368271	0.893574665	-5.604106385	1
Col0_REM1.2_PlAMV	2.28664	56.4478	0.0039359	0.827083491	-5.537615707	1
Col0_REM1.2_PlAMV	0.936161	45.8606	0.00640915	-0.065967809	-5.050028622	1
Col0_REM1.2_PlAMV	1.41977	38.3271	0.00774772	0.350494887	-4.860356672	1
Col0_REM1.2_PlAMV	2.7192	71.3157	0.00404531	1.000337719	-5.510197094	1
Col0_REM1.2_PlAMV	1.00911	33.5931	0.00792775	0.009068754	-4.837386016	1
Col0_REM1.2_PlAMV	1.86893	37.2559	0.00481559	0.625366075	-5.335896707	1
Col0_REM1.2_PlAMV	1.4348	57.2451	0.00557568	0.361025467	-5.189340996	1
Col0_REM1.2_PlAMV	0.964704	43.2483	0.0082927	-0.03593396	-4.792379669	1
Col0_REM1.2_PlAMV	1.00092	35.9278	0.00799264	0.000919577	-4.829234161	1
Col0_REM1.2_PlAMV	1.23726	37.7638	0.00808235	0.212899257	-4.818072607	1
Col0_REM1.2_PlAMV	1.19266	51.0038	0.00670771	0.176186107	-5.004497668	1
Col0_REM1.2_PlAMV	0.902503	38.1651	0.00886423	-0.102583265	-4.725731202	1
Col0_REM1.2_PlAMV	0.722471	41.1517	0.00830483	-0.325077998	-4.790918006	1
Col0_REM1.2_PlAMV	0.683678	28.3617	0.0102387	-0.380268232	-4.581580621	1
Col0_REM1.2_PlAMV	0.61144	33.7289	0.0114484	-0.491938448	-4.469905297	1
Col0_REM1.2_PlAMV	2.31561	53.0665	0.00561406	0.839673152	-5.182481114	1
Col0_REM1.2_PlAMV	1.5509	49.4422	0.00709268	0.438835408	-4.948692013	1
Col0_REM1.2_PlAMV	0.649163	55.5326	0.0123236	-0.432071438	-4.396239156	1
Col0_REM1.2_PlAMV	0.853782	62.7749	0.00937007	-0.158079387	-4.670234712	1
Col0_REM1.2_PlAMV	1.41533	70.9988	0.00777204	0.347362719	-4.857222601	1
Col0_REM1.2_PlAMV	1.14377	38.4209	0.00786873	0.134329824	-4.844858602	1
Col0_REM1.2_PlAMV	0.432771	31.9917	0.0138642	-0.837546559	-4.278445301	1
Col0_REM1.2_PlAMV	0.937962	49.8885	0.00852913	-0.064045843	-4.764267916	1
Col0_REM1.2_PlAMV	2.11639	51.173	0.00614253	0.749711807	-5.09251857	1
Col0_REM1.2_PlAMV	0.929828	43.2757	0.00645281	-0.072755656	-5.043239584	1
Col0_REM1.2_PlAMV	3.12007	61.7705	0.00737162	1.137855437	-4.910117787	1
Col0_REM1.2_PlAMV	2.57057	55.4357	0.00544627	0.944127664	-5.212824308	1
Col0_REM1.2_PlAMV	0.920094	32.6921	0.00652107	-0.08327944	-5.032716806	1
Col0_REM1.2_PlAMV	3.94848	75.5153	0.00531851	1.373330695	-5.23656209	1
Col0_REM1.2_PlAMV	4.41017	83.3173	0.00498847	1.483913237	-5.300626029	1
Col0_REM1.2_PlAMV	0.835274	41.2468	0.00838048	-0.179995464	-4.781850087	1
Col0_REM1.2_PlAMV	2.42905	53.08	0.00494021	0.887500234	-5.310347439	1
Col0_REM1.2_PlAMV	5.3538	68.2538	0.00504315	1.677806589	-5.289724392	1
Col0_REM1.2_PlAMV	3.38821	70.3293	0.00442711	1.220301758	-5.420008278	1
Col0_REM1.2_PlAMV	0.149173	16.4342	0.0469253	-1.902648573	-3.059198303	1
Col0_REM1.2_PlAMV	0.152972	21.2179	0.0392229	-1.877500381	-3.238494519	1
Col0_REM1.2_PlAMV	2.10036	62.2072	0.00571331	0.742108759	-5.164956739	1
Col0_REM1.2_PlAMV	0.327397	26.6227	0.0213808	-1.116581777	-3.845261956	1
Col0_REM1.2_PlAMV	1.52233	46.2563	0.005912	0.420242056	-5.130771095	1
Col0_REM1.2_PlAMV	3.34076	57.6674	0.00508866	1.206198326	-5.280740744	1
Col0_REM1.2_PlAMV	4.10584	75.3398	0.00389689	1.41241035	-5.54757648	1
Col0_REM1.2_PlAMV	0.361554	16.4377	0.016595	-1.017343871	-4.098653834	1
Col0_REM1.2_PlAMV	3.04272	60.3534	0.00394384	1.112751852	-5.535600411	1
Col0_REM1.2_PlAMV	1.44387	53.1775	0.00554065	0.367327009	-5.195643457	1
Col0_REM1.2_PlAMV	1.38739	52.6613	0.00576621	0.327424284	-5.15574026	1
Col0_REM1.2_PlAMV	1.25562	49.6439	0.00557492	0.227629474	-5.189477312	1
Col0_REM1.2_PlAMV	0.925424	40.2868	0.00648351	-0.077503268	-5.038493249	1
Col0_REM1.2_PlAMV	0.49634	23.5097	0.0120885	-0.700494103	-4.415500692	1
Col0_REM1.2_PlAMV	1.58767	51.9751	0.00566867	0.462267533	-5.172800757	1
Col0_REM1.2_PlAMV	0.629195	28.6898	0.009536	-0.463314054	-4.652681169	1
Col0_REM1.2_PlAMV	1.61382	50.2449	0.00805541	0.478604039	-4.821411364	1
Col0_REM1.2_PlAMV	0.485096	28.4814	0.0164916	-0.723408469	-4.104904119	1
Col0_REM1.2_PlAMV	1.99079	58.5335	0.00602775	0.688531545	-5.111381472	1
Col0_REM1.2_PlAMV	5.36814	65.4522	0.0035394	1.68048148	-5.643798058	1
Col0_REM1.2_PlAMV	1.55907	34.545	0.00384845	0.44408949	-5.560084809	1
Col0_REM1.2_PlAMV	2.06754	47.9291	0.00532034	0.726359495	-5.236218068	1
Col0_REM1.2_PlAMV	2.38014	51.3508	0.00546187	0.867159309	-5.209964057	1
Col0_REM1.2_PlAMV	1.28812	36.1439	0.00465796	0.253183791	-5.369177695	1
Col0_REM1.2_PlAMV	0.624941	32.887	0.0128012	-0.470098034	-4.358216362	1
Col0_REM1.2_PlAMV	1.61242	61.8953	0.0043413	0.477736156	-5.439581437	1
Col0_REM1.2_PlAMV	2.2707	61.6121	0.00528472	0.820088154	-5.242935641	1
Col0_REM1.2_PlAMV	1.31137	42.6795	0.00610048	0.271072392	-5.099387822	1
Col0_REM1.2_PlAMV	3.49151	57.2456	0.00486896	1.250334307	-5.324874917	1
Col0_REM1.2_PlAMV	2.37538	62.0206	0.00378887	0.865157425	-5.575687457	1
Col0_REM1.2_PlAMV	2.77416	73.7563	0.00504657	1.020347999	-5.289046474	1
Col0_REM1.2_PlAMV	2.48311	69.4173	0.00563809	0.909511807	-5.178209923	1
Col0_REM1.2_PlAMV	2.5344	53.9462	0.00473485	0.929956923	-5.352805232	1
Col0_REM1.2_PlAMV	1.07269	31.692	0.00745792	0.070169512	-4.898478724	1
Col0_REM1.2_PlAMV	0.280779	19.1966	0.0213691	-1.270187396	-3.845809326	1
Col0_REM1.2_PlAMV	2.50201	54.6228	0.00559551	0.917094409	-5.185790789	1
Col0_REM1.2_PlAMV	2.98067	61.5114	0.00402595	1.092148107	-5.514994371	1
Col0_REM1.2_PlAMV	3.25355	54.5105	0.00491771	1.179746708	-5.314912304	1
Col0_REM1.2_PlAMV	4.53182	70.1304	0.00419258	1.511123625	-5.474438983	1
Col0_REM1.2_PlAMV	0.849326	38.6297	0.00706443	-0.163312185	-4.952682946	1
Col0_REM1.2_PlAMV	4.8844	80.4818	0.0036852	1.586046453	-5.603430481	1
Col0_REM1.2_PlAMV	1.33831	61.3769	0.00448327	0.291407624	-5.407402588	1
Col0_REM1.2_PlAMV	2.48258	52.3349	0.00483368	0.909298342	-5.332147197	1
Col0_REM1.2_PlAMV	1.40551	28.3435	0.00640336	0.340400226	-5.050932426	1
Col0_REM1.2_PlAMV	3.58969	60.9932	0.00445721	1.278065848	-5.413232269	1
Col0_REM1.2_PlAMV	1.06917	45.0497	0.00561184	0.066882647	-5.182876627	1
Col0_REM1.2_PlAMV	0.293487	41.448	0.0204439	-1.225921934	-3.890070729	1
Col0_REM1.2_PlAMV	6.18008	113.227	0.00388344	1.821331216	-5.55103392	1
Col0_REM1.2_PlAMV	1.18826	48.518	0.00589097	0.172490052	-5.134334609	1
Col0_REM1.2_PlAMV	0.576232	33.6854	0.0156187	-0.551244922	-4.159286365	1
Col0_REM1.2_PlAMV	2.90941	58.8841	0.00618681	1.067950311	-5.085335672	1
Col0_REM1.2_PlAMV	0.665937	32.0483	0.0120132	-0.406560208	-4.421749234	1
Col0_REM1.2_PlAMV	1.46172	41.3192	0.00615715	0.379613825	-5.090141271	1
Col0_REM1.2_PlAMV	1.25357	39.7082	0.00558407	0.225995481	-5.187837378	1
Col0_REM1.2_PlAMV	1.20962	51.9608	0.00496022	0.190306261	-5.306305184	1
Col0_REM1.2_PlAMV	1.35134	45.7372	0.00666007	0.301096693	-5.011625284	1
Col0_REM1.2_PlAMV	1.50845	50.8753	0.0106069	0.411082634	-4.546250546	1
Col0_REM1.2_PlAMV	3.88358	58.3184	0.00386242	1.356757409	-5.556461349	1
Col0_REM1.2_PlAMV	8.44973	90.0842	0.00295867	2.134134488	-5.823015436	1
Col0_REM1.2_PlAMV	4.00943	69.2204	0.00374118	1.388649087	-5.588354209	1
Col0_REM1.2_PlAMV	1.84711	44.2579	0.00541385	0.613622255	-5.218794794	1
Col0_REM1.2_PlAMV	0.94088	24.8424	0.00743984	-0.060939671	-4.900905936	1
Col0_REM1.2_PlAMV	0.127498	16.7253	0.0470594	-2.059654601	-3.056344645	1
Col0_REM1.2_PlAMV	0.542032	28.3043	0.0129144	-0.612430239	-4.349412311	1
Col0_REM1.2_PlAMV	4.28038	68.2707	0.00443886	1.454041791	-5.417357692	1
Col0_REM1.2_PlAMV	2.73966	61.0631	0.00547514	1.007833825	-5.207537433	1
Col0_REM1.2_PlAMV	1.91642	55.2366	0.00469625	0.650458862	-5.360990961	1
Col0_REM1.2_PlAMV	0.945725	41.5943	0.00634434	-0.05580345	-5.060192202	1
Col0_REM1.2_PlAMV	4.61945	84.1604	0.00368009	1.53027565	-5.604818071	1
Col0_REM1.2_PlAMV	0.434445	21.4508	0.0138107	-0.833685925	-4.282311625	1
Col0_REM1.2_PlAMV	0.593016	30.3009	0.0118041	-0.522533899	-4.43930835	1
Col0_REM1.2_PlAMV	2.87596	59.3192	0.00521565	1.056386532	-5.256091558	1
Col0_REM1.2_PlAMV	0.313763	21.2382	0.0223099	-1.159117355	-3.802724753	1
Col0_REM1.2_PlAMV	4.21393	84.6304	0.00332231	1.438395704	-5.707094955	1
Col0_REM1.2_PlAMV	2.14992	57.5893	0.00604674	0.765430632	-5.108235995	1
Col0_REM1.2_PlAMV	0.866654	39.5979	0.00807704	-0.143115459	-4.81872981	1
Col0_REM1.2_PlAMV	2.22897	57.1361	0.00583228	0.801539595	-5.144347274	1
Col0_REM1.2_PlAMV	1.07312	53.3614	0.00559118	0.070570293	-5.186564923	1
Col0_REM1.2_PlAMV	1.43604	46.6931	0.0048745	0.361889325	-5.323737744	1
Col0_REM1.2_PlAMV	2.11293	44.7459	0.00473277	0.74807561	-5.353244624	1
Col0_REM1.2_PlAMV	1.06949	56.2456	0.00748023	0.067181899	-4.895491739	1
Col0_REM1.2_PlAMV	1.43138	55.2223	0.00628765	0.358639014	-5.069167887	1
Col0_REM1.2_PlAMV	2.8983	65.8629	0.00414035	1.064124358	-5.486974954	1
Col0_REM1.2_PlAMV	1.89548	53.4292	0.0052757	0.639472105	-5.244643907	1
Col0_REM1.2_PlAMV	2.00807	59.0948	0.00348593	0.697174062	-5.659020412	1
Col0_REM1.2_PlAMV	0.884622	33.7915	0.0101738	-0.122594844	-4.587939491	1
Col0_REM1.2_PlAMV	0.642128	31.2403	0.0109012	-0.442967618	-4.518882404	1
Col0_REM1.2_PlAMV	1.57075	44.3665	0.00827631	0.451553212	-4.794358062	1
Col0_REM1.2_PlAMV	2.2484	56.5203	0.0057819	0.810218852	-5.153022931	1
Col0_REM1.2_PlAMV	1.82115	55.2211	0.00439282	0.59946817	-5.427783889	1
Col0_REM1.2_PlAMV	0.767309	32.0365	0.0091228	-0.26486569	-4.696978504	1
Col0_REM1.2_PlAMV	0.64146	43.4792	0.00935366	-0.444008451	-4.671987568	1
Col0_REM1.2_PlAMV	0.624121	29.9228	0.0112158	-0.471411019	-4.490431781	1
Col0_REM1.2_PlAMV	0.728596	41.918	0.00960752	-0.316635884	-4.645209154	1
Col0_REM1.2_PlAMV	1.00145	46.4131	0.0119827	0.00144895	-4.424291336	1
Col0_REM1.2_PlAMV	3.44631	63.3831	0.00406231	1.237304093	-5.506003502	1
Col0_REM1.2_PlAMV	1.43101	42.769	0.00698806	0.358380489	-4.963552301	1
Col0_REM1.2_PlAMV	1.53762	51.3993	0.00780425	0.430235766	-4.853086822	1
Col0_REM1.2_PlAMV	0.892403	29.9339	0.00672342	-0.113837455	-5.002158325	1
Col0_REM1.2_PlAMV	0.709312	47.0303	0.0084589	-0.343459793	-4.772536137	1
Col0_REM1.2_PlAMV	0.490646	34.1522	0.0142669	-0.712032389	-4.24981311	1
Col0_REM1.2_PlAMV	0.986782	45.0045	0.010134	-0.013306135	-4.591859172	1
Col0_REM1.2_PlAMV	0.508883	41.0209	0.0117905	-0.675537151	-4.440461157	1
Col0_REM1.2_PlAMV	0.485831	26.6773	0.0164666	-0.721894452	-4.106421192	1
Col0_REM1.2_PlAMV	1.49256	39.1092	0.00602991	0.400492766	-5.111023194	1
Col0_REM1.2_PlAMV	3.11027	57.195	0.00353667	1.134709539	-5.644569673	1
Col0_REM1.2_PlAMV	1.20285	28.8476	0.00665086	0.184693741	-5.013009109	1
Col0_REM1.2_PlAMV	2.05318	46.015	0.00535754	0.719389811	-5.229250364	1
Col0_REM1.2_PlAMV	0.72926	39.7175	0.00959877	-0.315724958	-4.646120314	1
Col0_REM1.2_PlAMV	0.511335	34.6185	0.011734	-0.670730326	-4.445264668	1
Col0_REM1.2_PlAMV	0.90454	35.7027	0.00663321	-0.100328752	-5.015666429	1
Col0_REM1.2_PlAMV	2.14992	59.0465	0.00558161	0.765430632	-5.188278014	1
Col0_REM1.2_PlAMV	0.542635	40.627	0.0110572	-0.611318377	-4.504673479	1
Col0_REM1.2_PlAMV	0.623084	28.0867	0.0112344	-0.473073938	-4.488774779	1
Col0_REM1.2_PlAMV	0.240633	14.2633	0.0249342	-1.424482328	-3.691514924	1
Col0_REM1.2_PlAMV	0.511847	41.9157	0.0117223	-0.669729527	-4.446262268	1
Col0_REM1.2_PlAMV	0.728646	31.0581	0.00823445	-0.316567262	-4.799428706	1
Col0_REM1.2_PlAMV	0.515936	37.1458	0.0116293	-0.661772552	-4.454227503	1
Col0_REM1.2_PlAMV	0.391658	20.909	0.0153195	-0.937366269	-4.178628752	1
Col0_REM1.2_PlAMV	0.5847	30.1573	0.0136822	-0.536656384	-4.291659561	1
Col0_REM1.2_PlAMV	0.709266	36.3951	0.00845945	-0.343524647	-4.772471119	1
Col0_REM1.2_PlAMV	0.293946	27.8105	0.0272158	-1.224359202	-3.603957592	1
Col0_REM1.2_PlAMV	1.23899	33.4044	0.00564976	0.214296532	-5.176142213	1
Col0_REM1.2_PlAMV	0.998637	44.9302	0.00600819	-0.00136393	-5.114631741	1
Col0_REM1.2_PlAMV	4.33528	73.0282	0.00461332	1.466786199	-5.378807508	1
Col0_REM1.2_PlAMV	0.400808	36.0932	0.0149697	-0.914272769	-4.201727121	1
Col0_REM1.2_PlAMV	0.329893	35.4551	0.0181877	-1.10898692	-4.007009738	1
Col0_REM1.2_PlAMV	1.29797	39.1246	0.00616346	0.260801506	-5.089116971	1
Col0_REM1.2_PlAMV	0.421316	28.997	0.0142411	-0.864372133	-4.251623129	1
Col0_REM1.2_PlAMV	0.54201	34.1059	0.0129149	-0.612470828	-4.349373595	1
Col0_REM1.2_PlAMV	1.10363	42.563	0.0063427	0.098604747	-5.060450734	1
Col0_REM1.2_PlAMV	0.888569	39.5444	0.0101286	-0.118142975	-4.592392174	1
Col0_REM1.2_PlAMV	0.348616	23.2968	0.0200794	-1.053784249	-3.908060865	1
Col0_REM1.2_PlAMV	0.974991	44.5998	0.00615391	-0.025327039	-5.090667627	1
Col0_REM1.2_PlAMV	0.448614	31.3697	0.0156036	-0.801592449	-4.160253622	1
Col0_REM1.2_PlAMV	0.528883	34.6148	0.0113447	-0.636988044	-4.479004604	1
Col0_REM1.2_PlAMV	0.574326	25.4247	0.010447	-0.5545581	-4.561440423	1
Col0_REM1.2_PlAMV	0.446999	29.884	0.0134229	-0.805198922	-4.310793075	1
Col0_REM1.2_PlAMV	0.576505	53.9343	0.0104075	-0.550771266	-4.565228579	1
Col0_REM1.2_PlAMV	1.24499	38.783	0.00562255	0.219127498	-5.180969981	1
Col0_REM1.2_PlAMV	0.864533	45.9259	0.00925355	-0.145565802	-4.682748017	1
Col0_REM1.2_PlAMV	0.85329	40.3999	0.00820354	-0.158655813	-4.803189511	1
Col0_REM1.2_PlAMV	0.493802	27.023	0.0121506	-0.705620652	-4.410376728	1
Col0_REM1.2_PlAMV	0.392816	54.8779	0.0152743	-0.93441397	-4.181583601	1
Col0_REM1.2_PlAMV	0.903028	56.8265	0.0077517	-0.102001718	-4.859843105	1
Col0_REM1.2_PlAMV	3.3734	58.6706	0.00415011	1.215921138	-5.484620439	1
Col0_REM1.2_PlAMV	1.54211	49.4185	0.00648462	0.433151609	-5.03832206	1
Col0_REM1.2_PlAMV	0.630953	36.2167	0.00950943	-0.460523904	-4.655471341	1
Col0_REM1.2_PlAMV	0.427654	37.0113	0.0163684	-0.849440822	-4.112402632	1
Col0_REM1.2_PlAMV	1.33002	44.6135	0.00451121	0.28519398	-5.401189869	1
Col0_REM1.2_PlAMV	3.90068	60.3287	0.00564004	1.361150897	-5.177864121	1
Col0_REM1.2_PlAMV	0.846876	34.2767	0.00944649	-0.166200994	-4.662112035	1
Col0_REM1.2_PlAMV	1.36106	41.2959	0.00808194	0.308263808	-4.818123336	1
Col0_REM1.2_PlAMV	8.62004	84.8761	0.0040603	2.154089725	-5.506498416	1
Col0_REM1.2_PlAMV	1.34895	45.4042	0.0081545	0.299326512	-4.809185357	1
Col0_REM1.2_PlAMV	1.35819	32.1564	0.0095716	0.306152931	-4.648954898	1
Col0_REM1.2_PlAMV	21.8545	143.478	0.00485025	3.08440685	-5.328725029	1
Col0_REM1.2_PlAMV	2.14738	50.5325	0.00605388	0.764248494	-5.10705589	1
Col0_REM1.2_PlAMV	107.575	282.884	0.00430399	4.678188279	-5.44821278	1
Col0_REM1.2_PlAMV	2.08562	62.1014	0.00815105	0.735066173	-4.809608526	1
Col0_REM1.2_PlAMV	32.8387	154.656	0.00438507	3.491607698	-5.42954969	1
Col0_REM1.2_PlAMV	4.53358	67.1633	0.00573498	1.511511914	-5.161171016	1
Col0_REM1.2_PlAMV	1.01663	43.1428	0.0108201	0.016493236	-4.526349763	1
Col0_REM1.2_PlAMV	1.66676	44.0168	0.00779957	0.510881622	-4.853686675	1
Col0_REM1.2_PlAMV	5.81707	74.5417	0.00567295	1.760796699	-5.172046014	1
Col0_REM1.2_PlAMV	3.82418	70.1316	0.00522988	1.341344065	-5.253366946	1
Col0_REM1.2_PlAMV	1.16257	34.8035	0.00774148	0.150633072	-4.861162395	1
Col0_REM1.2_PlAMV	0.844748	40.407	0.0130216	-0.168716921	-4.341145762	1
Col0_REM1.2_PlAMV	4.23277	79.6894	0.00519754	1.442856625	-5.259569842	1
Col0_REM1.2_PlAMV	12.1029	117.62	0.00454438	2.493445093	-5.393863974	1
Col0_REM1.2_PlAMV	0.24082	27.2954	0.0249149	-1.423705513	-3.692289261	1
Col0_REM1.2_PlAMV	7.75865	97.1728	0.00541331	2.04880835	-5.218894543	1
Col0_REM1.2_PlAMV	16.0843	114.716	0.00335732	2.777843641	-5.696612242	1
Col0_REM1.2_PlAMV	3.53763	63.0141	0.00537082	1.263457011	-5.226774682	1
Col0_REM1.2_PlAMV	2.35878	65.4794	0.00635923	0.858144536	-5.057847978	1
Col0_REM1.2_PlAMV	1.45597	55.3577	0.0116761	0.375672345	-4.450211261	1
Col0_REM1.2_PlAMV	3.26817	55.1122	0.0052017	1.184230195	-5.258769784	1
Col0_REM1.2_PlAMV	33.2031	208.433	0.00403577	3.502643245	-5.512558165	1
Col0_REM1.2_PlAMV	167.956	291.126	0.0060611	5.12370204	-5.105863977	1
Col0_REM1.2_PlAMV	190.262	495.081	0.00370541	5.24840207	-5.597961365	1
Col0_REM1.2_PlAMV	4.02657	67.8059	0.00596041	1.392914897	-5.122616008	1
Col0_REM1.2_PlAMV	2.28688	54.0051	0.00655914	0.827188443	-5.026895782	1
Col0_REM1.2_PlAMV	3.78201	75.0743	0.00502379	1.330255614	-5.29357065	1
Col0_REM1.2_PlAMV	8.34969	104.793	0.0047906	2.122224412	-5.341099614	1
Col0_REM1.2_PlAMV	0.530527	18.7127	0.0113095	-0.633884427	-4.482112198	1
Col0_REM1.2_PlAMV	3.96977	74.0795	0.00478617	1.378708159	-5.34202477	1
Col0_REM1.2_PlAMV	24.1662	163.132	0.00360007	3.184954963	-5.626801989	1
Col0_REM1.2_PlAMV	1.18331	44.5462	0.00760576	0.168315596	-4.878849424	1
Col0_REM1.2_PlAMV	3.67297	69.9192	0.00544519	1.301000599	-5.213022629	1
Col0_REM1.2_PlAMV	9.84944	116.05	0.00487337	2.287414601	-5.323969589	1
Col0_REM1.2_PlAMV	4.57365	85.9336	0.00524745	1.520311573	-5.250013035	1
Col0_REM1.2_PlAMV	21.2872	112.157	0.00732834	3.058105953	-4.916006255	1
Col0_REM1.2_PlAMV	1.44921	35.9495	0.00759033	0.37101858	-4.88088021	1
Col0_REM1.2_PlAMV	1.79678	45.5628	0.00556551	0.585996174	-5.191166654	1
Col0_REM1.2_PlAMV	8.44749	133.417	0.00497189	2.133869356	-5.303955229	1
Col0_REM1.2_PlAMV	6.98162	86.3377	0.00415376	1.943280982	-5.483741331	1
Col0_REM1.2_PlAMV	1.46197	50.7986	0.00684008	0.379784841	-4.984955852	1
Col0_REM1.2_PlAMV	1.79316	38.5541	0.00724978	0.583979427	-4.926784155	1
Col0_REM1.2_PlAMV	17.6296	129.612	0.00482144	2.869579308	-5.33468264	1
Col0_REM1.2_PlAMV	7.65817	116.179	0.00457028	2.035773052	-5.388180807	1
Col0_REM1.2_PlAMV	21.7849	131.87	0.00417721	3.081217069	-5.478111719	1
Col0_REM1.2_PlAMV	0.694084	37.6665	0.0100852	-0.365162288	-4.596686276	1
Col0_REM1.2_PlAMV	17.9129	156.627	0.0045777	2.885521124	-5.38655859	1
Col0_REM1.2_PlAMV	0.961274	33.553	0.00936258	-0.039495791	-4.671034385	1
Col0_REM1.2_PlAMV	3.88999	69.1621	0.00565555	1.358406587	-5.175117915	1
Col0_REM1.2_PlAMV	0.547591	21.9633	0.0127833	-0.602226621	-4.359615647	1
Col0_REM1.2_PlAMV	16.5205	119.603	0.00423717	2.804602034	-5.463859685	1
Col0_REM1.2_PlAMV	0.941583	31.8064	0.0106204	-0.060192778	-4.544978599	1
Col0_REM1.2_PlAMV	0.828688	41.6784	0.00965381	-0.187911552	-4.640402623	1
Col0_REM1.2_PlAMV	19.3279	176.164	0.00388041	2.961549648	-5.551814461	1
Col0_REM1.2_PlAMV	13.0902	147.059	0.00435442	2.571863859	-5.436563858	1
Col0_REM1.2_PlAMV	1.26509	34.4516	0.00711413	0.235143266	-4.945672332	1
Col0_REM1.2_PlAMV	0.55317	23.779	0.0126543	-0.592089911	-4.369758201	1
Col0_REM1.2_PlAMV	4.7495	82.1751	0.00526371	1.558039349	-5.246919178	1
Col0_REM1.2_PlAMV	6.06738	89.9833	0.00428521	1.802926881	-5.45258572	1
Col0_REM1.2_PlAMV	4.52988	86.346	0.00529815	1.510695449	-5.240397576	1
Col0_REM1.2_PlAMV	22.4256	125.684	0.00454837	3.110203163	-5.392986352	1
Col0_REM1.2_PlAMV	12.5847	144.673	0.00468823	2.53248179	-5.362700166	1
Col0_REM1.2_PlAMV	4.52033	68.6825	0.00597302	1.508585	-5.120502617	1
Col0_REM1.2_PlAMV	2.15991	47.0255	0.00601877	0.770066554	-5.112872359	1
Col0_REM1.2_PlAMV	1.24564	47.6475	0.0064224	0.219649454	-5.047963399	1
Col0_REM1.2_PlAMV	26.0706	158.27	0.00418095	3.260808243	-5.477216786	1
Col0_REM1.2_PlAMV	0.827896	38.2756	0.00724729	-0.188867736	-4.927127673	1
Col0_REM1.2_PlAMV	2.59387	48.2656	0.00616839	0.953150969	-5.088317415	1
Col0_REM1.2_PlAMV	3.38223	67.0828	0.00591326	1.218535255	-5.130557992	1
Col0_REM1.2_PlAMV	1.7173	44.6114	0.00815233	0.54075329	-4.809451503	1
Col0_REM1.2_PlAMV	0.16214	23.7742	0.0431726	-1.819295119	-3.142549244	1
Col0_REM1.2_PlAMV	35.6314	179.16	0.00376073	3.573227272	-5.583142191	1
Col0_REM1.2_PlAMV	1.0008	40.332	0.00899284	0.00079968	-4.711326574	1
Col0_REM1.2_PlAMV	1.11406	35.7785	0.00718094	0.108011	-4.936324985	1
Col0_REM1.2_PlAMV	0.384248	27.9427	0.0156149	-0.956467102	-4.159529692	1
Col0_REM1.2_PlAMV	5.8569	74.3793	0.00426847	1.767620453	-5.45649983	1
Col0_REM1.2_PlAMV	0.76198	40.7991	0.00918659	-0.27183497	-4.690010467	1
Col0_REM1.2_PlAMV	0.313813	26.9877	0.0254929	-1.158958012	-3.669355297	1
Col0_REM1.2_PlAMV	0.819961	35.0449	0.0109761	-0.198498501	-4.512035097	1
Col0_REM1.2_PlAMV	0.869388	47.2408	0.00920188	-0.139965763	-4.688347468	1
Col0_REM1.2_PlAMV	0.987361	43.8768	0.0081024	-0.012719552	-4.815594965	1
Col0_REM1.2_PlAMV	1.63699	42.2965	0.00794142	0.49285919	-4.835663178	1
Col0_REM1.2_PlAMV	0.644894	27.8838	0.0124051	-0.438669317	-4.389647601	1
Col0_REM1.2_PlAMV	0.46203	24.4635	0.0129862	-0.772125455	-4.343868024	1
Col0_REM1.2_PlAMV	2.07196	47.3925	0.00482634	0.728495019	-5.333666863	1
Col0_REM1.2_PlAMV	6.29724	80.4772	0.00492279	1.840111442	-5.313879836	1
Col0_REM1.2_PlAMV	3.52624	62.9111	0.00510458	1.260232147	-5.277617103	1
Col0_REM1.2_PlAMV	1.28098	35.5741	0.00780653	0.24762541	-4.852794716	1
Col0_REM1.2_PlAMV	0.333988	33.8107	0.0179647	-1.096650215	-4.019346558	1
Col0_REM1.2_PlAMV	1.26637	41.1377	0.00710695	0.23615454	-4.9466821	1
Col0_REM1.2_PlAMV	6.859	82.6043	0.00554016	1.925561659	-5.195731898	1
Col0_REM1.2_PlAMV	1.97479	49.1067	0.00658297	0.680462064	-5.023269268	1
Col0_REM1.2_PlAMV	4.55773	89.4621	0.00526578	1.516824693	-5.246525996	1
Col0_REM1.2_PlAMV	0.391147	24.3187	0.0178961	-0.938671831	-4.023172467	1
Col0_REM1.2_PlAMV	1.16431	47.9229	0.00858876	0.152128637	-4.757300907	1
Col0_REM1.2_PlAMV	1.6411	36.7104	0.00792151	0.495366749	-4.838173435	1
Col0_REM1.2_PlAMV	1.88253	48.7508	0.00849921	0.632616617	-4.767782061	1
Col0_REM1.2_PlAMV	0.69996	40.2378	0.0100006	-0.356732088	-4.605110188	1
Col0_REM1.2_PlAMV	3.2217	61.1391	0.00589751	1.169909171	-5.133225051	1
Col0_REM1.2_PlAMV	1.23781	38.7966	0.00565515	0.213343689	-5.175188645	1
Col0_REM1.2_PlAMV	0.713049	47.8058	0.00841457	-0.338205137	-4.777790552	1
Col0_REM1.2_PlAMV	3.467	67.4732	0.00576868	1.243289667	-5.155311994	1
Col0_REM1.2_PlAMV	2.31096	55.1311	0.00735626	0.837663023	-4.912203628	1
Col0_REM1.2_PlAMV	2.48249	53.0382	0.0056395	0.909262089	-5.17795987	1
Col0_REM1.2_PlAMV	7.3655	94.9091	0.00434458	1.996806936	-5.438826188	1
Col0_REM1.2_PlAMV	0.937728	39.7062	0.0117305	-0.064295351	-4.445562991	1
Col0_REM1.2_PlAMV	1.83884	52.4803	0.00815732	0.609134938	-4.808839595	1
Col0_REM1.2_PlAMV	2.51481	50.913	0.00675995	0.922197254	-4.996739785	1
Col0_REM1.2_PlAMV	0.985086	40.8263	0.00913626	-0.015026332	-4.695504168	1
Col0_REM1.2_PlAMV	2.76507	49.171	0.00650977	1.017065951	-5.034451154	1
Col0_REM1.2_PlAMV	1.15513	42.6891	0.0112541	0.144212892	-4.487022772	1
Col0_REM1.2_PlAMV	2.45092	52.29	0.00652816	0.896463464	-5.031630152	1
Col0_REM1.2_PlAMV	4.85183	76.3472	0.00577101	1.579355953	-5.15490817	1
Col0_REM1.2_PlAMV	1.88942	44.2544	0.0084682	0.636269904	-4.771437308	1
Col0_REM1.2_PlAMV	0.833444	33.6844	0.00839889	-0.182188766	-4.779655725	1
Col0_REM1.2_PlAMV	4.36363	69.1355	0.00572917	1.47330428	-5.16218461	1
Col0_REM1.2_PlAMV	0.469921	27.5555	0.0127681	-0.755190684	-4.360805406	1
Col0_REM1.2_PlAMV	1.3651	39.546	0.00952313	0.311227686	-4.654031703	1
Col0_REM1.2_PlAMV	1.81729	47.7805	0.00715352	0.59734638	-4.940150736	1
Col0_REM1.2_PlAMV	1.35805	44.3897	0.00883618	0.306049847	-4.728900622	1
Col0_REM1.2_PlAMV	0.90937	46.5838	0.0109966	-0.095003227	-4.510169145	1
Col0_REM1.2_PlAMV	4.22176	59.1941	0.00544796	1.440252103	-5.212514052	1
Col0_REM1.2_PlAMV	0.950443	47.973	0.00631284	-0.050827087	-5.065169624	1
Col0_REM1.2_PlAMV	0.834488	37.2309	0.00958672	-0.180936916	-4.647376472	1
Col0_REM1.2_PlAMV	1.9027	46.5622	0.0084091	0.64327393	-4.778440826	1
Col0_REM1.2_PlAMV	1.86595	70.7308	0.0107184	0.623770307	-4.535793388	1
Col0_REM1.2_PlAMV	0.967483	36.7104	0.0113697	-0.033057425	-4.476803357	1
Col0_REM1.2_PlAMV	1.77908	41.2844	0.00618297	0.576096377	-5.08595654	1
Col0_REM1.2_PlAMV	1.07923	39.5997	0.00833931	0.076247824	-4.7867748	1
Col0_REM1.2_PlAMV	1.07168	39.3323	0.00933118	0.069227511	-4.674393798	1
Col0_REM1.2_PlAMV	4.6396	87.8504	0.00495732	1.534628156	-5.306890007	1
Col0_REM1.2_PlAMV	2.49176	57.7754	0.00561852	0.912989288	-5.181686995	1
Col0_REM1.2_PlAMV	1.45101	52.5827	0.00689176	0.372259866	-4.977428784	1
Col0_REM1.2_PlAMV	1.81096	45.7376	0.00552195	0.593857091	-5.19902422	1
Col0_REM1.2_PlAMV	1.22213	39.7481	0.00818246	0.200595238	-4.80576244	1
Col0_REM1.2_PlAMV	0.808261	31.1532	0.011135	-0.212870253	-4.497661978	1
Col0_REM1.2_PlAMV	1.52788	44.6397	0.00850853	0.423881154	-4.766686089	1
Col0_REM1.2_PlAMV	1.32407	32.8948	0.00755248	0.280710326	-4.885879293	1
Col0_REM1.2_PlAMV	0.877949	22.5673	0.0102512	-0.130166774	-4.580360507	1
Col0_REM1.2_PlAMV	8.60408	115.76	0.00464895	2.152236509	-5.371113891	1
Col0_REM1.2_PlAMV	0.869612	34.953	0.0149492	-0.139708144	-4.203097492	1
Col0_REM1.2_PlAMV	5.3569	79.5083	0.00392018	1.67838545	-5.541617708	1
Col0_REM1.2_PlAMV	1.30541	36.3399	0.00536228	0.266517168	-5.228366021	1
Col0_REM1.2_PlAMV	2.87185	60.1564	0.00557132	1.054956421	-5.190123269	1
Col0_REM1.2_PlAMV	0.917091	31.2412	0.00763283	-0.086548575	-4.875296598	1
Col0_REM1.2_PlAMV	1.25675	43.2157	0.007957	0.228529024	-4.833703235	1
Col0_REM1.2_PlAMV	1.071	35.9566	0.00560224	0.068592791	-5.184588761	1
Col0_REM1.2_PlAMV	1.29359	42.5912	0.00773042	0.257421299	-4.862592084	1
Col0_REM1.2_PlAMV	0.699711	31.1105	0.00857497	-0.357087886	-4.758907784	1
Col0_REM1.2_PlAMV	5.51541	73.5034	0.00471407	1.707545993	-5.357203625	1
Col0_REM1.2_PlAMV	0.586486	19.5316	0.0119355	-0.533606482	-4.428238126	1
Col0_REM1.2_PlAMV	0.459741	31.8281	0.0130508	-0.777091992	-4.338905844	1
Col0_REM1.2_PlAMV	3.35035	64.4583	0.00537257	1.209064818	-5.2264489	1
Col0_REM1.2_PlAMV	4.47209	72.4947	0.00648467	1.497855861	-5.038314349	1
Col0_REM1.2_PlAMV	11.307	121.073	0.00389139	2.425422003	-5.548988859	1
Col0_REM1.2_PlAMV	1.71762	41.7845	0.00756863	0.540939612	-4.883743205	1
Col0_REM1.2_PlAMV	9.17056	99.1089	0.00501605	2.215998353	-5.295112508	1
Col0_REM1.2_PlAMV	0.501705	23.6849	0.0179388	-0.689742981	-4.020789314	1
Col0_REM1.2_PlAMV	1.06341	45.1791	0.0103441	0.061480726	-4.57133897	1
Col0_REM1.2_PlAMV	4.21877	71.1102	0.00474072	1.439543616	-5.351566256	1
Col0_REM1.2_PlAMV	5.82269	89.6038	0.00412181	1.761762354	-5.491462892	1
Col0_REM1.2_PlAMV	0.81279	17.9781	0.00738198	-0.207282505	-4.908713384	1
Col0_REM1.2_PlAMV	0.406351	32.0798	0.0147655	-0.900537961	-4.2154619	1
Col0_REM1.2_PlAMV	1.32307	44.6134	0.00906984	0.279954794	-4.702800656	1
Col0_REM1.2_PlAMV	7.74009	90.0769	0.0049095	2.046413315	-5.316583175	1
Col0_REM1.2_PlAMV	5.26298	73.4235	0.00551018	1.660697406	-5.201157988	1
Col0_REM1.2_PlAMV	11.983	101.571	0.00458984	2.483488979	-5.383910114	1
Col0_REM1.2_PlAMV	2.04248	50.1913	0.0078336	0.714164756	-4.849333105	1
Col0_REM1.2_PlAMV	2.99	59.4732	0.00501672	1.095273387	-5.294978945	1
Col0_REM1.2_PlAMV	3.22853	59.1438	0.00557529	1.172026925	-5.189410945	1
Col0_REM1.2_PlAMV	0.884258	42.0261	0.0113089	-0.123006404	-4.482165253	1
Col0_REM1.2_PlAMV	0.477235	27.4699	0.0125724	-0.739746247	-4.376251344	1
Col0_REM1.2_PlAMV	0.717509	29.3021	0.0125434	-0.331969788	-4.378560648	1
Col0_REM1.2_PlAMV	1.40433	39.3846	0.00783292	0.339560321	-4.849419914	1
Col0_REM1.2_PlAMV	4.0034	69.2827	0.00474596	1.387144	-5.350461549	1
Col0_REM1.2_PlAMV	11.4934	106.036	0.00382829	2.441772958	-5.565337051	1
Col0_REM1.2_PlAMV	2.16196	56.0555	0.00647559	0.771015218	-5.039715556	1
Col0_REM1.2_PlAMV	6.48832	75.6126	0.00524019	1.870003637	-5.251397522	1
Col0_REM1.2_PlAMV	1.10733	35.8284	0.00812769	0.101951712	-4.812478529	1
Col0_REM1.2_PlAMV	1.14735	39.699	0.00784418	0.137454935	-4.847983423	1
Col0_REM1.2_PlAMV	1.12558	31.7501	0.0088843	0.118298458	-4.723469605	1
Col0_REM1.2_PlAMV	2.27139	49.7376	0.00440259	0.820391979	-5.425562275	1
Col0_REM1.2_PlAMV	2.04874	52.8562	0.00488105	0.71722497	-5.322394918	1
Col0_REM1.2_PlAMV	14.0681	130.388	0.0041228	2.643909823	-5.491222735	1
Col0_REM1.2_PlAMV	2.85354	57.4624	0.00525663	1.048560329	-5.248265142	1
Col0_REM1.2_PlAMV	6.13117	105.568	0.00521924	1.813385596	-5.255403482	1
Col0_REM1.2_PlAMV	0.719624	38.4454	0.0097273	-0.329026426	-4.632818914	1
Col0_REM1.2_PlAMV	0.218248	40.4232	0.0274917	-1.522123248	-3.593871138	1
Col0_REM1.2_PlAMV	0.777628	35.9233	0.00900173	-0.251507018	-4.710338498	1
Col0_REM1.2_PlAMV	5.10297	70.3789	0.00391929	1.629822723	-5.541844764	1
Col0_REM1.2_PlAMV	0.666951	29.4936	0.00899617	-0.405038699	-4.710956348	1
Col0_REM1.2_PlAMV	0.722508	32.9081	0.0110725	-0.325026786	-4.503290722	1
Col0_REM1.2_PlAMV	0.2115	21.2634	0.033097	-1.55353028	-3.408312635	1
Col0_REM1.2_PlAMV	0.471145	46.5667	0.0148574	-0.752589377	-4.209257221	1
Col0_REM1.2_PlAMV	0.827391	33.8233	0.0108776	-0.189477902	-4.52104965	1
Col0_REM1.2_PlAMV	0.895677	35.0889	0.00893179	-0.110175422	-4.718138456	1
Col0_REM1.2_PlAMV	0.788002	50.9059	0.00761419	-0.238254651	-4.877741667	1
Col0_REM1.2_PlAMV	2.07672	48.6252	0.00529681	0.730789726	-5.240650526	1
Col0_REM1.2_PlAMV	4.60665	65.5834	0.00455862	1.527500912	-5.390735333	1
Col0_REM1.2_PlAMV	1.53575	37.8214	0.00651147	0.429018861	-5.034190042	1
Col0_REM1.2_PlAMV	0.511192	26.6594	0.0136935	-0.671010025	-4.290834011	1
Col0_REM1.2_PlAMV	0.944373	27.9971	0.010589	-0.057234064	-4.547939553	1
Col0_REM1.2_PlAMV	1.51992	45.7622	0.00855308	0.418657702	-4.761463827	1
Col0_REM1.2_PlAMV	0.898437	38.3189	0.0122435	-0.107098692	-4.402760095	1
Col0_REM1.2_PlAMV	1.74916	50.3422	0.00571704	0.559135673	-5.16430409	1
Col0_REM1.2_PlAMV	1.96063	46.7185	0.00561045	0.67326585	-5.183124349	1
Col0_REM1.2_PlAMV	1.12601	31.1112	0.0106571	0.118680411	-4.541528942	1
Col0_REM1.2_PlAMV	0.801911	38.1452	0.0112232	-0.22075765	-4.489772215	1
Col0_REM1.2_PlAMV	0.334236	22.1053	0.0239352	-1.095907949	-3.7324051	1
Col0_REM1.2_PlAMV	1.44648	44.8451	0.00622199	0.369133019	-5.079665488	1
Col0_REM1.2_PlAMV	0.292194	27.7757	0.0239567	-1.230337314	-3.731507245	1
Col0_REM1.2_PlAMV	0.843504	40.4263	0.00829871	-0.170190635	-4.791655198	1
Col0_REM1.2_PlAMV	0.719432	28.9662	0.0111199	-0.329293267	-4.499018983	1
Col0_REM1.2_PlAMV	0.329033	38.5261	0.0182353	-1.111597229	-4.004396003	1
Col0_REM1.2_PlAMV	4.21998	74.9002	0.00545026	1.439830389	-5.212091965	1
Col0_REM1.2_PlAMV	1.00758	39.1252	0.0109173	0.007551416	-4.517406592	1
Col0_REM1.2_PlAMV	1.38645	46.629	0.00649139	0.326746523	-5.037278596	1
Col0_REM1.2_PlAMV	2.32676	46.6841	0.00687652	0.844476742	-4.979642569	1
Col0_REM1.2_PlAMV	1.05955	43.9883	0.0103818	0.05784429	-4.567701006	1
Col0_REM1.2_PlAMV	1.07322	46.6779	0.00838598	0.070663475	-4.781194015	1
Col0_REM1.2_PlAMV	1.66176	46.8184	0.0066195	0.507877282	-5.017735441	1
Col0_REM1.2_PlAMV	0.798386	33.2657	0.0112727	-0.225163089	-4.485371406	1
Col0_REM1.2_PlAMV	1.50319	49.5775	0.00731779	0.407589517	-4.917446909	1
Col0_REM1.2_PlAMV	2.25052	55.5163	0.00577643	0.811161301	-5.153969434	1
Col0_REM1.2_PlAMV	1.00245	43.5899	0.00897798	0.002447004	-4.712980366	1
Col0_REM1.2_PlAMV	0.87123	36.2568	0.00803462	-0.137849273	-4.823995574	1
Col0_REM1.2_PlAMV	2.44089	73.227	0.00573562	0.892362727	-5.161059426	1
Col0_REM1.2_PlAMV	0.563083	33.1902	0.0124316	-0.574328237	-4.387513661	1
Col0_REM1.2_PlAMV	0.424379	26.9865	0.0141383	-0.857128355	-4.258867852	1
Col0_REM1.2_PlAMV	2.11718	43.4388	0.00566791	0.750085015	-5.172934836	1
Col0_REM1.2_PlAMV	0.681954	29.4453	0.00879825	-0.382793072	-4.733202441	1
Col0_REM1.2_PlAMV	0.261666	27.1889	0.0267516	-1.340686398	-3.621160994	1
Col0_REM1.2_PlAMV	3.64096	64.0486	0.00714098	1.292247383	-4.941905257	1
Col0_REM1.2_PlAMV	0.620753	27.4097	0.00966567	-0.476822022	-4.639174846	1
Col0_REM1.2_PlAMV	0.86125	26.2142	0.00696662	-0.149370457	-4.966625107	1
Col0_REM1.2_PlAMV	1.02677	42.9973	0.00779142	0.026417953	-4.854732151	1
Col0_REM1.2_PlAMV	1.22326	35.9643	0.0065399	0.201519426	-5.029833404	1
Col0_REM1.2_PlAMV	0.268907	24.7888	0.0223125	-1.313389684	-3.802608219	1
Col0_REM1.2_PlAMV	0.751178	32.3708	0.00798746	-0.286112638	-4.829882467	1
Col0_REM1.2_PlAMV	6.56846	87.2579	0.00532849	1.882279406	-5.234687383	1
Col0_REM1.2_PlAMV	0.638854	33.6262	0.00939181	-0.448079333	-4.667917246	1
Col0_REM1.2_PlAMV	2.15919	46.2141	0.00648393	0.769733151	-5.038428471	1
Col0_REM1.2_PlAMV	3.22196	59.5054	0.00527629	1.16998987	-5.24453208	1
Col0_REM1.2_PlAMV	2.77104	63.5551	0.00505225	1.019222701	-5.28792159	1
Col0_REM1.2_PlAMV	0.697569	34.2919	0.0114684	-0.360153845	-4.468159852	1
Col0_REM1.2_PlAMV	0.732278	35.5303	0.00955921	-0.311595056	-4.650250191	1
Col0_REM1.2_PlAMV	0.414532	28.8538	0.0144742	-0.880605106	-4.235387525	1
Col0_REM1.2_PlAMV	0.65754	38.6557	0.0106457	-0.41924968	-4.542599224	1
Col0_REM1.2_PlAMV	0.653217	30.4819	0.0107162	-0.425845893	-4.535998664	1
Col0_REM1.2_PlAMV	0.871526	31.6042	0.00803189	-0.137509581	-4.824335411	1
Col0_REM1.2_PlAMV	1.61928	48.7142	0.00741068	0.481981606	-4.904833076	1
Col0_REM1.2_PlAMV	1.4387	45.9825	0.00486549	0.363739928	-5.325587849	1
Col0_REM1.2_PlAMV	0.344473	28.4168	0.0174179	-1.065739566	-4.050256866	1
Col0_REM1.2_PlAMV	0.842587	36.1164	0.00712093	-0.171278358	-4.944716944	1
Col0_REM1.2_PlAMV	1.19844	44.9617	0.00584095	0.181020711	-5.142861824	1
Col0_REM1.2_PlAMV	0.614848	35.6851	0.0113849	-0.486380196	-4.475467363	1
Col0_REM1.2_PlAMV	1.36692	46.614	0.00658415	0.312560034	-5.023090033	1
Col0_REM1.2_PlAMV	0.836209	30.3859	0.00717524	-0.178876697	-4.937119068	1
Col0_REM1.2_PlAMV	0.275446	25.5283	0.0217829	-1.289363677	-3.826630021	1
Col0_REM1.2_PlAMV	0.158546	18.6577	0.0378439	-1.841710507	-3.274285475	1
Col0_REM1.2_PlAMV	0.985693	43.7828	0.00913063	-0.014410332	-4.696120583	1
Col0_REM1.2_PlAMV	1.63036	45.6851	0.00736032	0.488800849	-4.911651869	1
Col0_REM1.2_PlAMV	1.52396	50.4349	0.00656186	0.42131221	-5.02648118	1
Col0_REM1.2_PlAMV	3.05637	59.6376	0.00556215	1.117227937	-5.191770555	1
Col0_REM1.2_PlAMV	2.22034	46.8116	0.00495421	0.797660337	-5.307517559	1
Col0_REM1.2_PlAMV	3.55373	67.0931	0.0056279	1.267997756	-5.180018908	1
Col0_REM1.2_PlAMV	0.595813	31.473	0.0100703	-0.51782842	-4.598164781	1
Col0_REM1.2_PlAMV	1.39769	43.3862	0.0042928	0.334820874	-5.450816078	1
Col0_REM1.2_PlAMV	0.277115	24.5619	0.0216517	-1.283322696	-3.832671306	1
Col0_REM1.2_PlAMV	0.340887	29.0255	0.0234682	-1.076204235	-3.752108966	1
Col0_REM1.2_PlAMV	2.20851	43.8311	0.00633912	0.79231808	-5.061015321	1
Col0_REM1.2_PlAMV	0.865363	32.0215	0.0104003	-0.144606207	-4.565920627	1
Col0_REM1.2_PlAMV	0.237328	16.9318	0.0294951	-1.438312128	-3.523531131	1
Col0_REM1.2_PlAMV	2.29534	64.5148	0.0074063	0.830880981	-4.90542429	1
Col0_REM1.2_PlAMV	0.696511	26.4275	0.0143573	-0.361671693	-4.243496755	1
Col0_REM1.2_PlAMV	9.38309	93.6402	0.00479586	2.238909133	-5.340002233	1
Col0_REM1.2_PlAMV	0.709295	44.9602	0.00986896	-0.34348376	-4.618360801	1
Col0_REM1.2_PlAMV	1.07177	27.6802	0.00839731	0.069311487	-4.779843863	1
Col0_REM1.2_PlAMV	0.282981	19.5849	0.0212028	-1.262375521	-3.853622031	1
Col0_REM1.2_PlAMV	0.556879	24.3292	0.0125701	-0.585407298	-4.376434301	1
Col0_REM1.2_PlAMV	1.26402	47.7603	0.00632902	0.234297118	-5.062609873	1
Col0_REM1.2_PlAMV	0.340206	34.5991	0.029394	-1.078203962	-3.526964707	1
Col0_REM1.2_PlAMV	1.08417	50.4088	0.00737889	0.080814717	-4.909132058	1
Col0_REM1.2_PlAMV	2.35738	48.5506	0.00466621	0.857550833	-5.3674081	1
Col0_REM1.2_PlAMV	1.10287	38.933	0.00634709	0.097915873	-5.059758839	1
Col0_REM1.2_PlAMV	0.569916	33.2964	0.0105279	-0.562266297	-4.553726403	1
Col0_REM1.2_PlAMV	1.64563	49.1565	0.0085074	0.49812329	-4.766818906	1
Col0_REM1.2_PlAMV	0.395445	23.5543	0.0151728	-0.927743566	-4.188250928	1
Col0_REM1.2_PlAMV	0.88175	40.5308	0.00793876	-0.12584671	-4.835998187	1
Col0_REM1.2_PlAMV	0.551795	35.9398	0.0108736	-0.594578678	-4.521417446	1
Col0_REM1.2_PlAMV	0.860347	31.8277	0.0104609	-0.150419483	-4.560110782	1
Col0_REM1.2_PlAMV	1.12011	33.0883	0.00803496	0.113426895	-4.823953258	1
Col0_REM1.2_PlAMV	1.97385	55.1698	0.00607948	0.67998595	-5.102836113	1
Col0_REM1.2_PlAMV	1.21084	39.8511	0.00825874	0.191314334	-4.796483245	1
Col0_REM1.2_PlAMV	2.92936	60.2694	0.00580332	1.074783969	-5.149325111	1
Col0_REM1.2_PlAMV	1.36419	54.258	0.00586429	0.310560846	-5.138873861	1
Col0_REM1.2_PlAMV	0.830202	35.939	0.00722715	-0.186086234	-4.929910511	1
Col0_REM1.2_PlAMV	0.705465	48.0073	0.00850503	-0.348898119	-4.767097526	1
Col0_REM1.2_PlAMV	0.223889	22.0118	0.026799	-1.496604886	-3.619390706	1
Col0_REM1.2_PlAMV	0.434773	34.3298	0.0138003	-0.832931223	-4.283064948	1
Col0_REM1.2_PlAMV	4.73957	62.7967	0.00485276	1.555946414	-5.328207664	1
Col0_REM1.2_PlAMV	1.4296	67.4938	0.00699496	0.357394685	-4.962565389	1
Col0_REM1.2_PlAMV	2.55952	61.8498	0.00468838	0.939819741	-5.362668172	1
Col0_REM1.2_PlAMV	0.53399	33.3922	0.0112362	-0.627378167	-4.48861457	1
Col0_REM1.2_PlAMV	2.54787	63.8493	0.00549478	0.935257716	-5.203956728	1
Col0_REM1.2_PlAMV	1.91385	50.0134	0.00522507	0.64911692	-5.254287084	1
Col0_REM1.2_PlAMV	2.05159	51.1011	0.0053617	0.718615102	-5.22847419	1
Col0_REM1.2_PlAMV	1.28375	36.125	0.00701073	0.249785482	-4.960313446	1
Col0_REM1.2_PlAMV	0.179274	15.0443	0.0390465	-1.718839917	-3.243002035	1
Col0_REM1.2_PlAMV	1.17534	38.8982	0.00935898	0.161557467	-4.671418969	1
Col0_REM1.2_PlAMV	2.13282	59.4192	0.0075018	0.757445048	-4.892612287	1
Col0_REM1.2_PlAMV	0.97482	51.0551	0.0102583	-0.02550244	-4.579668145	1
Col0_REM1.2_PlAMV	0.604935	34.7436	0.0115715	-0.502634265	-4.459210101	1
Col0_REM1.2_PlAMV	0.544594	32.0327	0.0128536	-0.607714716	-4.354131351	1
Col0_REM1.2_PlAMV	1.77297	56.7956	0.00564025	0.572656106	-5.177826888	1
Col0_REM1.2_PlAMV	0.878013	40.1265	0.0113894	-0.130093879	-4.475072181	1
Col0_REM1.2_PlAMV	0.304172	20.3761	0.0197257	-1.190161948	-3.925832925	1
Col0_REM1.2_PlAMV	2.81653	55.5034	0.00461561	1.035505631	-5.378311242	1
Col0_REM1.2_PlAMV	0.923092	34.3576	0.00974984	-0.080026374	-4.630504404	1
Col0_REM1.2_PlAMV	1.02909	51.1883	0.00583041	0.028674917	-5.144667955	1
Col0_REM1.2_PlAMV	0.286906	22.0162	0.0209128	-1.248600643	-3.867393867	1
Col0_REM1.2_PlAMV	0.973581	33.646	0.00924422	-0.026774253	-4.683756788	1
Col0_REM1.2_PlAMV	0.819268	48.6065	0.00976482	-0.19934402	-4.628969148	1
Col0_REM1.2_PlAMV	3.83767	60.0936	0.00469035	1.344865412	-5.362248072	1
Col0_REM1.2_PlAMV	2.68462	56.1335	0.00744983	0.987539191	-4.899564066	1
Col0_REM1.2_PlAMV	1.58501	49.2678	0.00630912	0.460590716	-5.065759073	1
Col0_REM1.2_PlAMV	0.770819	39.8494	0.00908125	-0.260301693	-4.701543431	1
Col0_REM1.2_PlAMV	0.828311	40.7357	0.0108655	-0.188366591	-4.522162647	1
Col0_REM1.2_PlAMV	1.47467	49.2073	0.00745927	0.388434236	-4.898297725	1
Col0_REM1.2_PlAMV	0.514842	39.1527	0.0155388	-0.663895222	-4.164415157	1
Col0_REM1.2_PlAMV	0.872183	42.9934	0.00802583	-0.136756015	-4.825090189	1
Col0_REM1.2_PlAMV	1.48233	42.1258	0.00539689	0.393615174	-5.221932417	1
Col0_REM1.2_PlAMV	1.22463	47.2231	0.00653258	0.202638758	-5.030953314	1
Col0_REM1.2_PlAMV	0.506742	37.0109	0.0118403	-0.679753281	-4.436246312	1
Col0_REM1.2_PlAMV	4.15922	70.2114	0.00552989	1.425327557	-5.197587355	1
Col0_REM1.2_PlAMV	0.955487	39.0774	0.0104659	-0.045534121	-4.559632926	1
Col0_REM1.2_PlAMV	1.12431	42.7038	0.00800491	0.117169514	-4.827700176	1
Col0_REM1.2_PlAMV	2.68701	55.3288	0.00595458	0.988429051	-5.123594608	1
Col0_REM1.2_PlAMV	0.417633	22.9126	0.0167611	-0.873152223	-4.088694554	1
Col0_REM1.2_PlAMV	1.30992	44.7884	0.00916083	0.269966067	-4.692818493	1
Col0_REM1.2_PlAMV	2.69511	50.779	0.0051946	0.99143902	-5.260135655	1
Col0_REM1.2_PlAMV	7.32456	83.6962	0.00491497	1.991233085	-5.315469629	1
Col0_REM1.2_PlAMV	0.400461	30.142	0.0149827	-0.915138895	-4.200859077	1
Col0_REM1.2_PlAMV	1.21728	40.2357	0.00739352	0.196618861	-4.907151338	1
Col0_REM1.2_PlAMV	0.2771	36.3425	0.0216529	-1.283376827	-3.832615884	1
Col0_REM1.2_PlAMV	2.11409	45.3642	0.0056762	0.74862446	-5.171473284	1
Col0_REM1.2_PlAMV	1.97913	50.3679	0.00656855	0.682657354	-5.025462171	1
Col0_REM1.2_PlAMV	4.81249	74.2095	0.00540261	1.571214622	-5.220873109	1
Col0_REM1.2_PlAMV	0.467053	15.9356	0.0128465	-0.761312537	-4.354683878	1
Col0_REM1.2_PlAMV	1.16903	51.8464	0.00513245	0.156174345	-5.272172151	1
Col0_REM1.2_PlAMV	2.08458	47.888	0.00623626	0.734567396	-5.077374635	1
Col0_REM1.2_PlAMV	0.854572	51.4151	0.00702106	-0.15715452	-4.958841075	1
Col0_REM1.2_PlAMV	2.92979	68.2877	0.00580246	1.074930748	-5.149473313	1
Col0_REM1.2_PlAMV	17.9399	117.251	0.00535121	2.887027282	-5.230432575	1
Col0_REM1.2_PlAMV	0.528437	29.2071	0.0132466	-0.637831686	-4.324014363	1
Col0_REM1.2_PlAMV	1.39774	43.3566	0.00715438	0.334856647	-4.940030522	1
Col0_REM1.2_PlAMV	4.40974	63.6685	0.00453542	1.483815731	-5.395837587	1
Col0_REM1.2_PlAMV	3.74278	53.6134	0.00614517	1.319828651	-5.092088872	1
Col0_REM1.2_PlAMV	2.94545	64.8066	0.00645062	1.080261607	-5.043579029	1
Col0_REM1.2_PlAMV	0.801229	37.7698	0.00873658	-0.22160848	-4.74023647	1
Col0_REM1.2_PlAMV	1.02284	32.3107	0.00977671	0.022583072	-4.627752252	1
Col0_REM1.2_PlAMV	1.88859	51.9903	0.00794242	0.635830519	-4.835537264	1
Col0_REM1.2_PlAMV	2.0839	54.922	0.00575843	0.734241138	-5.157090411	1
Col0_REM1.2_PlAMV	1.34214	50.6794	0.0067057	0.294265355	-5.004797368	1
Col0_REM1.2_PlAMV	1.05863	46.0301	0.00755692	0.056975619	-4.885291579	1
Col0_REM1.2_PlAMV	0.672655	44.4766	0.00891988	-0.396522711	-4.719472785	1
Col0_REM1.2_PlAMV	2.48134	54.7541	0.00564211	0.908798737	-5.17749717	1
Col0_REM1.2_PlAMV	0.237389	27.2279	0.0294875	-1.438055133	-3.523788834	1
Col0_REM1.2_PlAMV	1.03638	39.227	0.0067543	0.035733872	-4.99757594	1
Col0_REM1.2_PlAMV	1.20057	37.5275	0.0108282	0.182796444	-4.525601437	1
Col0_REM1.2_PlAMV	0.985301	35.6604	0.00913426	-0.014808101	-4.6957231	1
Col0_REM1.2_PlAMV	1.67792	42.4564	0.00476779	0.517554931	-5.345872394	1
Col0_REM1.2_PlAMV	0.614797	24.1341	0.0113859	-0.486463147	-4.475379531	1
Col0_REM1.2_PlAMV	0.308453	17.299	0.0194519	-1.176185797	-3.939810527	1
Col0_REM1.2_PlAMV	0.852551	33.9128	0.00938361	-0.159522248	-4.668790729	1
Col0_REM1.2_PlAMV	0.700462	35.041	0.011421	-0.356015162	-4.472301513	1
Col0_REM1.2_PlAMV	0.981787	47.5374	0.00611131	-0.018380898	-5.097614126	1
Col0_REM1.2_PlAMV	0.390061	24.9292	0.0153822	-0.941452142	-4.174544282	1
Col0_REM1.2_PlAMV	0.662646	21.8906	0.0090546	-0.411514368	-4.704482363	1
Col0_REM1.2_PlAMV	1.07348	43.6573	0.00652084	0.070905708	-5.032752077	1
Col0_REM1.2_PlAMV	0.821408	35.3977	0.00852195	-0.196735338	-4.765110091	1
Col0_REM1.2_PlAMV	0.521722	24.3966	0.0115004	-0.6506204	-4.465373462	1
Col0_REM1.2_PlAMV	0.923479	38.5331	0.00758004	-0.079607219	-4.882236802	1
Col0_REM1.2_PlAMV	0.831443	34.1208	0.00721637	-0.184592534	-4.931403223	1
Col0_REM1.2_PlAMV	0.308095	20.0657	0.0227203	-1.177347102	-3.784496481	1
Col0_REM1.2_PlAMV	1.58909	45.7759	0.00629291	0.463161525	-5.068331676	1
Col0_REM1.2_PlAMV	1.18361	49.4748	0.00929357	0.16856909	-4.678432516	1
Col0_REM1.2_PlAMV	1.37264	56.0514	0.00874225	0.316735893	-4.739587685	1
Col0_REM1.2_PlAMV	0.515501	36.8003	0.0116392	-0.662616036	-4.453376568	1
Col0_REM1.2_PlAMV	1.73972	33.8596	0.00517325	0.553724181	-5.264254161	1
Col0_REM1.2_PlAMV	0.971628	45.1015	0.0061752	-0.028782264	-5.087214008	1
Col0_REM1.2_PlAMV	1.61814	49.1336	0.00617993	0.481277341	-5.086448334	1
Col0_REM1.2_PlAMV	0.537272	40.0078	0.0111675	-0.621250795	-4.494747505	1
Col0_REM1.2_PlAMV	0.662048	21.6094	0.00906279	-0.412417218	-4.703578259	1
Col0_REM1.2_PlAMV	0.570331	28.3074	0.0122736	-0.561538385	-4.400304665	1
Col0_REM1.2_PlAMV	1.41768	44.9154	0.00705378	0.349021733	-4.954191636	1
Col0_REM1.2_PlAMV	0.266737	20.7099	0.0224941	-1.321492125	-3.794502226	1
Col0_REM1.2_PlAMV	0.54293	36.8281	0.0110512	-0.610774881	-4.50521626	1
Col0_REM1.2_PlAMV	0.602015	35.7659	0.00996653	-0.507472917	-4.6085228	1
Col0_REM1.2_PlAMV	0.763559	43.9993	0.0104772	-0.269764882	-4.558553811	1
Col0_REM1.2_PlAMV	0.947278	37.2521	0.0073896	-0.05416267	-4.907681673	1
Col0_REM1.2_PlAMV	0.472158	27.9203	0.0127076	-0.750441604	-4.365555039	1
Col0_REM1.2_PlAMV	0.530477	31.6103	0.0131957	-0.633978677	-4.32786426	1
Col0_REM1.2_PlAMV	0.732111	40.4371	0.00819548	-0.311823137	-4.804172496	1
Col0_REM1.2_PlAMV	0.610083	28.3977	0.0114739	-0.494160265	-4.467680388	1
Col0_REM1.2_PlAMV	1.47896	47.4725	0.00743768	0.391339138	-4.901196307	1
Col0_REM1.2_PlAMV	1.2388	30.4675	0.00645788	0.214143169	-5.042454188	1
Col0_REM1.2_PlAMV	1.04268	43.4536	0.00575441	0.041794322	-5.157788762	1
Col0_REM1.2_PlAMV	0.362702	25.2007	0.0165425	-1.014173719	-4.101822452	1
Col0_REM1.2_PlAMV	0.903093	40.862	0.00775114	-0.101929741	-4.85991535	1
Col0_REM1.2_PlAMV	0.168083	29.0949	0.0356967	-1.783297374	-3.332697031	1
Col0_REM1.2_PlAMV	0.825067	36.237	0.00848415	-0.192290684	-4.769555562	1
Col0_REM1.2_PlAMV	0.839795	35.9609	0.0071446	-0.174597465	-4.941398452	1
Col0_REM1.2_PlAMV	0.475979	32.2994	0.0147065	-0.742381543	-4.219465706	1
Col0_REM1.2_PlAMV	1.39712	44.5199	0.0064418	0.334412975	-5.044947275	1
Col0_REM1.2_PlAMV	0.799855	35.8371	0.0100018	-0.223324818	-4.604990202	1
Col0_REM1.2_PlAMV	1.95767	46.2491	0.00766216	0.671754991	-4.871461351	1
Col0_REM1.2_PlAMV	1.32743	42.3201	0.00452002	0.283244742	-5.39923886	1
Col0_REM1.2_PlAMV	1.10299	46.3077	0.00725301	0.098024674	-4.926338724	1
Col0_REM1.2_PlAMV	0.739076	30.5512	0.00947129	-0.302354522	-4.659490161	1
Col0_REM1.2_PlAMV	1.93038	49.1525	0.00621638	0.657716875	-5.080567535	1
Col0_REM1.2_PlAMV	1.1163	41.5183	0.00627071	0.110019645	-5.071865693	1
Col0_REM1.2_PlAMV	1.04376	32.9141	0.00958078	0.042829578	-4.647996271	1
Col0_REM1.2_PlAMV	1.08519	35.3984	0.0064505	0.081755087	-5.043597632	1
Col0_REM1.2_PlAMV	1.18895	43.5886	0.00925186	0.173070565	-4.682930667	1
Col0_REM1.2_PlAMV	0.70226	27.8829	0.00854385	-0.353451573	-4.762543553	1
Col0_REM1.2_PlAMV	0.652598	32.6715	0.0107264	-0.426793959	-4.535047287	1
Col0_REM1.2_PlAMV	1.08407	35.8156	0.00737959	0.080722477	-4.909037197	1
Col0_REM1.2_PlAMV	0.822802	42.5946	0.00729216	-0.19503969	-4.920955481	1
Col0_REM1.2_PlAMV	0.617561	27.7858	0.00971563	-0.48197743	-4.63401935	1
Col0_REM1.2_PlAMV	0.956087	52.0109	0.00627558	-0.044906366	-5.071089368	1
Col0_REM1.2_PlAMV	0.429189	28.9032	0.0139799	-0.845857898	-4.270134695	1
Col0_REM1.2_PlAMV	0.753372	29.997	0.0079642	-0.283196149	-4.83279878	1
Col0_REM1.2_PlAMV	0.93051	35.0941	0.00644808	-0.072022456	-5.043972867	1
Col0_REM1.2_PlAMV	1.33259	48.7594	0.00675375	0.287124417	-4.997657373	1
Col0_REM1.2_PlAMV	0.454509	44.2639	0.0176014	-0.788537564	-4.039776835	1
Col0_REM1.2_PlAMV	1.88033	51.0749	0.00638185	0.631447293	-5.054297255	1
Col0_REM1.2_PlAMV	5.23564	74.3779	0.00439297	1.655489091	-5.427749743	1
Col0_REM1.2_PlAMV	2.09505	43.4896	0.00620511	0.739577419	-5.082382133	1
Col0_REM1.2_PlAMV	2.98578	57.5503	0.00502382	1.093861019	-5.293564678	1
Col0_REM1.2_PlAMV	1.31704	37.1775	0.0075928	0.275386794	-4.880554849	1
Col0_REM1.2_PlAMV	1.33776	50.9299	0.0044851	0.290996573	-5.406994487	1
Col0_REM1.2_PlAMV	0.587267	25.1467	0.0119196	-0.532275707	-4.429571175	1
Col0_REM1.2_PlAMV	0.588055	32.5878	0.0119037	-0.530934798	-4.430906003	1
Col0_REM1.2_PlAMV	7.18056	84.2839	0.00334236	1.971377374	-5.701078135	1
Col0_REM1.2_PlAMV	5.49414	84.3922	0.00436829	1.70368207	-5.433383651	1
Col0_REM1.2_PlAMV	10.1295	103.613	0.00434375	2.315451959	-5.439017249	1
Col0_REM1.2_PlAMV	3.13046	83.2866	0.00511107	1.141179959	-5.276346503	1
Col0_REM1.2_PlAMV	0.704067	27.2423	0.00994224	-0.350881757	-4.610962932	1
Col0_REM1.2_PlAMV	5.10859	69.7209	0.00508947	1.630923437	-5.28058158	1
Col0_REM1.2_PlAMV	8.74221	104.53	0.00468989	2.168163018	-5.362346151	1
Col0_REM1.2_PlAMV	0.664916	29.3707	0.0120316	-0.408094562	-4.420218757	1
Col0_REM1.2_PlAMV	4.51562	84.2539	0.0062007	1.507542497	-5.08309309	1
Col0_REM1.2_PlAMV	0.601999	24.1726	0.013289	-0.507499495	-4.320818654	1
Col0_REM1.2_PlAMV	6.74485	88.734	0.00489262	1.908779251	-5.320027332	1
Col0_REM1.2_PlAMV	10.0286	115.183	0.00488603	2.305441011	-5.321375166	1
Col0_REM1.2_PlAMV	2.40552	58.2372	0.00665138	0.877766096	-5.012930927	1
Col0_REM1.2_PlAMV	0.604007	40.9045	0.00993366	-0.504169492	-4.611826289	1
Col0_REM1.2_PlAMV	0.518471	28.1774	0.0115725	-0.656871183	-4.459123685	1
Col0_REM1.2_PlAMV	3.42634	64.269	0.00496156	1.231492636	-5.306035072	1
Col0_REM1.2_PlAMV	7.78268	139.896	0.0053966	2.051900752	-5.221986153	1
Col0_REM1.2_PlAMV	3.22478	60.3759	0.00589188	1.170864731	-5.134180147	1
Col0_REM1.2_PlAMV	1.10446	45.2161	0.00724339	0.099356528	-4.92766595	1
Col0_REM1.2_PlAMV	2.70943	52.6207	0.00590529	0.996738281	-5.13190672	1
Col0_REM1.2_PlAMV	15.2228	144.555	0.00394144	2.722794304	-5.53620914	1
Col0_REM1.2_PlAMV	7.65169	98.0656	0.00509691	2.034926538	-5.279120805	1
Col0_REM1.2_PlAMV	3.01867	71.2998	0.00430653	1.104816337	-5.447622804	1
Col0_REM1.2_PlAMV	22.739	136.895	0.00299046	3.124081512	-5.812328057	1
Col0_REM1.2_PlAMV	3.93538	72.0202	0.00660673	1.370007446	-5.019666453	1
Col0_REM1.2_PlAMV	5.46282	72.0978	0.00439334	1.69796514	-5.427665521	1
Col0_REM1.2_PlAMV	1.29968	42.1777	0.00769422	0.26211808	-4.867285881	1
Col0_REM1.2_PlAMV	13.9404	117.841	0.00337151	2.634791099	-5.692394564	1
Col0_REM1.2_PlAMV	0.486959	36.4052	0.0123214	-0.719575348	-4.396417691	1
Col0_REM1.2_PlAMV	5.61751	88.933	0.00427236	1.725888505	-5.455588911	1
Col0_REM1.2_PlAMV	0.960668	33.1292	0.00624566	-0.040126403	-5.075868456	1
Col0_REM1.2_PlAMV	6.55606	89.8	0.00381326	1.880389813	-5.569270813	1
Col0_REM1.2_PlAMV	5.21808	75.932	0.00402447	1.652129518	-5.515362054	1
Col0_REM1.2_PlAMV	1.77799	52.8085	0.00618677	0.575483513	-5.085342138	1
Col0_REM1.2_PlAMV	0.457968	27.4511	0.0131013	-0.780955966	-4.335043817	1
Col0_REM1.2_PlAMV	2.7994	59.2599	0.00500107	1.029405109	-5.298103389	1
Col0_REM1.2_PlAMV	1.51447	51.4474	0.00792359	0.415065543	-4.837910893	1
Col0_REM1.2_PlAMV	7.66912	88.5734	0.00430297	2.037201876	-5.448449797	1
Col0_REM1.2_PlAMV	1.01548	40.4575	0.00984754	0.015361407	-4.620533601	1
Col0_REM1.2_PlAMV	3.22708	70.1288	0.00557779	1.171577704	-5.188962638	1
Col0_REM1.2_PlAMV	8.64021	87.5382	0.00462952	2.156426888	-5.375302088	1
Col0_REM1.2_PlAMV	2.26172	49.8686	0.00618997	0.816125586	-5.084825039	1
Col0_REM1.2_PlAMV	12.453	121.535	0.00409538	2.521961558	-5.49789577	1
Col0_REM1.2_PlAMV	1.98532	59.2668	0.00402958	0.68578011	-5.514093127	1
Col0_REM1.2_PlAMV	0.714843	21.7567	0.00839345	-0.335692341	-4.780303639	1
Col0_REM1.2_PlAMV	1.68665	41.7077	0.00711469	0.522744313	-4.945593618	1
Col0_REM1.2_PlAMV	1.7701	52.3941	0.00621434	0.571036042	-5.080895754	1
Col0_REM1.2_PlAMV	1.25068	47.7349	0.0071961	0.223687403	-4.934216066	1
Col0_REM1.2_PlAMV	1.28973	61.2517	0.00852892	0.254432894	-4.764292537	1
Col0_REM1.2_PlAMV	1.15562	38.3611	0.00865336	0.144636996	-4.749807594	1
Col0_REM1.2_PlAMV	4.43839	82.6538	0.00563268	1.490291698	-5.179169929	1
Col0_REM1.2_PlAMV	0.852012	26.1996	0.00704216	-0.160154668	-4.955840338	1
Col0_REM1.2_PlAMV	0.333507	17.4792	0.0179906	-1.098091424	-4.01790588	1
Col0_REM1.2_PlAMV	3.16013	72.7191	0.00601241	1.150613166	-5.113929612	1
Col0_REM1.2_PlAMV	6.07964	95.1782	0.00592141	1.804945484	-5.129180683	1
Col0_REM1.2_PlAMV	1.5267	61.6531	0.0078601	0.423108543	-4.84595595	1
Col0_REM1.2_PlAMV	10.6388	98.1191	0.00300786	2.364507696	-5.806526417	1
Col0_REM1.2_PlAMV	5.22505	84.2437	0.00421048	1.653464367	-5.470178624	1
Col0_REM1.2_PlAMV	2.47725	48.8906	0.00524776	0.907149074	-5.24995396	1
Col0_REM1.2_PlAMV	0.976164	37.7754	0.00819535	-0.024124674	-4.804188359	1
Col0_REM1.2_PlAMV	1.01294	35.9895	0.00592333	0.012856994	-5.128856488	1
Col0_REM1.2_PlAMV	1.93117	51.7758	0.0046604	0.658126037	-5.368653998	1
Col0_REM1.2_PlAMV	5.2138	78.3171	0.00421957	1.651308957	-5.468022052	1
Col0_REM1.2_PlAMV	5.49105	77.0169	0.00528132	1.703119494	-5.243579213	1
Col0_REM1.2_PlAMV	2.39558	43.3023	0.00500922	0.873625373	-5.296475065	1
Col0_REM1.2_PlAMV	9.0963	110.366	0.00406759	2.207867737	-5.504704593	1
Col0_REM1.2_PlAMV	0.671792	37.5173	0.00893134	-0.39780651	-4.718188839	1
Col0_REM1.2_PlAMV	1.63353	52.8434	0.00795823	0.490743317	-4.833548666	1
Col0_REM1.2_PlAMV	0.525066	27.7798	0.0133317	-0.64423131	-4.317610621	1
Col0_REM1.2_PlAMV	0.432255	31.3949	0.0161942	-0.838739587	-4.123102126	1
Col0_REM1.2_PlAMV	1.47701	50.8143	0.0060934	0.390019774	-5.100549061	1
Col0_REM1.2_PlAMV	1.56656	39.8761	0.00766009	0.448882133	-4.871731546	1
Col0_REM1.2_PlAMV	3.27638	76.8797	0.00579909	1.186739154	-5.15005427	1
Col0_REM1.2_PlAMV	1.7563	55.6641	0.00740193	0.563209323	-4.906014502	1
Col0_REM1.2_PlAMV	3.8895	61.699	0.00488494	1.358280615	-5.321598276	1
Col0_REM1.2_PlAMV	8.20729	100.769	0.00475187	2.105022784	-5.349217054	1
Col0_REM1.2_PlAMV	1.61269	62.9402	0.00806106	0.477903592	-4.820710217	1
Col0_REM1.2_PlAMV	0.269012	24.5083	0.0223038	-1.312999291	-3.802998211	1
Col0_REM1.2_PlAMV	1.20147	45.8955	0.00915549	0.183545807	-4.69340158	1
Col0_REM1.2_PlAMV	3.24797	53.5913	0.00400249	1.178030186	-5.520838612	1
Col0_REM1.2_PlAMV	1.92026	53.9455	0.00781145	0.652460594	-4.852164673	1
Col0_REM1.2_PlAMV	0.424439	29.3699	0.0141363	-0.856986982	-4.259009322	1
Col0_REM1.2_PlAMV	0.870727	26.9478	0.00803926	-0.138426784	-4.82341824	1
Col0_REM1.2_PlAMV	0.402841	28.4711	0.0198589	-0.909213336	-3.91910301	1
Col0_REM1.2_PlAMV	1.10082	38.2354	0.00635892	0.096055357	-5.057896727	1
Col0_REM1.2_PlAMV	0.877106	46.4311	0.00798079	-0.131127427	-4.830717875	1
Col0_REM1.2_PlAMV	1.1954	33.6969	0.00501923	0.178480857	-5.294478743	1
Col0_REM1.2_PlAMV	1.32866	45.8092	0.00602109	0.284170916	-5.112486973	1
Col0_REM1.2_PlAMV	3.16559	71.5491	0.00473846	1.152339452	-5.352043091	1
Col0_REM1.2_PlAMV	1.01398	29.7688	0.00887589	0.013883181	-4.724416667	1
Col0_REM1.2_PlAMV	5.1152	75.8936	0.00390992	1.632216499	-5.544238366	1
Col0_REM1.2_PlAMV	1.32065	48.3323	0.00681481	0.27812404	-4.988657094	1
Col0_REM1.2_PlAMV	2.83787	67.9837	0.00704753	1.043053771	-4.955078078	1
Col0_REM1.2_PlAMV	0.470978	21.8227	0.0127395	-0.752943895	-4.363047876	1
Col0_REM1.2_PlAMV	1.21658	45.5232	0.00821975	0.196043644	-4.801215484	1
Col0_REM1.2_PlAMV	0.902227	36.1532	0.00775858	-0.102889128	-4.858955951	1
Col0_REM1.2_PlAMV	0.820265	35.1836	0.0109721	-0.19812782	-4.512399592	1
Col0_REM1.2_PlAMV	1.2777	47.377	0.00626123	0.245061587	-5.073378628	1
Col0_REM1.2_PlAMV	1.4575	47.8706	0.00548887	0.376722639	-5.205032873	1
Col0_REM1.2_PlAMV	1.06313	40.3492	0.00752493	0.061217387	-4.889533771	1
Col0_REM1.2_PlAMV	1.25902	48.6201	0.00794271	0.230333641	-4.835500752	1
Col0_REM1.2_PlAMV	5.42812	86.1155	0.00405297	1.691592849	-5.508305333	1
Col0_REM1.2_PlAMV	1.54935	53.5591	0.00645431	0.437835488	-5.043007154	1
Col0_REM1.2_PlAMV	0.73115	34.9529	0.0109417	-0.313136642	-4.515174101	1
Col0_REM1.2_PlAMV	0.879042	37.7488	0.00796322	-0.128922601	-4.832921838	1
Col0_REM1.2_PlAMV	0.53131	40.4567	0.0112928	-0.632409624	-4.483589924	1
Col0_REM1.2_PlAMV	0.817917	34.2376	0.0122262	-0.200994415	-4.404174089	1
Col0_REM1.2_PlAMV	1.18618	49.0477	0.00505827	0.17073806	-5.286730751	1
Col0_REM1.2_PlAMV	2.07477	58.7046	0.00481982	0.729850304	-5.335018696	1
Col0_REM1.2_PlAMV	0.629841	31.1654	0.00952621	-0.462287872	-4.653708332	1
Col0_REM1.2_PlAMV	0.733379	32.1411	0.00954486	-0.310092658	-4.651752489	1
Col0_REM1.2_PlAMV	4.35405	65.635	0.00436376	1.471106446	-5.434421208	1
Col0_REM1.2_PlAMV	0.966608	39.2701	0.00724182	-0.033962243	-4.927882723	1
Col0_REM1.2_PlAMV	1.10288	50.0946	0.00906718	0.09792494	-4.703093978	1
Col0_REM1.2_PlAMV	0.665853	39.7177	0.0105128	-0.406686354	-4.555161717	1
Col0_REM1.2_PlAMV	0.441276	25.7807	0.0135969	-0.818084749	-4.297913453	1
Col0_REM1.2_PlAMV	0.951815	44.375	0.00840499	-0.049384591	-4.778929702	1
Col0_REM1.2_PlAMV	0.907695	40.9247	0.00661015	-0.09684686	-5.019148932	1
Col0_REM1.2_PlAMV	2.37037	53.9397	0.00590625	0.863046061	-5.131744167	1
Col0_REM1.2_PlAMV	0.902396	38.8849	0.0110816	-0.102701831	-4.502469204	1
Col0_REM1.2_PlAMV	1.19403	56.0199	0.00753747	0.17733414	-4.887868697	1
Col0_REM1.2_PlAMV	2.51382	50.6305	0.00636481	0.921803509	-5.056970898	1
Col0_REM1.2_PlAMV	1.28308	49.2255	0.00623499	0.249263438	-5.077578304	1
Col0_REM1.2_PlAMV	0.785461	38.3	0.00891197	-0.241484472	-4.720359962	1
Col0_REM1.2_PlAMV	2.49649	67.4073	0.00600844	0.914885745	-5.114590132	1
Col0_REM1.2_PlAMV	0.482866	30.6326	0.0124258	-0.728016097	-4.387980323	1
Col0_REM1.2_PlAMV	2.02511	40.8877	0.0039504	0.70562402	-5.533938439	1
Col0_REM1.2_PlAMV	0.492993	40.8243	0.0162274	-0.707260304	-4.121054107	1
Col0_REM1.2_PlAMV	1.16224	47.208	0.00602286	0.150349178	-5.112193049	1
Col0_REM1.2_PlAMV	0.777855	35.8497	0.00899911	-0.251215147	-4.710629595	1
Col0_REM1.2_PlAMV	1.11652	53.5354	0.00716515	0.110216705	-4.938526283	1
Col0_REM1.2_PlAMV	1.25997	37.5509	0.00793669	0.231087911	-4.836258967	1
Col0_REM1.2_PlAMV	6.06173	74.4339	0.00329939	1.801995238	-5.714017676	1
Col0_REM1.2_PlAMV	3.72718	67.575	0.00482939	1.315651916	-5.333035113	1
Col0_REM1.2_PlAMV	3.29059	63.2659	0.00486234	1.19106688	-5.326235475	1
Col0_REM1.2_PlAMV	2.71656	55.8837	0.00441735	0.999366374	-5.42221531	1
Col0_REM1.2_PlAMV	0.729862	37.2263	0.0137012	-0.314899804	-4.290271859	1
Col0_REM1.2_PlAMV	1.78266	39.5329	0.00560959	0.578106631	-5.183277646	1
Col0_REM1.2_PlAMV	1.06638	46.6666	0.007502	0.064269735	-4.892585627	1
Col0_REM1.2_PlAMV	2.47309	49.0745	0.00363918	0.905468381	-5.615996897	1
Col0_REM1.2_PlAMV	1.9312	51.9985	0.00621375	0.658141571	-5.080990701	1
Col0_REM1.2_PlAMV	0.473473	27.2784	0.0126723	-0.74766039	-4.36833677	1
Col0_REM1.2_PlAMV	0.659838	32.7311	0.0121242	-0.415760929	-4.412551824	1
Col0_REM1.2_PlAMV	1.22755	35.7064	0.00733171	0.205020313	-4.915546502	1
Col0_REM1.2_PlAMV	1.93195	48.815	0.00517612	0.658529856	-5.263699538	1
Col0_REM1.2_PlAMV	0.532656	43.3359	0.0131417	-0.629879467	-4.331964898	1
Col0_REM1.2_PlAMV	0.841858	38.9792	0.0106906	-0.172143925	-4.538390428	1
Col0_REM1.2_PlAMV	0.789928	36.1361	0.00759563	-0.235813477	-4.880182197	1
Col0_REM1.2_PlAMV	1.82951	58.1092	0.00819893	0.604048171	-4.803751621	1
Col0_REM1.2_PlAMV	0.234415	27.847	0.0255956	-1.45066223	-3.665334817	1
Col0_REM1.2_PlAMV	0.918437	38.9873	0.0108881	-0.085081967	-4.520084829	1
Col0_REM1.2_PlAMV	0.477786	32.2332	0.0146509	-0.738592345	-4.223253512	1
Col0_REM1.2_PlAMV	0.653161	29.6612	0.0107171	-0.425931626	-4.535914682	1
Col0_REM1.2_PlAMV	1.04886	45.2131	0.00953419	0.04770386	-4.652870994	1
Col0_REM1.2_PlAMV	5.15746	99.0862	0.00426566	1.64044421	-5.457158362	1
Col0_REM1.2_PlAMV	2.09545	57.3407	0.00572669	0.739768327	-5.162617577	1
Col0_REM1.2_PlAMV	2.20589	49.3586	0.00634665	0.791131056	-5.059828164	1
Col0_REM1.2_PlAMV	0.435983	44.7821	0.013762	-0.830152027	-4.285844108	1
Col0_REM1.2_PlAMV	0.745699	29.5912	0.00804614	-0.293433245	-4.822562806	1
Col0_REM1.2_PlAMV	1.942	47.7083	0.00566426	0.66371837	-5.17357902	1
Col0_REM1.2_PlAMV	1.29302	45.4783	0.00618705	0.256980568	-5.085296881	1
Col0_REM1.2_PlAMV	1.4259	39.1385	0.00420788	0.354803193	-5.470796321	1
Col0_REM1.2_PlAMV	0.336516	38.6034	0.0178298	-1.089109583	-4.026884064	1
Col0_REM1.2_PlAMV	1.1482	45.3414	0.00609649	0.138195499	-5.100042083	1
Col0_REM1.2_PlAMV	0.710633	45.4956	0.00985037	-0.341599157	-4.620246261	1
Col0_REM1.2_PlAMV	6.17619	105.949	0.00469545	1.820701576	-5.361161324	1
Col0_REM1.2_PlAMV	0.705548	34.4557	0.00850403	-0.348780473	-4.76721511	1
Col0_REM1.2_PlAMV	0.823225	39.1238	0.0121473	-0.194525726	-4.410648356	1
Col0_REM1.2_PlAMV	1.54748	45.4534	0.00581589	0.436627801	-5.147161452	1
Col0_REM1.2_PlAMV	0.39347	22.4106	0.0177904	-0.932750453	-4.029096293	1
Col0_REM1.2_PlAMV	0.520797	15.5077	0.0115208	-0.652394948	-4.463601182	1
Col0_REM1.2_PlAMV	6.57016	74.3552	0.00304407	1.882538185	-5.794559843	1
Col0_REM1.2_PlAMV	5.01305	69.7504	0.00418907	1.612044512	-5.475276527	1
Col0_REM1.2_PlAMV	1.62767	44.5162	0.00798688	0.487149544	-4.829955084	1
Col0_REM1.2_PlAMV	0.879312	37.5516	0.00796077	-0.128615495	-4.83322955	1
Col0_REM1.2_PlAMV	1.14455	35.9638	0.00524223	0.135011547	-5.251008299	1
Col0_REM1.2_PlAMV	1.12622	45.1237	0.00710344	0.118866893	-4.947176105	1
Col0_REM1.2_PlAMV	0.238291	18.6372	0.0251793	-1.434262663	-3.681733051	1
Col0_REM1.2_PlAMV	1.28553	48.6266	0.00700102	0.251171085	-4.961699426	1
Col0_REM1.2_PlAMV	1.33933	40.1781	0.00671977	0.292169489	-5.002701351	1
Col0_REM1.2_PlAMV	1.18795	44.5844	0.00589251	0.172229133	-5.134073226	1
Col0_REM1.2_PlAMV	1.98856	51.6635	0.00603451	0.687410759	-5.110260621	1
Col0_REM1.2_PlAMV	0.937121	49.9548	0.010671	-0.06494287	-4.540225497	1
Col0_REM1.2_PlAMV	6.55068	90.1363	0.00427437	1.879568861	-5.455118556	1
Col0_REM1.2_PlAMV	2.79503	58.1976	0.00536668	1.02784284	-5.227545811	1
Col0_REM1.2_PlAMV	1.97619	47.7206	0.0060723	0.681170749	-5.104017833	1
Col0_REM1.2_PlAMV	0.481375	43.5309	0.0124643	-0.731108687	-4.384886721	1
Col0_REM1.2_PlAMV	4.40085	74.6175	0.00431735	1.481797704	-5.445113491	1
Col0_REM1.2_PlAMV	0.728812	37.7434	0.00823257	-0.316339468	-4.799657041	1
Col0_REM1.2_PlAMV	1.21553	44.8819	0.00904955	0.195180196	-4.705040246	1
Col0_REM1.2_PlAMV	0.638193	42.8512	0.0109685	-0.449114534	-4.512727751	1
Col0_REM1.2_PlAMV	2.06973	59.7599	0.0043484	0.727418164	-5.437947318	1
Col0_REM1.2_PlAMV	0.598465	29.3307	0.0150385	-0.513387235	-4.197141699	1
Col0_REM1.2_PlAMV	2.20738	47.6775	0.00543632	0.791806292	-5.214652918	1
Col0_REM1.2_PlAMV	1.9383	55.9911	0.00412733	0.6618113	-5.49012457	1
Col0_REM1.2_PlAMV	2.06132	60.1179	0.00436614	0.723346554	-5.433875955	1
Col0_REM1.2_PlAMV	0.328135	27.2176	0.0182852	-1.11433017	-4.00166329	1
Col0_REM1.2_PlAMV	0.435909	20.5672	0.0137643	-0.830321773	-4.285676995	1
Col0_REM1.2_PlAMV	0.242708	25.1295	0.0247211	-1.415896204	-3.700098149	1
Col0_REM1.2_PlAMV	0.641072	37.0364	0.00935933	-0.444613504	-4.671381572	1
Col0_REM1.2_PlAMV	0.890273	34.636	0.00786276	-0.116227122	-4.845617589	1
Col0_REM1.2_PlAMV	1.2235	44.0488	0.00572131	0.201715604	-5.163557479	1
Col0_REM1.2_PlAMV	0.819653	42.3758	0.00976023	-0.198874199	-4.629439313	1
Col0_REM1.2_PlAMV	0.788439	43.7488	0.0088783	-0.237700238	-4.724145182	1
Col0_REM1.2_PlAMV	0.36101	36.9232	0.01662	-1.01884962	-4.09714849	1
Col0_REM1.2_PlAMV	0.446854	26.6507	0.0156651	-0.80552336	-4.156319971	1
Col0_REM1.2_PlAMV	0.616123	54.7693	0.00973832	-0.48430866	-4.631686661	1
Col0_REM1.2_PlAMV	0.768012	49.6952	0.0104165	-0.263949921	-4.564364192	1
Col0_REM1.2_PlAMV	0.453048	46.175	0.0154509	-0.791757199	-4.170088025	1
Col0_REM1.2_PlAMV	0.64622	32.2139	0.00928477	-0.436615276	-4.679379856	1
Col0_REM1.2_PlAMV	1.133	30.4021	0.00706092	0.124868982	-4.953179924	1
Col0_REM1.2_PlAMV	0.827368	39.2456	0.00966922	-0.189505701	-4.638807635	1
Col0_REM1.2_PlAMV	1.0743	35.8769	0.00651589	0.071669287	-5.03351147	1
Col0_REM1.2_PlAMV	0.39597	18.8245	0.0151527	-0.926416828	-4.189576545	1
Col0_REM1.2_PlAMV	1.45492	50.1558	0.00618591	0.374950916	-5.085481154	1
Col0_REM1.2_PlAMV	0.175273	22.4459	0.0342323	-1.741410521	-3.374585636	1
Col0_REM1.2_PlAMV	1.61282	54.4698	0.00558028	0.4779842	-5.188516325	1
Col0_REM1.2_PlAMV	0.83079	35.7213	0.00722205	-0.185378224	-4.930616433	1
Col0_REM1.2_PlAMV	0.440012	21.3053	0.013636	-0.82095328	-4.295041925	1
Col0_REM1.2_PlAMV	0.353248	19.2728	0.0169852	-1.040584919	-4.075412902	1
Col0_REM1.2_PlAMV	1.50295	49.9751	0.0046575	0.407429843	-5.369276455	1
Col0_REM1.2_PlAMV	0.672092	36.042	0.0104152	-0.397360043	-4.564489001	1
Col0_REM1.2_PlAMV	1.0063	33.1701	0.00695618	0.006280238	-4.968124806	1
Col0_REM1.2_PlAMV	1.44561	37.4581	0.00622573	0.368531378	-5.079064574	1
Col0_REM1.2_PlAMV	0.758355	64.1885	0.00791187	-0.276603665	-4.839391116	1
Col0_REM1.2_PlAMV	0.402605	25.8093	0.0149029	-0.909799347	-4.206199454	1
Col0_REM1.2_PlAMV	0.30056	23.1447	0.0232899	-1.202107878	-3.759735489	1
Col0_REM1.2_PlAMV	0.509042	38.3084	0.0117868	-0.675224751	-4.440775018	1
Col0_REM1.2_PlAMV	0.25049	27.9411	0.023953	-1.384336279	-3.731661702	1
Col0_REM1.2_PlAMV	1.11718	50.8572	0.00895109	0.110807653	-4.715979966	1
Col0_REM1.2_PlAMV	0.886985	36.2461	0.0078919	-0.119927208	-4.841918362	1
Col0_REM1.2_PlAMV	0.365272	21.7975	0.0164261	-1.007112997	-4.108883746	1
Col0_REM1.2_PlAMV	0.865381	35.7094	0.00693336	-0.144585407	-4.971410735	1
Col0_REM1.2_PlAMV	1.10104	48.9084	0.00817406	0.096255188	-4.806789554	1
Col0_REM1.2_PlAMV	0.142015	44.3428	0.042249	-1.951822593	-3.164174594	1
Col0_REM1.2_PlAMV	0.489912	24.2446	0.0122471	-0.713529496	-4.402466105	1
Col0_REM1.2_PlAMV	1.37273	40.8588	0.00582782	0.316801458	-5.145112277	1
Col0_REM1.2_PlAMV	102.109	263.944	0.00424056	4.62604087	-5.463059943	1
Col0_REM1.2_PlAMV	5.15911	68.0919	0.00387664	1.640764084	-5.55278648	1
Col0_REM1.2_PlAMV	16.6149	113.919	0.0032501	2.810299883	-5.729069514	1
Col0_REM1.2_PlAMV	36.4747	183.095	0.00331737	3.59661887	-5.708582979	1
Col0_REM1.2_PlAMV	7.82844	105.727	0.00370444	2.057763256	-5.598223179	1
Col0_REM1.2_PlAMV	97.3191	282.807	0.00449038	4.57799527	-5.405817948	1
Col0_REM1.2_PlAMV	113.437	255.662	0.00366722	4.731247617	-5.608321397	1
Col0_REM1.2_PlAMV	26.4272	170.995	0.00321639	3.274393783	-5.739495666	1
Col0_REM1.2_PlAMV	3.4551	59.4808	0.00492027	1.2398514	-5.314391872	1
Col0_REM1.2_PlAMV	111.822	286.957	0.003908	4.716908321	-5.544729545	1
Col0_REM1.2_PlAMV	49.7854	183.923	0.00470017	3.907721768	-5.360156601	1
Col0_REM1.2_PlAMV	149.14	301.893	0.00447902	5.004885462	-5.408351006	1
Col0_REM1.2_PlAMV	65.0114	248.158	0.00364551	4.174562639	-5.614259006	1
Col0_REM1.2_PlAMV	8.6641	81.5011	0.00288547	2.159188052	-5.848067481	1
Col0_REM1.2_PlAMV	13.0395	101.736	0.00398789	2.567983212	-5.52449301	1
Col0_REM1.2_PlAMV	1.72875	46.8029	0.00462761	0.547398604	-5.375714743	1
Col0_REM1.2_PlAMV	48.1945	246.315	0.00313314	3.875244907	-5.765719582	1
Col0_REM1.2_PlAMV	1.62028	54.1134	0.00370307	0.482598974	-5.598593074	1
Col0_REM1.2_PlAMV	12.8552	116.395	0.00318936	2.553748399	-5.747935009	1
Col0_REM1.2_PlAMV	154.712	351.381	0.00381999	5.041565324	-5.567507474	1
Col0_REM1.2_PlAMV	2.22301	52.3559	0.00809712	0.798862133	-4.816246836	1
Col0_REM1.2_PlAMV	123.2	330.582	0.00330357	4.813809051	-5.712751577	1
Col0_REM1.2_PlAMV	0.286562	27.4553	0.0209378	-1.249800361	-3.866199141	1
Col0_REM1.2_PlAMV	4.89401	74.2984	0.00490395	1.588012008	-5.317714276	1
Col0_REM1.2_PlAMV	1.59452	44.8052	0.00689863	0.466572751	-4.976432438	1
Col0_REM1.2_PlAMV	7.26249	97.5025	0.00509467	1.982722745	-5.279560384	1
Col0_REM1.2_PlAMV	6.54883	79.9843	0.00519177	1.879286408	-5.260680599	1
Col0_REM1.2_PlAMV	11.2371	126.651	0.00347066	2.419220804	-5.663410501	1
Col0_REM1.2_PlAMV	32.3126	197.773	0.00352804	3.475457247	-5.647012803	1
Col0_REM1.2_PlAMV	30.9611	153.899	0.00339135	3.432731578	-5.686527207	1
Col0_REM1.2_PlAMV	2.3219	52.4049	0.00516819	0.842385816	-5.265232748	1
Col0_REM1.2_PlAMV	16.904	132.907	0.00319451	2.82755028	-5.746321568	1
Col0_REM1.2_PlAMV	7.61485	91.4127	0.00380835	2.030100288	-5.570559255	1
Col0_REM1.2_PlAMV	4.08405	65.4465	0.00514195	1.407089143	-5.270322894	1
Col0_REM1.2_PlAMV	7.29247	89.1683	0.00356532	1.986842309	-5.636501468	1
Col0_REM1.2_PlAMV	1.73584	43.8619	0.0051848	0.551491446	-5.262024011	1
Col0_REM1.2_PlAMV	16.763	112.48	0.00346	2.819174077	-5.66648669	1
Col0_REM1.2_PlAMV	6.2224	88.4642	0.00433916	1.828155684	-5.440074498	1
Col0_REM1.2_PlAMV	3.77936	61.5997	0.00449811	1.329554683	-5.40409797	1
Col0_REM1.2_PlAMV	3.00176	61.9894	0.00566335	1.099198783	-5.173739689	1
Col0_REM1.2_PlAMV	30.6126	187.239	0.00352796	3.421411689	-5.647035479	1
Col0_REM1.2_PlAMV	2.49312	60.6983	0.00481324	0.913534938	-5.336384825	1
Col0_REM1.2_PlAMV	28.5281	180.003	0.00322489	3.350889566	-5.736856438	1
Col0_REM1.2_PlAMV	31.074	213.811	0.00350775	3.436371457	-5.652780473	1
Col0_REM1.2_PlAMV	21.7235	149.314	0.00322231	3.078394624	-5.737656785	1
Col0_REM1.2_PlAMV	0.712466	30.3033	0.00842145	-0.339023087	-4.776973257	1
Col0_REM1.2_PlAMV	3.42887	75.4663	0.00554119	1.232230761	-5.195546	1
Col0_REM1.2_PlAMV	1.00559	39.4063	0.00795553	0.005574434	-4.833887995	1
Col0_REM1.2_PlAMV	3.47735	59.0735	0.00488878	1.246270509	-5.320812495	1
Col0_REM1.2_PlAMV	1.29983	38.4122	0.00846267	0.262233487	-4.772090552	1
Col0_REM1.2_PlAMV	17.7772	116.813	0.0032626	2.877916737	-5.725230855	1
Col0_REM1.2_PlAMV	20.6696	137.431	0.00420909	3.028664022	-5.470508807	1
Col0_REM1.2_PlAMV	0.17758	19.5079	0.0337875	-1.728334067	-3.387664367	1
Col0_REM1.2_PlAMV	8.91223	98.5304	0.00381498	2.187424491	-5.568819857	1
Col0_REM1.2_PlAMV	0.360121	28.2433	0.0166611	-1.021315193	-4.094678618	1
Col0_REM1.2_PlAMV	1.60538	59.5649	0.00809775	0.473360489	-4.816169034	1
Col0_REM1.2_PlAMV	3.36704	46.2037	0.00445496	1.21403402	-5.413737197	1
Col0_REM1.2_PlAMV	2.92205	66.4654	0.0027378	1.072285425	-5.900600601	1
Col0_REM1.2_PlAMV	0.578323	30.1818	0.0138331	-0.547622743	-4.280691008	1
Col0_REM1.2_PlAMV	9.51648	100.204	0.00378291	2.253025033	-5.577261724	1
Col0_REM1.2_PlAMV	0.609975	37.1467	0.0147547	-0.494337306	-4.216193603	1
Col0_REM1.2_PlAMV	2.0684	48.3323	0.00773544	0.726775362	-4.861942912	1
Col0_REM1.2_PlAMV	6.27661	91.0971	0.00398304	1.836830026	-5.525709932	1
Col0_REM1.2_PlAMV	2.81567	48.3319	0.0071031	1.035200244	-4.947223971	1
Col0_REM1.2_PlAMV	0.849862	30.5113	0.00823663	-0.162681296	-4.799163999	1
Col0_REM1.2_PlAMV	3.7892	71.7244	0.00554207	1.332154915	-5.195387202	1
Col0_REM1.2_PlAMV	3.03535	74.7719	0.00560068	1.110326739	-5.18486726	1
Col0_REM1.2_PlAMV	2.34453	64.221	0.00639788	0.852084955	-5.051788593	1
Col0_REM1.2_PlAMV	2.56871	73.5861	0.00661811	0.943403827	-5.017945448	1
Col0_REM1.2_PlAMV	0.325542	31.9126	0.0215026	-1.122263793	-3.839581421	1
Col0_REM1.2_PlAMV	1.58704	45.4983	0.00819134	0.461870646	-4.80467778	1
Col0_REM1.2_PlAMV	1.6376	49.3444	0.0061065	0.493231755	-5.098401501	1
Col0_REM1.2_PlAMV	2.72386	55.2309	0.00440551	1.002049992	-5.424899249	1
Col0_REM1.2_PlAMV	4.31543	69.5051	0.00393935	1.462196972	-5.536739544	1
Col0_REM1.2_PlAMV	0.557917	31.2295	0.0107543	-0.583545073	-4.532449604	1
Col0_REM1.2_PlAMV	3.73848	76.2803	0.00481479	1.318679112	-5.336062848	1
Col0_REM1.2_PlAMV	0.405991	32.1335	0.0172418	-0.901424287	-4.060418611	1
Col0_REM1.2_PlAMV	0.541473	31.956	0.0129277	-0.613462075	-4.348382983	1
Col0_REM1.2_PlAMV	5.61487	72.0156	0.00409627	1.725418436	-5.497678475	1
Col0_REM1.2_PlAMV	0.377741	26.2269	0.0158839	-0.973546503	-4.142449261	1
Col0_REM1.2_PlAMV	2.4727	57.2068	0.00647065	0.905310671	-5.040478712	1
Col0_REM1.2_PlAMV	5.32177	76.0015	0.00338233	1.671805955	-5.689190458	1
Col0_REM1.2_PlAMV	18.639	120.236	0.00332636	2.92525616	-5.705876666	1
Col0_REM1.2_PlAMV	1.06426	46.5723	0.00657733	0.062279722	-5.024126391	1
Col0_REM1.2_PlAMV	1.98321	42.5653	0.00705926	0.684716744	-4.953415049	1
Col0_REM1.2_PlAMV	0.724323	42.2666	0.0082836	-0.322517853	-4.793477622	1
Col0_REM1.2_PlAMV	2.84382	51.4637	0.00492295	1.045148219	-5.313847335	1
Col0_REM1.2_PlAMV	3.70504	62.1399	0.00593785	1.309694055	-5.126408164	1
Col0_REM1.2_PlAMV	1.13122	39.8367	0.00530402	0.123296696	-5.239290255	1
Col0_REM1.2_PlAMV	35.695	211.423	0.00313769	3.575010623	-5.764268419	1
Col0_REM1.2_PlAMV	1.32398	37.2131	0.00604238	0.280642352	-5.108957305	1
Col0_REM1.2_PlAMV	6.87102	99.2505	0.00392955	1.927312567	-5.539230363	1
Col0_REM1.2_PlAMV	1.21828	29.1761	0.00574579	0.197440028	-5.159287866	1
Col0_REM1.2_PlAMV	9.60705	106.775	0.00385134	2.262497204	-5.559334139	1
Col0_REM1.2_PlAMV	20.8967	153.829	0.00411548	3.039591252	-5.492999805	1
Col0_REM1.2_PlAMV	8.23983	108.212	0.00388358	2.108979713	-5.55099787	1
Col0_REM1.2_PlAMV	10.7643	90.0514	0.00325149	2.376235103	-5.728641926	1
Col0_REM1.2_PlAMV	9.47988	102.62	0.00369203	2.249171658	-5.601578837	1
Col0_REM1.2_PlAMV	3.02594	56.8397	0.00495715	1.107221787	-5.3069243	1
Col0_REM1.2_PlAMV	2.21656	45.6479	0.00586496	0.795956445	-5.138759617	1
Col0_REM1.2_PlAMV	1.30071	66.5716	0.00845693	0.262910269	-4.772769055	1
Col0_REM1.2_PlAMV	11.7488	109.109	0.00408554	2.463751108	-5.500301368	1
Col0_REM1.2_PlAMV	2.91898	54.0743	0.00548137	1.07123424	-5.206400209	1
Col0_REM1.2_PlAMV	0.162648	25.3384	0.0430377	-1.816166922	-3.145678803	1
Col0_REM1.2_PlAMV	9.05729	96.425	0.00386429	2.203569958	-5.555977314	1
Col0_REM1.2_PlAMV	4.80354	83.4481	0.0052045	1.569353146	-5.258231643	1
Col0_REM1.2_PlAMV	0.196001	15.8005	0.0357141	-1.629635518	-3.33220971	1
Col0_REM1.2_PlAMV	4.15881	66.5878	0.00408771	1.425228976	-5.499770368	1
Col0_REM1.2_PlAMV	5.05004	76.4212	0.00475244	1.619396164	-5.349097109	1
Col0_REM1.2_PlAMV	1.96216	48.8678	0.0061157	0.674045907	-5.096896044	1
Col0_REM1.2_PlAMV	11.1335	122.463	0.00440113	2.409958581	-5.425893953	1
Col0_REM1.2_PlAMV	2.73046	51.636	0.00549358	1.004470093	-5.204175141	1
Col0_REM1.2_PlAMV	1.26704	33.4249	0.00947086	0.236683471	-4.659535563	1
Col0_REM1.2_PlAMV	7.22067	103.526	0.00415474	1.976947746	-5.483505428	1
Col0_REM1.2_PlAMV	2.04506	47.376	0.0058678	0.715427129	-5.138275502	1
Col0_REM1.2_PlAMV	8.70622	123.465	0.00275665	2.164037713	-5.893739105	1
Col0_REM1.2_PlAMV	2.03066	56.6471	0.0059094	0.708360863	-5.131210976	1
Col0_REM1.2_PlAMV	5.67975	83.9243	0.00475373	1.736907218	-5.348825706	1
Col0_REM1.2_PlAMV	0.638625	26.9717	0.010961	-0.448437851	-4.513411761	1
Col0_REM1.2_PlAMV	1.73155	48.5101	0.00635268	0.549016961	-5.058878508	1
Col0_REM1.2_PlAMV	4.26152	73.6267	0.00398918	1.449625904	-5.524169583	1
Col0_REM1.2_PlAMV	2.26284	59.2904	0.00662883	0.816620662	-5.016326961	1
Col0_REM1.2_PlAMV	11.1093	100.447	0.00378061	2.407782595	-5.577869907	1
Col0_REM1.2_PlAMV	0.626787	32.5578	0.0127635	-0.467148509	-4.361165744	1
Col0_REM1.2_PlAMV	2.00263	66.3766	0.00848883	0.694461317	-4.769004097	1
Col0_REM1.2_PlAMV	3.20438	67.8995	0.00530523	1.164518624	-5.239062153	1
Col0_REM1.2_PlAMV	0.932947	40.7196	0.00964685	-0.069406886	-4.641123842	1
Col0_REM1.2_PlAMV	1.97533	63.463	0.00607492	0.680735473	-5.103586459	1
Col0_REM1.2_PlAMV	1.47646	42.5884	0.00677297	0.389647331	-4.994815588	1
Col0_REM1.2_PlAMV	1.22121	37.2425	0.00491316	0.199842171	-5.31583796	1
Col0_REM1.2_PlAMV	4.40122	63.2497	0.00431699	1.481881775	-5.445196879	1
Col0_REM1.2_PlAMV	2.88534	50.4578	0.00554527	1.059642744	-5.194809967	1
Col0_REM1.2_PlAMV	1.39308	35.2663	0.00574267	0.331517123	-5.15983102	1
Col0_REM1.2_PlAMV	1.00107	38.8892	0.00899041	0.001069428	-4.711596825	1
Col0_REM1.2_PlAMV	0.666539	34.8147	0.00900172	-0.405656626	-4.710339609	1
Col0_REM1.2_PlAMV	1.28758	38.9738	0.00698988	0.252764488	-4.96329189	1
Col0_REM1.2_PlAMV	1.78409	47.7066	0.00560509	0.578908481	-5.184080165	1
Col0_REM1.2_PlAMV	0.684537	41.6927	0.0116867	-0.379012582	-4.449303836	1
Col0_REM1.2_PlAMV	2.0093	76.351	0.0069676	0.697786403	-4.966484446	1
Col0_REM1.2_PlAMV	1.12015	51.9076	0.00982016	0.113462605	-4.623317863	1
Col0_REM1.2_PlAMV	1.88333	43.9945	0.00584073	0.633041487	-5.14289949	1
Col0_REM1.2_PlAMV	1.92137	39.4153	0.00364323	0.653038473	-5.614884628	1
Col0_REM1.2_PlAMV	1.34838	46.9065	0.00593306	0.298903872	-5.127215179	1
Col0_REM1.2_PlAMV	2.07853	54.8693	0.00529221	0.731660913	-5.241519351	1
Col0_REM1.2_PlAMV	1.86942	51.8223	0.00748895	0.625628222	-4.894326678	1
Col0_REM1.2_PlAMV	1.42857	48.4682	0.00559999	0.356673944	-5.184990467	1
Col0_REM1.2_PlAMV	1.91586	39.358	0.00521958	0.650166608	-5.25533834	1
Col0_REM1.2_PlAMV	1.77702	58.6874	0.00450191	0.574937804	-5.403253528	1
Col0_REM1.2_PlAMV	2.75099	56.8061	0.00690659	1.011960847	-4.975279251	1
Col0_REM1.2_PlAMV	0.687671	31.4208	0.0087251	-0.374444753	-4.74155135	1
Col0_REM1.2_PlAMV	1.90824	48.6148	0.00419235	0.646181351	-5.474493843	1
Col0_REM1.2_PlAMV	0.937407	35.6209	0.00746741	-0.064637726	-4.89720706	1
Col0_REM1.2_PlAMV	0.674068	31.7048	0.0118682	-0.394424283	-4.433892725	1
Col0_REM1.2_PlAMV	0.902508	45.0919	0.00664814	-0.102577725	-5.013418163	1
Col0_REM1.2_PlAMV	0.542472	31.5303	0.0129039	-0.611618808	-4.350225688	1
Col0_REM1.2_PlAMV	0.955958	45.8969	0.00836857	-0.0450413	-4.783272257	1
Col0_REM1.2_PlAMV	3.9302	77.5844	0.00330772	1.368690315	-5.711496149	1
Col0_REM1.2_PlAMV	2.45185	60.4487	0.00570996	0.896842842	-5.165543261	1
Col0_REM1.2_PlAMV	1.07088	55.0609	0.00653669	0.06848074	-5.030324358	1
Col0_REM1.2_PlAMV	1.64263	32.8345	0.00669656	0.496298616	-5.006161317	1
Col0_REM1.2_PlAMV	1.48445	46.2919	0.00673648	0.395044333	-5.000217746	1
Col0_REM1.2_PlAMV	1.54877	41.254	0.00710242	0.437461068	-4.947319708	1
Col0_REM1.2_PlAMV	1.09605	42.7726	0.00638657	0.091712808	-5.053557931	1
Col0_REM1.2_PlAMV	0.57613	30.0132	0.01215	-0.551421949	-4.410426109	1
Col0_REM1.2_PlAMV	2.5518	62.0875	0.00587821	0.936798993	-5.136502985	1
Col0_REM1.2_PlAMV	0.738095	42.1841	0.00812903	-0.303682736	-4.812313674	1
Col0_REM1.2_PlAMV	2.12804	50.1744	0.00657881	0.755201368	-5.023901401	1
Col0_REM1.2_PlAMV	9.18926	102.413	0.00282939	2.218035411	-5.867694138	1
Col0_REM1.2_PlAMV	0.745858	29.7779	0.00804443	-0.293220045	-4.822775353	1
Col0_REM1.2_PlAMV	0.380626	30.3962	0.0183908	-0.965938013	-3.995904739	1
Col0_REM1.2_PlAMV	0.41724	21.1405	0.0143802	-0.874093683	-4.241903019	1
Col0_REM1.2_PlAMV	0.380358	35.2222	0.0157746	-0.966642365	-4.149354227	1
Col0_REM1.2_PlAMV	1.45413	46.9762	0.00756464	0.374407784	-4.88427052	1
Col0_REM1.2_PlAMV	0.534209	29.5263	0.0112316	-0.626968131	-4.489024045	1
Col0_REM1.2_PlAMV	4.26623	65.759	0.00375038	1.450730533	-5.585898111	1
Col0_REM1.2_PlAMV	1.07681	36.4816	0.00742932	0.074002967	-4.902320945	1
Col0_REM1.2_PlAMV	0.317139	17.1939	0.0189192	-1.148415115	-3.967578	1
Col0_REM1.2_PlAMV	1.86915	39.0801	0.00642002	0.625483782	-5.048334046	1
Col0_REM1.2_PlAMV	2.12741	58.1745	0.00611073	0.754905277	-5.097709037	1
Col0_REM1.2_PlAMV	0.971711	37.9334	0.00926201	-0.028696844	-4.681834191	1
Col0_REM1.2_PlAMV	1.02813	35.0416	0.00875373	0.027741618	-4.738275384	1
Col0_REM1.2_PlAMV	2.8394	56.8306	0.0052828	1.043592762	-5.243299019	1
Col0_REM1.2_PlAMV	5.99792	85.2488	0.00316776	1.791412742	-5.754730565	1
Col0_REM1.2_PlAMV	0.784193	37.0228	0.00892638	-0.243100115	-4.718744341	1
Col0_REM1.2_PlAMV	0.146965	33.4733	0.0476303	-1.917560816	-3.044286166	1
Col0_REM1.2_PlAMV	3.73486	64.9765	0.00401622	1.317710335	-5.517414117	1
Col0_REM1.2_PlAMV	2.59476	54.441	0.00385392	0.953494027	-5.558664467	1
Col0_REM1.2_PlAMV	1.30863	41.6337	0.00687744	0.268980788	-4.979508789	1
Col0_REM1.2_PlAMV	0.757416	34.4664	0.00792167	-0.277842639	-4.838153237	1
Col0_REM1.2_PlAMV	0.278202	24.1369	0.021567	-1.27940781	-3.83659091	1
Col0_REM1.2_PlAMV	2.6005	63.9187	0.0046145	0.955703734	-5.378551759	1
Col0_REM1.2_PlAMV	0.687471	32.8646	0.0101822	-0.374735632	-4.587114181	1
Col0_REM1.2_PlAMV	1.38443	48.4507	0.00577857	0.325288503	-5.153599032	1
Col0_REM1.2_PlAMV	6.40405	75.0642	0.00437224	1.856930603	-5.432479815	1
Col0_REM1.2_PlAMV	2.1098	51.6971	0.00616173	0.746593156	-5.089397697	1
Col0_REM1.2_PlAMV	0.643007	35.5649	0.0108864	-0.441599668	-4.520240975	1
Col0_REM1.2_PlAMV	3.60856	68.6279	0.00443391	1.283308801	-5.418473466	1
Col0_REM1.2_PlAMV	0.790922	34.9547	0.0113791	-0.234555925	-4.47597694	1
Col0_REM1.2_PlAMV	1.70694	59.5357	0.00585842	0.534702294	-5.139875336	1
Col0_REM1.2_PlAMV	5.26905	68.4367	0.00379575	1.661850081	-5.573873259	1
Col0_REM1.2_PlAMV	1.63728	54.087	0.00488614	0.493036328	-5.321352653	1
Col0_REM1.2_PlAMV	0.765897	11.2424	0.00783395	-0.266707583	-4.849288426	1
Col0_REM1.2_PlAMV	1.2969	43.9449	0.0069396	0.259976801	-4.970511143	1
Col0_REM1.2_PlAMV	1.17479	48.8492	0.00595852	0.161089408	-5.122933151	1
Col0_REM1.2_PlAMV	0.653093	27.348	0.00918705	-0.42603574	-4.689960395	1
Col0_REM1.2_PlAMV	0.51008	20.4856	0.0156838	-0.673187703	-4.155126946	1
Col0_REM1.2_PlAMV	0.51232	25.783	0.0136633	-0.668805849	-4.293041873	1
Col0_REM1.2_PlAMV	0.546794	29.1733	0.0109731	-0.603683147	-4.512308456	1
Col0_REM1.2_PlAMV	3.03504	53.6138	0.00428331	1.110224604	-5.453029204	1
Col0_REM1.2_PlAMV	1.15552	49.671	0.00692328	0.144550459	-4.972865633	1
Col0_REM1.2_PlAMV	0.164076	21.3712	0.0365684	-1.807425544	-3.308570799	1
Col0_REM1.2_PlAMV	0.416934	29.3866	0.0143908	-0.874827343	-4.241166165	1
Col0_REM1.2_PlAMV	0.655005	33.3452	0.00916024	-0.42311241	-4.6928829	1
Col0_REM1.2_PlAMV	0.47473	38.2956	0.0126388	-0.745009058	-4.370983831	1
Col0_REM1.2_PlAMV	0.987849	53.9853	0.0070861	-0.012225427	-4.94962016	1
Col0_REM1.2_PlAMV	2.87063	54.0357	0.00522533	1.054531518	-5.254237325	1
Col0_REM1.2_PlAMV	2.30429	61.5682	0.00433972	0.834772603	-5.439945449	1
Col0_REM1.2_PlAMV	0.733867	40.2504	0.00953851	-0.309427466	-4.65241799	1
Col0_REM1.2_PlAMV	1.78599	47.0621	0.00559912	0.579972883	-5.185145836	1
Col0_REM1.2_PlAMV	1.30876	50.4091	0.00458451	0.269080124	-5.385072049	1
Col0_REM1.2_PlAMV	2.66635	61.6499	0.00412549	0.980710496	-5.490570478	1
Col0_REM1.2_PlAMV	0.905298	42.9941	0.00662765	-0.099491108	-5.016504987	1
Col0_REM1.2_PlAMV	1.0439	40.7532	0.0105374	0.042963699	-4.552824446	1
Col0_REM1.2_PlAMV	0.543981	26.3591	0.0128681	-0.608840959	-4.353003898	1
Col0_REM1.2_PlAMV	4.73718	75.8873	0.00316644	1.555442022	-5.755147351	1
Col0_REM1.2_PlAMV	0.21832	32.3701	0.0274825	-1.521793403	-3.594205841	1
Col0_REM1.2_PlAMV	1.47141	34.2714	0.00407771	0.386221125	-5.502219723	1
Col0_REM1.2_PlAMV	0.607096	31.5396	0.00988312	-0.499068346	-4.616927028	1
Col0_REM1.2_PlAMV	1.05169	30.9847	0.00665598	0.050398394	-5.01223958	1
Col0_REM1.2_PlAMV	1.38361	49.9267	0.00722747	0.324696026	-4.929866235	1
Col0_REM1.2_PlAMV	1.09332	40.3907	0.00731719	0.089218939	-4.917528904	1
Col0_REM1.2_PlAMV	0.715168	42.8446	0.00838963	-0.335237799	-4.78075886	1
Col0_REM1.2_PlAMV	0.0766762	9.8969	0.0782512	-2.568163919	-2.547831114	1
Col0_REM1.2_PlAMV	1.21162	61.9355	0.00577737	0.191958307	-5.153806717	1
Col0_REM1.2_PlAMV	2.77097	66.4234	0.0046915	1.019197439	-5.362002918	1
Col0_REM1.2_PlAMV	9.59446	83.2015	0.00323103	2.261185849	-5.734954307	1
Col0_REM1.2_PlAMV	2.01656	58.805	0.00545483	0.701393089	-5.211253824	1
Col0_REM1.2_PlAMV	2.22303	52.8791	0.00359869	0.79887113	-5.627185389	1
Col0_REM1.2_PlAMV	0.311774	15.917	0.0192447	-1.165476713	-3.950519581	1
Col0_REM1.2_PlAMV	0.596536	35.6655	0.0100581	-0.516615687	-4.599376999	1
Col0_REM1.2_PlAMV	10.2658	107.261	0.00379903	2.328817982	-5.573009508	1
Col0_REM1.2_PlAMV	0.995893	42.7935	0.00903711	-0.004115457	-4.706415846	1
Col0_REM1.2_PlAMV	1.4644	49.2213	0.00819446	0.381445602	-4.804296963	1
Col0_REM1.2_PlAMV	0.6458	28.8363	0.0123877	-0.437265421	-4.391051234	1
Col0_REM1.2_PlAMV	6.41283	93.5583	0.00436625	1.858300671	-5.433850762	1
Col0_REM1.2_PlAMV	7.79042	121.947	0.00513451	2.052894774	-5.271770864	1
Col0_REM1.2_PlAMV	0.684087	36.3641	0.0116944	-0.379670176	-4.448645184	1
Col0_REM1.2_PlAMV	0.412653	29.6837	0.0169634	-0.885148233	-4.076697197	2
Col0_REM1.2_PlAMV	9.58503	88.352	0.018049	2.260202506	-4.014664997	2
Col0_REM1.2_PlAMV	5.73686	76.2175	0.00557796	1.746912022	-5.188932161	2
Col0_REM1.2_PlAMV	5.28426	79.8149	0.00605572	1.664732591	-5.106751999	2
Col0_REM1.2_PlAMV	0.592942	28.0994	0.0151786	-0.522658693	-4.187868738	2
Col0_REM1.2_PlAMV	1.95898	44.292	0.00714656	0.67242393	-4.941124157	2
Col0_REM1.2_PlAMV	1.34522	37.4836	0.00817712	0.296557568	-4.806415269	2
Col0_REM1.2_PlAMV	7.24244	88.0828	0.005523	1.979958166	-5.198834088	2
Col0_REM1.2_PlAMV	5.80321	77.1741	0.0065481	1.758411213	-5.028580348	2
Col0_REM1.2_PlAMV	1.43016	46.5379	0.00629299	0.357786326	-5.068318964	2
Col0_REM1.2_PlAMV	8.77865	97.7716	0.00455651	2.172322637	-5.391198299	2
Col0_REM1.2_PlAMV	1.3668	40.8664	0.0102429	0.312472241	-4.581170496	2
Col0_REM1.2_PlAMV	3.26774	59.5021	0.00581442	1.184098614	-5.14741424	2
Col0_REM1.2_PlAMV	2.98918	63.5618	0.00568717	1.094999102	-5.169542518	2
Col0_REM1.2_PlAMV	15.9161	108.004	0.00376977	2.767331176	-5.580741287	2
Col0_REM1.2_PlAMV	1.32631	33.0596	0.0196032	0.28240065	-3.932062461	2
Col0_REM1.2_PlAMV	0.585872	26.3639	0.0136549	-0.534653943	-4.293656847	2
Col0_REM1.2_PlAMV	1.94122	43.3316	0.0077271	0.663316641	-4.863021648	2
Col0_REM1.2_PlAMV	0.403269	23.4316	0.0148784	-0.908151446	-4.207844782	2
Col0_REM1.2_PlAMV	2.11821	48.458	0.00660937	0.750571392	-5.01926694	2
Col0_REM1.2_PlAMV	0.409714	39.6944	0.0146444	-0.892295924	-4.223697269	2
Col0_REM1.2_PlAMV	13.1008	119.794	0.00503788	2.572673297	-5.29076992	2
Col0_REM1.2_PlAMV	3.40499	65.7237	0.00616743	1.225242003	-5.088473059	2
Col0_REM1.2_PlAMV	0.712655	39.8464	0.0126288	-0.338757847	-4.371775359	2
Col0_REM1.2_PlAMV	6.03945	78.431	0.00612639	1.798312948	-5.09514961	2
Col0_REM1.2_PlAMV	1.08009	48.0876	0.00925845	0.077044371	-4.682218631	2
Col0_REM1.2_PlAMV	0.841118	43.3045	0.0107	-0.17302332	-4.537511538	2
Col0_REM1.2_PlAMV	5.05052	71.9714	0.00475199	1.619491208	-5.349191801	2
Col0_REM1.2_PlAMV	0.703252	30.4957	0.0113757	-0.352039988	-4.476275778	2
Col0_REM1.2_PlAMV	6.5709	80.2442	0.00578307	1.882650809	-5.152820595	2
Col0_REM1.2_PlAMV	0.35071	27.8969	0.0199595	-1.047795608	-3.914050059	2
Col0_REM1.2_PlAMV	6.10024	88.318	0.00606534	1.808328115	-5.105164679	2
Col0_REM1.2_PlAMV	1.51156	42.6864	0.00860038	0.41314223	-4.755948891	2
Col0_REM1.2_PlAMV	10.4355	97.0001	0.00584545	2.345213455	-5.142091698	2
Col0_REM1.2_PlAMV	3.7831	69.6844	0.00502234	1.330543779	-5.293859318	2
Col0_REM1.2_PlAMV	3.84002	66.0247	0.00598955	1.345477575	-5.117738995	2
Col0_REM1.2_PlAMV	0.645892	34.9473	0.00928948	-0.437122972	-4.678872702	2
Col0_REM1.2_PlAMV	0.393843	26.9116	0.0152345	-0.931802926	-4.184192686	2
Col0_REM1.2_PlAMV	0.522237	28.6865	0.0134039	-0.649633771	-4.31220957	2
Col0_REM1.2_PlAMV	0.445703	35.8245	0.0157055	-0.808102468	-4.15374431	2
Col0_REM1.2_PlAMV	12.9325	87.5681	0.0215735	2.559743523	-3.836289569	2
Col0_REM1.2_PlAMV	2.64538	51.0915	0.00718234	0.972814722	-4.936130044	2
Col0_REM1.2_PlAMV	3.24316	58.2297	0.00616683	1.176548163	-5.088570349	2
Col0_REM1.2_PlAMV	0.916284	36.2759	0.0141877	-0.087428919	-4.255379887	2
Col0_REM1.2_PlAMV	0.270821	34.4793	0.0258474	-1.306297193	-3.655545263	2
Col0_REM1.2_PlAMV	2.26873	42.8443	0.00617084	0.819220204	-5.087920308	2
Col0_REM1.2_PlAMV	1.41706	49.1432	0.00705689	0.348584303	-4.953750834	2
Col0_REM1.2_PlAMV	0.864033	28.7261	0.00810154	-0.146144316	-4.815701112	2
Col0_REM1.2_PlAMV	7.40915	86.3225	0.00674841	2.002715723	-4.998448357	2
Col0_REM1.2_PlAMV	2.76717	55.6827	0.00614346	1.017825137	-5.092367178	2
Col0_REM1.2_PlAMV	1.16357	36.2877	0.00859424	0.151492865	-4.756663068	2
Col0_REM1.2_PlAMV	3.91202	62.6311	0.00741305	1.364053865	-4.904513318	2
Col0_REM1.2_PlAMV	0.813829	25.037	0.0110588	-0.206005009	-4.504528788	2
Col0_REM1.2_PlAMV	1.7312	38.0019	0.00981976	0.54881481	-4.623358597	2
Col0_REM1.2_PlAMV	5.74653	88.0061	0.00713474	1.748596194	-4.942779469	2
Col0_REM1.2_PlAMV	0.480882	22.7224	0.0124771	-0.732133361	-4.383860315	2
Col0_REM1.2_PlAMV	0.753022	26.2869	0.0119518	-0.283660835	-4.426873384	2
Col0_REM1.2_PlAMV	0.507199	25.9851	0.0138013	-0.678851847	-4.282992488	2
Col0_REM1.2_PlAMV	4.09463	56.3827	0.00586134	1.409676359	-5.139377033	2
Col0_REM1.2_PlAMV	1.16712	37.0622	0.00599767	0.154539176	-5.116384219	2
Col0_REM1.2_PlAMV	2.36528	45.9738	0.0076101	0.860896408	-4.878278967	2
Col0_REM1.2_PlAMV	1.58602	59.4254	0.0107187	0.461227733	-4.535765399	2
Col0_REM1.2_PlAMV	2.71908	47.7979	0.00661988	1.000293588	-5.017678036	2
Col0_REM1.2_PlAMV	3.19479	56.0568	0.00688621	1.161521358	-4.978234418	2
Col0_REM1.2_PlAMV	2.73975	63.4415	0.00912492	1.007866675	-4.696746147	2
Col0_REM1.2_PlAMV	1.18436	39.0223	0.00928772	0.169202544	-4.679062181	2
Col0_REM1.2_PlAMV	6.56765	82.7994	0.00715629	1.882156082	-4.939763589	2
Col0_REM1.2_PlAMV	0.828909	40.7754	0.0108576	-0.187644901	-4.522889983	2
Col0_REM1.2_PlAMV	0.855232	29.7831	0.00701564	-0.156382502	-4.959613337	2
Col0_REM1.2_PlAMV	4.14502	57.6921	0.00579008	1.421907614	-5.151609171	2
Col0_REM1.2_PlAMV	0.757732	36.2285	0.0105578	-0.277425518	-4.550890356	2
Col0_REM1.2_PlAMV	0.275921	24.8939	0.0217453	-1.287640686	-3.828357637	2
Col0_REM1.2_PlAMV	7.44457	103.126	0.00483574	2.007484908	-5.331721111	2
Col0_REM1.2_PlAMV	0.328852	18.472	0.0182453	-1.112147477	-4.003847766	2
Col0_REM1.2_PlAMV	0.169861	19.3571	0.035323	-1.772774823	-3.343220969	2
Col0_REM1.2_PlAMV	2.86096	53.0219	0.00734019	1.051157233	-4.914390551	2
Col0_REM1.2_PlAMV	2.31616	60.9588	0.00561273	0.839910642	-5.182718047	2
Col0_REM1.2_PlAMV	3.82618	53.0864	0.00627257	1.341866916	-5.07156912	2
Col0_REM1.2_PlAMV	1.09878	42.6345	0.00910098	0.094200473	-4.699373179	2
Col0_REM1.2_PlAMV	1.2527	35.6202	0.00798275	0.225301222	-4.830472315	2
Col0_REM1.2_PlAMV	1.00443	35.0655	0.00896034	0.004420216	-4.714947106	2
Col0_REM1.2_PlAMV	1.98225	44.8991	0.00706267	0.684232563	-4.952932112	2
Col0_REM1.2_PlAMV	0.366261	23.4717	0.0163818	-1.004409085	-4.111584316	2
Col0_REM1.2_PlAMV	0.764941	32.1597	0.0104583	-0.267956572	-4.560359357	2
Col0_REM1.2_PlAMV	1.31808	45.5917	0.00606943	0.276176132	-5.104490583	2
Col0_REM1.2_PlAMV	0.90314	44.5929	0.0143942	-0.101877699	-4.240929931	2
Col0_REM1.2_PlAMV	2.46818	50.2274	0.00729281	0.903481037	-4.920866348	2
Col0_REM1.2_PlAMV	1.43846	57.1522	0.00903742	0.363573097	-4.706381544	2
Col0_REM1.2_PlAMV	0.0441215	10.1358	0.135988	-3.120808087	-1.995188632	2
Col0_REM1.2_PlAMV	0.340005	22.9755	0.0205879	-1.078794956	-3.883051754	2
Col0_REM1.2_PlAMV	1.28326	46.9779	0.0093512	0.249403715	-4.672250602	2
Col0_REM1.2_PlAMV	2.47012	68.6498	0.00688225	0.904266732	-4.978809646	2
Col0_REM1.2_PlAMV	0.857339	56.7134	0.0093312	-0.153921873	-4.674391655	2
Col0_REM1.2_PlAMV	0.395253	33.4656	0.0202402	-0.928229213	-3.900084553	2
Col0_REM1.2_PlAMV	0.875957	37.0215	0.00684965	-0.132438276	-4.983557723	2
Col0_REM1.2_PlAMV	0.909609	37.3552	0.00879499	-0.094740442	-4.733573038	2
Col0_REM1.2_PlAMV	0.963306	47.798	0.0134952	-0.037384161	-4.305421212	2
Col0_REM1.2_PlAMV	1.2312	47.6498	0.00730996	0.207989304	-4.918517477	2
Col0_REM1.2_PlAMV	0.532083	40.0214	0.0131558	-0.630955787	-4.330892553	2
Col0_REM1.2_PlAMV	2.78316	59.5632	0.00754537	1.023586973	-4.886821149	2
Col0_REM1.2_PlAMV	0.506318	24.3461	0.0158003	-0.680590349	-4.147726352	2
Col0_REM1.2_PlAMV	7.20459	104.889	0.00610722	1.974718323	-5.098283601	2
Col0_REM1.2_PlAMV	3.97114	71.8331	0.00654724	1.379053207	-5.028711692	2
Col0_REM1.2_PlAMV	0.444653	32.9975	0.0157426	-0.810461076	-4.151384865	2
Col0_REM1.2_PlAMV	0.737471	30.1062	0.0149158	-0.304528514	-4.205334225	2
Col0_REM1.2_PlAMV	1.56241	46.7096	0.00832048	0.446229501	-4.789035334	2
Col0_REM1.2_PlAMV	0.372313	37.1213	0.0161155	-0.988020381	-4.127973737	2
Col0_REM1.2_PlAMV	0.11114	25.3853	0.0539858	-2.196964611	-2.91903423	2
Col0_REM1.2_PlAMV	0.819813	32.0641	0.00731875	-0.198679014	-4.917315731	2
Col0_REM1.2_PlAMV	0.268566	22.9295	0.0223409	-1.314658585	-3.8013362	2
Col0_REM1.2_PlAMV	7.16071	94.541	0.00544638	1.968609138	-5.212804111	2
Col0_REM1.2_PlAMV	1.45496	42.3765	0.00893496	0.374978409	-4.717783607	2
Col0_REM1.2_PlAMV	1.14465	30.5263	0.00960993	0.135098913	-4.64495834	2
Col0_REM1.2_PlAMV	1.61965	48.3122	0.00617416	0.482210077	-5.087382438	2
Col0_REM1.2_PlAMV	0.789369	40.1846	0.0101347	-0.236521387	-4.5917901	2
Col0_REM1.2_PlAMV	2.21396	53.2911	0.0063235	0.794782767	-5.063482427	2
Col0_REM1.2_PlAMV	0.658665	36.5119	0.0121458	-0.41754022	-4.410771848	2
Col0_REM1.2_PlAMV	2.04576	53.9838	0.00635461	0.715769359	-5.058574745	2
Col0_REM1.2_PlAMV	1.4285	39.1516	0.0112006	0.356624943	-4.491787931	2
Col0_REM1.2_PlAMV	1.09157	43.5933	0.0100772	0.087617027	-4.597479833	2
Col0_REM1.2_PlAMV	8.63057	96.4432	0.00544576	2.155310552	-5.212917955	2
Col0_REM1.2_PlAMV	0.691855	25.6423	0.0101177	-0.368378883	-4.593468914	2
Col0_REM1.2_PlAMV	1.38687	55.4072	0.0100947	0.327049409	-4.595744745	2
Col0_REM1.2_PlAMV	5.2659	62.2263	0.00417782	1.661252071	-5.4779657	2
Col0_REM1.2_PlAMV	2.22106	51.7392	0.00675354	0.797984559	-4.997688467	2
Col0_REM1.2_PlAMV	5.19247	90.9458	0.00519984	1.647209499	-5.259127423	2
Col0_REM1.2_PlAMV	1.34029	50.6077	0.00522273	0.292886008	-5.254735025	2
Col0_REM1.2_PlAMV	6.3117	81.7553	0.006179	1.842405054	-5.086598833	2
Col0_REM1.2_PlAMV	0.80953	28.5071	0.0123529	-0.211301447	-4.393864426	2
Col0_REM1.2_PlAMV	1.34545	32.3898	0.00966222	0.29672853	-4.639531843	2
Col0_REM1.2_PlAMV	8.75641	108.543	0.00616691	2.169786004	-5.088557377	2
Col0_REM1.2_PlAMV	0.940578	32.4727	0.00744224	-0.061260699	-4.9005834	2
Col0_REM1.2_PlAMV	2.02633	60.9121	0.00740253	0.706226275	-4.905933445	2
Col0_REM1.2_PlAMV	1.30844	42.7686	0.00840695	0.268835588	-4.778696534	2
Col0_REM1.2_PlAMV	2.25826	49.249	0.00664227	0.814594605	-5.014301506	2
Col0_REM1.2_PlAMV	0.910827	26.6512	0.00878323	-0.093402301	-4.734911057	2
Col0_REM1.2_PlAMV	1.20788	45.8774	0.00827894	0.188866757	-4.794040338	2
Col0_REM1.2_PlAMV	1.27444	34.9764	0.00863124	0.242506866	-4.752367099	2
Col0_REM1.2_PlAMV	0.696765	25.6053	0.0129168	-0.361307084	-4.349226489	2
Col0_REM1.2_PlAMV	2.12264	45.2909	0.00847999	0.752660597	-4.770046008	2
Col0_REM1.2_PlAMV	0.84272	30.5047	0.013053	-0.171120523	-4.338737287	2
Col0_REM1.2_PlAMV	4.53907	77.3466	0.00616867	1.512722145	-5.088272023	2
Col0_REM1.2_PlAMV	0.102877	13.1886	0.0583222	-2.274221179	-2.841772469	2
Col0_REM1.2_PlAMV	2.07031	52.6362	0.00821133	0.727698355	-4.802240371	2
Col0_REM1.2_PlAMV	17.9452	150.824	0.00479238	2.88732267	-5.340728122	2
Col0_REM1.2_PlAMV	0.740708	33.9147	0.00945042	-0.300148793	-4.661696094	2
Col0_REM1.2_PlAMV	0.33401	25.2378	0.0179636	-1.096584346	-4.019407791	2
Col0_REM1.2_PlAMV	1.66667	43.8839	0.00779997	0.510827624	-4.853635391	2
Col0_REM1.2_PlAMV	2.93576	71.158	0.00681255	1.076966364	-4.98898878	2
Col0_REM1.2_PlAMV	1.35186	52.6255	0.00665747	0.301481422	-5.012015746	2
Col0_REM1.2_PlAMV	3.67943	60.8845	0.00869699	1.302757849	-4.74477829	2
Col0_REM1.2_PlAMV	0.611978	26.2295	0.0114383	-0.491058945	-4.470787905	2
Col0_REM1.2_PlAMV	2.73209	48.2949	0.00658835	1.005066884	-5.022452341	2
Col0_REM1.2_PlAMV	0.655363	34.781	0.00915524	-0.422565998	-4.693428886	2
Col0_REM1.2_PlAMV	2.53052	51.2793	0.00750832	0.928424815	-4.89174354	2
Col0_REM1.2_PlAMV	0.442194	23.8404	0.0135687	-0.816006579	-4.299989609	2
Col0_REM1.2_PlAMV	2.38336	46.9374	0.00881109	0.868511257	-4.731744124	2
Col0_REM1.2_PlAMV	0.830515	42.3384	0.0108367	-0.185709289	-4.524816757	2
Col0_REM1.2_PlAMV	0.808553	40.9167	0.011131	-0.212509049	-4.49802127	2
Col0_REM1.2_PlAMV	1.97764	46.501	0.00758478	0.681904215	-4.881611671	2
Col0_REM1.2_PlAMV	0.18747	26.6432	0.0320051	-1.674136446	-3.441860014	2
Col0_REM1.2_PlAMV	1.86182	45.4195	0.00698243	0.621554504	-4.964358285	2
Col0_REM1.2_PlAMV	0.659433	49.5241	0.0106152	-0.416374904	-4.545468343	2
Col0_REM1.2_PlAMV	1.71254	40.4284	0.00817501	0.537977649	-4.806673339	2
Col0_REM1.2_PlAMV	3.23817	64.5717	0.00772042	1.175008355	-4.863886512	2
Col0_REM1.2_PlAMV	1.56189	46.1342	0.00896352	0.445896626	-4.714592272	2
Col0_REM1.2_PlAMV	1.46771	37.6222	0.0109013	0.383703363	-4.518873231	2
Col0_REM1.2_PlAMV	0.386396	26.7458	0.0155281	-0.950892529	-4.165103993	2
Col0_REM1.2_PlAMV	2.53573	59.4602	0.0098591	0.930481564	-4.619360392	2
Col0_REM1.2_PlAMV	14.7926	102.054	0.0048673	2.694127056	-5.32521591	2
Col0_REM1.2_PlAMV	1.35754	40.7841	0.00810291	0.305674238	-4.815532023	2
Col0_REM1.2_PlAMV	1.0958	34.0429	0.00821315	0.09148469	-4.802018751	2
Col0_REM1.2_PlAMV	4.67848	71.028	0.00662608	1.542973271	-5.016741902	2
Col0_REM1.2_PlAMV	1.76511	51.0992	0.00679843	0.568213011	-4.991063576	2
Col0_REM1.2_PlAMV	1.03995	43.7463	0.0105774	0.039172635	-4.549035629	2
Col0_REM1.2_PlAMV	0.159938	12.7817	0.0375146	-1.832969039	-3.283025088	2
Col0_REM1.2_PlAMV	1.22548	49.8635	0.00979207	0.203332604	-4.626182405	2
Col0_REM1.2_PlAMV	1.04071	30.9966	0.00768703	0.039903173	-4.868220786	2
Col0_REM1.2_PlAMV	0.417929	33.9203	0.0143565	-0.872443717	-4.243552478	2
Col0_REM1.2_PlAMV	1.25755	49.5975	0.00954234	0.229165384	-4.652016541	2
Col0_REM1.2_PlAMV	0.473463	29.4181	0.0147847	-0.747681511	-4.214162417	2
Col0_REM1.2_PlAMV	1.70027	41.4381	0.00823397	0.530787062	-4.799486999	2
Col0_REM1.2_PlAMV	1.03689	40.5612	0.00964426	0.036225848	-4.641392359	2
Col0_REM1.2_PlAMV	0.579669	31.3324	0.0103507	-0.545298028	-4.570701129	2
Col0_REM1.2_PlAMV	2.64565	52.407	0.00453576	0.972916782	-5.395762624	2
Col0_REM1.2_PlAMV	1.06946	31.1872	0.00748043	0.067153848	-4.895465002	2
Col0_REM1.2_PlAMV	0.552357	32.1412	0.0108625	-0.593560703	-4.522438788	2
Col0_REM1.2_PlAMV	0.658527	30.9068	0.0151854	-0.417749756	-4.187420839	2
Col0_REM1.2_PlAMV	0.456948	36.3662	0.0131306	-0.78318568	-4.332809895	2
Col0_REM1.2_PlAMV	1.42185	39.6499	0.00773637	0.351958841	-4.861822694	2
Col0_REM1.2_PlAMV	1.61486	44.957	0.0061925	0.479248266	-5.084416397	2
Col0_REM1.2_PlAMV	2.50593	52.0762	0.00598579	0.918659923	-5.118366952	2
Col0_REM1.2_PlAMV	0.286529	28.9749	0.0209403	-1.249915526	-3.866079747	2
Col0_REM1.2_PlAMV	1.10444	42.0187	0.00633805	0.099338419	-5.061184129	2
Col0_REM1.2_PlAMV	2.38158	61.9717	0.00881769	0.867764133	-4.730995348	2
Col0_REM1.2_PlAMV	0.714952	35.0918	0.00839218	-0.335539871	-4.780454959	2
Col0_REM1.2_PlAMV	0.745695	33.5517	0.00938722	-0.29343861	-4.668406089	2
Col0_REM1.2_PlAMV	0.253072	27.6393	0.0237087	-1.374081246	-3.74191321	2
Col0_REM1.2_PlAMV	1.84181	51.5394	0.00488649	0.610748784	-5.321281025	2
Col0_REM1.2_PlAMV	0.659102	37.1069	0.0106205	-0.416876976	-4.544969183	2
Col0_REM1.2_PlAMV	0.279011	35.3512	0.0250886	-1.276504071	-3.685341719	2
Col0_REM1.2_PlAMV	0.364634	27.8784	0.0164549	-1.008861168	-4.107131974	2
Col0_REM1.2_PlAMV	0.420959	28.7033	0.0142532	-0.865219837	-4.250773836	2
Col0_REM1.2_PlAMV	1.00056	29.9206	0.00599663	0.000559843	-5.116557634	2
Col0_REM1.2_PlAMV	0.65033	32.2165	0.0123015	-0.430275353	-4.398034073	2
Col0_REM1.2_PlAMV	0.591527	31.4486	0.0135243	-0.52504795	-4.303267212	2
Col0_REM1.2_PlAMV	0.56808	34.7552	0.0105619	-0.565493025	-4.550502093	2
Col0_REM1.2_PlAMV	0.851757	32.2515	0.0105664	-0.160454004	-4.550076124	2
Col0_REM1.2_PlAMV	0.715391	37.3874	0.00978486	-0.334926033	-4.626918986	2
Col0_REM1.2_PlAMV	0.710429	39.9537	0.0084456	-0.341886266	-4.774109683	2
Col0_REM1.2_PlAMV	0.504048	28.4266	0.0138876	-0.685083777	-4.276758923	2
Col0_REM1.2_PlAMV	2.12085	43.9763	0.00801565	0.751816952	-4.826359398	2
Col0_REM1.2_PlAMV	0.393394	23.8554	0.0152519	-0.932943625	-4.183051194	2
Col0_REM1.2_PlAMV	2.0331	53.9379	0.0073779	0.709561722	-4.909266234	2
Col0_REM1.2_PlAMV	0.985014	29.9961	0.0131978	-0.015099425	-4.32770513	2
Col0_REM1.2_PlAMV	2.86584	52.5251	0.00593195	1.052861501	-5.127402284	2
Col0_REM1.2_PlAMV	3.58383	65.2242	0.00641772	1.276432061	-5.048692365	2
Col0_REM1.2_PlAMV	0.45726	31.0145	0.0196825	-0.782503122	-3.928025363	2
Col0_REM1.2_PlAMV	0.870259	36.1438	0.00804359	-0.13896441	-4.822879778	2
Col0_REM1.2_PlAMV	0.490623	30.6066	0.0163058	-0.712079267	-4.116234406	2
Col0_REM1.2_PlAMV	1.87553	68.9103	0.00853091	0.628891286	-4.764059241	2
Col0_REM1.2_PlAMV	0.399236	27.0533	0.0150287	-0.918202558	-4.197793573	2
Col0_REM1.2_PlAMV	0.537625	21.3516	0.0130202	-0.620593988	-4.341253281	2
Col0_REM1.2_PlAMV	0.350692	47.8709	0.017109	-1.047846934	-4.068150638	2
Col0_REM1.2_PlAMV	1.16156	35.6404	0.00947005	0.149763929	-4.659621092	2
Col0_REM1.2_PlAMV	0.770421	33.1401	0.0142779	-0.26081816	-4.249042392	2
Col0_REM1.2_PlAMV	1.58251	42.9485	0.0120062	0.459012194	-4.422332096	2
Col0_REM1.2_PlAMV	2.98599	59.9901	0.00669795	1.09393135	-5.00595377	2
Col0_REM1.2_PlAMV	0.0670122	17.8665	0.0895359	-2.702880587	-2.413115617	2
Col0_REM1.2_PlAMV	2.58137	60.5863	0.00619826	0.948320266	-5.083486671	2
Col0_REM1.2_PlAMV	0.431655	27.3996	0.0185333	-0.840128621	-3.988186165	2
Col0_REM1.2_PlAMV	0.565704	25.0459	0.012374	-0.569684306	-4.392157782	2
Col0_REM1.2_PlAMV	1.06338	39.9246	0.00752322	0.061452514	-4.889761041	2
Col0_REM1.2_PlAMV	1.03562	32.0739	0.00772487	0.035000281	-4.863310285	2
Col0_REM1.2_PlAMV	1.05401	39.5241	0.0104363	0.052601938	-4.562465165	2
Col0_REM1.2_PlAMV	2.34933	52.0724	0.00851307	0.854130181	-4.766152649	2
Col0_REM1.2_PlAMV	1.00896	41.776	0.00991117	0.008920097	-4.614092875	2
Col0_REM1.2_PlAMV	0.661217	33.3319	0.0136113	-0.413673203	-4.296854949	2
Col0_REM1.2_PlAMV	1.27256	37.7421	0.0102157	0.24103062	-4.583829526	2
Col0_REM1.2_PlAMV	1.84527	50.2564	0.00704502	0.612625608	-4.955434295	2
Col0_REM1.2_PlAMV	0.604852	23.7968	0.0132264	-0.502771479	-4.325540447	2
Col0_REM1.2_PlAMV	1.23966	37.382	0.00726004	0.214837148	-4.925369941	2
Col0_REM1.2_PlAMV	1.94557	59.4369	0.00668183	0.665554993	-5.008363377	2
Col0_REM1.2_PlAMV	0.958588	29.8424	0.0125184	-0.042293911	-4.380555717	2
Col0_REM1.2_PlAMV	0.485072	26.2359	0.0164924	-0.723457945	-4.10485561	2
Col0_REM1.2_PlAMV	0.759543	32.9325	0.00789948	-0.275038342	-4.840958344	2
Col0_REM1.2_PlAMV	0.450155	32.1949	0.0133287	-0.798163311	-4.317835674	2
Col0_REM1.2_PlAMV	2.58505	55.9501	0.00657627	0.94974485	-5.024287564	2
Col0_REM1.2_PlAMV	0.622174	35.1223	0.0128581	-0.474535483	-4.353781316	2
Col0_REM1.2_PlAMV	1.30392	35.5765	0.00996994	0.265375112	-4.608180713	2
Col0_REM1.2_PlAMV	1.1863	44.8652	0.00758663	0.17083922	-4.881367791	2
Col0_REM1.2_PlAMV	0.891023	32.5812	0.00897845	-0.115385038	-4.712928017	2
Col0_REM1.2_PlAMV	0.432446	24.3371	0.016187	-0.838297816	-4.123546828	2
Col0_REM1.2_PlAMV	0.789875	31.6006	0.0101282	-0.235880574	-4.592431667	2
Col0_REM1.2_PlAMV	0.909943	40.8652	0.00989073	-0.094373319	-4.616157324	2
Col0_REM1.2_PlAMV	1.04112	41.4369	0.009605	0.040297057	-4.645471483	2
Col0_REM1.2_PlAMV	2.05509	48.8817	0.00827215	0.720319643	-4.794860828	2
Col0_REM1.2_PlAMV	1.09183	34.475	0.00641125	0.087855188	-5.049701019	2
Col0_REM1.2_PlAMV	0.578321	34.1233	0.012104	-0.547626201	-4.414219302	2
Col0_REM1.2_PlAMV	0.430175	21.191	0.0209217	-0.843563176	-3.866968381	2
Col0_REM1.2_PlAMV	0.683	29.0775	0.0131772	-0.381260419	-4.329267216	2
Col0_REM1.2_PlAMV	0.817808	31.6341	0.0134506	-0.201127689	-4.308731564	2
Col0_REM1.2_PlAMV	0.699901	34.9862	0.0100014	-0.356816383	-4.605030196	2
Col0_REM1.2_PlAMV	0.429232	25.599	0.0139785	-0.845757714	-4.270234844	2
Col0_REM1.2_PlAMV	4.70008	67.4071	0.00468078	1.54757953	-5.364290516	2
Col0_REM1.2_PlAMV	0.470999	24.908	0.014862	-0.752899308	-4.208947659	2
Col0_REM1.2_PlAMV	1.3232	39.9122	0.0090689	0.280053045	-4.702904301	2
Col0_REM1.2_PlAMV	2.2269	54.1762	0.00628677	0.800610484	-5.069307854	2
Col0_REM1.2_PlAMV	1.06939	49.5516	0.0102862	0.067088392	-4.576952088	2
Col0_REM1.2_PlAMV	0.570652	37.1682	0.0105143	-0.560975712	-4.555019044	2
Col0_REM1.2_PlAMV	1.17075	41.123	0.00683322	0.157644569	-4.985959267	2
Col0_REM1.2_PlAMV	0.790093	33.9188	0.0101254	-0.235604619	-4.592708161	2
Col0_REM1.2_PlAMV	2.15345	43.8949	0.00696556	0.767071207	-4.966777273	2
Col0_REM1.2_PlAMV	0.190663	25.9775	0.036714	-1.657247807	-3.304597125	2
Col0_REM1.2_PlAMV	0.428706	30.8225	0.0139956	-0.84698391	-4.269012284	2
Col0_REM1.2_PlAMV	0.365402	26.251	0.0164203	-1.006757162	-4.109236905	2
Col0_REM1.2_PlAMV	2.36207	57.4896	0.00889052	0.859538353	-4.722769738	2
Col0_REM1.2_PlAMV	0.96654	37.5708	0.00827695	-0.034032595	-4.794280736	2
Col0_REM1.2_PlAMV	0.531559	37.8161	0.0112875	-0.631941081	-4.48405936	2
Col0_REM1.2_PlAMV	1.38756	54.1362	0.0108104	0.327546809	-4.527246645	2
Col0_REM1.2_PlAMV	0.575603	32.2051	0.0156358	-0.552337092	-4.158192122	2
Col0_REM1.2_PlAMV	1.83666	58.5844	0.0108894	0.607948705	-4.51996544	2
Col0_REM1.2_PlAMV	2.21176	50.4552	0.00587766	0.793788579	-5.136596555	2
Col0_REM1.2_PlAMV	0.778071	40.9176	0.00899661	-0.250937499	-4.710907439	2
Col0_REM1.2_PlAMV	0.561081	28.2185	0.0142582	-0.577889999	-4.250423099	2
Col0_REM1.2_PlAMV	0.463267	32.7022	0.0172687	-0.769451717	-4.058859665	2
Col0_REM1.2_PlAMV	1.68899	46.2971	0.00769691	0.524130717	-4.866936329	2
Col0_REM1.2_PlAMV	0.866203	31.2776	0.0115446	-0.143635987	-4.461537484	2
Col0_REM1.2_PlAMV	0.133494	30.9595	0.0449459	-2.013698746	-3.102295735	2
Col0_REM1.2_PlAMV	1.0504	39.198	0.0085682	0.049171044	-4.759697603	2
Col0_REM1.2_PlAMV	0.640636	37.6812	0.0140485	-0.445293846	-4.26523965	2
Col0_REM1.2_PlAMV	1.31867	48.0347	0.00606674	0.276623653	-5.104933886	2
Col0_REM1.2_PlAMV	1.37251	42.6435	0.00728591	0.31664118	-4.921812933	2
Col0_REM1.2_PlAMV	0.648465	28.025	0.0107947	-0.433147247	-4.528700006	2
Col0_REM1.2_PlAMV	1.36083	47.6046	0.00881817	0.308094808	-4.730940913	2
Col0_REM1.2_PlAMV	1.91203	49.1728	0.00523004	0.648165505	-5.253336353	2
Col0_REM1.2_PlAMV	0.447287	19.3604	0.0156499	-0.804554832	-4.157290752	2
Col0_REM1.2_PlAMV	1.14209	41.4678	0.00700471	0.132859917	-4.961172499	2
Col0_REM1.2_PlAMV	2.87584	72.5435	0.00730222	1.056344805	-4.919576867	2
Col0_REM1.2_PlAMV	1.32248	43.5238	0.0113423	0.279508762	-4.479216179	2
Col0_REM1.2_PlAMV	0.155994	27.2742	0.0384631	-1.857937734	-3.258055939	2
Col0_REM1.2_PlAMV	0.751426	50.0108	0.0119772	-0.285782544	-4.424750436	2
Col0_REM1.2_PlAMV	1.69389	46.5491	0.00472287	0.527027659	-5.355338613	2
Col0_REM1.2_PlAMV	0.206224	18.1018	0.0290946	-1.578792322	-3.537202689	2
Col0_REM1.2_PlAMV	0.514395	36.7961	0.0116642	-0.664763826	-4.451230957	2
Col0_REM1.2_PlAMV	0.416908	25.4724	0.0167903	-0.874889705	-4.08695394	2
Col0_REM1.2_PlAMV	0.570328	39.513	0.0105203	-0.561543645	-4.554448555	2
Col0_REM1.2_PlAMV	0.942052	38.4854	0.0084921	-0.059694804	-4.768618959	2
Col0_REM1.2_PlAMV	1.10239	40.694	0.00907123	0.09748055	-4.702647412	2
Col0_REM1.2_PlAMV	0.190466	20.9238	0.0315016	-1.658281578	-3.457716941	2
Col0_REM1.2_PlAMV	0.357683	38.2655	0.0167746	-1.02810816	-4.087889441	2
Col0_REM1.2_PlAMV	2.00178	47.5306	0.00849245	0.694036785	-4.768577745	2
Col0_REM1.2_PlAMV	1.55464	43.7355	0.00707557	0.441244008	-4.951107273	2
Col0_REM1.2_PlAMV	0.309012	27.5658	0.0226528	-1.174375168	-3.787471814	2
Col0_REM1.2_PlAMV	0.442284	26.3007	0.0158269	-0.815803069	-4.146044255	2
Col0_REM1.2_PlAMV	0.241068	19.8882	0.0248893	-1.422676228	-3.693317287	2
Col0_REM1.2_PlAMV	1.62514	43.3594	0.00799929	0.485593966	-4.828402491	2
Col0_REM1.2_PlAMV	3.02432	58.5706	0.0062824	1.106686273	-5.070003206	2
Col0_REM1.2_PlAMV	0.537643	27.2335	0.0185997	-0.620560508	-3.984609827	2
Col0_REM1.2_PlAMV	0.596466	26.4819	0.0134123	-0.516733038	-4.311583083	2
Col0_REM1.2_PlAMV	0.641234	26.8721	0.00935696	-0.444360834	-4.671634828	2
Col0_REM1.2_PlAMV	0.944073	31.452	0.00741468	-0.057551785	-4.90429346	2
Col0_REM1.2_PlAMV	0.366332	26.4014	0.0163786	-1.004215253	-4.111779674	2
Col0_REM1.2_PlAMV	0.221727	28.4325	0.0270603	-1.506308384	-3.60968757	2
Col0_REM1.2_PlAMV	0.429738	26.552	0.016289	-0.844579558	-4.117265246	2
Col0_REM1.2_PlAMV	0.408491	22.78	0.0146882	-0.895285397	-4.220710829	2
Col0_REM1.2_PlAMV	0.269233	24.7928	0.0259998	-1.312178103	-3.649666433	2
Col0_REM1.2_PlAMV	0.528971	29.0431	0.0170142	-0.636821669	-4.073706989	2
Col0_REM1.2_PlAMV	0.74218	35.6822	0.00808429	-0.298163478	-4.817832607	2
Col0_REM1.2_PlAMV	0.842949	33.6325	0.00949049	-0.170848821	-4.657465034	2
Col0_REM1.2_PlAMV	0.632732	27.748	0.0110631	-0.457708327	-4.504140033	2
Col0_REM1.2_PlAMV	0.327991	26.8997	0.0182932	-1.11476911	-4.001225873	2
Col0_REM1.2_PlAMV	0.14326	18.5423	0.0418818	-1.943094118	-3.172903914	2
Col0_REM1.2_PlAMV	0.545929	23.0101	0.0128222	-0.605266348	-4.356577235	2
Col0_REM1.2_PlAMV	0.312593	18.5918	0.0191943	-1.162853254	-3.953141919	2
Col0_REM1.2_PlAMV	0.214201	13.3756	0.028011	-1.540840452	-3.575157989	2
Col0_REM1.2_PlAMV	0.765363	34.3274	0.00783942	-0.267405048	-4.848590427	2
Col0_REM1.2_PlAMV	0.635156	18.9396	0.0094465	-0.453884641	-4.662110976	2
Col0_REM1.2_PlAMV	0.376785	37.0585	0.0159242	-0.976080546	-4.139915314	2
Col0_REM1.2_PlAMV	0.246725	19.2025	0.0324247	-1.399480923	-3.428834801	2
Col0_REM1.2_PlAMV	0.300607	26.3095	0.0199596	-1.201951515	-3.914045048	2
Col0_REM1.2_PlAMV	0.209866	17.4655	0.0285896	-1.561286047	-3.554712264	2
Col0_REM1.2_PlAMV	0.716451	35.0491	0.00977038	-0.333445422	-4.628399919	2
Col0_REM1.2_PlAMV	0.202228	17.229	0.0296695	-1.598359505	-3.517635697	2
Col0_REM1.2_PlAMV	0.881207	35.2998	0.00794365	-0.12646272	-4.835382412	2
Col0_REM1.2_PlAMV	0.381831	26.274	0.0157137	-0.962777177	-4.153222336	2
Col0_REM1.2_PlAMV	0.504164	37.6899	0.0158679	-0.684853667	-4.143457078	2
Col0_REM1.2_PlAMV	0.564886	32.3566	0.0106216	-0.571131338	-4.544865615	2
Col0_REM1.2_PlAMV	0.548326	25.7625	0.0127661	-0.600885278	-4.360962059	2
Col0_REM1.2_PlAMV	0.903085	31.1625	0.00664389	-0.101938599	-5.014057644	2
Col0_REM1.2_PlAMV	1.15817	36.2311	0.00777088	0.146841173	-4.857371865	2
Col0_REM1.2_PlAMV	0.628019	26.8052	0.0111462	-0.465184858	-4.496656646	2
Col0_REM1.2_PlAMV	0.299277	29.0541	0.0233897	-1.206385713	-3.755459524	2
Col0_REM1.2_PlAMV	1.00942	53.2707	0.00594401	0.009375908	-5.125371289	2
Col0_REM1.2_PlAMV	0.874467	34.2775	0.010292	-0.134140721	-4.576388385	2
Col0_REM1.2_PlAMV	0.25235	34.3953	0.0237765	-1.376938266	-3.739057581	2
Col0_REM1.2_PlAMV	0.663074	26.2899	0.012065	-0.410868681	-4.41744658	2
Col0_REM1.2_PlAMV	0.794687	29.5963	0.0088085	-0.229806953	-4.732038115	2
Col0_REM1.2_PlAMV	0.282136	25.4826	0.0283551	-1.265366055	-3.562948371	2
Col0_REM1.2_PlAMV	0.375853	23.3676	0.0159637	-0.978557169	-4.137437884	2
Col0_REM1.2_PlAMV	0.617644	30.7563	0.0113334	-0.481843039	-4.480001161	2
Col0_REM1.2_PlAMV	0.483465	36.0699	0.0124104	-0.726776356	-4.389220448	2
Col0_REM1.2_PlAMV	0.839942	38.189	0.00714335	-0.174422437	-4.941573425	2
Col0_REM1.2_PlAMV	0.50729	28.0184	0.0118276	-0.678672447	-4.437319496	2
Col0_REM1.2_PlAMV	0.53913	21.2044	0.0129839	-0.61779855	-4.344045151	2
Col0_REM1.2_PlAMV	0.818002	30.4379	0.00733495	-0.200890497	-4.915104684	2
Col0_REM1.2_PlAMV	0.556645	46.0627	0.0125753	-0.585827585	-4.376020706	2
Col0_REM1.2_PlAMV	0.677757	35.8524	0.0132791	-0.388966462	-4.321563908	2
Col0_REM1.2_PlAMV	0.706941	45.4006	0.00848727	-0.346808068	-4.769187885	2
Col0_REM1.2_PlAMV	0.58582	31.4672	0.0119491	-0.534742704	-4.427099317	2
Col0_REM1.2_PlAMV	0.431894	25.7789	0.0138923	-0.839575091	-4.276420549	2
Col0_REM1.2_PlAMV	0.413458	26.2234	0.0145117	-0.883199342	-4.232800058	2
Col0_REM1.2_PlAMV	0.54966	32.9312	0.0127352	-0.598455374	-4.363385466	2
Col0_REM1.2_PlAMV	3.66561	67.8317	0.00627453	1.298994761	-5.071256697	2
Col0_REM1.2_PlAMV	3.31168	66.6691	0.00754903	1.197455613	-4.886336201	2
Col0_REM1.2_PlAMV	0.271052	27.0329	0.022136	-1.305444595	-3.810550036	2
Col0_REM1.2_PlAMV	0.579092	37.724	0.010361	-0.546293919	-4.569706522	2
Col0_REM1.2_PlAMV	2.81063	58.2114	0.00569267	1.033408658	-5.168575897	2
Col0_REM1.2_PlAMV	1.23947	42.9067	0.00968153	0.214683869	-4.637535332	2
Col0_REM1.2_PlAMV	0.785746	36.9709	0.0114541	-0.241121694	-4.469407534	2
Col0_REM1.2_PlAMV	2.73617	71.9341	0.00621305	1.006559132	-5.08110336	2
Col0_REM1.2_PlAMV	0.397094	28.6778	0.0151098	-0.923582251	-4.192411739	2
Col0_REM1.2_PlAMV	0.630839	21.7192	0.0126815	-0.4607046	-4.36761104	2
Col0_REM1.2_PlAMV	0.183998	22.2669	0.0434787	-1.692830391	-3.135484116	2
Col0_REM1.2_PlAMV	0.353247	21.6102	0.0169853	-1.04058775	-4.075407015	2
Col0_REM1.2_PlAMV	0.678055	32.9685	0.0117984	-0.388526873	-4.43979135	2
Col0_REM1.2_PlAMV	0.936704	24.6618	0.00960816	-0.065387948	-4.645142542	2
Col0_REM1.2_PlAMV	63.5858	212.347	0.00336553	4.152390175	-5.694169825	2
Col0_REM1.2_PlAMV	5.43464	73.3827	0.00312808	1.692793281	-5.767335881	2
Col0_REM1.2_PlAMV	5.41906	79.6726	0.00369068	1.689922369	-5.601944556	2
Col0_REM1.2_PlAMV	3.20615	65.9853	0.00436661	1.16507084	-5.433768315	2
Col0_REM1.2_PlAMV	30.7812	220.269	0.0025665	3.426904114	-5.965212176	2
Col0_REM1.2_PlAMV	3.25756	65.3586	0.00306978	1.180978449	-5.786149381	2
Col0_REM1.2_PlAMV	10.7227	116.153	0.00242475	2.37236299	-6.022026853	2
Col0_REM1.2_PlAMV	4.54294	71.6189	0.00374207	1.51357438	-5.588116345	2
Col0_REM1.2_PlAMV	6.93943	77.0935	0.00317029	1.937219639	-5.753932213	2
Col0_REM1.2_PlAMV	43.964	187.474	0.00236557	3.783371117	-6.046736271	2
Col0_REM1.2_PlAMV	1.76913	49.9364	0.00565248	0.5704879	-5.175660892	2
Col0_REM1.2_PlAMV	2.58086	64.8196	0.00503708	0.948122677	-5.29092873	2
Col0_REM1.2_PlAMV	26.9248	180.915	0.00256269	3.293047795	-5.966697791	2
Col0_REM1.2_PlAMV	8.22019	109.359	0.00340625	2.106593323	-5.6821433	2
Col0_REM1.2_PlAMV	22.1011	148.925	0.00276004	3.095627381	-5.892510107	2
Col0_REM1.2_PlAMV	1.18062	55.5579	0.00677607	0.166039724	-4.994357991	2
Col0_REM1.2_PlAMV	61.0607	216.587	0.00203076	4.111868451	-6.199345172	2
Col0_REM1.2_PlAMV	2.06538	51.9477	0.00677842	0.725314229	-4.994011243	2
Col0_REM1.2_PlAMV	16.8054	148.163	0.00267771	2.821700263	-5.922793327	2
Col0_REM1.2_PlAMV	18.62	151.968	0.00247047	2.924236272	-6.003346863	2
Col0_REM1.2_PlAMV	7.28968	78.2191	0.00480131	1.986459649	-5.338866482	2
Col0_REM1.2_PlAMV	5.71428	82.3372	0.0035	1.742968305	-5.65499231	2
Col0_REM1.2_PlAMV	4.50889	59.8153	0.00332676	1.506051003	-5.705756422	2
Col0_REM1.2_PlAMV	1.81734	47.0396	0.00440204	0.597373894	-5.425687209	2
Col0_REM1.2_PlAMV	4.91408	74.5259	0.00325595	1.592104554	-5.727271187	2
Col0_REM1.2_PlAMV	47.0033	217.658	0.00187221	3.850217812	-6.280635728	2
Col0_REM1.2_PlAMV	21.6395	173.957	0.00212574	3.074520348	-6.153635302	2
Col0_REM1.2_PlAMV	1.45191	42.1358	0.00550997	0.372879931	-5.2011961	2
Col0_REM1.2_PlAMV	1.22063	48.4861	0.00819252	0.199367119	-4.804533736	2
Col0_REM1.2_PlAMV	6.34746	95.177	0.00299332	1.848054733	-5.81137214	2
Col0_REM1.2_PlAMV	9.70193	84.9402	0.00350446	2.272324835	-5.653718836	2
Col0_REM1.2_PlAMV	5.4677	74.4996	0.00292628	1.698858053	-5.834023287	2
Col0_REM1.2_PlAMV	5.9449	83.217	0.00319602	1.782533709	-5.745848993	2
Col0_REM1.2_PlAMV	2.61901	58.657	0.00420006	0.962796384	-5.472656468	2
Col0_REM1.2_PlAMV	1.01236	31.3224	0.00691452	0.012284239	-4.974131731	2
Col0_REM1.2_PlAMV	24.7323	153.305	0.00202165	3.208110082	-6.203841269	2
Col0_REM1.2_PlAMV	19.6227	131.89	0.00219134	2.976687059	-6.12324205	2
Col0_REM1.2_PlAMV	22.5539	194.653	0.00270463	3.115908	-5.91279016	2
Col0_REM1.2_PlAMV	13.3196	117.258	0.00292802	2.589236635	-5.833428852	2
Col0_REM1.2_PlAMV	0.381458	31.9241	0.0157291	-0.963754526	-4.152242779	2
Col0_REM1.2_PlAMV	1.01863	43.4836	0.00785365	0.018458587	-4.846776887	2
Col0_REM1.2_PlAMV	1.12482	46.9933	0.00533419	0.117623023	-5.233618233	2
Col0_REM1.2_PlAMV	10.2906	121.903	0.0032068	2.331230857	-5.742481724	2
Col0_REM1.2_PlAMV	2.16523	50.5067	0.00554214	0.772526591	-5.195374571	2
Col0_REM1.2_PlAMV	5.14566	70.9046	0.00408111	1.638153641	-5.501386269	2
Col0_REM1.2_PlAMV	0.639935	35.2567	0.0125013	-0.44638867	-4.38192264	2
Col0_REM1.2_PlAMV	1.74569	47.4213	0.00572839	0.557149893	-5.162320765	2
Col0_REM1.2_PlAMV	6.72239	82.4003	0.00312389	1.905443746	-5.768676259	2
Col0_REM1.2_PlAMV	11.2316	113.209	0.00240393	2.418731234	-6.030650381	2
Col0_REM1.2_PlAMV	5.86191	73.2676	0.00341186	1.768475489	-5.680497682	2
Col0_REM1.2_PlAMV	2.47211	79.7245	0.00283159	0.905072037	-5.866916888	2
Col0_REM1.2_PlAMV	2.95692	63.4455	0.00304371	1.084148186	-5.794678113	2
Col0_REM1.2_PlAMV	1.56831	46.5953	0.00510105	0.449998606	-5.278308878	2
Col0_REM1.2_PlAMV	3.50327	61.9467	0.00399626	1.253696818	-5.522396355	2
Col0_REM1.2_PlAMV	0.441519	31.0544	0.0135895	-0.817534225	-4.298457843	2
Col0_REM1.2_PlAMV	4.60597	67.0945	0.00369086	1.527353288	-5.601895786	2
Col0_REM1.2_PlAMV	0.608992	42.6715	0.00985235	-0.495950148	-4.620045274	2
Col0_REM1.2_PlAMV	4.78043	87.0499	0.00460209	1.564530501	-5.381244731	2
Col0_REM1.2_PlAMV	1.9594	51.0111	0.00459324	0.672638304	-5.383169622	2
Col0_REM1.2_PlAMV	8.33221	96.9764	0.00312042	2.120128727	-5.769787671	2
Col0_REM1.2_PlAMV	5.2278	86.124	0.00516469	1.653990539	-5.265910198	2
Col0_REM1.2_PlAMV	11.2067	91.1348	0.00267697	2.416511814	-5.923069721	2
Col0_REM1.2_PlAMV	11.9589	103.91	0.00284307	2.481475771	-5.862870825	2
Col0_REM1.2_PlAMV	0.463484	30.5016	0.0129454	-0.768983415	-4.347014766	2
Col0_REM1.2_PlAMV	7.98452	105.305	0.00300582	2.077504667	-5.80720487	2
Col0_REM1.2_PlAMV	0.550716	27.6361	0.0108949	-0.596536029	-4.519460489	2
Col0_REM1.2_PlAMV	0.849499	40.6929	0.00824016	-0.163108515	-4.798735518	2
Col0_REM1.2_PlAMV	3.16655	70.362	0.00442121	1.152642667	-5.421341865	2
Col0_REM1.2_PlAMV	0.444271	77.0669	0.0157561	-0.811320542	-4.150527687	2
Col0_REM1.2_PlAMV	2.02193	54.8466	0.00494577	0.704052501	-5.309222613	2
Col0_REM1.2_PlAMV	1.49078	44.8906	0.00670791	0.399299473	-5.004467852	2
Col0_REM1.2_PlAMV	3.19303	74.037	0.003445	1.160970309	-5.670831375	2
Col0_REM1.2_PlAMV	18.4694	122.374	0.00243647	2.916115309	-6.017205009	2
Col0_REM1.2_PlAMV	12.7761	104.588	0.00281776	2.547576238	-5.871813036	2
Col0_REM1.2_PlAMV	2.61926	66.2706	0.0057268	0.962891835	-5.162598368	2
Col0_REM1.2_PlAMV	3.3218	59.0813	0.00421458	1.200506805	-5.469205337	2
Col0_REM1.2_PlAMV	4.89352	56.5571	0.00326963	1.587911881	-5.72307845	2
Col0_REM1.2_PlAMV	0.9108	51.0595	0.00658761	-0.093431945	-5.022564667	2
Col0_REM1.2_PlAMV	1.40992	41.3649	0.00851112	0.343532965	-4.766381735	2
Col0_REM1.2_PlAMV	2.76357	50.9213	0.00398035	1.016523322	-5.526385524	2
Col0_REM1.2_PlAMV	0.685846	35.6557	0.00874832	-0.377102166	-4.738893597	2
Col0_REM1.2_PlAMV	2.04257	57.256	0.00440621	0.714208819	-5.424740369	2
Col0_REM1.2_PlAMV	11.9827	91.8983	0.00450649	2.483463943	-5.402236699	2
Col0_REM1.2_PlAMV	2.36467	49.8887	0.00380603	0.860638477	-5.571168628	2
Col0_REM1.2_PlAMV	0.557987	28.118	0.0125451	-0.583419614	-4.378425128	2
Col0_REM1.2_PlAMV	10.2677	100.404	0.00253221	2.329003046	-5.97866284	2
Col0_REM1.2_PlAMV	1.05642	38.4615	0.00567954	0.054885833	-5.170885035	2
Col0_REM1.2_PlAMV	2.14506	53.571	0.00419568	0.763167524	-5.473699854	2
Col0_REM1.2_PlAMV	1.17151	34.0073	0.0051216	0.158293515	-5.274288389	2
Col0_REM1.2_PlAMV	11.0253	97.407	0.002721	2.400192632	-5.906755819	2
Col0_REM1.2_PlAMV	0.71113	30.2351	0.00843727	-0.340900025	-4.775096482	2
Col0_REM1.2_PlAMV	0.425555	23.3111	0.0164491	-0.85436108	-4.107484515	2
Col0_REM1.2_PlAMV	3.42345	66.1087	0.00350524	1.230648815	-5.653496287	2
Col0_REM1.2_PlAMV	9.99512	119.83	0.00340166	2.302096974	-5.683491731	2
Col0_REM1.2_PlAMV	9.21462	85.5814	0.00260456	2.220791353	-5.950491524	2
Col0_REM1.2_PlAMV	3.762	72.3651	0.00425306	1.324950731	-5.460116555	2
Col0_REM1.2_PlAMV	1.77349	58.8337	0.00620247	0.572949357	-5.082807679	2
Col0_REM1.2_PlAMV	6.51689	97.7754	0.00337584	1.874397268	-5.691111097	2
Col0_REM1.2_PlAMV	1.81153	48.3019	0.00552021	0.594171792	-5.199339376	2
Col0_REM1.2_PlAMV	1.36541	55.3299	0.00659145	0.31145475	-5.021981924	2
Col0_REM1.2_PlAMV	7.39246	92.6061	0.00284073	2.000460562	-5.863694218	2
Col0_REM1.2_PlAMV	5.16095	72.4633	0.00348773	1.641120671	-5.658504184	2
Col0_REM1.2_PlAMV	0.522716	36.0378	0.0114785	-0.648716983	-4.467279559	2
Col0_REM1.2_PlAMV	9.22947	99.5608	0.00292541	2.222401625	-5.834320637	2
Col0_REM1.2_PlAMV	0.788431	43.1477	0.00761005	-0.237710384	-4.878285537	2
Col0_REM1.2_PlAMV	4.93323	72.3079	0.00263519	1.595993946	-5.938799993	2
Col0_REM1.2_PlAMV	1.52348	61.1066	0.0065639	0.420997192	-5.02617034	2
Col0_REM1.2_PlAMV	1.55802	54.6245	0.00449287	0.443415784	-5.405263583	2
Col0_REM1.2_PlAMV	0.646667	46.9768	0.00927835	-0.4359238	-4.68007155	2
Col0_REM1.2_PlAMV	1.34945	40.749	0.0051873	0.299697102	-5.261541948	2
Col0_REM1.2_PlAMV	0.897387	43.4576	0.00780042	-0.108268072	-4.853577701	2
Col0_REM1.2_PlAMV	0.44923	26.0002	0.0133562	-0.800220273	-4.315774582	2
Col0_REM1.2_PlAMV	8.63084	114.679	0.00336005	2.155341835	-5.695799424	2
Col0_REM1.2_PlAMV	0.344644	32.1635	0.0174093	-1.065243279	-4.050750733	2
Col0_REM1.2_PlAMV	1.16246	53.4155	0.00516145	0.150538449	-5.266537731	2
Col0_REM1.2_PlAMV	8.30884	113.246	0.00349026	2.117320008	-5.657779047	2
Col0_REM1.2_PlAMV	1.78734	50.1513	0.00335694	0.580728481	-5.696725434	2
Col0_REM1.2_PlAMV	0.763486	49.1415	0.00785869	-0.269860491	-4.846135353	2
Col0_REM1.2_PlAMV	6.13744	77.205	0.00309575	1.814407717	-5.777725076	2
Col0_REM1.2_PlAMV	1.61739	55.4777	0.0068011	0.480813739	-4.990670915	2
Col0_REM1.2_PlAMV	2.61665	52.655	0.00496818	0.961894874	-5.304701703	2
Col0_REM1.2_PlAMV	3.06684	81.0486	0.00260855	1.120647716	-5.948960768	2
Col0_REM1.2_PlAMV	7.76861	87.2517	0.00270319	2.050091255	-5.913322722	2
Col0_REM1.2_PlAMV	0.92208	40.2238	0.00650703	-0.081123291	-5.034872148	2
Col0_REM1.2_PlAMV	2.30469	65.3827	0.00477287	0.834946177	-5.344807478	2
Col0_REM1.2_PlAMV	0.595046	28.2699	0.0100833	-0.519116566	-4.596874689	2
Col0_REM1.2_PlAMV	1.30292	58.1439	0.00537255	0.264607899	-5.226452623	2
Col0_REM1.2_PlAMV	0.785028	49.2154	0.00764304	-0.242035893	-4.873959849	2
Col0_REM1.2_PlAMV	0.79566	47.466	0.00754091	-0.22858332	-4.887412415	2
Col0_REM1.2_PlAMV	0.609991	25.0603	0.00983621	-0.494311076	-4.621684805	2
Col0_REM1.2_PlAMV	2.1718	66.2692	0.00782761	0.775556317	-4.850098052	2
Col0_REM1.2_PlAMV	0.92108	35.1029	0.00651409	-0.082208384	-5.033787756	2
Col0_REM1.2_PlAMV	1.6451	39.3739	0.00425506	0.497801173	-5.459646416	2
Col0_REM1.2_PlAMV	1.83069	57.5655	0.00436993	0.604692945	-5.433008288	2
Col0_REM1.2_PlAMV	3.74803	69.6701	0.00480252	1.321230369	-5.338614499	2
Col0_REM1.2_PlAMV	0.708962	34.1106	0.00987359	-0.343953351	-4.617891763	2
Col0_REM1.2_PlAMV	3.02732	54.603	0.0039639	1.10767774	-5.53052689	2
Col0_REM1.2_PlAMV	3.34062	79.0055	0.00359215	1.206156419	-5.62900437	2
Col0_REM1.2_PlAMV	9.0779	89.9687	0.00231331	2.205842888	-6.06907588	2
Col0_REM1.2_PlAMV	1.69555	42.57	0.00589779	0.528007172	-5.133177575	2
Col0_REM1.2_PlAMV	2.7217	61.5591	0.00514384	1.001256685	-5.269955397	2
Col0_REM1.2_PlAMV	1.74399	65.6499	0.00516058	0.556175592	-5.266706303	2
Col0_REM1.2_PlAMV	0.785906	35.2699	0.0076345	-0.240918087	-4.87507783	2
Col0_REM1.2_PlAMV	1.74072	48.9902	0.0045958	0.554298821	-5.382612436	2
Col0_REM1.2_PlAMV	2.76713	84.4711	0.00397524	1.017810682	-5.527670155	2
Col0_REM1.2_PlAMV	2.14103	48.6865	0.00326946	0.761287022	-5.723130445	2
Col0_REM1.2_PlAMV	1.38739	30.1022	0.00576622	0.327424284	-5.155738526	2
Col0_REM1.2_PlAMV	1.76707	51.5972	0.00396136	0.569322808	-5.531167878	2
Col0_REM1.2_PlAMV	1.19925	46.2314	0.00667084	0.181696361	-5.01000949	2
Col0_REM1.2_PlAMV	0.774505	31.7436	0.00774688	-0.255531163	-4.860465097	2
Col0_REM1.2_PlAMV	4.51963	85.8963	0.00265509	1.508430132	-5.931276727	2
Col0_REM1.2_PlAMV	1.474	37.9337	0.00407057	0.387979794	-5.50397224	2
Col0_REM1.2_PlAMV	1.06469	52.4417	0.00751394	0.062683677	-4.890995317	2
Col0_REM1.2_PlAMV	1.03209	48.4176	0.00581344	0.031585873	-5.147582801	2
Col0_REM1.2_PlAMV	4.40723	79.3572	0.0034035	1.483246374	-5.682950965	2
Col0_REM1.2_PlAMV	2.81146	69.0782	0.005691	1.033703921	-5.168869299	2
Col0_REM1.2_PlAMV	0.736113	41.3184	0.00950941	-0.306371639	-4.655473444	2
Col0_REM1.2_PlAMV	1.09666	48.3165	0.00547114	0.092269197	-5.208268275	2
Col0_REM1.2_PlAMV	6.0806	85.094	0.00296023	1.805103375	-5.822488311	2
Col0_REM1.2_PlAMV	5.13259	81.0188	0.00311734	1.635610405	-5.770775205	2
Col0_REM1.2_PlAMV	1.09357	49.3702	0.0100588	0.089447574	-4.599307406	2
Col0_REM1.2_PlAMV	1.64037	49.2995	0.00426733	0.494921826	-5.45676694	2
Col0_REM1.2_PlAMV	0.656505	43.9762	0.00913931	-0.420824969	-4.695170389	2
Col0_REM1.2_PlAMV	2.51684	47.8953	0.00397324	0.923004146	-5.528173396	2
Col0_REM1.2_PlAMV	5.11378	89.7582	0.0043021	1.631938857	-5.448652003	2
Col0_REM1.2_PlAMV	2.40142	59.115	0.00458062	0.876060229	-5.385920919	2
Col0_REM1.2_PlAMV	1.7924	53.7443	0.00557911	0.583555504	-5.188726014	2
Col0_REM1.2_PlAMV	2.51304	54.05	0.00358132	0.921493176	-5.632023831	2
Col0_REM1.2_PlAMV	1.26828	35.9536	0.00709621	0.237661652	-4.94819444	2
Col0_REM1.2_PlAMV	0.90253	28.5541	0.00886398	-0.102553348	-4.725759405	2
Col0_REM1.2_PlAMV	1.5475	63.231	0.00387722	0.436640726	-5.552636877	2
Col0_REM1.2_PlAMV	0.972949	38.6315	0.010278	-0.027423613	-4.57774959	2
Col0_REM1.2_PlAMV	7.32059	89.648	0.00259542	1.990690926	-5.954006926	2
Col0_REM1.2_PlAMV	1.9787	46.2008	0.00454844	0.682440063	-5.392970962	2
Col0_REM1.2_PlAMV	0.787638	35.8071	0.00761772	-0.238716686	-4.877278167	2
Col0_REM1.2_PlAMV	1.01838	57.5057	0.00785563	0.018213129	-4.846524807	2
Col0_REM1.2_PlAMV	1.45437	44.4446	0.00687584	0.374572817	-4.979741461	2
Col0_REM1.2_PlAMV	8.55621	107.007	0.00257123	2.146657335	-5.963370895	2
Col0_REM1.2_PlAMV	0.355064	32.9304	0.0168984	-1.035457224	-4.080536336	2
Col0_REM1.2_PlAMV	0.874387	32.7752	0.00686195	-0.13423221	-4.981763621	2
Col0_REM1.2_PlAMV	1.3631	55.7185	0.00586899	0.309761518	-5.138072721	2
Col0_REM1.2_PlAMV	4.10416	71.8997	0.00341118	1.412001093	-5.680697006	2
Col0_REM1.2_PlAMV	1.13946	35.7733	0.00702089	0.130554466	-4.958865288	2
Col0_REM1.2_PlAMV	5.85851	92.3365	0.00290176	1.767895305	-5.84243783	2
Col0_REM1.2_PlAMV	1.22749	39.7976	0.00488801	0.204971434	-5.320970011	2
Col0_REM1.2_PlAMV	6.89783	98.9018	0.00275449	1.931206869	-5.894522971	2
Col0_REM1.2_PlAMV	8.71259	96.9925	0.00298419	2.164769106	-5.814426926	2
Col0_REM1.2_PlAMV	10.7005	113.651	0.00233634	2.370290469	-6.059169677	2
Col0_REM1.2_PlAMV	0.35853	35.9137	0.016735	-1.02574294	-4.090252944	2
Col0_REM1.2_PlAMV	2.01581	52.1734	0.00496078	0.7010211	-5.306192293	2
Col0_REM1.2_PlAMV	11.5393	103.369	0.00294645	2.445758601	-5.827154223	2
Col0_REM1.2_PlAMV	2.76713	53.0287	0.00361386	1.017810682	-5.622978826	2
Col0_REM1.2_PlAMV	13.6822	134.164	0.00299659	2.616095718	-5.810280303	2
Col0_REM1.2_PlAMV	1.72045	51.2674	0.00464994	0.542585885	-5.370900963	2
Col0_REM1.2_PlAMV	1.71825	51.385	0.00407391	0.541306331	-5.503152053	2
Col0_REM1.2_PlAMV	3.35521	56.0205	0.00298044	1.210514362	-5.815684338	2
Col0_REM1.2_PlAMV	2.94554	62.7161	0.00441345	1.080292162	-5.423098582	2
Col0_REM1.2_PlAMV	4.25013	75.349	0.00258816	1.446949571	-5.95680808	2
Col0_REM1.2_PlAMV	22.8218	167.797	0.0024538	3.12771622	-6.010117436	2
Col0_REM1.2_PlAMV	1.48979	45.9029	0.00604111	0.39863517	-5.109167509	2
Col0_REM1.2_PlAMV	4.48563	70.7452	0.00334401	1.500878954	-5.700584593	2
Col0_REM1.2_PlAMV	0.995119	56.4977	0.00602943	-0.004892951	-5.1111028	2
Col0_REM1.2_PlAMV	1.09353	51.8866	0.00548683	0.089410996	-5.205404604	2
Col0_REM1.2_PlAMV	1.83073	52.8528	0.00491607	0.604714794	-5.315245848	2
Col0_REM1.2_PlAMV	1.63928	47.477	0.00427016	0.494257121	-5.456103982	2
Col0_REM1.2_PlAMV	4.57647	73.2752	0.00371466	1.520927959	-5.595468126	2
Col0_REM1.2_PlAMV	1.65168	31.9791	0.00665988	0.501792952	-5.011653813	2
Col0_REM1.2_PlAMV	1.56747	71.2238	0.00510376	0.449462855	-5.277777756	2
Col0_REM1.2_PlAMV	0.745443	38.2289	0.00939039	-0.293776606	-4.668068453	2
Col0_REM1.2_PlAMV	1.50898	44.1021	0.00662697	0.411433926	-5.016607593	2
Col0_REM1.2_PlAMV	2.87876	66.1358	0.00486321	1.057359646	-5.326056565	2
Col0_REM1.2_PlAMV	1.19785	34.4036	0.00500898	0.180528283	-5.296522977	2
Col0_REM1.2_PlAMV	1.26216	42.7479	0.00633836	0.232824539	-5.061135219	2
Col0_REM1.2_PlAMV	1.15716	56.3562	0.00950602	0.145968727	-4.655829997	2
Col0_REM1.2_PlAMV	2.17849	52.5675	0.00413129	0.778631976	-5.489165572	2
Col0_REM1.2_PlAMV	1.79152	44.9606	0.00334912	0.583064422	-5.699057654	2
Col0_REM1.2_PlAMV	3.41429	84.7921	0.00351464	1.227969565	-5.650818177	2
Col0_REM1.2_PlAMV	1.07898	34.5133	0.0064876	0.07601615	-5.037862616	2
Col0_REM1.2_PlAMV	3.75744	60.6363	0.00372594	1.323737874	-5.59243611	2
Col0_REM1.2_PlAMV	1.02943	37.5291	0.00582847	0.029005251	-5.145000749	2
Col0_REM1.2_PlAMV	1.39335	45.9814	0.00430618	0.33171092	-5.447704079	2
Col0_REM1.2_PlAMV	0.876051	32.699	0.00799041	-0.132330971	-4.829513206	2
Col0_REM1.2_PlAMV	1.19765	68.1202	0.00500981	0.180361303	-5.296357289	2
Col0_REM1.2_PlAMV	1.13447	49.1298	0.00705173	0.126165582	-4.954482302	2
Col0_REM1.2_PlAMV	1.42245	54.4232	0.00632713	0.352380737	-5.062908542	2
Col0_REM1.2_PlAMV	2.41753	60.7421	0.00330916	0.882746358	-5.711060898	2
Col0_REM1.2_PlAMV	1.15486	37.3143	0.00519545	0.143979125	-5.259972036	2
Col0_REM1.2_PlAMV	1.42529	31.0794	0.0063145	0.354375302	-5.064906703	2
Col0_REM1.2_PlAMV	1.70991	43.193	0.0046786	0.536440738	-5.364756359	2
Col0_REM1.2_PlAMV	1.64286	51.4213	0.00365216	0.496438625	-5.612436506	2
Col0_REM1.2_PlAMV	1.4579	45.179	0.00480141	0.376997044	-5.338845654	2
Col0_REM1.2_PlAMV	1.27133	40.6051	0.00629264	0.240063597	-5.068374582	2
Col0_REM1.2_PlAMV	2.48164	63.2755	0.00362663	0.908919632	-5.619451437	2
Col0_REM1.2_PlAMV	1.66424	42.5717	0.00480701	0.509368563	-5.33768001	2
Col0_REM1.2_PlAMV	2.31269	65.5668	0.00345918	0.838411349	-5.666723712	2
Col0_REM1.2_PlAMV	0.879442	40.2899	0.00909668	-0.128467664	-4.699845767	2
Col0_REM1.2_PlAMV	1.64288	59.4832	0.0042608	0.496450799	-5.458298343	2
Col0_REM1.2_PlAMV	0.55975	24.5746	0.0125056	-0.580265024	-4.381578735	2
Col0_REM1.2_PlAMV	1.9339	56.7624	0.0046538	0.659538689	-5.370071189	2
Col0_REM1.2_PlAMV	0.723644	30.1589	0.00967326	-0.32345572	-4.638389901	2
Col0_REM1.2_PlAMV	1.01753	60.9066	0.00884494	0.017378122	-4.727909735	2
Col0_REM1.2_PlAMV	1.36624	44.7808	0.00512357	0.312062441	-5.273903817	2
Col0_REM1.2_PlAMV	0.49671	31.8031	0.0120795	-0.699748924	-4.416245478	2
Col0_REM1.2_PlAMV	2.94494	73.1428	0.00373522	1.080088443	-5.58994856	2
Col0_REM1.2_PlAMV	3.55677	60.0541	0.00590423	1.26885283	-5.132086236	2
Col0_REM1.2_PlAMV	1.20605	37.4125	0.00912066	0.187350557	-4.697213109	2
Col0_REM1.2_PlAMV	0.91344	44.5567	0.00766334	-0.090537587	-4.871307359	2
Col0_REM1.2_PlAMV	0.929023	41.3137	0.0064584	-0.073621783	-5.04237367	2
Col0_REM1.2_PlAMV	0.769527	33.6792	0.00779699	-0.261979239	-4.854017517	2
Col0_REM1.2_PlAMV	3.36671	59.6178	0.00445539	1.213936006	-5.41364068	2
Col0_REM1.2_PlAMV	1.59258	65.7	0.00376746	0.465355343	-5.581354245	2
Col0_REM1.2_PlAMV	0.782948	34.7645	0.0102178	-0.244688996	-4.583623982	2
Col0_REM1.2_PlAMV	1.10691	36.0339	0.00632392	0.10157235	-5.06341601	2
Col0_REM1.2_PlAMV	1.18896	38.6242	0.00504644	0.173078975	-5.289072235	2
Col0_REM1.2_PlAMV	2.54456	63.3633	0.00432294	0.933957747	-5.443819553	2
Col0_REM1.2_PlAMV	2.02046	62.6063	0.00445443	0.703325208	-5.413856172	2
Col0_REM1.2_PlAMV	4.4544	88.6998	0.00291846	1.493892372	-5.836699199	2
Col0_REM1.2_PlAMV	2.91157	58.3997	0.00274766	1.068692455	-5.897005639	2
Col0_REM1.2_PlAMV	1.08528	33.6859	0.00644996	0.081838018	-5.04368135	2
Col0_REM1.2_PlAMV	1.70471	45.7806	0.00410627	0.533395008	-5.495240205	2
Col0_REM1.2_PlAMV	1.74928	57.6083	0.00514499	0.559204275	-5.269731853	2
Col0_REM1.2_PlAMV	1.62196	52.712	0.00493231	0.483635294	-5.311947841	2
Col0_REM1.2_PlAMV	8.35215	106.538	0.00347216	2.122518991	-5.6629784	2
Col0_REM1.2_PlAMV	0.371223	27.571	0.0161628	-0.990952319	-4.125042974	2
Col0_REM1.2_PlAMV	1.22137	51.1362	0.00573126	0.19997318	-5.161819877	2
Col0_REM1.2_PlAMV	3.88739	69.5034	0.00334415	1.357737981	-5.700542728	2
Col0_REM1.2_PlAMV	1.07713	39.571	0.00557034	0.074300097	-5.190299186	2
Col0_REM1.2_PlAMV	1.21675	46.5297	0.00575303	0.19618337	-5.158028606	2
Col0_REM1.2_PlAMV	1.2076	41.8924	0.00496855	0.188634919	-5.304627232	2
Col0_REM1.2_PlAMV	2.69612	69.4421	0.00333813	0.991813702	-5.702344509	2
Col0_REM1.2_PlAMV	17.8126	136.809	0.00252631	2.879906072	-5.980995539	2
Col0_REM1.2_PlAMV	16.5239	118.666	0.00290489	2.804807818	-5.841359755	2
Col0_REM1.2_PlAMV	1.1177	47.467	0.00536818	0.111273002	-5.227266348	2
Col0_REM1.2_PlAMV	1.17213	34.4865	0.0051189	0.158822607	-5.274815707	2
Col0_REM1.2_PlAMV	4.4811	49.1334	0.0133896	1.499868552	-4.313276993	2
Col0_REM1.2_PlAMV	0.973061	42.8103	0.00616611	-0.027308506	-5.08868711	2
Col0_REM1.2_PlAMV	4.49965	72.2991	0.00666718	1.503999616	-5.010558297	2
Col0_REM1.2_PlAMV	0.935273	30.9924	NA	-0.066916814	NA	3
Col0_REM1.2_PlAMV	32.6839	151.914	NA	3.486882602	NA	3
Col0_REM1.2_PlAMV	0.541134	21.0507	NA	-0.614088341	NA	3
Col0_REM1.2_PlAMV	8.97842	107.829	NA	2.19482392	NA	3
Col0_REM1.2_PlAMV	2.66198	62.5971	NA	0.979070207	NA	3
Col0_REM1.2_PlAMV	2.0828	45.9126	NA	0.733713142	NA	3
Col0_REM1.2_PlAMV	25.0085	143.254	NA	3.219215767	NA	3
Col0_REM1.2_PlAMV	1.05182	38.929	NA	0.050521997	NA	3
Col0_REM1.2_PlAMV	1.33364	37.9689	NA	0.287912046	NA	3
Col0_REM1.2_PlAMV	2.96293	68.1068	NA	1.086178644	NA	3
Col0_REM1.2_PlAMV	2.97949	59.1387	NA	1.091752145	NA	3
Col0_REM1.2_PlAMV	4.76596	77.5793	NA	1.561498986	NA	3
Col0_REM1.2_PlAMV	6.11657	105.592	NA	1.811001482	NA	3
Col0_REM1.2_PlAMV	12.3791	119.992	NA	2.516009567	NA	3
Col0_REM1.2_PlAMV	0.758433	38.9067	NA	-0.276500816	NA	3
Col0_REM1.2_PlAMV	2.35909	55.2099	NA	0.858275951	NA	3
Col0_REM1.2_PlAMV	0.551638	23.9058	NA	-0.594863245	NA	3
Col0_REM1.2_PlAMV	1.82411	38.0236	NA	0.601092197	NA	3
Col0_REM1.2_PlAMV	0.627601	36.0728	NA	-0.465850665	NA	3
Col0_REM1.2_PlAMV	1.52292	54.3498	NA	0.420629545	NA	3
Col0_REM1.2_PlAMV	0.797839	39.0699	NA	-0.225848456	NA	3
Col0_REM1.2_PlAMV	7.66691	85.7137	NA	2.036913666	NA	3
Col0_REM1.2_PlAMV	0.365789	30.387	NA	-1.005698615	NA	3
Col0_REM1.2_PlAMV	2.04729	61.2491	NA	0.716516967	NA	3
Col0_REM1.2_PlAMV	0.520904	25.236	NA	-0.652189515	NA	3
Col0_REM1.2_PlAMV	0.190399	21.4379	NA	-1.658633409	NA	3
Col0_REM1.2_PlAMV	1.54016	38.4523	NA	0.431886307	NA	3
Col0_REM1.2_PlAMV	0.57676	21.7078	NA	-0.550329044	NA	3
Col0_REM1.2_PlAMV	5.72143	73.2767	NA	1.744218774	NA	3
Col0_REM1.2_PlAMV	0.954895	24.8807	NA	-0.046153892	NA	3
Col0_REM1.2_PlAMV	6.77062	84.1563	NA	1.912592663	NA	3
Col0_REM1.2_PlAMV	6.0452	82.9159	NA	1.799264569	NA	3
Col0_REM1.2_PlAMV	1.83675	41.8653	NA	0.607997706	NA	3
Col0_REM1.2_PlAMV	1.98395	48.7539	NA	0.685089807	NA	3
Col0_REM1.2_PlAMV	0.35817	27.3053	NA	-1.026747545	NA	3
Col0_REM1.2_PlAMV	0.826748	31.04	NA	-0.190255346	NA	3
Col0_REM1.2_PlAMV	0.958067	40.9696	NA	-0.042837566	NA	3
[truncated: 6,015 more rows]
