# Supplementary material for: Interdependence of plasma membrane nanoscale dynamics of a kinase and its cognate substrate underlies Arabidopsis response to viral infection
Source: eLife. 2025 May 2;12:RP90309. doi: 10.7554/eLife.90309 (PMC12048157; doi:10.7554/eLife.90309)
Supplement: Figure 4—source data 7. [file elife-90309-fig4-data7.csv]

Condition	Non-linear fit of the values presented in "source data Figure 4J"
Col0_REM1.2_GFP	28.73
Col0_REM1.2_GFP	27.25
Col0_REM1.2_GFP	27.62
Col0_REM1.2_GFP	28.04
Col0_REM1.2_GFP	32.76
Col0_REM1.2_GFP	36.74
Col0_REM1.2_GFP	36.78
Col0_REM1.2_GFP	29.4
Col0_REM1.2_GFP	31.85
Col0_REM1.2_GFP	40.73
Col0_REM1.2_GFP	42.11
Col0_REM1.2_GFP	63.73
Col0_REM1.2_GFP	89.12
Col0_REM1.2_GFP	49.02
Col0_REM1.2_PlaMV	49.49
Col0_REM1.2_PlaMV	40.85
Col0_REM1.2_PlaMV	41.93
Col0_REM1.2_PlaMV	46.24
Col0_REM1.2_PlaMV	35.72
Col0_REM1.2_PlaMV	51.64
Col0_REM1.2_PlaMV	28.07
Col0_REM1.2_PlaMV	28.15
Col0_REM1.2_PlaMV	44.57
