# Supplementary material for: Interdependence of plasma membrane nanoscale dynamics of a kinase and its cognate substrate underlies Arabidopsis response to viral infection
Source: eLife. 2025 May 2;12:RP90309. doi: 10.7554/eLife.90309 (PMC12048157; doi:10.7554/eLife.90309)
Supplement: Figure 4—source data 8. [file elife-90309-fig4-data8.csv]

Condition		relativeDetections (portion of proteins in ND)	relativeClusters	Experiment	#Clusters	TotalArea	TotalDetections	Clusters	relativeArea
Col0_REM1.2_GFP		0.068698678	4.05E-06	1	4.051976597	99704425.82	173293	404	0.012376517
Col0_REM1.2_GFP		0.086626909	5.16E-06	1	5.159462603	73844900	132303	381	0.014766626
Col0_REM1.2_GFP		0.049421366	4.78E-06	1	4.781500216	102896575.9	199003	492	0.008057442
Col0_REM1.2_GFP		0.032695821	4.43E-06	1	4.42817763	92363051.84	173539	409	0.004736321
Col0_REM1.2_GFP		0.05501866	4.70E-06	2	4.701391718	121027992.2	152730	569	0.008028775
Col0_REM1.2_GFP		0.056063744	4.35E-06	2	4.349909985	102071077.7	111070	444	0.007735232
Col0_REM1.2_GFP		0.033538167	2.60E-06	2	2.59725235	132832683.8	146460	345	0.004933463
Col0_REM1.2_GFP		0.017197416	2.74E-06	2	2.738938288	132533106.6	248642	363	0.002691388
Col0_REM1.2_GFP		0.035174204	3.82E-06	2	3.820969966	109134592.5	152953	417	0.004897557
Col0_REM1.2_GFP		0.037330745	2.67E-06	3	2.674082931	64321116.6	79318	172	0.007270183
Col0_REM1.2_GFP		0.037335847	2.50E-06	3	2.496251027	76514740.67	79575	191	0.006961835
Col0_REM1.2_GFP		0.108508487	2.55E-06	3	2.552636016	81092642.56	36587	207	0.018172987
Col0_REM1.2_GFP		0.157078136	1.74E-06	3	1.744663316	72793414.55	16113	127	0.024852908
Col0_REM1.2_GFP		0.05702423	2.83E-06	3	2.825616005	69011500.38	49856	195	0.009183529
Col0_REM1.2_PlaMV		0.08383997	3.02E-06	1	3.024285679	120359000	84709	364	0.013751257
Col0_REM1.2_PlaMV		0.082559386	3.51E-06	1	3.507936508	1.26E+08	110042	442	0.013069223
Col0_REM1.2_PlaMV		0.044947559	2.83E-06	1	2.834638683	86430768.56	69125	245	0.006390164
Col0_REM1.2_PlaMV		0.139257774	3.07E-06	1	3.067546526	80520376.11	60844	247	0.02518406
Col0_REM1.2_PlaMV		0.038284861	3.32E-06	2	3.321723596	116505780.5	139324	387	0.005569335
Col0_REM1.2_PlaMV		0.060124872	2.16E-06	2	2.155290179	128520977.2	73996	277	0.010019212
Col0_REM1.2_PlaMV		0.042821348	5.17E-06	3	5.170174041	86457437.69	146469	447	0.005983644
Col0_REM1.2_PlaMV		0.070893419	3.53E-06	3	3.530830256	161435118.3	290972	570	0.013148162
Col0_REM1.2_PlaMV		0.060430433	2.93E-06	3	2.92661224	108999749.1	81267	319	0.009483396
