# Supplementary material for: Interdependence of plasma membrane nanoscale dynamics of a kinase and its cognate substrate underlies Arabidopsis response to viral infection
Source: eLife. 2025 May 2;12:RP90309. doi: 10.7554/eLife.90309 (PMC12048157; doi:10.7554/eLife.90309)
Supplement: Figure 4—figure supplement 3—source data 1. [file elife-90309-fig4-figsupp3-data1.csv]

Gene	Condition	expression (relative to actin)
REM1_2	mock	0.038694
REM1_2	mock	0.034415
REM1_2	mock	0.030306
REM1_2	PlAMV	0.045197
REM1_2	PlAMV	0.044685
REM1_2	PlAMV	0.033058
REM1_3	mock	0.0430583
REM1_3	mock	0.0393517
REM1_3	mock	0.0414872
REM1_3	PlAMV	0.0460977
REM1_3	PlAMV	0.027993
REM1_3	PlAMV	0.1343275
REM1_4	mock	0.0068451
REM1_4	mock	0.0183786
REM1_4	mock	0.0203112
REM1_4	PlAMV	0.0133277
REM1_4	PlAMV	0.0138029
REM1_4	PlAMV	0.0040965
