# Supplementary material for: Interdependence of plasma membrane nanoscale dynamics of a kinase and its cognate substrate underlies Arabidopsis response to viral infection
Source: eLife. 2025 May 2;12:RP90309. doi: 10.7554/eLife.90309 (PMC12048157; doi:10.7554/eLife.90309)
Supplement: Figure 5—source data 1. [file elife-90309-fig5-data1.csv]

genotype	Area (%of Col-0)
Col-0	34.375
Col-0	28.887
Col-0	79.685
Col-0	5.804
Col-0	74.748
Col-0	24.337
Col-0	50.031
Col-0	49.117
Col-0	94.587
Col-0	58.073
Col-0	19.491
Col-0	27.263
Col-0	40.691
Col-0	45.472
Col-0	75.298
Col-0	54.356
Col-0	44.506
Col-0	11.482
Col-0	34.453
Col-0	43.578
Col-0	40.896
Col-0	42.566
Col-0	53.751
Col-0	32.801
Col-0	67.191
Col-0	29.184
Col-0	67.662
Col-0	5.262
Col-0	19.305
Col-0	15.864
Col-0	14.444
Col-0	40.199
Col-0	17.259
Col-0	35.088
Col-0	71.842
Col-0	15.603
Col-0	25.076
Col-0	80.726
Col-0	13.596
Col-0	85.888
Col-0	37.136
Col-0	36.895
Col-0	44.138
Col-0	20.673
Col-0	29.058
Col-0	18.397
Col-0	88.35
Col-0	37.476
Col-0	36.637
Col-0	20.785
Col-0	85.425
Col-0	65.337
Col-0	35.077
Col-0	68.535
Col-0	40.853
Col-0	29.402
Col-0	77.662
Col-0	34.548
Col-0	73.346
Col-0	72.864
Col-0	37.511
Col-0	52.841
Col-0	76.269
Col-0	50.424
Col-0	28.34
Col-0	59.431
Col-0	26.498
Col-0	11.442
Col-0	32.678
Col-0	42.956
Col-0	29.845
Col-0	61.64
Col-0	40.117
Col-0	19.993
Col-0	48.549
Col-0	58.971
atrem 3ko	66.861
atrem 3ko	14.417
atrem 3ko	36.142
atrem 3ko	105.996
atrem 3ko	53.074
atrem 3ko	51.463
atrem 3ko	96.659
atrem 3ko	35.159
atrem 3ko	17.487
atrem 3ko	17.47
atrem 3ko	29.612
atrem 3ko	98.797
atrem 3ko	80.826
atrem 3ko	44.845
atrem 3ko	18.232
atrem 3ko	27.933
atrem 3ko	17.547
atrem 3ko	93.146
atrem 3ko	34.051
atrem 3ko	12.107
atrem 3ko	74.453
atrem 3ko	22.562
atrem 3ko	16.8
atrem 3ko	120.277
atrem 3ko	36.312
atrem 3ko	10.544
atrem 3ko	23.234
atrem 3ko	83.963
atrem 3ko	98.714
atrem 3ko	42.418
atrem 3ko	50.475
atrem 3ko	93.478
atrem 3ko/cpk3ko #41.3	78.967
atrem 3ko/cpk3ko #41.3	71.952
atrem 3ko/cpk3ko #41.3	7.459
atrem 3ko/cpk3ko #41.3	50.09
atrem 3ko/cpk3ko #41.3	93.174
atrem 3ko/cpk3ko #41.3	56.735
atrem 3ko/cpk3ko #41.3	49.353
atrem 3ko/cpk3ko #41.3	18.462
atrem 3ko/cpk3ko #41.3	43.617
atrem 3ko/cpk3ko #41.3	26.842
atrem 3ko/cpk3ko #41.3	43.198
atrem 3ko/cpk3ko #41.3	14.121
atrem 3ko/cpk3ko #41.3	19.335
atrem 3ko/cpk3ko #41.3	8.114
atrem 3ko/cpk3ko #41.3	6.32
atrem 3ko/cpk3ko #41.3	35.85
atrem 3ko/cpk3ko #41.3	45.452
atrem 3ko/cpk3ko #41.3	17.016
atrem 3ko/cpk3ko #41.3	20.294
atrem 3ko/cpk3ko #41.3	13.778
atrem 3ko/cpk3ko #41.3	29.005
atrem 3ko/cpk3ko #41.3	29.055
atrem 3ko/cpk3ko #41.3	45.395
atrem 3ko/cpk3ko #41.3	99.571
atrem 3ko/cpk3ko #41.3	60.649
atrem 3ko/cpk3ko #41.3	43.934
atrem 3ko/cpk3ko #41.3	17.968
atrem 3ko/cpk3ko #41.3	6.208
atrem 3ko/cpk3ko #41.3	44.726
atrem 3ko/cpk3ko #41.3	46.628
atrem 3ko/cpk3ko #41.3	43.643
atrem 3ko/cpk3ko #41.3	22.749
atrem 3ko/cpk3ko #41.3	79.607
atrem 3ko/cpk3ko #41.3	124.587
atrem 3ko/cpk3ko #41.3	51.053
atrem 3ko/cpk3ko #41.3	25.802
atrem 3ko/cpk3ko #41.3	57.414
atrem 3ko/cpk3ko #41.3	111.446
atrem 3ko/cpk3ko #41.3	78.432
atrem 3ko/cpk3ko #41.3	40.304
atrem 3ko/cpk3ko #41.3	86.999
atrem 3ko/cpk3ko #41.3	60.014
atrem 3ko/cpk3ko #41.3	37.432
atrem 3ko/cpk3ko #41.3	58.851
atrem 3ko/cpk3ko #41.3	61.142
atrem 3ko/cpk3ko #41.3	53.445
atrem 3ko/cpk3ko #41.3	29.223
atrem 3ko/cpk3ko #41.3	75.107
atrem 3ko/cpk3ko #41.3	30.617
atrem 3ko/cpk3ko #41.3	45.99
atrem 3ko/cpk3ko #41.3	70.674
atrem 3ko/cpk3ko #41.3	56.051
atrem 3ko/cpk3ko #41.3	74.087
atrem 3ko/cpk3ko #41.3	82.983
atrem 3ko/cpk3ko #41.3	99.939
atrem 3ko/cpk3ko #41.3	136.973
Col-0	38.915
Col-0	9.338
Col-0	33.93
Col-0	6.387
Col-0	18.996
Col-0	22.323
Col-0	42.87
Col-0	26.577
Col-0	53.24
Col-0	37.877
Col-0	12.59
Col-0	17.792
Col-0	14.842
Col-0	14.672
Col-0	11.265
Col-0	41.005
Col-0	9.862
Col-0	28.528
Col-0	11.076
Col-0	22.391
Col-0	23.186
Col-0	8.453
Col-0	5.388
Col-0	11.8
Col-0	77.907
Col-0	20.005
Col-0	13.356
Col-0	42.009
Col-0	13.406
Col-0	8.856
Col-0	24.757
Col-0	8.961
atrem 3ko	26.698
atrem 3ko	77.125
atrem 3ko	76.001
atrem 3ko	33.573
atrem 3ko	48.49
atrem 3ko	34.651
atrem 3ko	63.601
atrem 3ko	30.337
atrem 3ko	32.368
atrem 3ko	72.985
atrem 3ko	38.785
atrem 3ko	22.491
atrem 3ko	7.914
atrem 3ko	29.793
atrem 3ko	16.136
atrem 3ko	6.991
atrem 3ko	14.724
atrem 3ko	62.901
atrem 3ko	31.333
atrem 3ko	8.577
atrem 3ko	7.391
atrem 3ko	14.868
atrem 3ko	22.073
atrem 3ko	130.251
atrem 3ko	10.532
atrem 3ko	37.605
atrem 3ko	58.519
atrem 3ko	127.427
atrem 3ko	22.167
atrem 3ko	69.599
atrem 3ko	13.26
atrem 3ko	37.445
atrem 3ko	34.462
atrem 3ko	37.847
atrem 3ko	26.595
atrem 3ko	11.702
atrem 3ko	15.606
atrem 3ko	18.181
atrem 3ko	54.53
atrem 3ko	9.461
atrem 3ko	24.9
atrem 3ko	93.146
atrem 3ko	66.186
atrem 3ko/cpk3ko #41.3	33.032
atrem 3ko/cpk3ko #41.3	51.283
atrem 3ko/cpk3ko #41.3	60.49
atrem 3ko/cpk3ko #41.3	15.823
atrem 3ko/cpk3ko #41.3	74.01
atrem 3ko/cpk3ko #41.3	60.227
atrem 3ko/cpk3ko #41.3	16.284
atrem 3ko/cpk3ko #41.3	19.748
atrem 3ko/cpk3ko #41.3	31.585
atrem 3ko/cpk3ko #41.3	96.853
atrem 3ko/cpk3ko #41.3	21.572
atrem 3ko/cpk3ko #41.3	27.447
atrem 3ko/cpk3ko #41.3	37.151
atrem 3ko/cpk3ko #41.3	35.027
atrem 3ko/cpk3ko #41.3	57.122
atrem 3ko/cpk3ko #41.3	17.048
atrem 3ko/cpk3ko #41.3	42.892
atrem 3ko/cpk3ko #41.3	97.097
atrem 3ko/cpk3ko #41.3	100.735
atrem 3ko/cpk3ko #41.3	53.992
atrem 3ko/cpk3ko #41.3	23.277
atrem 3ko/cpk3ko #41.3	58.31
atrem 3ko/cpk3ko #41.3	72.84
atrem 3ko/cpk3ko #37.6	60.498
atrem 3ko/cpk3ko #37.6	9.554
atrem 3ko/cpk3ko #37.6	27.896
atrem 3ko/cpk3ko #37.6	10.124
atrem 3ko/cpk3ko #37.6	20.233
atrem 3ko/cpk3ko #37.6	17.164
atrem 3ko/cpk3ko #37.6	35.993
atrem 3ko/cpk3ko #37.6	36.979
atrem 3ko/cpk3ko #37.6	49.864
atrem 3ko/cpk3ko #37.6	78.278
atrem 3ko/cpk3ko #37.6	23.389
atrem 3ko/cpk3ko #37.6	49.712
atrem 3ko/cpk3ko #37.6	23.033
atrem 3ko/cpk3ko #37.6	59.969
atrem 3ko/cpk3ko #37.6	33.285
atrem 3ko/cpk3ko #37.6	9.244
atrem 3ko/cpk3ko #37.6	86.842
atrem 3ko/cpk3ko #37.6	23.109
atrem 3ko/cpk3ko #37.6	24.182
atrem 3ko/cpk3ko #37.6	174.858
atrem 3ko/cpk3ko #37.6	6.819
atrem 3ko/cpk3ko #37.6	57.318
atrem 3ko/cpk3ko #37.6	39.466
atrem 3ko/cpk3ko #37.6	45.753
atrem 3ko/cpk3ko #37.6	24.779
atrem 3ko/cpk3ko #37.6	54.925
atrem 3ko/cpk3ko #37.6	40.424
atrem 3ko/cpk3ko #37.6	38.32
atrem 3ko/cpk3ko #37.6	9.671
atrem 3ko/cpk3ko #37.6	68.826
atrem 3ko/cpk3ko #37.6	15.732
atrem 3ko/cpk3ko #37.6	13.845
atrem 3ko/cpk3ko #37.6	10.996
atrem 3ko/cpk3ko #37.6	87.767
atrem 3ko/cpk3ko #37.6	28.377
atrem 3ko/cpk3ko #37.6	21.855
atrem 3ko/cpk3ko #37.6	59.424
atrem 3ko/cpk3ko #37.6	13.094
atrem 3ko/cpk3ko #37.6	24.116
atrem 3ko/cpk3ko #37.6	25.045
atrem 3ko/cpk3ko #37.6	40.673
atrem 3ko/cpk3ko #37.6	8.028
atrem 3ko/cpk3ko #37.6	46.856
atrem 3ko/cpk3ko #37.6	10.159
Col-0	46.901
Col-0	88.692
Col-0	82.932
Col-0	73.141
Col-0	43.379
Col-0	27.153
Col-0	43.42
Col-0	46.717
Col-0	33.861
Col-0	46.201
Col-0	41.85
Col-0	7.508
Col-0	161.363
Col-0	156.419
Col-0	46.558
Col-0	140.409
Col-0	8.748
Col-0	145.646
Col-0	14.595
Col-0	18.229
Col-0	6.938
Col-0	148.113
Col-0	18.243
Col-0	114.813
Col-0	38.126
Col-0	59.736
Col-0	66.583
Col-0	146.584
Col-0	32.43
Col-0	50.159
Col-0	25.224
Col-0	27.749
Col-0	10.012
Col-0	22.513
Col-0	85.574
Col-0	36.132
Col-0	178.309
Col-0	30.78
cpk3-2ko	47.981
cpk3-2ko	106.361
cpk3-2ko	40.935
cpk3-2ko	149.825
cpk3-2ko	135.699
cpk3-2ko	62.453
cpk3-2ko	49.944
cpk3-2ko	56.931
cpk3-2ko	30.542
cpk3-2ko	70.279
cpk3-2ko	93.002
cpk3-2ko	42.665
cpk3-2ko	92.673
cpk3-2ko	113.905
cpk3-2ko	73.927
cpk3-2ko	65.315
cpk3-2ko	96.25
cpk3-2ko	87.628
cpk3-2ko	91.03
cpk3-2ko	37.463
cpk3-2ko	39.893
cpk3-2ko	115.313
cpk3-2ko	160.267
cpk3-2ko	262.025
cpk3-2ko	204.173
cpk3-2ko	180.241
cpk3-2ko	296.326
cpk3-2ko	343.739
cpk3-2ko	72.643
cpk3-2ko	244.112
cpk3-2ko	267.252
cpk3-2ko	254.555
cpk3-2ko	214.684
cpk3-2ko	135.996
cpk3-2ko	161.658
cpk3-2ko	230.981
cpk3-2ko	187.621
cpk3-2ko	265.506
cpk3-2ko	245.491
atrem 3ko/cpk3ko #41.3	125.585
atrem 3ko/cpk3ko #41.3	17.322
atrem 3ko/cpk3ko #41.3	129.952
atrem 3ko/cpk3ko #41.3	14.115
atrem 3ko/cpk3ko #41.3	75.612
atrem 3ko/cpk3ko #41.3	60.626
atrem 3ko/cpk3ko #41.3	145.421
atrem 3ko/cpk3ko #41.3	64.2
atrem 3ko/cpk3ko #41.3	123.701
atrem 3ko/cpk3ko #41.3	85.164
atrem 3ko/cpk3ko #41.3	24.713
atrem 3ko/cpk3ko #41.3	121.698
atrem 3ko/cpk3ko #41.3	19.753
atrem 3ko/cpk3ko #41.3	96.128
atrem 3ko/cpk3ko #41.3	83.39
atrem 3ko/cpk3ko #41.3	126.456
atrem 3ko/cpk3ko #41.3	167.975
atrem 3ko/cpk3ko #41.3	94.226
atrem 3ko/cpk3ko #41.3	148.689
atrem 3ko/cpk3ko #41.3	217.725
atrem 3ko/cpk3ko #41.3	164.771
atrem 3ko/cpk3ko #41.3	232.348
atrem 3ko/cpk3ko #41.3	184.478
atrem 3ko/cpk3ko #41.3	212.387
atrem 3ko/cpk3ko #41.3	172.132
atrem 3ko/cpk3ko #41.3	190.184
atrem 3ko/cpk3ko #41.3	300.388
atrem 3ko/cpk3ko #41.3	169.848
atrem 3ko/cpk3ko #41.3	236.542
atrem 3ko/cpk3ko #41.3	215.789
atrem 3ko/cpk3ko #41.3	165.553
atrem 3ko/cpk3ko #41.3	157.136
atrem 3ko/cpk3ko #41.3	166.206
atrem 3ko/cpk3ko #41.3	99.525
atrem 3ko/cpk3ko #41.3	185.955
atrem 3ko	19.718
atrem 3ko	38.556
atrem 3ko	60.845
atrem 3ko	30.172
atrem 3ko	73.301
atrem 3ko	51.314
atrem 3ko	22.859
atrem 3ko	18.373
atrem 3ko	100.813
atrem 3ko	277.479
atrem 3ko	238.037
atrem 3ko	270.617
atrem 3ko	131.926
atrem 3ko	285.827
atrem 3ko	60.471
atrem 3ko	121.814
Col-0	20.729
Col-0	54.417
Col-0	91.5
Col-0	131.913
Col-0	92.341
Col-0	86.323
Col-0	50.221
Col-0	50.439
Col-0	74.789
Col-0	117.055
Col-0	87.079
Col-0	114.793
Col-0	83.391
Col-0	72.63
Col-0	54.947
Col-0	111.992
Col-0	32.246
Col-0	47.486
Col-0	44.991
Col-0	20.316
Col-0	20.436
Col-0	70.639
Col-0	117.417
Col-0	38
Col-0	147.54
Col-0	51.736
Col-0	62.567
Col-0	135.646
Col-0	178.457
Col-0	251.455
Col-0	152.987
Col-0	157.946
Col-0	130.549
Col-0	150.39
Col-0	131.056
Col-0	159.486
Col-0	93.647
cpk3-2ko	128.197
cpk3-2ko	117.25
cpk3-2ko	44.38
cpk3-2ko	57.156
cpk3-2ko	108.346
cpk3-2ko	26.02
cpk3-2ko	54.055
cpk3-2ko	108.131
cpk3-2ko	6.946
cpk3-2ko	35.909
cpk3-2ko	100.225
cpk3-2ko	159.802
cpk3-2ko	52.639
cpk3-2ko	43.681
cpk3-2ko	52.73
cpk3-2ko	158.37
cpk3-2ko	210.156
cpk3-2ko	239.661
cpk3-2ko	265.532
cpk3-2ko	336.28
cpk3-2ko	127.268
cpk3-2ko	268.543
cpk3-2ko	238.175
cpk3-2ko	144.094
cpk3-2ko	123.722
cpk3-2ko	224.529
cpk3-2ko	293.865
cpk3-2ko	241.193
cpk3-2ko	321.921
cpk3-2ko	155.087
cpk3-2ko	49.406
cpk3-2ko	284.406
atrem 3ko/cpk3ko #37.6	148.515
atrem 3ko/cpk3ko #37.6	106.909
atrem 3ko/cpk3ko #37.6	76.403
atrem 3ko/cpk3ko #37.6	88.047
atrem 3ko/cpk3ko #37.6	52.699
atrem 3ko/cpk3ko #37.6	16.015
atrem 3ko/cpk3ko #37.6	38.112
atrem 3ko/cpk3ko #37.6	34.96
atrem 3ko/cpk3ko #37.6	23.241
atrem 3ko/cpk3ko #37.6	23.15
atrem 3ko/cpk3ko #37.6	130.117
atrem 3ko/cpk3ko #37.6	63.665
atrem 3ko/cpk3ko #37.6	189.15
atrem 3ko/cpk3ko #37.6	57.448
atrem 3ko/cpk3ko #37.6	108.882
atrem 3ko/cpk3ko #37.6	132.761
atrem 3ko/cpk3ko #37.6	211.259
atrem 3ko/cpk3ko #37.6	141.815
atrem 3ko/cpk3ko #37.6	294.767
atrem 3ko/cpk3ko #37.6	246.723
atrem 3ko/cpk3ko #37.6	146.172
atrem 3ko/cpk3ko #37.6	298.278
atrem 3ko/cpk3ko #37.6	128.021
atrem 3ko/cpk3ko #37.6	247.85
atrem 3ko/cpk3ko #37.6	224.374
atrem 3ko/cpk3ko #37.6	260.58
atrem 3ko/cpk3ko #37.6	185.257
atrem 3ko/cpk3ko #37.6	248.619
atrem 3ko/cpk3ko #37.6	295.35
atrem 3ko/cpk3ko #37.6	133.535
atrem 3ko/cpk3ko #37.6	267.044
atrem 3ko/cpk3ko #37.6	281.055
atrem 3ko/cpk3ko #37.6	83.58
atrem 3ko/cpk3ko #37.6	160.745
atrem 3ko/cpk3ko #37.6	173.619
atrem 3ko/cpk3ko #37.6	101.037
atrem 3ko	76.906
atrem 3ko	28.15
atrem 3ko	72.802
atrem 3ko	41.422
atrem 3ko	63.215
atrem 3ko	63.786
atrem 3ko	41.072
atrem 3ko	61.54
atrem 3ko	144.005
atrem 3ko	117.242
atrem 3ko	50.727
atrem 3ko	93.787
atrem 3ko	37.304
atrem 3ko	29.628
atrem 3ko	26.952
atrem 3ko	76.728
atrem 3ko	159.59
atrem 3ko	295.421
atrem 3ko	296.366
atrem 3ko	356.141
atrem 3ko	212.125
atrem 3ko	284.051
atrem 3ko	197.561
atrem 3ko	134.225
atrem 3ko	311.568
atrem 3ko	230.632
atrem 3ko	249.039
atrem 3ko	376.035
atrem 3ko	129.974
atrem 3ko	211.988
atrem 3ko	204.247
atrem 3ko	130.074
atrem 3ko	173.842
atrem 3ko	181.82
atrem 3ko	265.988
atrem 3ko	234.55
atrem 3ko	169.439
atrem 3ko	298.972
Col-0	181.42
Col-0	59.977
Col-0	37.921
Col-0	75.436
Col-0	11.898
Col-0	83.491
Col-0	39.657
Col-0	71.123
Col-0	134.46
Col-0	68.683
Col-0	27.699
Col-0	37.785
Col-0	64.246
Col-0	154.94
Col-0	15.127
Col-0	12.081
Col-0	97.758
Col-0	44.701
Col-0	14.412
Col-0	102.171
Col-0	20.384
Col-0	159.105
Col-0	110.315
Col-0	115.015
Col-0	72.06
Col-0	140.489
Col-0	149.98
Col-0	154.894
Col-0	52.999
Col-0	114.279
Col-0	51.088
Col-0	88.62
Col-0	98.501
Col-0	109.487
Col-0	60.677
Col-0	156.837
Col-0	89.385
Col-0	61.035
cpk3-2ko	95.137
cpk3-2ko	161.393
cpk3-2ko	160.511
cpk3-2ko	103.632
cpk3-2ko	130.648
cpk3-2ko	182.261
cpk3-2ko	169.451
cpk3-2ko	220.865
cpk3-2ko	255.37
cpk3-2ko	173.475
cpk3-2ko	158.004
cpk3-2ko	115.488
cpk3-2ko	266.984
cpk3-2ko	346.746
cpk3-2ko	151.052
cpk3-2ko	313.258
cpk3-2ko	225.087
cpk3-2ko	188.154
cpk3-2ko	229.24
cpk3-2ko	150.201
cpk3-2ko	137.743
cpk3-2ko	191.084
cpk3-2ko	184.671
cpk3-2ko	228.634
cpk3-2ko	160.099
atrem 3ko/cpk3ko #37.6	64.907
atrem 3ko/cpk3ko #37.6	115.103
atrem 3ko/cpk3ko #37.6	43.535
atrem 3ko/cpk3ko #37.6	26.725
atrem 3ko/cpk3ko #37.6	85.58
atrem 3ko/cpk3ko #37.6	99.793
atrem 3ko/cpk3ko #37.6	103.219
atrem 3ko/cpk3ko #37.6	82.382
atrem 3ko/cpk3ko #37.6	101.445
atrem 3ko/cpk3ko #37.6	177.893
atrem 3ko/cpk3ko #37.6	55.751
atrem 3ko/cpk3ko #37.6	187.529
atrem 3ko/cpk3ko #37.6	69.758
atrem 3ko/cpk3ko #37.6	207.059
atrem 3ko/cpk3ko #37.6	229.234
atrem 3ko/cpk3ko #37.6	173.816
atrem 3ko/cpk3ko #37.6	235.242
atrem 3ko/cpk3ko #37.6	270.315
atrem 3ko/cpk3ko #37.6	130.968
atrem 3ko/cpk3ko #37.6	209.969
atrem 3ko/cpk3ko #37.6	239.244
atrem 3ko/cpk3ko #37.6	254.56
atrem 3ko/cpk3ko #37.6	223.75
atrem 3ko/cpk3ko #37.6	226.537
atrem 3ko/cpk3ko #37.6	158.058
atrem 3ko/cpk3ko #37.6	258.756
atrem 3ko/cpk3ko #37.6	283.915
atrem 3ko/cpk3ko #37.6	202.247
atrem 3ko/cpk3ko #37.6	121.595
atrem 3ko/cpk3ko #37.6	204.638
atrem 3ko/cpk3ko #37.6	248.279
atrem 3ko/cpk3ko #37.6	257.884
atrem 3ko/cpk3ko #37.6	317.939
atrem 3ko/cpk3ko #37.6	126.335
atrem 3ko/cpk3ko #37.6	226.527
atrem 3ko/cpk3ko #37.6	243.776
atrem 3ko/cpk3ko #37.6	154.916
atrem 3ko/cpk3ko #37.6	285.268
atrem 3ko/cpk3ko #37.6	241.559
atrem 3ko/cpk3ko #37.6	200.451
atrem 3ko	52.25
atrem 3ko	116.931
atrem 3ko	79.169
atrem 3ko	109.656
atrem 3ko	28.712
atrem 3ko	34.912
atrem 3ko	144.433
atrem 3ko	111.461
atrem 3ko	43.633
atrem 3ko	74.774
atrem 3ko	178.115
atrem 3ko	140.838
atrem 3ko	235.915
atrem 3ko	283.595
atrem 3ko	116.496
atrem 3ko	121.672
atrem 3ko	68.288
