# Supplementary material for: Interdependence of plasma membrane nanoscale dynamics of a kinase and its cognate substrate underlies Arabidopsis response to viral infection
Source: eLife. 2025 May 2;12:RP90309. doi: 10.7554/eLife.90309 (PMC12048157; doi:10.7554/eLife.90309)
Supplement: Figure 5—source data 2. [file elife-90309-fig5-data2.csv]

Condition	Cell	Experiment	logD
cpk3_2_REM1.2_GFP	1	1	-5
cpk3_2_REM1.2_GFP	1	1	-1.3316839
cpk3_2_REM1.2_GFP	1	1	-2.034779598
cpk3_2_REM1.2_GFP	1	1	-1.83372965
cpk3_2_REM1.2_GFP	1	1	-0.596540124
cpk3_2_REM1.2_GFP	1	1	-0.775579197
cpk3_2_REM1.2_GFP	1	1	-0.778593631
cpk3_2_REM1.2_GFP	1	1	-0.970826578
cpk3_2_REM1.2_GFP	1	1	-0.046211981
cpk3_2_REM1.2_GFP	1	1	-0.627338463
cpk3_2_REM1.2_GFP	1	1	-5
cpk3_2_REM1.2_GFP	1	1	-0.953807048
cpk3_2_REM1.2_GFP	1	1	-0.476998635
cpk3_2_REM1.2_GFP	1	1	-0.535657658
cpk3_2_REM1.2_GFP	1	1	-0.676816179
cpk3_2_REM1.2_GFP	1	1	-1.101585428
cpk3_2_REM1.2_GFP	1	1	-0.88245503
cpk3_2_REM1.2_GFP	1	1	-0.536062023
cpk3_2_REM1.2_GFP	1	1	-0.644169448
cpk3_2_REM1.2_GFP	1	1	-0.838635901
cpk3_2_REM1.2_GFP	1	1	-0.900756357
cpk3_2_REM1.2_GFP	1	1	-0.930201263
cpk3_2_REM1.2_GFP	1	1	-1.309030619
cpk3_2_REM1.2_GFP	1	1	-0.045907988
cpk3_2_REM1.2_GFP	1	1	-0.033139746
cpk3_2_REM1.2_GFP	1	1	-1.579544547
cpk3_2_REM1.2_GFP	1	1	-5
cpk3_2_REM1.2_GFP	1	1	-5
cpk3_2_REM1.2_GFP	1	1	-2.103286022
cpk3_2_REM1.2_GFP	1	1	-0.950014629
cpk3_2_REM1.2_GFP	1	1	-5
cpk3_2_REM1.2_GFP	1	1	-0.255067721
cpk3_2_REM1.2_GFP	1	1	-1.312977407
cpk3_2_REM1.2_GFP	1	1	-1.234893826
cpk3_2_REM1.2_GFP	1	1	-1.637642533
cpk3_2_REM1.2_GFP	1	1	-1.315777556
cpk3_2_REM1.2_GFP	1	1	-1.259124561
cpk3_2_REM1.2_GFP	1	1	-0.496272496
cpk3_2_REM1.2_GFP	1	1	-0.811286707
cpk3_2_REM1.2_GFP	1	1	-0.664778672
cpk3_2_REM1.2_GFP	1	1	-0.669610371
cpk3_2_REM1.2_GFP	1	1	-0.68340144
cpk3_2_REM1.2_GFP	1	1	-0.873235942
cpk3_2_REM1.2_GFP	1	1	-0.338205902
cpk3_2_REM1.2_GFP	1	1	-1.234262231
cpk3_2_REM1.2_GFP	1	1	-5
cpk3_2_REM1.2_GFP	1	1	-0.573144798
cpk3_2_REM1.2_GFP	1	1	-0.553887919
cpk3_2_REM1.2_GFP	1	1	-5
cpk3_2_REM1.2_GFP	1	1	-5
cpk3_2_REM1.2_GFP	1	1	-5
cpk3_2_REM1.2_GFP	1	1	-1.022940742
cpk3_2_REM1.2_GFP	1	1	-1.537462566
cpk3_2_REM1.2_GFP	1	1	-1.385400195
cpk3_2_REM1.2_GFP	1	1	-0.876951422
cpk3_2_REM1.2_GFP	1	1	-0.720868456
cpk3_2_REM1.2_GFP	1	1	-0.909616374
cpk3_2_REM1.2_GFP	1	1	-2.178898597
cpk3_2_REM1.2_GFP	1	1	-5
cpk3_2_REM1.2_GFP	1	1	-1.14560332
cpk3_2_REM1.2_GFP	1	1	-1.541932782
cpk3_2_REM1.2_GFP	1	1	-1.164290863
cpk3_2_REM1.2_GFP	1	1	-2.441959074
cpk3_2_REM1.2_GFP	1	1	-0.466151975
cpk3_2_REM1.2_GFP	1	1	-1.011101101
cpk3_2_REM1.2_GFP	1	1	-5
cpk3_2_REM1.2_GFP	1	1	-0.975068045
cpk3_2_REM1.2_GFP	1	1	-0.925570394
cpk3_2_REM1.2_GFP	1	1	-1.164901788
cpk3_2_REM1.2_GFP	1	1	-5
cpk3_2_REM1.2_GFP	1	1	-1.27422067
cpk3_2_REM1.2_GFP	1	1	-0.907222687
cpk3_2_REM1.2_GFP	1	1	-0.304519728
cpk3_2_REM1.2_GFP	1	1	-5
cpk3_2_REM1.2_GFP	1	1	-0.819906377
cpk3_2_REM1.2_GFP	1	1	-1.185347169
cpk3_2_REM1.2_GFP	1	1	-5
cpk3_2_REM1.2_GFP	1	1	-1.137918094
cpk3_2_REM1.2_GFP	1	1	-2.075661629
cpk3_2_REM1.2_GFP	1	1	-5
cpk3_2_REM1.2_GFP	1	1	-1.197743738
cpk3_2_REM1.2_GFP	1	1	-1.419577514
cpk3_2_REM1.2_GFP	1	1	-0.69002989
cpk3_2_REM1.2_GFP	1	1	-2.979743643
cpk3_2_REM1.2_GFP	1	1	-1.052883017
cpk3_2_REM1.2_GFP	1	1	-1.157028458
cpk3_2_REM1.2_GFP	1	1	-1.350284184
cpk3_2_REM1.2_GFP	1	1	-0.291854843
cpk3_2_REM1.2_GFP	1	1	-1.185749686
cpk3_2_REM1.2_GFP	1	1	-2.629792266
cpk3_2_REM1.2_GFP	1	1	-1.035244709
cpk3_2_REM1.2_GFP	1	1	-2.11586201
cpk3_2_REM1.2_GFP	1	1	-1.015464013
cpk3_2_REM1.2_GFP	1	1	-1.2690764
cpk3_2_REM1.2_GFP	1	1	-0.056396115
cpk3_2_REM1.2_GFP	1	1	-1.72767738
cpk3_2_REM1.2_GFP	1	1	-2.225114313
cpk3_2_REM1.2_GFP	1	1	-0.671745564
cpk3_2_REM1.2_GFP	1	1	-0.16073123
cpk3_2_REM1.2_GFP	1	1	0.078636055
cpk3_2_REM1.2_GFP	1	1	-1.742562156
cpk3_2_REM1.2_GFP	1	1	-5
cpk3_2_REM1.2_GFP	1	1	-1.476165973
cpk3_2_REM1.2_GFP	1	1	-2.1979196
cpk3_2_REM1.2_GFP	1	1	-1.514390469
cpk3_2_REM1.2_GFP	1	1	-0.724043733
cpk3_2_REM1.2_GFP	1	1	-5
cpk3_2_REM1.2_GFP	1	1	-1.522747732
cpk3_2_REM1.2_GFP	1	1	-0.984652537
cpk3_2_REM1.2_GFP	1	1	-1.167925528
cpk3_2_REM1.2_GFP	1	1	-2.506577556
cpk3_2_REM1.2_GFP	1	1	-5
cpk3_2_REM1.2_GFP	1	1	-5
cpk3_2_REM1.2_GFP	1	1	-1.60749311
cpk3_2_REM1.2_GFP	1	1	-1.865622538
cpk3_2_REM1.2_GFP	1	1	-5
cpk3_2_REM1.2_GFP	1	1	-5
cpk3_2_REM1.2_GFP	1	1	-1.345886654
cpk3_2_REM1.2_GFP	1	1	-1.099266371
cpk3_2_REM1.2_GFP	1	1	-0.641582193
cpk3_2_REM1.2_GFP	1	1	-0.599795858
cpk3_2_REM1.2_GFP	1	1	-1.633343802
cpk3_2_REM1.2_GFP	1	1	-0.565763069
cpk3_2_REM1.2_GFP	1	1	-1.248922911
cpk3_2_REM1.2_GFP	1	1	-5
cpk3_2_REM1.2_GFP	1	1	-2.12398522
cpk3_2_REM1.2_GFP	1	1	-5
cpk3_2_REM1.2_GFP	1	1	-5
cpk3_2_REM1.2_GFP	1	1	-0.642171751
cpk3_2_REM1.2_GFP	1	1	-0.631119365
cpk3_2_REM1.2_GFP	1	1	-1.366921258
cpk3_2_REM1.2_GFP	1	1	-0.997437608
cpk3_2_REM1.2_GFP	1	1	-0.76470205
cpk3_2_REM1.2_GFP	1	1	-0.968730533
cpk3_2_REM1.2_GFP	1	1	-1.363098261
cpk3_2_REM1.2_GFP	1	1	-1.097160531
cpk3_2_REM1.2_GFP	1	1	-0.80719829
cpk3_2_REM1.2_GFP	1	1	-1.165939741
cpk3_2_REM1.2_GFP	1	1	-1.582783794
cpk3_2_REM1.2_GFP	1	1	-1.570957975
cpk3_2_REM1.2_GFP	1	1	-1.911058124
cpk3_2_REM1.2_GFP	1	1	-0.837031247
cpk3_2_REM1.2_GFP	1	1	-0.754395947
cpk3_2_REM1.2_GFP	1	1	-1.794038083
cpk3_2_REM1.2_GFP	1	1	-1.500412979
cpk3_2_REM1.2_GFP	1	1	-0.356769547
cpk3_2_REM1.2_GFP	1	1	-0.875018515
cpk3_2_REM1.2_GFP	1	1	-1.060386031
cpk3_2_REM1.2_GFP	1	1	-1.165679897
cpk3_2_REM1.2_GFP	1	1	-1.223824735
cpk3_2_REM1.2_GFP	1	1	-0.920514775
cpk3_2_REM1.2_GFP	1	1	-1.276166228
cpk3_2_REM1.2_GFP	1	1	-1.126997238
cpk3_2_REM1.2_GFP	1	1	-1.217594454
cpk3_2_REM1.2_GFP	1	1	-0.973930722
cpk3_2_REM1.2_GFP	1	1	-1.002016593
cpk3_2_REM1.2_GFP	1	1	-0.866666344
cpk3_2_REM1.2_GFP	1	1	-5
cpk3_2_REM1.2_GFP	1	1	-0.467140716
cpk3_2_REM1.2_GFP	1	1	-1.818194025
cpk3_2_REM1.2_GFP	1	1	-1.32004593
cpk3_2_REM1.2_GFP	1	1	-0.990882543
cpk3_2_REM1.2_GFP	1	1	-1.390064719
cpk3_2_REM1.2_GFP	1	1	-0.863144015
cpk3_2_REM1.2_GFP	1	1	-5
cpk3_2_REM1.2_GFP	1	1	-0.9767656
cpk3_2_REM1.2_GFP	1	1	-1.065757196
cpk3_2_REM1.2_GFP	1	1	-1.173596482
cpk3_2_REM1.2_GFP	1	1	-2.614101337
cpk3_2_REM1.2_GFP	1	1	-5
cpk3_2_REM1.2_GFP	1	1	-1.026118668
cpk3_2_REM1.2_GFP	1	1	-1.364201087
cpk3_2_REM1.2_GFP	1	1	-5
cpk3_2_REM1.2_GFP	1	1	-1.217417651
cpk3_2_REM1.2_GFP	1	1	-1.366855399
cpk3_2_REM1.2_GFP	1	1	-0.432744031
cpk3_2_REM1.2_GFP	1	1	-0.737485531
cpk3_2_REM1.2_GFP	1	1	-0.679540339
cpk3_2_REM1.2_GFP	1	1	-5
cpk3_2_REM1.2_GFP	1	1	-1.619192026
cpk3_2_REM1.2_GFP	1	1	-1.062956891
cpk3_2_REM1.2_GFP	1	1	-0.915748095
cpk3_2_REM1.2_GFP	1	1	-1.078400456
cpk3_2_REM1.2_GFP	1	1	-0.807249261
cpk3_2_REM1.2_GFP	1	1	-0.751113157
cpk3_2_REM1.2_GFP	1	1	-2.053634545
cpk3_2_REM1.2_GFP	1	1	-0.844929369
cpk3_2_REM1.2_GFP	1	1	-0.577544416
cpk3_2_REM1.2_GFP	1	1	-1.653103317
cpk3_2_REM1.2_GFP	1	1	-1.390603296
cpk3_2_REM1.2_GFP	1	1	-1.317107551
cpk3_2_REM1.2_GFP	1	1	-0.997608196
cpk3_2_REM1.2_GFP	1	1	-0.911848452
cpk3_2_REM1.2_GFP	1	1	-0.884035249
cpk3_2_REM1.2_GFP	1	1	-1.21576476
cpk3_2_REM1.2_GFP	1	1	-1.372693445
cpk3_2_REM1.2_GFP	1	1	-0.589823111
cpk3_2_REM1.2_GFP	1	1	-0.256038859
cpk3_2_REM1.2_GFP	1	1	-1.368911381
cpk3_2_REM1.2_GFP	1	1	-1.163771967
cpk3_2_REM1.2_GFP	1	1	-1.503557211
cpk3_2_REM1.2_GFP	1	1	-1.133138565
cpk3_2_REM1.2_GFP	1	1	-0.916022011
cpk3_2_REM1.2_GFP	1	1	-0.960798529
cpk3_2_REM1.2_GFP	1	1	-0.26467491
cpk3_2_REM1.2_GFP	1	1	-1.256528083
cpk3_2_REM1.2_GFP	1	1	-1.172834162
cpk3_2_REM1.2_GFP	1	1	-1.087420138
cpk3_2_REM1.2_GFP	1	1	-1.774704671
cpk3_2_REM1.2_GFP	1	1	-1.371394787
cpk3_2_REM1.2_GFP	1	1	-1.56956258
cpk3_2_REM1.2_GFP	1	1	-0.883909082
cpk3_2_REM1.2_GFP	1	1	-0.760367852
cpk3_2_REM1.2_GFP	1	1	-0.641971608
cpk3_2_REM1.2_GFP	1	1	-1.580462077
cpk3_2_REM1.2_GFP	1	1	-0.768409066
cpk3_2_REM1.2_GFP	1	1	-1.197981269
cpk3_2_REM1.2_GFP	1	1	-1.155578727
cpk3_2_REM1.2_GFP	1	1	-0.806688003
cpk3_2_REM1.2_GFP	1	1	-0.837922033
cpk3_2_REM1.2_GFP	1	1	-0.846860611
cpk3_2_REM1.2_GFP	1	1	-0.940325072
cpk3_2_REM1.2_GFP	1	1	-0.833531499
cpk3_2_REM1.2_GFP	1	1	-0.836372882
cpk3_2_REM1.2_GFP	1	1	-5
cpk3_2_REM1.2_GFP	1	1	-2.803352484
cpk3_2_REM1.2_GFP	1	1	-1.462075106
cpk3_2_REM1.2_GFP	1	1	-1.47550907
cpk3_2_REM1.2_GFP	1	1	-5
cpk3_2_REM1.2_GFP	1	1	-0.792585722
cpk3_2_REM1.2_GFP	1	1	-0.772119415
cpk3_2_REM1.2_GFP	1	1	-0.994793811
cpk3_2_REM1.2_GFP	1	1	-2.207941372
cpk3_2_REM1.2_GFP	1	1	-5
cpk3_2_REM1.2_GFP	1	1	-2.002386614
cpk3_2_REM1.2_GFP	1	1	-2.097155037
cpk3_2_REM1.2_GFP	1	1	-2.183479587
cpk3_2_REM1.2_GFP	1	1	-0.819632412
cpk3_2_REM1.2_GFP	1	1	-0.050347087
cpk3_2_REM1.2_GFP	1	1	0.072347978
cpk3_2_REM1.2_GFP	1	1	-0.793396542
cpk3_2_REM1.2_GFP	1	1	-0.647948439
cpk3_2_REM1.2_GFP	1	1	-2.108180158
cpk3_2_REM1.2_GFP	1	1	-5
cpk3_2_REM1.2_GFP	1	1	-1.359780516
cpk3_2_REM1.2_GFP	1	1	-1.195456747
cpk3_2_REM1.2_GFP	1	1	-0.779497706
cpk3_2_REM1.2_GFP	1	1	-1.097768012
cpk3_2_REM1.2_GFP	1	1	-0.813725468
cpk3_2_REM1.2_GFP	1	1	-0.012292591
cpk3_2_REM1.2_GFP	1	1	-1.543354407
cpk3_2_REM1.2_GFP	1	1	-5
cpk3_2_REM1.2_GFP	1	1	-1.54523113
cpk3_2_REM1.2_GFP	1	1	-0.477310795
cpk3_2_REM1.2_GFP	1	1	-0.485239058
cpk3_2_REM1.2_GFP	1	1	-0.285654218
cpk3_2_REM1.2_GFP	1	1	-0.242820398
cpk3_2_REM1.2_GFP	1	1	-0.258127367
cpk3_2_REM1.2_GFP	1	1	-1.319150237
cpk3_2_REM1.2_GFP	1	1	-1.321083943
cpk3_2_REM1.2_GFP	1	1	-0.918515491
cpk3_2_REM1.2_GFP	1	1	-0.85202604
cpk3_2_REM1.2_GFP	1	1	-1.019593742
cpk3_2_REM1.2_GFP	1	1	-1.135537804
cpk3_2_REM1.2_GFP	1	1	-0.641073416
cpk3_2_REM1.2_GFP	1	1	-1.439126172
cpk3_2_REM1.2_GFP	1	1	-1.015963454
cpk3_2_REM1.2_GFP	1	1	-0.741736861
cpk3_2_REM1.2_GFP	1	1	-1.103612344
cpk3_2_REM1.2_GFP	1	1	-0.271962196
cpk3_2_REM1.2_GFP	1	1	-1.110203117
cpk3_2_REM1.2_GFP	1	1	-1.0974203
cpk3_2_REM1.2_GFP	1	1	-1.625062878
cpk3_2_REM1.2_GFP	1	1	-1.16353164
cpk3_2_REM1.2_GFP	1	1	-1.297768978
cpk3_2_REM1.2_GFP	1	1	-5
cpk3_2_REM1.2_GFP	1	1	-0.951201244
cpk3_2_REM1.2_GFP	1	1	-1.462838618
cpk3_2_REM1.2_GFP	1	1	-0.348507899
cpk3_2_REM1.2_GFP	1	1	-5
cpk3_2_REM1.2_GFP	1	1	-1.587651233
cpk3_2_REM1.2_GFP	1	1	-0.390407685
cpk3_2_REM1.2_GFP	1	1	-0.353818901
cpk3_2_REM1.2_GFP	1	1	-0.211334424
cpk3_2_REM1.2_GFP	1	1	-1.741251767
cpk3_2_REM1.2_GFP	1	1	-5
cpk3_2_REM1.2_GFP	1	1	-1.180512849
cpk3_2_REM1.2_GFP	1	1	-0.81179589
cpk3_2_REM1.2_GFP	1	1	-0.331237521
cpk3_2_REM1.2_GFP	1	1	-5
cpk3_2_REM1.2_GFP	1	1	-0.609153696
cpk3_2_REM1.2_GFP	1	1	-0.35008808
cpk3_2_REM1.2_GFP	1	1	-0.830687837
cpk3_2_REM1.2_GFP	1	1	-1.5493592
cpk3_2_REM1.2_GFP	1	1	-5
cpk3_2_REM1.2_GFP	1	1	-1.404245832
cpk3_2_REM1.2_GFP	1	1	-5
cpk3_2_REM1.2_GFP	1	1	-1.529041002
cpk3_2_REM1.2_GFP	1	1	-1.480097784
cpk3_2_REM1.2_GFP	1	1	-1.128491304
cpk3_2_REM1.2_GFP	1	1	-0.405955737
cpk3_2_REM1.2_GFP	1	1	-5
cpk3_2_REM1.2_GFP	1	1	-5
cpk3_2_REM1.2_GFP	1	1	-1.222707914
cpk3_2_REM1.2_GFP	1	1	-0.702384038
cpk3_2_REM1.2_GFP	1	1	-0.672250985
cpk3_2_REM1.2_GFP	1	1	-0.974003753
cpk3_2_REM1.2_GFP	1	1	-0.827459842
cpk3_2_REM1.2_GFP	1	1	-0.803085325
cpk3_2_REM1.2_GFP	1	1	-0.834797412
cpk3_2_REM1.2_GFP	1	1	-1.198427804
cpk3_2_REM1.2_GFP	1	1	-2.457044426
cpk3_2_REM1.2_GFP	1	1	-0.455344961
cpk3_2_REM1.2_GFP	1	1	-1.1299076
cpk3_2_REM1.2_GFP	1	1	-1.259146746
cpk3_2_REM1.2_GFP	1	1	-0.905574251
cpk3_2_REM1.2_GFP	1	1	-1.152241519
cpk3_2_REM1.2_GFP	1	1	-0.034880964
cpk3_2_REM1.2_GFP	1	1	-0.040309799
cpk3_2_REM1.2_GFP	1	1	-0.030659898
cpk3_2_REM1.2_GFP	1	1	-0.845916625
cpk3_2_REM1.2_GFP	1	1	-5
cpk3_2_REM1.2_GFP	1	1	-2.08736133
cpk3_2_REM1.2_GFP	1	1	-0.55236225
cpk3_2_REM1.2_GFP	1	1	-0.520173351
cpk3_2_REM1.2_GFP	1	1	-0.313119175
cpk3_2_REM1.2_GFP	1	1	-0.218859958
cpk3_2_REM1.2_GFP	1	1	-0.206575665
cpk3_2_REM1.2_GFP	1	1	-5
cpk3_2_REM1.2_GFP	1	1	-0.929978233
cpk3_2_REM1.2_GFP	1	1	-0.871886469
cpk3_2_REM1.2_GFP	1	1	-1.750548682
cpk3_2_REM1.2_GFP	1	1	-1.777474841
cpk3_2_REM1.2_GFP	1	1	-5
cpk3_2_REM1.2_GFP	1	1	-1.604957462
cpk3_2_REM1.2_GFP	1	1	-0.667318286
cpk3_2_REM1.2_GFP	1	1	-0.82094629
cpk3_2_REM1.2_GFP	1	1	-0.835216837
cpk3_2_REM1.2_GFP	1	1	-0.838413442
cpk3_2_REM1.2_GFP	1	1	-0.890477702
cpk3_2_REM1.2_GFP	1	1	-0.754092572
cpk3_2_REM1.2_GFP	1	1	-0.917005904
cpk3_2_REM1.2_GFP	1	1	-0.594494086
cpk3_2_REM1.2_GFP	1	1	-0.792238648
cpk3_2_REM1.2_GFP	1	1	-1.734825725
cpk3_2_REM1.2_GFP	1	1	-1.073992036
cpk3_2_REM1.2_GFP	1	1	-0.945955383
cpk3_2_REM1.2_GFP	1	1	-5
cpk3_2_REM1.2_GFP	1	1	-5
cpk3_2_REM1.2_GFP	1	1	-1.424455696
cpk3_2_REM1.2_GFP	1	1	-1.370249148
cpk3_2_REM1.2_GFP	1	1	-1.110063362
cpk3_2_REM1.2_GFP	1	1	-1.746378597
cpk3_2_REM1.2_GFP	1	1	-1.088739648
cpk3_2_REM1.2_GFP	1	1	-1.542863554
cpk3_2_REM1.2_GFP	1	1	-1.355561255
cpk3_2_REM1.2_GFP	1	1	-0.970460817
cpk3_2_REM1.2_GFP	1	1	-0.732923907
cpk3_2_REM1.2_GFP	1	1	-1.452112261
cpk3_2_REM1.2_GFP	1	1	-5
cpk3_2_REM1.2_GFP	1	1	-1.151308743
cpk3_2_REM1.2_GFP	1	1	-1.866278421
cpk3_2_REM1.2_GFP	1	1	-5
cpk3_2_REM1.2_GFP	1	1	-1.522673096
cpk3_2_REM1.2_GFP	1	1	-5
cpk3_2_REM1.2_GFP	1	1	-0.429406645
cpk3_2_REM1.2_GFP	1	1	-0.960443688
cpk3_2_REM1.2_GFP	1	1	-1.680416466
cpk3_2_REM1.2_GFP	1	1	-1.193055108
cpk3_2_REM1.2_GFP	1	1	-5
cpk3_2_REM1.2_GFP	1	1	-1.330652956
cpk3_2_REM1.2_GFP	1	1	-2.217111816
cpk3_2_REM1.2_GFP	1	1	-0.92822787
cpk3_2_REM1.2_GFP	1	1	-2.380088086
cpk3_2_REM1.2_GFP	1	1	-5
cpk3_2_REM1.2_GFP	1	1	-2.049029096
cpk3_2_REM1.2_GFP	1	1	-2.283297543
cpk3_2_REM1.2_GFP	1	1	-1.730013575
cpk3_2_REM1.2_GFP	1	1	-1.087231044
cpk3_2_REM1.2_GFP	1	1	-0.932841588
cpk3_2_REM1.2_GFP	1	1	-0.936459658
cpk3_2_REM1.2_GFP	1	1	-1.275373005
cpk3_2_REM1.2_GFP	1	1	-1.032997232
cpk3_2_REM1.2_GFP	1	1	-2.013769806
cpk3_2_REM1.2_GFP	1	1	-5
cpk3_2_REM1.2_GFP	1	1	-1.238751356
cpk3_2_REM1.2_GFP	1	1	-1.254710371
cpk3_2_REM1.2_GFP	1	1	-5
cpk3_2_REM1.2_GFP	1	1	-1.954474827
cpk3_2_REM1.2_GFP	1	1	-5
cpk3_2_REM1.2_GFP	1	1	-2.688628555
cpk3_2_REM1.2_GFP	1	1	-1.086900936
cpk3_2_REM1.2_GFP	1	1	-1.415898462
cpk3_2_REM1.2_GFP	1	1	-1.162157667
cpk3_2_REM1.2_GFP	1	1	-0.541463001
cpk3_2_REM1.2_GFP	1	1	-0.57049116
cpk3_2_REM1.2_GFP	1	1	-1.952628705
cpk3_2_REM1.2_GFP	1	1	-0.668911996
cpk3_2_REM1.2_GFP	1	1	-0.891570806
cpk3_2_REM1.2_GFP	1	1	-0.980114972
cpk3_2_REM1.2_GFP	1	1	-5
cpk3_2_REM1.2_GFP	1	1	-0.956041853
cpk3_2_REM1.2_GFP	1	1	-1.006799534
cpk3_2_REM1.2_GFP	1	1	-1.01947116
cpk3_2_REM1.2_GFP	1	1	-0.433556176
cpk3_2_REM1.2_GFP	1	1	-0.299816963
cpk3_2_REM1.2_GFP	1	1	-0.797792929
cpk3_2_REM1.2_GFP	1	1	-1.721032094
cpk3_2_REM1.2_GFP	1	1	-0.722028082
cpk3_2_REM1.2_GFP	1	1	-1.373111859
cpk3_2_REM1.2_GFP	1	1	-0.687711499
cpk3_2_REM1.2_GFP	1	1	-5
cpk3_2_REM1.2_GFP	1	1	-1.191134841
cpk3_2_REM1.2_GFP	1	1	-1.931872893
cpk3_2_REM1.2_GFP	1	1	-0.956010411
cpk3_2_REM1.2_GFP	1	1	-1.330472276
cpk3_2_REM1.2_GFP	1	1	-1.888994251
cpk3_2_REM1.2_GFP	1	1	-1.729078313
cpk3_2_REM1.2_GFP	1	1	-1.133115923
cpk3_2_REM1.2_GFP	1	1	-1.43221807
cpk3_2_REM1.2_GFP	1	1	-0.798869893
cpk3_2_REM1.2_GFP	1	1	-0.391127798
cpk3_2_REM1.2_GFP	1	1	-0.890444365
cpk3_2_REM1.2_GFP	1	1	-1.036224427
cpk3_2_REM1.2_GFP	1	1	-0.849074965
cpk3_2_REM1.2_GFP	1	1	-1.393583924
cpk3_2_REM1.2_GFP	1	1	-1.672426227
cpk3_2_REM1.2_GFP	1	1	-1.062132809
cpk3_2_REM1.2_GFP	1	1	-1.738290439
cpk3_2_REM1.2_GFP	1	1	-5
cpk3_2_REM1.2_GFP	1	1	-0.130179686
cpk3_2_REM1.2_GFP	1	1	-0.126617098
cpk3_2_REM1.2_GFP	1	1	-5
cpk3_2_REM1.2_GFP	1	1	-0.387805234
cpk3_2_REM1.2_GFP	1	1	-0.388368779
cpk3_2_REM1.2_GFP	1	1	-0.331094897
cpk3_2_REM1.2_GFP	1	1	-1.767161882
cpk3_2_REM1.2_GFP	1	1	-2.801324279
cpk3_2_REM1.2_GFP	1	1	-1.102807612
cpk3_2_REM1.2_GFP	1	1	-0.997095106
cpk3_2_REM1.2_GFP	1	1	-0.926503478
cpk3_2_REM1.2_GFP	1	1	-0.792468304
cpk3_2_REM1.2_GFP	1	1	-0.847983251
cpk3_2_REM1.2_GFP	1	1	-1.665696266
cpk3_2_REM1.2_GFP	1	1	-5
cpk3_2_REM1.2_GFP	1	1	-2.618894079
cpk3_2_REM1.2_GFP	1	1	-0.899462644
cpk3_2_REM1.2_GFP	1	1	-1.817675272
cpk3_2_REM1.2_GFP	1	1	-0.955023861
cpk3_2_REM1.2_GFP	1	1	-0.89614996
cpk3_2_REM1.2_GFP	1	1	-1.320821605
cpk3_2_REM1.2_GFP	1	1	-0.835640817
cpk3_2_REM1.2_GFP	1	1	-0.872901133
cpk3_2_REM1.2_GFP	1	1	-0.904217657
cpk3_2_REM1.2_GFP	1	1	-5
cpk3_2_REM1.2_GFP	1	1	-1.950902383
cpk3_2_REM1.2_GFP	1	1	-1.933121654
cpk3_2_REM1.2_GFP	1	1	-2.049208044
cpk3_2_REM1.2_GFP	1	1	-0.378175187
cpk3_2_REM1.2_GFP	1	1	-1.399174286
cpk3_2_REM1.2_GFP	1	1	-1.054635647
cpk3_2_REM1.2_GFP	1	1	-2.905638045
cpk3_2_REM1.2_GFP	1	1	-1.419322697
cpk3_2_REM1.2_GFP	1	1	-1.23186207
cpk3_2_REM1.2_GFP	1	1	-0.883177291
cpk3_2_REM1.2_GFP	1	1	-5
cpk3_2_REM1.2_GFP	1	1	-0.882878073
cpk3_2_REM1.2_GFP	1	1	-5
cpk3_2_REM1.2_GFP	1	1	-5
cpk3_2_REM1.2_GFP	1	1	-5
cpk3_2_REM1.2_GFP	1	1	-0.446857526
cpk3_2_REM1.2_GFP	1	1	-5
cpk3_2_REM1.2_GFP	1	1	-5
cpk3_2_REM1.2_GFP	1	1	-0.566946029
cpk3_2_REM1.2_GFP	1	1	-0.552921618
cpk3_2_REM1.2_GFP	1	1	-0.798020461
cpk3_2_REM1.2_GFP	1	1	-1.101281227
cpk3_2_REM1.2_GFP	1	1	-5
cpk3_2_REM1.2_GFP	1	1	-2.219784539
cpk3_2_REM1.2_GFP	1	1	-5
cpk3_2_REM1.2_GFP	1	1	-0.848361687
cpk3_2_REM1.2_GFP	1	1	-1.279064959
cpk3_2_REM1.2_GFP	1	1	-1.004645664
cpk3_2_REM1.2_GFP	1	1	-1.247130596
cpk3_2_REM1.2_GFP	1	1	-5
cpk3_2_REM1.2_GFP	1	1	-0.256683022
cpk3_2_REM1.2_GFP	1	1	-1.329409994
cpk3_2_REM1.2_GFP	1	1	-1.334700257
cpk3_2_REM1.2_GFP	1	1	-1.336307693
cpk3_2_REM1.2_GFP	1	1	-1.349479333
cpk3_2_REM1.2_GFP	1	1	-0.844287056
cpk3_2_REM1.2_GFP	1	1	-1.468487485
cpk3_2_REM1.2_GFP	1	1	-1.458780959
cpk3_2_REM1.2_GFP	1	1	-1.271475248
cpk3_2_REM1.2_GFP	1	1	-1.131058775
cpk3_2_REM1.2_GFP	1	1	-5
cpk3_2_REM1.2_GFP	1	1	-5
cpk3_2_REM1.2_GFP	1	1	-0.419356389
cpk3_2_REM1.2_GFP	1	1	-1.276125014
cpk3_2_REM1.2_GFP	1	1	-0.749008242
cpk3_2_REM1.2_GFP	1	1	-1.275803348
cpk3_2_REM1.2_GFP	1	1	-0.889468214
cpk3_2_REM1.2_GFP	1	1	-0.958392974
cpk3_2_REM1.2_GFP	1	1	-1.72681018
cpk3_2_REM1.2_GFP	1	1	-1.152641958
cpk3_2_REM1.2_GFP	1	1	-1.814453502
cpk3_2_REM1.2_GFP	1	1	-1.02038553
cpk3_2_REM1.2_GFP	1	1	-1.004190245
cpk3_2_REM1.2_GFP	1	1	-2.224495056
cpk3_2_REM1.2_GFP	1	1	-0.909514423
cpk3_2_REM1.2_GFP	1	1	-1.790238653
cpk3_2_REM1.2_GFP	1	1	-1.779165527
cpk3_2_REM1.2_GFP	1	1	-1.346488561
cpk3_2_REM1.2_GFP	1	1	-0.949573676
cpk3_2_REM1.2_GFP	1	1	-0.59043937
cpk3_2_REM1.2_GFP	1	1	-1.853026023
cpk3_2_REM1.2_GFP	1	1	-5
cpk3_2_REM1.2_GFP	1	1	-0.849552995
cpk3_2_REM1.2_GFP	1	1	-0.611523186
cpk3_2_REM1.2_GFP	1	1	-0.887539146
cpk3_2_REM1.2_GFP	1	1	-5
cpk3_2_REM1.2_GFP	1	1	-1.546331464
cpk3_2_REM1.2_GFP	1	1	-5
cpk3_2_REM1.2_GFP	1	1	-5
cpk3_2_REM1.2_GFP	1	1	-5
cpk3_2_REM1.2_GFP	1	1	-5
cpk3_2_REM1.2_GFP	1	1	-1.866817914
cpk3_2_REM1.2_GFP	1	1	-1.249264978
cpk3_2_REM1.2_GFP	1	1	-1.088968181
cpk3_2_REM1.2_GFP	1	1	-0.947837763
cpk3_2_REM1.2_GFP	1	1	-1.143945288
cpk3_2_REM1.2_GFP	1	1	-0.415289112
cpk3_2_REM1.2_GFP	1	1	-0.628511179
cpk3_2_REM1.2_GFP	1	1	-1.048353772
cpk3_2_REM1.2_GFP	1	1	-1.88088876
cpk3_2_REM1.2_GFP	1	1	-1.085623624
cpk3_2_REM1.2_GFP	1	1	-0.790095471
cpk3_2_REM1.2_GFP	1	1	-1.048761707
cpk3_2_REM1.2_GFP	1	1	-1.605458222
cpk3_2_REM1.2_GFP	1	1	-1.047063562
cpk3_2_REM1.2_GFP	1	1	-0.938190736
cpk3_2_REM1.2_GFP	1	1	-1.270110093
cpk3_2_REM1.2_GFP	1	1	-1.944708381
cpk3_2_REM1.2_GFP	1	1	-1.373753458
cpk3_2_REM1.2_GFP	1	1	-0.861583744
cpk3_2_REM1.2_GFP	1	1	-0.779767034
cpk3_2_REM1.2_GFP	1	1	-1.525770689
cpk3_2_REM1.2_GFP	1	1	-0.943129864
cpk3_2_REM1.2_GFP	1	1	-0.552498006
cpk3_2_REM1.2_GFP	1	1	-0.506469442
cpk3_2_REM1.2_GFP	1	1	-1.54382151
cpk3_2_REM1.2_GFP	1	1	-1.746892788
cpk3_2_REM1.2_GFP	1	1	0.072604602
cpk3_2_REM1.2_GFP	1	1	-1.574206478
cpk3_2_REM1.2_GFP	1	1	-1.734783289
cpk3_2_REM1.2_GFP	1	1	-1.301625886
cpk3_2_REM1.2_GFP	1	1	-1.378604801
cpk3_2_REM1.2_GFP	1	1	-1.710804152
cpk3_2_REM1.2_GFP	1	1	-1.742726391
cpk3_2_REM1.2_GFP	1	1	-5
cpk3_2_REM1.2_GFP	1	1	-1.479724178
cpk3_2_REM1.2_GFP	1	1	-5
cpk3_2_REM1.2_GFP	1	1	-0.984172488
cpk3_2_REM1.2_GFP	1	1	-0.496924966
cpk3_2_REM1.2_GFP	1	1	-0.545688164
cpk3_2_REM1.2_GFP	1	1	-1.732125634
cpk3_2_REM1.2_GFP	1	1	-0.766411782
cpk3_2_REM1.2_GFP	1	1	-0.939773443
cpk3_2_REM1.2_GFP	1	1	-1.576779473
cpk3_2_REM1.2_GFP	1	1	-1.226978754
cpk3_2_REM1.2_GFP	1	1	-1.139121415
cpk3_2_REM1.2_GFP	1	1	-0.857162681
cpk3_2_REM1.2_GFP	1	1	-0.213744057
cpk3_2_REM1.2_GFP	1	1	-0.248623976
cpk3_2_REM1.2_GFP	1	1	-2.203100385
cpk3_2_REM1.2_GFP	1	1	-1.055062087
cpk3_2_REM1.2_GFP	1	1	-0.591166623
cpk3_2_REM1.2_GFP	1	1	-0.749379289
cpk3_2_REM1.2_GFP	1	1	-0.943812893
cpk3_2_REM1.2_GFP	1	1	-0.962035097
cpk3_2_REM1.2_GFP	1	1	-0.841059576
cpk3_2_REM1.2_GFP	1	1	-1.495869684
cpk3_2_REM1.2_GFP	1	1	-0.213809124
cpk3_2_REM1.2_GFP	1	1	-0.184179276
cpk3_2_REM1.2_GFP	1	1	-1.850803475
cpk3_2_REM1.2_GFP	1	1	-1.886559168
cpk3_2_REM1.2_GFP	1	1	-1.615225866
cpk3_2_REM1.2_GFP	1	1	-0.476440097
cpk3_2_REM1.2_GFP	1	1	-0.958909935
cpk3_2_REM1.2_GFP	1	1	-5
cpk3_2_REM1.2_GFP	1	1	-1.786909548
cpk3_2_REM1.2_GFP	1	1	-1.852678122
cpk3_2_REM1.2_GFP	1	1	-1.289078472
cpk3_2_REM1.2_GFP	1	1	-0.792912851
cpk3_2_REM1.2_GFP	1	1	-1.262412372
cpk3_2_REM1.2_GFP	1	1	-5
cpk3_2_REM1.2_GFP	1	1	-1.467188711
cpk3_2_REM1.2_GFP	1	1	-1.553688651
cpk3_2_REM1.2_GFP	1	1	-0.75562241
cpk3_2_REM1.2_GFP	1	1	-1.129557475
cpk3_2_REM1.2_GFP	1	1	-1.573569263
cpk3_2_REM1.2_GFP	1	1	-1.366835521
cpk3_2_REM1.2_GFP	1	1	-5
cpk3_2_REM1.2_GFP	1	1	-1.007615618
cpk3_2_REM1.2_GFP	1	1	-0.132759721
cpk3_2_REM1.2_GFP	1	1	-1.652181187
cpk3_2_REM1.2_GFP	1	1	-0.896226564
cpk3_2_REM1.2_GFP	1	1	-1.562712681
cpk3_2_REM1.2_GFP	1	1	-1.343085387
cpk3_2_REM1.2_GFP	1	1	-1.542828749
cpk3_2_REM1.2_GFP	1	1	-1.276849801
cpk3_2_REM1.2_GFP	1	1	-0.711627654
cpk3_2_REM1.2_GFP	1	1	-1.631754835
cpk3_2_REM1.2_GFP	1	1	-1.344993267
cpk3_2_REM1.2_GFP	1	1	-1.209661664
cpk3_2_REM1.2_GFP	1	1	-1.286323944
cpk3_2_REM1.2_GFP	1	1	-0.734830847
cpk3_2_REM1.2_GFP	1	1	-1.164242944
cpk3_2_REM1.2_GFP	1	1	-1.45058419
cpk3_2_REM1.2_GFP	1	1	-1.45383031
cpk3_2_REM1.2_GFP	1	1	-1.241174429
cpk3_2_REM1.2_GFP	1	1	-1.185518039
cpk3_2_REM1.2_GFP	1	1	-5
cpk3_2_REM1.2_GFP	1	1	-2.268515551
cpk3_2_REM1.2_GFP	1	1	-1.831985454
cpk3_2_REM1.2_GFP	1	1	-1.548433732
cpk3_2_REM1.2_GFP	1	1	-1.37420396
cpk3_2_REM1.2_GFP	1	1	-5
cpk3_2_REM1.2_GFP	1	1	-4.580489325
cpk3_2_REM1.2_GFP	1	1	-1.101718024
cpk3_2_REM1.2_GFP	1	1	-1.507307213
cpk3_2_REM1.2_GFP	1	1	-0.850264086
cpk3_2_REM1.2_GFP	1	1	-0.033730779
cpk3_2_REM1.2_GFP	1	1	-0.207359753
cpk3_2_REM1.2_GFP	1	1	0.022361863
cpk3_2_REM1.2_GFP	1	1	0.020066982
cpk3_2_REM1.2_GFP	1	1	-0.011670144
cpk3_2_REM1.2_GFP	1	1	-0.531855074
cpk3_2_REM1.2_GFP	1	1	-0.49714712
cpk3_2_REM1.2_GFP	1	1	-0.961054426
cpk3_2_REM1.2_GFP	1	1	-1.470511931
cpk3_2_REM1.2_GFP	1	1	-1.15124693
cpk3_2_REM1.2_GFP	1	1	-1.226952026
cpk3_2_REM1.2_GFP	1	1	-1.192749723
cpk3_2_REM1.2_GFP	1	1	-0.796767075
cpk3_2_REM1.2_GFP	1	1	-1.723859093
cpk3_2_REM1.2_GFP	1	1	-1.598216553
cpk3_2_REM1.2_GFP	1	1	-1.288666474
cpk3_2_REM1.2_GFP	1	1	-1.809818489
cpk3_2_REM1.2_GFP	1	1	-2.513062719
cpk3_2_REM1.2_GFP	1	1	-5
cpk3_2_REM1.2_GFP	1	1	-1.212903423
cpk3_2_REM1.2_GFP	1	1	-2.789620432
cpk3_2_REM1.2_GFP	1	1	-5
cpk3_2_REM1.2_GFP	1	1	-1.245724697
cpk3_2_REM1.2_GFP	1	1	-1.117294059
cpk3_2_REM1.2_GFP	1	1	-5
cpk3_2_REM1.2_GFP	1	1	-1.309419049
cpk3_2_REM1.2_GFP	1	1	-0.69651961
cpk3_2_REM1.2_GFP	1	1	-5
cpk3_2_REM1.2_GFP	1	1	-1.338506834
cpk3_2_REM1.2_GFP	1	1	-1.463826129
cpk3_2_REM1.2_GFP	1	1	-0.971352692
cpk3_2_REM1.2_GFP	1	1	-0.71056081
cpk3_2_REM1.2_GFP	1	1	-1.199108477
cpk3_2_REM1.2_GFP	1	1	-1.175693147
cpk3_2_REM1.2_GFP	1	1	-1.184934718
cpk3_2_REM1.2_GFP	1	1	-1.092494743
cpk3_2_REM1.2_GFP	1	1	-0.513390884
cpk3_2_REM1.2_GFP	1	1	-0.547739468
cpk3_2_REM1.2_GFP	1	1	-1.278431871
cpk3_2_REM1.2_GFP	1	1	-0.868978865
cpk3_2_REM1.2_GFP	1	1	-1.318914956
cpk3_2_REM1.2_GFP	1	1	-1.466356135
cpk3_2_REM1.2_GFP	1	1	-0.987473883
cpk3_2_REM1.2_GFP	1	1	-5
cpk3_2_REM1.2_GFP	1	1	-5
cpk3_2_REM1.2_GFP	1	1	-1.412258165
cpk3_2_REM1.2_GFP	1	1	-1.050764148
cpk3_2_REM1.2_GFP	1	1	-0.931132401
cpk3_2_REM1.2_GFP	1	1	-1.257042359
cpk3_2_REM1.2_GFP	1	1	-1.540749244
cpk3_2_REM1.2_GFP	1	1	-0.330906462
cpk3_2_REM1.2_GFP	1	1	-0.343888582
cpk3_2_REM1.2_GFP	1	1	-1.932613352
cpk3_2_REM1.2_GFP	1	1	-1.57066195
cpk3_2_REM1.2_GFP	1	1	-5
cpk3_2_REM1.2_GFP	1	1	-5
cpk3_2_REM1.2_GFP	1	1	-3.408615993
cpk3_2_REM1.2_GFP	1	1	-5
cpk3_2_REM1.2_GFP	1	1	-5
cpk3_2_REM1.2_GFP	1	1	-1.433003693
cpk3_2_REM1.2_GFP	1	1	-1.055413256
cpk3_2_REM1.2_GFP	1	1	-0.77558803
cpk3_2_REM1.2_GFP	1	1	-0.748283478
cpk3_2_REM1.2_GFP	1	1	-0.607009803
cpk3_2_REM1.2_GFP	1	1	-0.665703091
cpk3_2_REM1.2_GFP	1	1	-5
cpk3_2_REM1.2_GFP	1	1	-2.483199944
cpk3_2_REM1.2_GFP	1	1	-1.248211918
cpk3_2_REM1.2_GFP	1	1	-1.474705167
cpk3_2_REM1.2_GFP	1	1	-1.205602938
cpk3_2_REM1.2_GFP	1	1	-1.30797086
cpk3_2_REM1.2_GFP	1	1	-0.254916132
cpk3_2_REM1.2_GFP	1	1	-1.310837594
cpk3_2_REM1.2_GFP	1	1	-0.873214862
cpk3_2_REM1.2_GFP	1	1	-5
cpk3_2_REM1.2_GFP	1	1	-1.346918645
cpk3_2_REM1.2_GFP	1	1	-5
cpk3_2_REM1.2_GFP	1	1	-1.759896808
cpk3_2_REM1.2_GFP	1	1	-0.882773928
cpk3_2_REM1.2_GFP	1	1	-1.414933154
cpk3_2_REM1.2_GFP	1	1	-1.30570515
cpk3_2_REM1.2_GFP	1	1	-0.608697288
cpk3_2_REM1.2_GFP	1	1	-0.640200033
cpk3_2_REM1.2_GFP	1	1	-0.560318813
cpk3_2_REM1.2_GFP	1	1	-1.191905877
cpk3_2_REM1.2_GFP	1	1	-0.988262864
cpk3_2_REM1.2_GFP	1	1	-1.008834384
cpk3_2_REM1.2_GFP	1	1	-1.342447409
cpk3_2_REM1.2_GFP	1	1	-0.887323151
cpk3_2_REM1.2_GFP	1	1	-1.391669854
cpk3_2_REM1.2_GFP	1	1	-1.890198544
cpk3_2_REM1.2_GFP	1	1	-1.64557677
cpk3_2_REM1.2_GFP	1	1	-0.529689898
cpk3_2_REM1.2_GFP	1	1	-1.551974016
cpk3_2_REM1.2_GFP	1	1	-1.291940038
cpk3_2_REM1.2_GFP	1	1	-1.249752149
cpk3_2_REM1.2_GFP	1	1	-1.283510623
cpk3_2_REM1.2_GFP	1	1	-1.433951958
cpk3_2_REM1.2_GFP	1	1	-1.443152925
cpk3_2_REM1.2_GFP	1	1	-1.53987307
cpk3_2_REM1.2_GFP	1	1	-1.824486822
cpk3_2_REM1.2_GFP	1	1	-5
cpk3_2_REM1.2_GFP	1	1	-1.551837018
cpk3_2_REM1.2_GFP	1	1	-0.947951034
cpk3_2_REM1.2_GFP	1	1	-0.584416509
cpk3_2_REM1.2_GFP	1	1	-1.809161403
cpk3_2_REM1.2_GFP	1	1	-5
cpk3_2_REM1.2_GFP	1	1	-0.784643849
cpk3_2_REM1.2_GFP	1	1	-1.139893054
cpk3_2_REM1.2_GFP	1	1	-1.443897374
cpk3_2_REM1.2_GFP	1	1	-0.950914127
cpk3_2_REM1.2_GFP	1	1	-0.954999744
cpk3_2_REM1.2_GFP	1	1	-0.940913036
cpk3_2_REM1.2_GFP	1	1	-0.779279819
cpk3_2_REM1.2_GFP	1	1	-5
cpk3_2_REM1.2_GFP	1	1	-0.729208397
cpk3_2_REM1.2_GFP	1	1	-0.714172408
cpk3_2_REM1.2_GFP	1	1	-1.78723913
cpk3_2_REM1.2_GFP	1	1	-0.997021528
cpk3_2_REM1.2_GFP	1	1	-1.309229995
cpk3_2_REM1.2_GFP	1	1	-5
cpk3_2_REM1.2_GFP	1	1	-5
cpk3_2_REM1.2_GFP	1	1	-1.553189869
cpk3_2_REM1.2_GFP	1	1	-1.352448712
cpk3_2_REM1.2_GFP	1	1	-0.857063589
cpk3_2_REM1.2_GFP	1	1	-5
cpk3_2_REM1.2_GFP	1	1	-0.812130195
cpk3_2_REM1.2_GFP	1	1	-5
cpk3_2_REM1.2_GFP	1	1	-5
cpk3_2_REM1.2_GFP	1	1	-1.258519807
cpk3_2_REM1.2_GFP	1	1	-0.635142385
cpk3_2_REM1.2_GFP	1	1	-1.173874985
cpk3_2_REM1.2_GFP	1	1	-1.266393814
cpk3_2_REM1.2_GFP	1	1	-5
cpk3_2_REM1.2_GFP	1	1	-0.895648111
cpk3_2_REM1.2_GFP	1	1	-0.785440284
cpk3_2_REM1.2_GFP	1	1	-0.565170884
cpk3_2_REM1.2_GFP	1	1	-0.606290297
cpk3_2_REM1.2_GFP	1	1	-0.70408067
cpk3_2_REM1.2_GFP	1	1	-1.486804666
cpk3_2_REM1.2_GFP	1	1	-1.657641306
cpk3_2_REM1.2_GFP	1	1	-1.055030177
cpk3_2_REM1.2_GFP	1	1	-1.26547837
cpk3_2_REM1.2_GFP	1	1	-1.342988572
cpk3_2_REM1.2_GFP	1	1	-1.233385948
cpk3_2_REM1.2_GFP	1	1	-1.062913948
cpk3_2_REM1.2_GFP	1	1	-1.743939518
cpk3_2_REM1.2_GFP	1	1	-1.415293304
cpk3_2_REM1.2_GFP	1	1	-0.915030056
cpk3_2_REM1.2_GFP	1	1	-5
cpk3_2_REM1.2_GFP	1	1	-1.426489165
cpk3_2_REM1.2_GFP	1	1	-1.543068484
cpk3_2_REM1.2_GFP	1	1	-1.213725259
cpk3_2_REM1.2_GFP	1	1	-0.93411785
cpk3_2_REM1.2_GFP	1	1	-1.357935698
cpk3_2_REM1.2_GFP	1	1	-1.234260116
cpk3_2_REM1.2_GFP	1	1	-1.943544075
cpk3_2_REM1.2_GFP	1	1	-1.737005164
cpk3_2_REM1.2_GFP	1	1	-1.440462492
cpk3_2_REM1.2_GFP	1	1	-0.945091792
cpk3_2_REM1.2_GFP	1	1	-0.477148158
cpk3_2_REM1.2_GFP	1	1	-1.509723785
cpk3_2_REM1.2_GFP	1	1	-0.59108348
cpk3_2_REM1.2_GFP	1	1	-0.795623638
cpk3_2_REM1.2_GFP	1	1	-2.247356218
cpk3_2_REM1.2_GFP	1	1	-5
cpk3_2_REM1.2_GFP	1	1	-1.711574718
cpk3_2_REM1.2_GFP	1	1	-2.585127638
cpk3_2_REM1.2_GFP	1	1	-1.596510677
cpk3_2_REM1.2_GFP	1	1	-0.895616678
cpk3_2_REM1.2_GFP	1	1	-1.120384257
cpk3_2_REM1.2_GFP	1	1	-0.759347705
cpk3_2_REM1.2_GFP	1	1	-0.850817207
cpk3_2_REM1.2_GFP	1	1	-0.801175872
cpk3_2_REM1.2_GFP	1	1	-0.715083671
cpk3_2_REM1.2_GFP	1	1	-0.758064977
cpk3_2_REM1.2_GFP	1	1	-5
cpk3_2_REM1.2_GFP	1	1	-1.980351301
cpk3_2_REM1.2_GFP	1	1	-2.214898605
cpk3_2_REM1.2_GFP	1	1	-5
cpk3_2_REM1.2_GFP	1	1	-1.011086293
cpk3_2_REM1.2_GFP	1	1	-1.574334754
cpk3_2_REM1.2_GFP	1	1	-0.677544771
cpk3_2_REM1.2_GFP	1	1	-0.648169695
cpk3_2_REM1.2_GFP	1	1	-1.523330284
cpk3_2_REM1.2_GFP	1	1	-1.390316845
cpk3_2_REM1.2_GFP	1	1	-1.025037182
cpk3_2_REM1.2_GFP	1	1	-1.465156236
cpk3_2_REM1.2_GFP	1	1	-0.951387518
cpk3_2_REM1.2_GFP	1	1	-0.966489941
cpk3_2_REM1.2_GFP	1	1	-1.581868766
cpk3_2_REM1.2_GFP	1	1	-1.077796375
cpk3_2_REM1.2_GFP	1	1	-0.350673451
cpk3_2_REM1.2_GFP	1	1	-0.904388768
cpk3_2_REM1.2_GFP	1	1	-1.488957352
cpk3_2_REM1.2_GFP	1	1	-1.360913148
cpk3_2_REM1.2_GFP	1	1	-1.317407856
cpk3_2_REM1.2_GFP	1	1	-1.573198422
cpk3_2_REM1.2_GFP	1	1	-1.281655048
cpk3_2_REM1.2_GFP	1	1	-1.10636355
cpk3_2_REM1.2_GFP	1	1	-2.882919131
cpk3_2_REM1.2_GFP	1	1	-1.786342645
cpk3_2_REM1.2_GFP	1	1	-5
cpk3_2_REM1.2_GFP	1	1	-0.090295567
cpk3_2_REM1.2_GFP	1	1	-0.068010453
cpk3_2_REM1.2_GFP	1	1	0.126865752
cpk3_2_REM1.2_GFP	1	1	-0.16466012
cpk3_2_REM1.2_GFP	1	1	-1.127137786
cpk3_2_REM1.2_GFP	1	1	-1.001898409
cpk3_2_REM1.2_GFP	1	1	-0.918781498
cpk3_2_REM1.2_GFP	1	1	-1.004585674
cpk3_2_REM1.2_GFP	1	1	-2.08862943
cpk3_2_REM1.2_GFP	1	1	-0.979984366
cpk3_2_REM1.2_GFP	1	1	-0.941421122
cpk3_2_REM1.2_GFP	1	1	-1.029139273
cpk3_2_REM1.2_GFP	1	1	-0.85434177
cpk3_2_REM1.2_GFP	1	1	-0.915547172
cpk3_2_REM1.2_GFP	1	1	-0.740440006
cpk3_2_REM1.2_GFP	1	1	-0.45899285
cpk3_2_REM1.2_GFP	1	1	-1.2879454
cpk3_2_REM1.2_GFP	1	1	-0.826199873
cpk3_2_REM1.2_GFP	1	1	-1.067392652
cpk3_2_REM1.2_GFP	1	1	-1.104881514
cpk3_2_REM1.2_GFP	1	1	-0.638196199
cpk3_2_REM1.2_GFP	1	1	-0.86149054
cpk3_2_REM1.2_GFP	1	1	-0.93305971
cpk3_2_REM1.2_GFP	1	1	-2.451587855
cpk3_2_REM1.2_GFP	1	1	-1.892173157
cpk3_2_REM1.2_GFP	1	1	-0.331723387
cpk3_2_REM1.2_GFP	1	1	-0.66518044
cpk3_2_REM1.2_GFP	1	1	-1.331571804
cpk3_2_REM1.2_GFP	1	1	-1.311607292
cpk3_2_REM1.2_GFP	1	1	-1.022583169
cpk3_2_REM1.2_GFP	1	1	-1.252809761
cpk3_2_REM1.2_GFP	1	1	-5
cpk3_2_REM1.2_GFP	1	1	-1.149146214
cpk3_2_REM1.2_GFP	1	1	-0.748088522
cpk3_2_REM1.2_GFP	1	1	-1.032953579
cpk3_2_REM1.2_GFP	1	1	-1.430345747
cpk3_2_REM1.2_GFP	1	1	-2.296528717
cpk3_2_REM1.2_GFP	1	1	-1.39492328
cpk3_2_REM1.2_GFP	1	1	-5
cpk3_2_REM1.2_GFP	1	1	-1.031022835
cpk3_2_REM1.2_GFP	1	1	-1.234439839
cpk3_2_REM1.2_GFP	1	1	-1.279052632
cpk3_2_REM1.2_GFP	1	1	0.021708004
cpk3_2_REM1.2_GFP	1	1	-0.012060743
cpk3_2_REM1.2_GFP	1	1	-0.839326431
cpk3_2_REM1.2_GFP	1	1	-5
cpk3_2_REM1.2_GFP	1	1	-1.852751998
cpk3_2_REM1.2_GFP	1	1	-1.163242109
cpk3_2_REM1.2_GFP	1	1	-1.29565589
cpk3_2_REM1.2_GFP	1	1	-5
cpk3_2_REM1.2_GFP	1	1	-1.227028873
cpk3_2_REM1.2_GFP	1	1	-5
cpk3_2_REM1.2_GFP	1	1	-0.538550903
cpk3_2_REM1.2_GFP	1	1	-0.540458959
cpk3_2_REM1.2_GFP	1	1	-2.768207735
cpk3_2_REM1.2_GFP	1	1	-0.667193454
cpk3_2_REM1.2_GFP	1	1	-0.777373258
cpk3_2_REM1.2_GFP	1	1	-1.460027159
cpk3_2_REM1.2_GFP	1	1	-1.129916654
cpk3_2_REM1.2_GFP	1	1	-1.106294979
cpk3_2_REM1.2_GFP	1	1	-0.393342129
cpk3_2_REM1.2_GFP	1	1	-0.726057252
cpk3_2_REM1.2_GFP	1	1	-5
cpk3_2_REM1.2_GFP	1	1	-1.302511136
cpk3_2_REM1.2_GFP	1	1	-1.082673733
cpk3_2_REM1.2_GFP	1	1	-5
cpk3_2_REM1.2_GFP	1	1	-1.201315248
cpk3_2_REM1.2_GFP	1	1	-1.776441157
cpk3_2_REM1.2_GFP	1	1	-1.595938137
cpk3_2_REM1.2_GFP	1	1	-1.707878901
cpk3_2_REM1.2_GFP	1	1	-1.469428434
cpk3_2_REM1.2_GFP	1	1	-1.266034541
cpk3_2_REM1.2_GFP	1	1	-5
cpk3_2_REM1.2_GFP	1	1	-5
cpk3_2_REM1.2_GFP	1	1	-0.653852575
cpk3_2_REM1.2_GFP	1	1	-0.209653912
cpk3_2_REM1.2_GFP	1	1	-0.374730984
cpk3_2_REM1.2_GFP	1	1	-0.307289889
cpk3_2_REM1.2_GFP	1	1	-0.506625959
cpk3_2_REM1.2_GFP	1	1	-5
cpk3_2_REM1.2_GFP	1	1	-1.149600888
cpk3_2_REM1.2_GFP	1	1	-1.090564931
cpk3_2_REM1.2_GFP	1	1	-1.151493388
cpk3_2_REM1.2_GFP	1	1	-1.222654885
cpk3_2_REM1.2_GFP	1	1	-0.892322693
cpk3_2_REM1.2_GFP	1	1	-0.51931974
cpk3_2_REM1.2_GFP	1	1	-1.356993107
cpk3_2_REM1.2_GFP	1	1	-5
cpk3_2_REM1.2_GFP	1	1	-1.302936264
cpk3_2_REM1.2_GFP	1	1	-1.755319301
cpk3_2_REM1.2_GFP	1	1	-1.126729446
cpk3_2_REM1.2_GFP	1	1	-1.183478759
cpk3_2_REM1.2_GFP	1	1	-1.525446151
cpk3_2_REM1.2_GFP	1	1	-3.040161393
cpk3_2_REM1.2_GFP	1	1	-1.63608177
cpk3_2_REM1.2_GFP	1	1	-1.46883568
cpk3_2_REM1.2_GFP	1	1	-5
cpk3_2_REM1.2_GFP	1	1	-2.31450792
cpk3_2_REM1.2_GFP	1	1	-0.394198841
cpk3_2_REM1.2_GFP	1	1	-0.37395678
cpk3_2_REM1.2_GFP	1	1	-0.747888179
cpk3_2_REM1.2_GFP	1	1	-1.410242374
cpk3_2_REM1.2_GFP	1	1	-1.069446426
cpk3_2_REM1.2_GFP	1	1	-0.793110775
cpk3_2_REM1.2_GFP	1	1	-1.43197399
cpk3_2_REM1.2_GFP	1	1	-1.07324771
cpk3_2_REM1.2_GFP	1	1	-0.994946619
cpk3_2_REM1.2_GFP	1	1	-1.035399001
cpk3_2_REM1.2_GFP	1	1	-0.482789212
cpk3_2_REM1.2_GFP	1	1	-0.256121397
cpk3_2_REM1.2_GFP	1	1	-0.736497013
cpk3_2_REM1.2_GFP	1	1	-1.413848162
cpk3_2_REM1.2_GFP	1	1	-1.460484267
cpk3_2_REM1.2_GFP	1	1	-5
cpk3_2_REM1.2_GFP	1	1	-5
cpk3_2_REM1.2_GFP	1	1	-1.270489739
cpk3_2_REM1.2_GFP	1	1	-2.147383941
cpk3_2_REM1.2_GFP	1	1	-1.659701238
cpk3_2_REM1.2_GFP	1	1	-2.26929973
cpk3_2_REM1.2_GFP	1	1	-0.705223138
cpk3_2_REM1.2_GFP	1	1	-5
cpk3_2_REM1.2_GFP	1	1	-0.930282564
cpk3_2_REM1.2_GFP	1	1	-0.738188083
cpk3_2_REM1.2_GFP	1	1	-5
cpk3_2_REM1.2_GFP	1	1	-5
cpk3_2_REM1.2_GFP	1	1	-2.882044854
cpk3_2_REM1.2_GFP	1	1	-1.043886162
cpk3_2_REM1.2_GFP	1	1	-1.02332803
cpk3_2_REM1.2_GFP	1	1	-1.452711614
cpk3_2_REM1.2_GFP	1	1	-1.345753024
cpk3_2_REM1.2_GFP	1	1	-5
cpk3_2_REM1.2_GFP	1	1	-2.640433237
cpk3_2_REM1.2_GFP	1	1	-1.757474797
cpk3_2_REM1.2_GFP	1	1	-2.434260007
cpk3_2_REM1.2_GFP	1	1	-0.700291411
cpk3_2_REM1.2_GFP	1	1	-0.914503801
cpk3_2_REM1.2_GFP	1	1	-1.119010991
cpk3_2_REM1.2_GFP	1	1	-1.073630559
cpk3_2_REM1.2_GFP	1	1	-5
cpk3_2_REM1.2_GFP	1	1	-1.433231446
cpk3_2_REM1.2_GFP	1	1	-5
cpk3_2_REM1.2_GFP	1	1	-5
cpk3_2_REM1.2_GFP	1	1	-0.754452756
cpk3_2_REM1.2_GFP	1	1	-5
cpk3_2_REM1.2_GFP	1	1	-1.676513425
cpk3_2_REM1.2_GFP	1	1	-0.501192412
cpk3_2_REM1.2_GFP	1	1	-5
cpk3_2_REM1.2_GFP	1	1	-5
cpk3_2_REM1.2_GFP	1	1	-1.234831908
cpk3_2_REM1.2_GFP	1	1	-1.454632436
cpk3_2_REM1.2_GFP	1	1	-0.632856239
cpk3_2_REM1.2_GFP	1	1	-0.545859943
cpk3_2_REM1.2_GFP	1	1	-0.468770644
cpk3_2_REM1.2_GFP	1	1	-0.631147884
cpk3_2_REM1.2_GFP	1	1	-0.357080624
cpk3_2_REM1.2_GFP	1	1	-5
cpk3_2_REM1.2_GFP	1	1	0.125348219
cpk3_2_REM1.2_GFP	1	1	-2.426196397
cpk3_2_REM1.2_GFP	1	1	-5
cpk3_2_REM1.2_GFP	1	1	-5
cpk3_2_REM1.2_GFP	1	1	-0.889405095
cpk3_2_REM1.2_GFP	1	1	-0.789237368
cpk3_2_REM1.2_GFP	1	1	-0.86670699
cpk3_2_REM1.2_GFP	1	1	-1.656659303
cpk3_2_REM1.2_GFP	1	1	-0.725649
cpk3_2_REM1.2_GFP	1	1	-1.556191
cpk3_2_REM1.2_GFP	1	1	-1.374399
cpk3_2_REM1.2_GFP	1	1	-2.552571
cpk3_2_REM1.2_GFP	1	1	-1.285606
cpk3_2_REM1.2_GFP	1	1	-0.6487243
cpk3_2_REM1.2_GFP	1	1	-1.228426
cpk3_2_REM1.2_GFP	1	1	-1.330464
cpk3_2_REM1.2_GFP	1	1	-1.278509
cpk3_2_REM1.2_GFP	1	1	-5
cpk3_2_REM1.2_GFP	1	1	-2.286264
cpk3_2_REM1.2_GFP	1	1	-5
cpk3_2_REM1.2_GFP	1	1	-5
cpk3_2_REM1.2_GFP	1	1	-2.102159
cpk3_2_REM1.2_GFP	1	1	-0.4794773
cpk3_2_REM1.2_GFP	1	1	-0.653497
cpk3_2_REM1.2_GFP	1	1	-5
cpk3_2_REM1.2_GFP	1	1	-0.893636
cpk3_2_REM1.2_GFP	1	1	-2.152628
cpk3_2_REM1.2_GFP	1	1	-0.6723043
cpk3_2_REM1.2_GFP	1	1	-0.2960564
cpk3_2_REM1.2_GFP	1	1	-1.745133
cpk3_2_REM1.2_GFP	1	1	-5
cpk3_2_REM1.2_GFP	1	1	-1.583743
cpk3_2_REM1.2_GFP	1	1	-1.695624
cpk3_2_REM1.2_GFP	1	1	-1.446827
cpk3_2_REM1.2_GFP	1	1	-0.4274253
cpk3_2_REM1.2_GFP	1	1	-1.221367
cpk3_2_REM1.2_GFP	1	1	-1.077265
cpk3_2_REM1.2_GFP	1	1	-2.281882
cpk3_2_REM1.2_GFP	1	1	-1.511536
cpk3_2_REM1.2_GFP	1	1	-0.7273247
cpk3_2_REM1.2_GFP	1	1	-0.6782598
cpk3_2_REM1.2_GFP	1	1	-0.6706686
cpk3_2_REM1.2_GFP	1	1	-0.6814751
cpk3_2_REM1.2_GFP	1	1	-1.252038
cpk3_2_REM1.2_GFP	1	1	-1.025293
cpk3_2_REM1.2_GFP	1	1	-0.4709681
cpk3_2_REM1.2_GFP	1	1	-0.4766261
cpk3_2_REM1.2_GFP	1	1	-0.4045491
cpk3_2_REM1.2_GFP	1	1	-1.350644
cpk3_2_REM1.2_GFP	1	1	-2.055555
cpk3_2_REM1.2_GFP	1	1	-1.728067
cpk3_2_REM1.2_GFP	1	1	-1.641735
cpk3_2_REM1.2_GFP	1	1	-1.819213
cpk3_2_REM1.2_GFP	1	1	-0.9585081
cpk3_2_REM1.2_GFP	1	1	-1.04777
cpk3_2_REM1.2_GFP	1	1	-5
cpk3_2_REM1.2_GFP	1	1	-5
cpk3_2_REM1.2_GFP	1	1	-1.012925
cpk3_2_REM1.2_GFP	1	1	-1.278974
cpk3_2_REM1.2_GFP	1	1	-0.8448556
cpk3_2_REM1.2_GFP	1	1	-0.8394213
cpk3_2_REM1.2_GFP	1	1	-5
cpk3_2_REM1.2_GFP	1	1	-0.6704066
cpk3_2_REM1.2_GFP	1	1	-0.5993064
cpk3_2_REM1.2_GFP	1	1	-0.5479886
cpk3_2_REM1.2_GFP	1	1	-0.5584718
cpk3_2_REM1.2_GFP	1	1	-0.4382818
cpk3_2_REM1.2_GFP	1	1	-1.10222
cpk3_2_REM1.2_GFP	1	1	-1.230984
cpk3_2_REM1.2_GFP	1	1	-1.508228
cpk3_2_REM1.2_GFP	1	1	-0.7583943
cpk3_2_REM1.2_GFP	1	1	-1.761024
cpk3_2_REM1.2_GFP	1	1	-0.6396381
cpk3_2_REM1.2_GFP	1	1	-0.6467412
cpk3_2_REM1.2_GFP	1	1	-0.5056845
cpk3_2_REM1.2_GFP	1	1	-1.626609
cpk3_2_REM1.2_GFP	1	1	-0.1667015
cpk3_2_REM1.2_GFP	1	1	-0.7417217
cpk3_2_REM1.2_GFP	1	1	-1.535289
cpk3_2_REM1.2_GFP	1	1	-0.2460929
cpk3_2_REM1.2_GFP	1	1	-0.9726621
cpk3_2_REM1.2_GFP	1	1	-0.7262539
cpk3_2_REM1.2_GFP	1	1	-1.494401
cpk3_2_REM1.2_GFP	1	1	-0.8181806
cpk3_2_REM1.2_GFP	1	1	-2.422439
cpk3_2_REM1.2_GFP	1	1	-0.1377153
cpk3_2_REM1.2_GFP	1	1	-1.289101
cpk3_2_REM1.2_GFP	1	1	-1.298803
cpk3_2_REM1.2_GFP	1	1	-1.414133
cpk3_2_REM1.2_GFP	1	1	-5
cpk3_2_REM1.2_GFP	1	1	-0.8583339
cpk3_2_REM1.2_GFP	1	1	-0.6031032
cpk3_2_REM1.2_GFP	1	1	-0.4083942
cpk3_2_REM1.2_GFP	1	1	-1.826262
cpk3_2_REM1.2_GFP	1	1	-1.121882
cpk3_2_REM1.2_GFP	1	1	-0.8609621
cpk3_2_REM1.2_GFP	1	1	-1.780887
cpk3_2_REM1.2_GFP	1	1	-1.235703
cpk3_2_REM1.2_GFP	1	1	-1.986752
cpk3_2_REM1.2_GFP	1	1	-0.7175941
cpk3_2_REM1.2_GFP	1	1	-0.5956608
cpk3_2_REM1.2_GFP	1	1	-0.3823546
cpk3_2_REM1.2_GFP	1	1	-0.3881688
cpk3_2_REM1.2_GFP	1	1	-0.3823348
cpk3_2_REM1.2_GFP	1	1	-1.388334
cpk3_2_REM1.2_GFP	1	1	-1.276821
cpk3_2_REM1.2_GFP	1	1	-1.065449
cpk3_2_REM1.2_GFP	1	1	-1.330129
cpk3_2_REM1.2_GFP	1	1	-1.239899
cpk3_2_REM1.2_GFP	1	1	-1.484578
cpk3_2_REM1.2_GFP	1	1	-1.203515
cpk3_2_REM1.2_GFP	1	1	-0.8835013
cpk3_2_REM1.2_GFP	1	1	-0.9681268
cpk3_2_REM1.2_GFP	1	1	-1.548287
cpk3_2_REM1.2_GFP	1	1	-1.540511
cpk3_2_REM1.2_GFP	1	1	-1.195746
cpk3_2_REM1.2_GFP	1	1	-1.253073
cpk3_2_REM1.2_GFP	1	1	-2.894323
cpk3_2_REM1.2_GFP	1	1	-1.448317
cpk3_2_REM1.2_GFP	1	1	-1.071302
cpk3_2_REM1.2_GFP	1	1	-1.736855
cpk3_2_REM1.2_GFP	1	1	-1.186543
cpk3_2_REM1.2_GFP	1	1	-1.226483
cpk3_2_REM1.2_GFP	1	1	-5
cpk3_2_REM1.2_GFP	1	1	-0.8976145
cpk3_2_REM1.2_GFP	1	1	-0.7520599
cpk3_2_REM1.2_GFP	1	1	-0.9149764
cpk3_2_REM1.2_GFP	1	1	-0.9276248
cpk3_2_REM1.2_GFP	1	1	-2.053638
cpk3_2_REM1.2_GFP	1	1	-0.5204233
cpk3_2_REM1.2_GFP	1	1	-0.9361573
cpk3_2_REM1.2_GFP	1	1	-0.9082943
cpk3_2_REM1.2_GFP	1	1	-0.7183673
cpk3_2_REM1.2_GFP	1	1	-0.5832869
cpk3_2_REM1.2_GFP	1	1	-0.8125961
cpk3_2_REM1.2_GFP	1	1	-0.6098642
cpk3_2_REM1.2_GFP	1	1	-1.803585
cpk3_2_REM1.2_GFP	1	1	-5
cpk3_2_REM1.2_GFP	1	1	-5
cpk3_2_REM1.2_GFP	1	1	-1.989023
cpk3_2_REM1.2_GFP	1	1	-1.114303
cpk3_2_REM1.2_GFP	1	1	-1.171922
cpk3_2_REM1.2_GFP	1	1	-0.6658896
cpk3_2_REM1.2_GFP	1	1	-1.921842
cpk3_2_REM1.2_GFP	1	1	-0.9841371
cpk3_2_REM1.2_GFP	1	1	-0.289451
cpk3_2_REM1.2_GFP	1	1	-0.8080776
cpk3_2_REM1.2_GFP	1	1	-1.097202
cpk3_2_REM1.2_GFP	1	1	-0.3003896
cpk3_2_REM1.2_GFP	1	1	-0.2621647
cpk3_2_REM1.2_GFP	1	1	-0.8175374
cpk3_2_REM1.2_GFP	1	1	-5
cpk3_2_REM1.2_GFP	1	1	-5
cpk3_2_REM1.2_GFP	1	1	-5
cpk3_2_REM1.2_GFP	1	1	-1.744231
cpk3_2_REM1.2_GFP	1	1	-1.618985
cpk3_2_REM1.2_GFP	1	1	-1.243956
cpk3_2_REM1.2_GFP	1	1	-1.100479
cpk3_2_REM1.2_GFP	1	1	-5
cpk3_2_REM1.2_GFP	1	1	-1.167008
cpk3_2_REM1.2_GFP	1	1	-1.058732
cpk3_2_REM1.2_GFP	1	1	-1.196847
cpk3_2_REM1.2_GFP	1	1	-1.048599
cpk3_2_REM1.2_GFP	1	1	-1.104767
cpk3_2_REM1.2_GFP	1	1	-0.2711859
cpk3_2_REM1.2_GFP	1	1	-5
cpk3_2_REM1.2_GFP	1	1	-2.724986
cpk3_2_REM1.2_GFP	1	1	-5
cpk3_2_REM1.2_GFP	1	1	-2.030297
cpk3_2_REM1.2_GFP	1	1	-2.906828
cpk3_2_REM1.2_GFP	1	1	-1.039584
cpk3_2_REM1.2_GFP	1	1	-0.9409782
cpk3_2_REM1.2_GFP	1	1	-0.153502
cpk3_2_REM1.2_GFP	1	1	-1.565101
cpk3_2_REM1.2_GFP	1	1	-1.983446
cpk3_2_REM1.2_GFP	1	1	-1.458632
cpk3_2_REM1.2_GFP	1	1	-2.086742
cpk3_2_REM1.2_GFP	1	1	-5
cpk3_2_REM1.2_GFP	1	1	-5
cpk3_2_REM1.2_GFP	1	1	-2.611598
cpk3_2_REM1.2_GFP	1	1	-0.5726032
cpk3_2_REM1.2_GFP	1	1	-5
cpk3_2_REM1.2_GFP	1	1	-5
cpk3_2_REM1.2_GFP	1	1	-5
cpk3_2_REM1.2_GFP	1	1	-5
cpk3_2_REM1.2_GFP	1	1	-5
cpk3_2_REM1.2_GFP	1	1	-0.7097107
cpk3_2_REM1.2_GFP	1	1	-0.5834491
cpk3_2_REM1.2_GFP	1	1	-0.8183641
cpk3_2_REM1.2_GFP	1	1	-1.137003
cpk3_2_REM1.2_GFP	1	1	-1.264147
cpk3_2_REM1.2_GFP	1	1	-1.04153
cpk3_2_REM1.2_GFP	1	1	-1.071176
cpk3_2_REM1.2_GFP	1	1	-0.1978238
cpk3_2_REM1.2_GFP	1	1	-1.134785
cpk3_2_REM1.2_GFP	1	1	-0.6260288
cpk3_2_REM1.2_GFP	1	1	-0.6202166
cpk3_2_REM1.2_GFP	1	1	-5
cpk3_2_REM1.2_GFP	1	1	-5
cpk3_2_REM1.2_GFP	1	1	-5
cpk3_2_REM1.2_GFP	1	1	-5
cpk3_2_REM1.2_GFP	1	1	0.3963962
cpk3_2_REM1.2_GFP	1	1	-0.8874122
cpk3_2_REM1.2_GFP	1	1	-0.90694
cpk3_2_REM1.2_GFP	1	1	-1.053603
cpk3_2_REM1.2_GFP	1	1	-5
cpk3_2_REM1.2_GFP	1	1	-1.252552
cpk3_2_REM1.2_GFP	1	1	-1.771692
cpk3_2_REM1.2_GFP	1	1	-5
cpk3_2_REM1.2_GFP	1	1	-5
cpk3_2_REM1.2_GFP	1	1	-1.030211
cpk3_2_REM1.2_GFP	1	1	-0.8453865
cpk3_2_REM1.2_GFP	1	1	-1.338471
cpk3_2_REM1.2_GFP	1	1	-1.215821
cpk3_2_REM1.2_GFP	1	1	-1.079865
cpk3_2_REM1.2_GFP	1	1	-1.43442
cpk3_2_REM1.2_GFP	1	1	-0.9654152
cpk3_2_REM1.2_GFP	1	1	-1.065634
cpk3_2_REM1.2_GFP	1	1	-0.7494091
cpk3_2_REM1.2_GFP	1	1	-0.6492987
cpk3_2_REM1.2_GFP	1	1	-1.287549
cpk3_2_REM1.2_GFP	1	1	-0.4854716
cpk3_2_REM1.2_GFP	1	1	-0.6286239
cpk3_2_REM1.2_GFP	1	1	-0.5087947
cpk3_2_REM1.2_GFP	1	1	-0.3049747
cpk3_2_REM1.2_GFP	1	1	-0.2902076
cpk3_2_REM1.2_GFP	1	1	-0.2795333
cpk3_2_REM1.2_GFP	1	1	-1.366747
cpk3_2_REM1.2_GFP	1	1	-5
cpk3_2_REM1.2_GFP	1	1	-1.269375
cpk3_2_REM1.2_GFP	1	1	-0.873976
cpk3_2_REM1.2_GFP	1	1	-0.8228655
cpk3_2_REM1.2_GFP	1	1	-1.002515
cpk3_2_REM1.2_GFP	1	1	-1.364007
cpk3_2_REM1.2_GFP	1	1	-5
cpk3_2_REM1.2_GFP	1	1	-5
cpk3_2_REM1.2_GFP	1	1	-1.644835
cpk3_2_REM1.2_GFP	1	1	-1.630317
cpk3_2_REM1.2_GFP	1	1	-1.487738
cpk3_2_REM1.2_GFP	1	1	-0.7776755
cpk3_2_REM1.2_GFP	1	1	-0.9381044
cpk3_2_REM1.2_GFP	1	1	-1.043203
cpk3_2_REM1.2_GFP	1	1	-5
cpk3_2_REM1.2_GFP	1	1	-0.0563117
cpk3_2_REM1.2_GFP	1	1	-0.5814904
cpk3_2_REM1.2_GFP	1	1	-0.5366873
cpk3_2_REM1.2_GFP	1	1	-0.5713942
cpk3_2_REM1.2_GFP	1	1	-1.620929
cpk3_2_REM1.2_GFP	1	1	-1.151016
cpk3_2_REM1.2_GFP	1	1	-0.7971467
cpk3_2_REM1.2_GFP	1	1	-1.00456
cpk3_2_REM1.2_GFP	1	1	-0.6853389
cpk3_2_REM1.2_GFP	1	1	-2.720827
cpk3_2_REM1.2_GFP	1	1	-0.5991107
cpk3_2_REM1.2_GFP	1	1	-2.617008
cpk3_2_REM1.2_GFP	1	1	-2.784319
cpk3_2_REM1.2_GFP	1	1	-0.8753919
cpk3_2_REM1.2_GFP	1	1	-0.9570268
cpk3_2_REM1.2_GFP	1	1	-0.8260869
cpk3_2_REM1.2_GFP	1	1	-0.2199328
cpk3_2_REM1.2_GFP	1	1	-0.197628
cpk3_2_REM1.2_GFP	1	1	-1.512576
cpk3_2_REM1.2_GFP	1	1	-1.386085
cpk3_2_REM1.2_GFP	1	1	-0.5503831
cpk3_2_REM1.2_GFP	1	1	-1.193969
cpk3_2_REM1.2_GFP	1	1	-0.8922663
cpk3_2_REM1.2_GFP	1	1	-1.863775
cpk3_2_REM1.2_GFP	1	1	-1.409648
cpk3_2_REM1.2_GFP	1	1	-1.222279
cpk3_2_REM1.2_GFP	1	1	-0.784387
cpk3_2_REM1.2_GFP	1	1	-1.125984
cpk3_2_REM1.2_GFP	1	1	-0.9364904
cpk3_2_REM1.2_GFP	1	1	-1.227176
cpk3_2_REM1.2_GFP	1	1	-1.602484
cpk3_2_REM1.2_GFP	1	1	-5
cpk3_2_REM1.2_GFP	1	1	-1.28305
cpk3_2_REM1.2_GFP	1	1	-2.585931
cpk3_2_REM1.2_GFP	1	1	-5
cpk3_2_REM1.2_GFP	1	1	-5
cpk3_2_REM1.2_GFP	1	1	-1.074002
cpk3_2_REM1.2_GFP	1	1	-5
cpk3_2_REM1.2_GFP	1	1	-0.8313825
cpk3_2_REM1.2_GFP	1	1	-1.392952
cpk3_2_REM1.2_GFP	1	1	-5
cpk3_2_REM1.2_GFP	1	1	-1.235817
cpk3_2_REM1.2_GFP	1	1	-1.038774
cpk3_2_REM1.2_GFP	1	1	-1.339038
cpk3_2_REM1.2_GFP	1	1	-1.295757
cpk3_2_REM1.2_GFP	1	1	-1.26166
cpk3_2_REM1.2_GFP	1	1	-1.468528
cpk3_2_REM1.2_GFP	1	1	-1.087039
cpk3_2_REM1.2_GFP	1	1	-1.042039
cpk3_2_REM1.2_GFP	1	1	-0.9534003
cpk3_2_REM1.2_GFP	1	1	-1.243211
cpk3_2_REM1.2_GFP	1	1	-1.104364
cpk3_2_REM1.2_GFP	1	1	-1.121536
cpk3_2_REM1.2_GFP	1	1	-0.6174809
cpk3_2_REM1.2_GFP	1	1	-5
cpk3_2_REM1.2_GFP	1	1	-1.0786
cpk3_2_REM1.2_GFP	1	1	-0.3033377
cpk3_2_REM1.2_GFP	1	1	-1.465057
cpk3_2_REM1.2_GFP	1	1	-1.365977
cpk3_2_REM1.2_GFP	1	1	-1.523978
cpk3_2_REM1.2_GFP	1	1	-1.305094
cpk3_2_REM1.2_GFP	1	1	-1.062912
cpk3_2_REM1.2_GFP	1	1	-1.04597
cpk3_2_REM1.2_GFP	1	1	-5
cpk3_2_REM1.2_GFP	1	1	-0.6565224
cpk3_2_REM1.2_GFP	1	1	-0.7189041
cpk3_2_REM1.2_GFP	1	1	-1.005486
cpk3_2_REM1.2_GFP	1	1	-0.8085574
cpk3_2_REM1.2_GFP	1	1	-1.876936
cpk3_2_REM1.2_GFP	1	1	-2.970221
cpk3_2_REM1.2_GFP	1	1	-2.492574
cpk3_2_REM1.2_GFP	1	1	-5
cpk3_2_REM1.2_GFP	1	1	-5
cpk3_2_REM1.2_GFP	1	1	-1.416841
cpk3_2_REM1.2_GFP	1	1	-1.287764
cpk3_2_REM1.2_GFP	1	1	-1.59903
cpk3_2_REM1.2_GFP	1	1	-1.176217
cpk3_2_REM1.2_GFP	1	1	-1.964857
cpk3_2_REM1.2_GFP	1	1	-1.177942
cpk3_2_REM1.2_GFP	1	1	-0.5379478
cpk3_2_REM1.2_GFP	1	1	-5
cpk3_2_REM1.2_GFP	1	1	-1.512722
cpk3_2_REM1.2_GFP	1	1	-1.929273
cpk3_2_REM1.2_GFP	1	1	-5
cpk3_2_REM1.2_GFP	1	1	-2.14773
cpk3_2_REM1.2_GFP	1	1	-1.533596
cpk3_2_REM1.2_GFP	1	1	-5
cpk3_2_REM1.2_GFP	1	1	-1.774274
cpk3_2_REM1.2_GFP	1	1	-1.531208
cpk3_2_REM1.2_GFP	1	1	-1.32304
cpk3_2_REM1.2_GFP	1	1	-1.096122
cpk3_2_REM1.2_GFP	1	1	-0.5643215
cpk3_2_REM1.2_GFP	1	1	-0.5567999
cpk3_2_REM1.2_GFP	1	1	-1.4223
cpk3_2_REM1.2_GFP	1	1	-5
cpk3_2_REM1.2_GFP	1	1	-5
cpk3_2_REM1.2_GFP	1	1	-1.233306
cpk3_2_REM1.2_GFP	1	1	-1.175679
cpk3_2_REM1.2_GFP	1	1	-1.924989
cpk3_2_REM1.2_GFP	1	1	-1.5397
cpk3_2_REM1.2_GFP	1	1	-1.485545
cpk3_2_REM1.2_GFP	1	1	-0.918491
cpk3_2_REM1.2_GFP	1	1	-0.9388432
cpk3_2_REM1.2_GFP	1	1	-1.120843
cpk3_2_REM1.2_GFP	1	1	-1.898378
cpk3_2_REM1.2_GFP	1	1	-1.615372
cpk3_2_REM1.2_GFP	1	1	-2.809854
cpk3_2_REM1.2_GFP	1	1	-5
cpk3_2_REM1.2_GFP	1	1	-1.424693
cpk3_2_REM1.2_GFP	1	1	-1.832936
cpk3_2_REM1.2_GFP	1	1	-1.278499
cpk3_2_REM1.2_GFP	1	1	-0.430528
cpk3_2_REM1.2_GFP	1	1	-2.192462
cpk3_2_REM1.2_GFP	1	1	-1.946555
cpk3_2_REM1.2_GFP	1	1	-1.180596
cpk3_2_REM1.2_GFP	1	1	-0.5352971
cpk3_2_REM1.2_GFP	1	1	-0.2331358
cpk3_2_REM1.2_GFP	1	1	-1.020667
cpk3_2_REM1.2_GFP	1	1	-1.364659
cpk3_2_REM1.2_GFP	1	1	-2.248809
cpk3_2_REM1.2_GFP	1	1	-5
cpk3_2_REM1.2_GFP	1	1	-0.787801
cpk3_2_REM1.2_GFP	1	1	-0.7152093
cpk3_2_REM1.2_GFP	1	1	-0.7080946
cpk3_2_REM1.2_GFP	1	1	-1.079209
cpk3_2_REM1.2_GFP	1	1	-1.987885
cpk3_2_REM1.2_GFP	1	1	-1.236505
cpk3_2_REM1.2_GFP	1	1	-5
cpk3_2_REM1.2_GFP	1	1	-0.4938543
cpk3_2_REM1.2_GFP	1	1	-0.48474
cpk3_2_REM1.2_GFP	1	1	-0.921172
cpk3_2_REM1.2_GFP	1	1	-1.01531
cpk3_2_REM1.2_GFP	1	1	-0.8145038
cpk3_2_REM1.2_GFP	1	1	-1.194081
cpk3_2_REM1.2_GFP	1	1	-1.087538
cpk3_2_REM1.2_GFP	1	1	-5
cpk3_2_REM1.2_GFP	1	1	-0.3750167
cpk3_2_REM1.2_GFP	1	1	-0.002990681
cpk3_2_REM1.2_GFP	1	1	-1.225513
cpk3_2_REM1.2_GFP	1	1	-0.8003478
cpk3_2_REM1.2_GFP	1	1	-1.267644
cpk3_2_REM1.2_GFP	1	1	-0.6952932
cpk3_2_REM1.2_GFP	1	1	-1.189472
cpk3_2_REM1.2_GFP	1	1	-0.9843777
cpk3_2_REM1.2_GFP	1	1	-1.14968
cpk3_2_REM1.2_GFP	1	1	-1.285134
cpk3_2_REM1.2_GFP	1	1	-1.05259
cpk3_2_REM1.2_GFP	1	1	-1.211254
cpk3_2_REM1.2_GFP	1	1	-0.4088878
cpk3_2_REM1.2_GFP	1	1	-1.440242
cpk3_2_REM1.2_GFP	1	1	-5
cpk3_2_REM1.2_GFP	1	1	-5
cpk3_2_REM1.2_GFP	1	1	-1.302845
cpk3_2_REM1.2_GFP	1	1	-1.349934
cpk3_2_REM1.2_GFP	1	1	-1.339284
cpk3_2_REM1.2_GFP	1	1	-5
cpk3_2_REM1.2_GFP	1	1	-1.417489
cpk3_2_REM1.2_GFP	1	1	-5
cpk3_2_REM1.2_GFP	1	1	-5
cpk3_2_REM1.2_GFP	1	1	-1.471908
cpk3_2_REM1.2_GFP	1	1	-1.361568
cpk3_2_REM1.2_GFP	1	1	-2.043373
cpk3_2_REM1.2_GFP	1	1	-0.8434671
cpk3_2_REM1.2_GFP	1	1	-0.8566782
cpk3_2_REM1.2_GFP	1	1	-0.9156285
cpk3_2_REM1.2_GFP	1	1	-0.9890012
cpk3_2_REM1.2_GFP	1	1	-1.738849
cpk3_2_REM1.2_GFP	1	1	-1.557024
cpk3_2_REM1.2_GFP	1	1	-5
cpk3_2_REM1.2_GFP	1	1	-1.716199
cpk3_2_REM1.2_GFP	1	1	-1.377125
cpk3_2_REM1.2_GFP	1	1	-1.440218
cpk3_2_REM1.2_GFP	1	1	-0.6593085
cpk3_2_REM1.2_GFP	1	1	-0.7863413
cpk3_2_REM1.2_GFP	1	1	-0.5314338
cpk3_2_REM1.2_GFP	1	1	-0.5397329
cpk3_2_REM1.2_GFP	1	1	-1.203468
cpk3_2_REM1.2_GFP	1	1	-5
cpk3_2_REM1.2_GFP	1	1	-0.2032066
cpk3_2_REM1.2_GFP	1	1	-0.1598099
cpk3_2_REM1.2_GFP	1	1	-0.178035
cpk3_2_REM1.2_GFP	1	1	-0.9670728
cpk3_2_REM1.2_GFP	1	1	-0.8644966
cpk3_2_REM1.2_GFP	1	1	-1.240667
cpk3_2_REM1.2_GFP	1	1	-0.8224827
cpk3_2_REM1.2_GFP	1	1	-0.9938368
cpk3_2_REM1.2_GFP	1	1	-0.9894065
cpk3_2_REM1.2_GFP	1	1	-0.9373802
cpk3_2_REM1.2_GFP	1	1	-0.92158
cpk3_2_REM1.2_GFP	1	1	-5
cpk3_2_REM1.2_GFP	1	1	-1.121855
cpk3_2_REM1.2_GFP	1	1	-1.676634
cpk3_2_REM1.2_GFP	1	1	-2.113787
cpk3_2_REM1.2_GFP	1	1	-1.066001
cpk3_2_REM1.2_GFP	1	1	-0.89826
cpk3_2_REM1.2_GFP	1	1	-1.440007
cpk3_2_REM1.2_GFP	1	1	-1.422456
cpk3_2_REM1.2_GFP	1	1	-1.113298
cpk3_2_REM1.2_GFP	1	1	-1.069932
cpk3_2_REM1.2_GFP	1	1	-5
cpk3_2_REM1.2_GFP	1	1	-1.170746
cpk3_2_REM1.2_GFP	1	1	-1.312607
cpk3_2_REM1.2_GFP	1	1	-1.017551
cpk3_2_REM1.2_GFP	1	1	-1.937104
cpk3_2_REM1.2_GFP	1	1	-1.178508
cpk3_2_REM1.2_GFP	1	1	-5
cpk3_2_REM1.2_GFP	1	1	-5
cpk3_2_REM1.2_GFP	1	1	-2.00659
cpk3_2_REM1.2_GFP	1	1	-1.222893
cpk3_2_REM1.2_GFP	1	1	-1.225954
cpk3_2_REM1.2_GFP	1	1	-1.297724
cpk3_2_REM1.2_GFP	1	1	-1.262313
cpk3_2_REM1.2_GFP	1	1	-1.189267
cpk3_2_REM1.2_GFP	1	1	-5
cpk3_2_REM1.2_GFP	1	1	-5
cpk3_2_REM1.2_GFP	1	1	-1.90148
cpk3_2_REM1.2_GFP	1	1	-1.287556
cpk3_2_REM1.2_GFP	1	1	-1.289293
cpk3_2_REM1.2_GFP	1	1	-0.4501946
cpk3_2_REM1.2_GFP	1	1	-1.180433
cpk3_2_REM1.2_GFP	1	1	-0.8947352
cpk3_2_REM1.2_GFP	1	1	-0.6730998
cpk3_2_REM1.2_GFP	1	1	-5
cpk3_2_REM1.2_GFP	1	1	-5
cpk3_2_REM1.2_GFP	1	1	-2.099393
cpk3_2_REM1.2_GFP	1	1	-5
cpk3_2_REM1.2_GFP	1	1	-5
cpk3_2_REM1.2_GFP	1	1	-1.098719
cpk3_2_REM1.2_GFP	1	1	-2.180107
cpk3_2_REM1.2_GFP	1	1	-0.6761946
cpk3_2_REM1.2_GFP	1	1	-1.141892
cpk3_2_REM1.2_GFP	1	1	-1.782384
cpk3_2_REM1.2_GFP	1	1	-1.368486
cpk3_2_REM1.2_GFP	1	1	-1.514899
cpk3_2_REM1.2_GFP	1	1	-5
cpk3_2_REM1.2_GFP	1	1	-1.394213
cpk3_2_REM1.2_GFP	1	1	-0.8681074
cpk3_2_REM1.2_GFP	1	1	-1.098434
cpk3_2_REM1.2_GFP	1	1	-0.6902958
cpk3_2_REM1.2_GFP	1	1	-0.796145
cpk3_2_REM1.2_GFP	1	1	-0.4627296
cpk3_2_REM1.2_GFP	1	1	-0.4454783
cpk3_2_REM1.2_GFP	1	1	-1.35164
cpk3_2_REM1.2_GFP	1	1	-0.736155
cpk3_2_REM1.2_GFP	1	1	-1.509899
cpk3_2_REM1.2_GFP	1	1	-1.285266
cpk3_2_REM1.2_GFP	1	1	-5
cpk3_2_REM1.2_GFP	1	1	-0.8957591
cpk3_2_REM1.2_GFP	1	1	-1.828911
cpk3_2_REM1.2_GFP	1	1	-1.055506
cpk3_2_REM1.2_GFP	1	1	-0.9133063
cpk3_2_REM1.2_GFP	1	1	-0.1299312
cpk3_2_REM1.2_GFP	1	1	-0.1650379
cpk3_2_REM1.2_GFP	1	1	-1.727135
cpk3_2_REM1.2_GFP	1	1	-0.7957576
cpk3_2_REM1.2_GFP	1	1	-0.7390329
cpk3_2_REM1.2_GFP	1	1	-1.75282
cpk3_2_REM1.2_GFP	1	1	-1.037476
cpk3_2_REM1.2_GFP	1	1	-1.197658
cpk3_2_REM1.2_GFP	1	1	-1.354633
cpk3_2_REM1.2_GFP	1	1	-1.404141
cpk3_2_REM1.2_GFP	1	1	-1.093951
cpk3_2_REM1.2_GFP	1	1	-0.9628507
cpk3_2_REM1.2_GFP	1	1	-0.9108246
cpk3_2_REM1.2_GFP	1	1	-1.029231
cpk3_2_REM1.2_GFP	1	1	-1.263389
cpk3_2_REM1.2_GFP	1	1	-1.194271
cpk3_2_REM1.2_GFP	1	1	-5
cpk3_2_REM1.2_GFP	1	1	-1.213586
cpk3_2_REM1.2_GFP	1	1	-0.5508071
cpk3_2_REM1.2_GFP	1	1	-1.074321
cpk3_2_REM1.2_GFP	1	1	-0.6497396
cpk3_2_REM1.2_GFP	1	1	-0.7876637
cpk3_2_REM1.2_GFP	1	1	-1.818196
cpk3_2_REM1.2_GFP	1	1	-5
cpk3_2_REM1.2_GFP	1	1	-1.403604
cpk3_2_REM1.2_GFP	1	1	-1.959231
cpk3_2_REM1.2_GFP	1	1	-1.28255
cpk3_2_REM1.2_GFP	1	1	-0.5594459
cpk3_2_REM1.2_GFP	1	1	-0.496266
cpk3_2_REM1.2_GFP	1	1	-0.4196083
cpk3_2_REM1.2_GFP	1	1	-0.5237312
cpk3_2_REM1.2_GFP	1	1	-0.4873088
cpk3_2_REM1.2_GFP	1	1	-5
cpk3_2_REM1.2_GFP	1	1	-0.9269369
cpk3_2_REM1.2_GFP	1	1	-0.9167348
cpk3_2_REM1.2_GFP	1	1	-1.354807
cpk3_2_REM1.2_GFP	1	1	-5
cpk3_2_REM1.2_GFP	1	1	-0.760395
cpk3_2_REM1.2_GFP	1	1	-0.7467754
cpk3_2_REM1.2_GFP	1	1	-1.735646
cpk3_2_REM1.2_GFP	1	1	-1.388429
cpk3_2_REM1.2_GFP	1	1	-1.443754
cpk3_2_REM1.2_GFP	1	1	-0.6683434
cpk3_2_REM1.2_GFP	1	1	-1.195412
cpk3_2_REM1.2_GFP	1	1	-5
cpk3_2_REM1.2_GFP	1	1	-1.428861
cpk3_2_REM1.2_GFP	1	1	-1.384111
cpk3_2_REM1.2_GFP	1	1	-1.123976
cpk3_2_REM1.2_GFP	1	1	-2.036628
cpk3_2_REM1.2_GFP	1	1	-2.173069
cpk3_2_REM1.2_GFP	1	1	-1.329218
cpk3_2_REM1.2_GFP	1	1	-5
cpk3_2_REM1.2_GFP	1	1	-1.284345
cpk3_2_REM1.2_GFP	1	1	-1.00693
cpk3_2_REM1.2_GFP	1	1	-0.328242
cpk3_2_REM1.2_GFP	1	1	-1.233501
cpk3_2_REM1.2_GFP	1	1	-5
cpk3_2_REM1.2_GFP	1	1	-5
cpk3_2_REM1.2_GFP	1	1	-1.789782
cpk3_2_REM1.2_GFP	1	1	-1.533837
cpk3_2_REM1.2_GFP	1	1	-5
cpk3_2_REM1.2_GFP	1	1	-1.386428
cpk3_2_REM1.2_GFP	1	1	-1.099783
cpk3_2_REM1.2_GFP	1	1	-1.42793
cpk3_2_REM1.2_GFP	1	1	-1.43929
cpk3_2_REM1.2_GFP	1	1	-1.311286
cpk3_2_REM1.2_GFP	1	1	-1.45824
cpk3_2_REM1.2_GFP	1	1	-1.098444
cpk3_2_REM1.2_GFP	1	1	-0.9588975
cpk3_2_REM1.2_GFP	1	1	-2.097235
cpk3_2_REM1.2_GFP	1	1	-1.0418
cpk3_2_REM1.2_GFP	1	1	-0.5632111
cpk3_2_REM1.2_GFP	1	1	-1.301483
cpk3_2_REM1.2_GFP	1	1	-1.024616
cpk3_2_REM1.2_GFP	1	1	-1.063185
cpk3_2_REM1.2_GFP	1	1	-2.355147
cpk3_2_REM1.2_GFP	1	1	-5
cpk3_2_REM1.2_GFP	1	1	-5
cpk3_2_REM1.2_GFP	1	1	-1.249445
cpk3_2_REM1.2_GFP	1	1	-0.5314594
cpk3_2_REM1.2_GFP	1	1	-0.4570219
cpk3_2_REM1.2_GFP	1	1	-0.9649506
cpk3_2_REM1.2_GFP	1	1	-0.9883902
cpk3_2_REM1.2_GFP	1	1	-0.1171851
cpk3_2_REM1.2_GFP	1	1	-0.3332748
cpk3_2_REM1.2_GFP	1	1	-0.346799
cpk3_2_REM1.2_GFP	1	1	-1.064309
cpk3_2_REM1.2_GFP	1	1	-1.127627
cpk3_2_REM1.2_GFP	1	1	-0.5496996
cpk3_2_REM1.2_GFP	1	1	-0.4805834
cpk3_2_REM1.2_GFP	1	1	-0.8356496
cpk3_2_REM1.2_GFP	1	1	-0.4384962
cpk3_2_REM1.2_GFP	1	1	-0.437109
cpk3_2_REM1.2_GFP	1	1	-1.083704
cpk3_2_REM1.2_GFP	1	1	-0.3364463
cpk3_2_REM1.2_GFP	1	1	-0.8685363
cpk3_2_REM1.2_GFP	1	1	-0.886881
cpk3_2_REM1.2_GFP	1	1	-1.347614
cpk3_2_REM1.2_GFP	1	1	-1.269883
cpk3_2_REM1.2_GFP	1	1	-1.924757
cpk3_2_REM1.2_GFP	1	1	-1.76802
cpk3_2_REM1.2_GFP	1	1	-1.245386
cpk3_2_REM1.2_GFP	1	1	-1.392263
cpk3_2_REM1.2_GFP	1	1	-1.143376
cpk3_2_REM1.2_GFP	1	1	-1.27696
cpk3_2_REM1.2_GFP	1	1	-1.308816
cpk3_2_REM1.2_GFP	1	1	-0.9425925
cpk3_2_REM1.2_GFP	1	1	-0.9231039
cpk3_2_REM1.2_GFP	1	1	-0.861931
cpk3_2_REM1.2_GFP	1	1	-1.086278
cpk3_2_REM1.2_GFP	1	1	-1.044445
cpk3_2_REM1.2_GFP	1	1	-0.9314204
cpk3_2_REM1.2_GFP	1	1	-1.862842
cpk3_2_REM1.2_GFP	1	1	-5
cpk3_2_REM1.2_GFP	1	1	-2.146622
cpk3_2_REM1.2_GFP	1	1	-1.227508
cpk3_2_REM1.2_GFP	1	1	-1.2962
cpk3_2_REM1.2_GFP	1	1	-0.6155405
cpk3_2_REM1.2_GFP	1	1	-1.071328
cpk3_2_REM1.2_GFP	1	1	-5
cpk3_2_REM1.2_GFP	1	1	-1.255642
cpk3_2_REM1.2_GFP	1	1	0.04488793
cpk3_2_REM1.2_GFP	1	1	-0.9051027
cpk3_2_REM1.2_GFP	1	1	-0.9251934
cpk3_2_REM1.2_GFP	1	1	-5
cpk3_2_REM1.2_GFP	1	1	-0.6836082
cpk3_2_REM1.2_GFP	1	1	-0.7475188
cpk3_2_REM1.2_GFP	1	1	-0.6697128
cpk3_2_REM1.2_GFP	1	1	0.1681883
cpk3_2_REM1.2_GFP	1	1	0.1290491
cpk3_2_REM1.2_GFP	1	1	-1.905142
cpk3_2_REM1.2_GFP	1	1	-2.328209
cpk3_2_REM1.2_GFP	1	1	-5
cpk3_2_REM1.2_GFP	1	1	-0.3887359
cpk3_2_REM1.2_GFP	1	1	-1.476417
cpk3_2_REM1.2_GFP	1	1	-1.428681
cpk3_2_REM1.2_GFP	1	1	-5
cpk3_2_REM1.2_GFP	1	1	-1.649649
cpk3_2_REM1.2_GFP	1	1	-1.475702
cpk3_2_REM1.2_GFP	1	1	-0.5131429
cpk3_2_REM1.2_GFP	1	1	-0.810577
cpk3_2_REM1.2_GFP	1	1	-1.957597
cpk3_2_REM1.2_GFP	1	1	-1.632709
cpk3_2_REM1.2_GFP	1	1	-5
cpk3_2_REM1.2_GFP	1	1	-1.753055
cpk3_2_REM1.2_GFP	1	1	-1.272145
cpk3_2_REM1.2_GFP	1	1	-1.682181
cpk3_2_REM1.2_GFP	1	1	-5
cpk3_2_REM1.2_GFP	1	1	-0.7568199
cpk3_2_REM1.2_GFP	1	1	-2.190408
cpk3_2_REM1.2_GFP	1	1	-0.9467399
cpk3_2_REM1.2_GFP	1	1	-0.8053046
cpk3_2_REM1.2_GFP	1	1	-0.946156
cpk3_2_REM1.2_GFP	1	1	-0.7720601
cpk3_2_REM1.2_GFP	1	1	-0.9511517
cpk3_2_REM1.2_GFP	1	1	-1.204706
cpk3_2_REM1.2_GFP	1	1	-1.288361
cpk3_2_REM1.2_GFP	1	1	-0.5660968
cpk3_2_REM1.2_GFP	1	1	-0.6000933
cpk3_2_REM1.2_GFP	1	1	-0.9482073
cpk3_2_REM1.2_GFP	1	1	-0.1368418
cpk3_2_REM1.2_GFP	1	1	-0.1642449
cpk3_2_REM1.2_GFP	1	1	-2.492447
cpk3_2_REM1.2_GFP	1	1	-5
cpk3_2_REM1.2_GFP	1	1	-5
cpk3_2_REM1.2_GFP	1	1	-1.464105
cpk3_2_REM1.2_GFP	1	1	-1.270394
cpk3_2_REM1.2_GFP	1	1	-1.313769
cpk3_2_REM1.2_GFP	1	1	-1.384662
cpk3_2_REM1.2_GFP	1	1	-1.461854
cpk3_2_REM1.2_GFP	1	1	-2.062081
cpk3_2_REM1.2_GFP	1	1	-1.23703
cpk3_2_REM1.2_GFP	1	1	-0.2804784
cpk3_2_REM1.2_GFP	1	1	-0.3736868
cpk3_2_REM1.2_GFP	1	1	-1.760166
cpk3_2_REM1.2_GFP	1	1	-0.7353409
cpk3_2_REM1.2_GFP	1	1	-5
cpk3_2_REM1.2_GFP	1	1	-1.183502
cpk3_2_REM1.2_GFP	1	1	-0.7154666
cpk3_2_REM1.2_GFP	1	1	-5
cpk3_2_REM1.2_GFP	1	1	-0.3696516
cpk3_2_REM1.2_GFP	1	1	-0.928273
cpk3_2_REM1.2_GFP	1	1	-5
cpk3_2_REM1.2_GFP	1	1	-0.9888785
cpk3_2_REM1.2_GFP	1	1	-0.9454497
cpk3_2_REM1.2_GFP	1	1	-5
cpk3_2_REM1.2_GFP	1	1	-0.8837147
cpk3_2_REM1.2_GFP	1	1	-1.539252
cpk3_2_REM1.2_GFP	1	1	-0.9891287
cpk3_2_REM1.2_GFP	1	1	-1.596658
cpk3_2_REM1.2_GFP	1	1	-0.7050105
cpk3_2_REM1.2_GFP	1	1	-0.718823
cpk3_2_REM1.2_GFP	1	1	-0.6979428
cpk3_2_REM1.2_GFP	1	1	-0.8281543
cpk3_2_REM1.2_GFP	1	1	-0.9140355
cpk3_2_REM1.2_GFP	1	1	-0.9460001
cpk3_2_REM1.2_GFP	1	1	-5
cpk3_2_REM1.2_GFP	1	1	-5
cpk3_2_REM1.2_GFP	1	1	-5
cpk3_2_REM1.2_GFP	1	1	-1.19345
cpk3_2_REM1.2_GFP	1	1	-0.9235631
cpk3_2_REM1.2_GFP	1	1	-1.343765
cpk3_2_REM1.2_GFP	1	1	-0.755031
cpk3_2_REM1.2_GFP	1	1	-1.291104
cpk3_2_REM1.2_GFP	1	1	-1.133581
cpk3_2_REM1.2_GFP	1	1	-0.5590706
cpk3_2_REM1.2_GFP	1	1	-0.407832
cpk3_2_REM1.2_GFP	1	1	-0.4429564
cpk3_2_REM1.2_GFP	1	1	0.04807346
cpk3_2_REM1.2_GFP	1	1	-5
cpk3_2_REM1.2_GFP	1	1	-0.4821007
cpk3_2_REM1.2_GFP	1	1	-0.4903304
cpk3_2_REM1.2_GFP	1	1	-5
cpk3_2_REM1.2_GFP	1	1	-5
cpk3_2_REM1.2_GFP	1	1	-0.7916263
cpk3_2_REM1.2_GFP	1	1	-2.448602
cpk3_2_REM1.2_GFP	1	1	-2.164539
cpk3_2_REM1.2_GFP	1	1	-2.324478
cpk3_2_REM1.2_GFP	1	1	-5
cpk3_2_REM1.2_GFP	1	1	-2.040805
cpk3_2_REM1.2_GFP	1	1	-1.016869
cpk3_2_REM1.2_GFP	1	1	-1.067702
cpk3_2_REM1.2_GFP	1	1	-1.270975
cpk3_2_REM1.2_GFP	1	1	-1.16986
cpk3_2_REM1.2_GFP	1	1	-0.999277
cpk3_2_REM1.2_GFP	1	1	-2.190372
cpk3_2_REM1.2_GFP	1	1	-5
cpk3_2_REM1.2_GFP	1	1	-1.286446
cpk3_2_REM1.2_GFP	1	1	-1.555463
cpk3_2_REM1.2_GFP	1	1	-1.573672
cpk3_2_REM1.2_GFP	1	1	-2.315192
cpk3_2_REM1.2_GFP	1	1	-0.478428
cpk3_2_REM1.2_GFP	1	1	-0.4910124
cpk3_2_REM1.2_GFP	1	1	-5
cpk3_2_REM1.2_GFP	1	1	-5
cpk3_2_REM1.2_GFP	1	1	-5
cpk3_2_REM1.2_GFP	1	1	-1.395188
cpk3_2_REM1.2_GFP	1	1	-1.923016
cpk3_2_REM1.2_GFP	1	1	-5
cpk3_2_REM1.2_GFP	1	1	-1.378028
cpk3_2_REM1.2_GFP	1	1	-1.487139
cpk3_2_REM1.2_GFP	1	1	-1.301261
cpk3_2_REM1.2_GFP	1	1	-5
cpk3_2_REM1.2_GFP	1	1	-0.486587
cpk3_2_REM1.2_GFP	1	1	-2.323231
cpk3_2_REM1.2_GFP	1	1	-1.362884
cpk3_2_REM1.2_GFP	1	1	-0.9365873
cpk3_2_REM1.2_GFP	1	1	-0.7431671
cpk3_2_REM1.2_GFP	1	1	-0.686627
cpk3_2_REM1.2_GFP	1	1	-0.7051153
cpk3_2_REM1.2_GFP	1	1	-1.202887
cpk3_2_REM1.2_GFP	1	1	-0.9586124
cpk3_2_REM1.2_GFP	1	1	-1.117089
cpk3_2_REM1.2_GFP	1	1	-1.315224
cpk3_2_REM1.2_GFP	1	1	-1.598585
cpk3_2_REM1.2_GFP	1	1	-1.124178
cpk3_2_REM1.2_GFP	1	1	-0.8447947
cpk3_2_REM1.2_GFP	1	1	-1.653444
cpk3_2_REM1.2_GFP	1	1	-1.748348
cpk3_2_REM1.2_GFP	1	1	-1.915602
cpk3_2_REM1.2_GFP	1	1	-1.326809
cpk3_2_REM1.2_GFP	1	1	-1.347846
cpk3_2_REM1.2_GFP	1	1	-5
cpk3_2_REM1.2_GFP	1	1	-0.722613
cpk3_2_REM1.2_GFP	1	1	-0.6791833
cpk3_2_REM1.2_GFP	1	1	-1.275203
cpk3_2_REM1.2_GFP	1	1	-5
cpk3_2_REM1.2_GFP	1	1	-1.212179
cpk3_2_REM1.2_GFP	1	1	-1.081728
cpk3_2_REM1.2_GFP	1	1	-1.386892
cpk3_2_REM1.2_GFP	1	1	-2.175298
cpk3_2_REM1.2_GFP	1	1	-1.645627
cpk3_2_REM1.2_GFP	1	1	-0.8700045
cpk3_2_REM1.2_GFP	1	1	-0.7110851
cpk3_2_REM1.2_GFP	1	1	-5
cpk3_2_REM1.2_GFP	1	1	-5
cpk3_2_REM1.2_GFP	1	1	-2.288958
cpk3_2_REM1.2_GFP	1	1	-5
cpk3_2_REM1.2_GFP	1	1	-1.753822
cpk3_2_REM1.2_GFP	1	1	-5
cpk3_2_REM1.2_GFP	1	1	-5
cpk3_2_REM1.2_GFP	1	1	-5
cpk3_2_REM1.2_GFP	1	1	-5
cpk3_2_REM1.2_GFP	1	1	-5
cpk3_2_REM1.2_GFP	1	1	-0.3175935
cpk3_2_REM1.2_GFP	1	1	-1.244162
cpk3_2_REM1.2_GFP	1	1	-1.925464
cpk3_2_REM1.2_GFP	1	1	-1.21637
cpk3_2_REM1.2_GFP	1	1	-0.7077991
cpk3_2_REM1.2_GFP	1	1	-0.7980783
cpk3_2_REM1.2_GFP	1	1	-1.313103
cpk3_2_REM1.2_GFP	1	1	-1.99419
cpk3_2_REM1.2_GFP	1	1	-1.572394
cpk3_2_REM1.2_GFP	1	1	-5
cpk3_2_REM1.2_GFP	1	1	-5
cpk3_2_REM1.2_GFP	1	1	-1.706887
cpk3_2_REM1.2_GFP	1	1	-1.293072
cpk3_2_REM1.2_GFP	1	1	-1.339855
cpk3_2_REM1.2_GFP	1	1	-1.060007
cpk3_2_REM1.2_GFP	1	1	-0.6078546
cpk3_2_REM1.2_GFP	1	1	-0.7589069
cpk3_2_REM1.2_GFP	1	1	-2.207057
cpk3_2_REM1.2_GFP	1	1	-1.13585
cpk3_2_REM1.2_GFP	1	1	-0.8520445
cpk3_2_REM1.2_GFP	1	1	-1.959279
cpk3_2_REM1.2_GFP	1	1	-1.471423
cpk3_2_REM1.2_GFP	1	1	-5
cpk3_2_REM1.2_GFP	1	1	0.05516823
cpk3_2_REM1.2_GFP	1	1	-1.241374
cpk3_2_REM1.2_GFP	1	1	-5
cpk3_2_REM1.2_GFP	1	1	-0.2090882
cpk3_2_REM1.2_GFP	1	1	-1.454559
cpk3_2_REM1.2_GFP	1	1	-0.9945005
cpk3_2_REM1.2_GFP	1	1	-2.114454
cpk3_2_REM1.2_GFP	1	1	-5
cpk3_2_REM1.2_GFP	1	1	-0.5787178
cpk3_2_REM1.2_GFP	1	1	-0.5765438
cpk3_2_REM1.2_GFP	1	1	-0.5782118
cpk3_2_REM1.2_GFP	1	1	-2.613849
cpk3_2_REM1.2_GFP	1	1	-0.9645218
cpk3_2_REM1.2_GFP	1	1	-0.9511484
cpk3_2_REM1.2_GFP	1	1	-0.8816073
cpk3_2_REM1.2_GFP	1	1	-1.568768
cpk3_2_REM1.2_GFP	1	1	-2.399126
cpk3_2_REM1.2_GFP	1	1	-0.6059689
cpk3_2_REM1.2_GFP	1	1	-1.232523
cpk3_2_REM1.2_GFP	1	1	-0.8297499
cpk3_2_REM1.2_GFP	1	1	-1.465549
cpk3_2_REM1.2_GFP	1	1	-1.911939
cpk3_2_REM1.2_GFP	1	1	-1.004305
cpk3_2_REM1.2_GFP	1	1	-1.41161
cpk3_2_REM1.2_GFP	1	1	-5
cpk3_2_REM1.2_GFP	1	1	-2.158614
cpk3_2_REM1.2_GFP	1	1	-1.205571
cpk3_2_REM1.2_GFP	1	1	-1.217526
cpk3_2_REM1.2_GFP	1	1	-0.963295
cpk3_2_REM1.2_GFP	1	1	-0.800093
cpk3_2_REM1.2_GFP	1	1	-0.8536653
cpk3_2_REM1.2_GFP	1	1	-1.248709
cpk3_2_REM1.2_GFP	1	1	-5
cpk3_2_REM1.2_GFP	1	1	-5
cpk3_2_REM1.2_GFP	1	1	-5
cpk3_2_REM1.2_GFP	1	1	-5
cpk3_2_REM1.2_GFP	1	1	-0.5946809
cpk3_2_REM1.2_GFP	1	1	-5
cpk3_2_REM1.2_GFP	1	1	-5
cpk3_2_REM1.2_GFP	1	1	-0.8262957
cpk3_2_REM1.2_GFP	1	1	-1.580439
cpk3_2_REM1.2_GFP	1	1	-0.7482922
cpk3_2_REM1.2_GFP	1	1	0.09046001
cpk3_2_REM1.2_GFP	1	1	-5
cpk3_2_REM1.2_GFP	1	1	-1.056973
cpk3_2_REM1.2_GFP	1	1	-2.419976
cpk3_2_REM1.2_GFP	1	1	-1.054995
cpk3_2_REM1.2_GFP	1	1	-1.072673
cpk3_2_REM1.2_GFP	1	1	-0.9740518
cpk3_2_REM1.2_GFP	1	1	-0.766684
cpk3_2_REM1.2_GFP	1	1	-0.8441909
cpk3_2_REM1.2_GFP	1	1	-0.6997974
cpk3_2_REM1.2_GFP	1	1	-0.6926695
cpk3_2_REM1.2_GFP	1	1	-0.689764
cpk3_2_REM1.2_GFP	1	1	-0.7624574
cpk3_2_REM1.2_GFP	1	1	-1.532193
cpk3_2_REM1.2_GFP	1	1	-1.555826
cpk3_2_REM1.2_GFP	1	1	-1.87742
cpk3_2_REM1.2_GFP	1	1	-5
cpk3_2_REM1.2_GFP	1	1	-2.225211
cpk3_2_REM1.2_GFP	1	1	-5
cpk3_2_REM1.2_GFP	1	1	-0.9193656
cpk3_2_REM1.2_GFP	1	1	-0.4495023
cpk3_2_REM1.2_GFP	1	1	-0.70087
cpk3_2_REM1.2_GFP	1	1	-0.4120403
cpk3_2_REM1.2_GFP	1	1	-0.5793724
cpk3_2_REM1.2_GFP	1	1	-5
cpk3_2_REM1.2_GFP	1	1	-0.760367
cpk3_2_REM1.2_GFP	1	1	-0.9367569
cpk3_2_REM1.2_GFP	1	1	-1.177294
cpk3_2_REM1.2_GFP	1	1	-0.7502373
cpk3_2_REM1.2_GFP	1	1	-0.2668732
cpk3_2_REM1.2_GFP	1	1	-0.2350377
cpk3_2_REM1.2_GFP	1	1	-0.6815316
cpk3_2_REM1.2_GFP	1	1	-1.261846
cpk3_2_REM1.2_GFP	1	1	-1.241919
cpk3_2_REM1.2_GFP	1	1	-1.599158
cpk3_2_REM1.2_GFP	1	1	-1.433265
cpk3_2_REM1.2_GFP	1	1	-1.297267
cpk3_2_REM1.2_GFP	1	1	-1.228356
cpk3_2_REM1.2_GFP	1	1	-1.519515
cpk3_2_REM1.2_GFP	1	1	-5
cpk3_2_REM1.2_GFP	1	1	-1.397264
cpk3_2_REM1.2_GFP	1	1	-1.566921
cpk3_2_REM1.2_GFP	1	1	-5
cpk3_2_REM1.2_GFP	1	1	-5
cpk3_2_REM1.2_GFP	1	1	-5
cpk3_2_REM1.2_GFP	1	1	-2.651056
cpk3_2_REM1.2_GFP	1	1	-0.9207471
cpk3_2_REM1.2_GFP	1	1	-5
cpk3_2_REM1.2_GFP	1	1	-1.465852
cpk3_2_REM1.2_GFP	1	1	-1.313524
cpk3_2_REM1.2_GFP	1	1	-0.4491828
cpk3_2_REM1.2_GFP	1	1	-0.8310666
cpk3_2_REM1.2_GFP	1	1	-0.4180226
cpk3_2_REM1.2_GFP	1	1	-0.4116179
cpk3_2_REM1.2_GFP	1	1	-5
cpk3_2_REM1.2_GFP	1	1	-2.064026
cpk3_2_REM1.2_GFP	1	1	-5
cpk3_2_REM1.2_GFP	1	1	-1.164721
cpk3_2_REM1.2_GFP	1	1	-1.228624
cpk3_2_REM1.2_GFP	1	1	-1.225267
cpk3_2_REM1.2_GFP	1	1	-1.469674
cpk3_2_REM1.2_GFP	1	1	-1.262226
cpk3_2_REM1.2_GFP	1	1	-0.9230449
cpk3_2_REM1.2_GFP	1	1	-0.9567349
cpk3_2_REM1.2_GFP	1	1	-1.443139
cpk3_2_REM1.2_GFP	1	1	-1.118469
cpk3_2_REM1.2_GFP	1	1	-0.9901286
cpk3_2_REM1.2_GFP	1	1	-5
cpk3_2_REM1.2_GFP	1	1	-5
cpk3_2_REM1.2_GFP	1	1	-2.316368
cpk3_2_REM1.2_GFP	1	1	-1.574209
cpk3_2_REM1.2_GFP	1	1	-1.277922
cpk3_2_REM1.2_GFP	1	1	-0.6469445
cpk3_2_REM1.2_GFP	1	1	-1.62255
cpk3_2_REM1.2_GFP	1	1	-5
cpk3_2_REM1.2_GFP	1	1	-5
cpk3_2_REM1.2_GFP	1	1	-0.6019557
cpk3_2_REM1.2_GFP	1	1	-0.5648787
cpk3_2_REM1.2_GFP	1	1	-0.6576193
cpk3_2_REM1.2_GFP	1	1	-0.6204567
cpk3_2_REM1.2_GFP	1	1	-1.381872
cpk3_2_REM1.2_GFP	1	1	-0.1935489
cpk3_2_REM1.2_GFP	1	1	-1.378344
cpk3_2_REM1.2_GFP	1	1	-1.580023
cpk3_2_REM1.2_GFP	1	1	-1.882654
cpk3_2_REM1.2_GFP	1	1	-0.8952463
cpk3_2_REM1.2_GFP	1	1	-0.4400338
cpk3_2_REM1.2_GFP	1	1	-0.6297983
cpk3_2_REM1.2_GFP	1	1	-1.247061
cpk3_2_REM1.2_GFP	1	1	-0.4318526
cpk3_2_REM1.2_GFP	1	1	-0.2944113
cpk3_2_REM1.2_GFP	1	1	-5
cpk3_2_REM1.2_GFP	1	1	-1.041343
cpk3_2_REM1.2_GFP	1	1	-1.134152
cpk3_2_REM1.2_GFP	1	1	-0.9782933
cpk3_2_REM1.2_GFP	1	1	-0.7872211
cpk3_2_REM1.2_GFP	1	1	-0.8721464
cpk3_2_REM1.2_GFP	1	1	-5
cpk3_2_REM1.2_GFP	1	1	-1.283035
cpk3_2_REM1.2_GFP	1	1	-1.584914
cpk3_2_REM1.2_GFP	1	1	-1.454495
cpk3_2_REM1.2_GFP	1	1	-1.166847
cpk3_2_REM1.2_GFP	1	1	-1.716317
cpk3_2_REM1.2_GFP	1	1	-0.7493299
cpk3_2_REM1.2_GFP	1	1	-0.9859143
cpk3_2_REM1.2_GFP	1	1	-1.422561
cpk3_2_REM1.2_GFP	1	1	-1.04788
cpk3_2_REM1.2_GFP	1	1	-5
cpk3_2_REM1.2_GFP	1	1	-1.036859
cpk3_2_REM1.2_GFP	1	1	-1.083157
cpk3_2_REM1.2_GFP	1	1	-1.661632
cpk3_2_REM1.2_GFP	1	1	-1.518855
cpk3_2_REM1.2_GFP	1	1	-0.6833819
cpk3_2_REM1.2_GFP	1	1	-1.309582
cpk3_2_REM1.2_GFP	1	1	-0.8630659
cpk3_2_REM1.2_GFP	1	1	-5
cpk3_2_REM1.2_GFP	1	1	-1.787579
cpk3_2_REM1.2_GFP	1	1	-1.171485
cpk3_2_REM1.2_GFP	1	1	-1.500417
cpk3_2_REM1.2_GFP	1	1	-5
cpk3_2_REM1.2_GFP	1	1	-5
cpk3_2_REM1.2_GFP	1	1	-1.852499
cpk3_2_REM1.2_GFP	1	1	-2.267905
cpk3_2_REM1.2_GFP	1	1	-1.184048
cpk3_2_REM1.2_GFP	1	1	-1.704699
cpk3_2_REM1.2_GFP	1	1	-1.259244
cpk3_2_REM1.2_GFP	1	1	-0.9945717
cpk3_2_REM1.2_GFP	1	1	-2.017655
cpk3_2_REM1.2_GFP	1	1	-5
cpk3_2_REM1.2_GFP	1	1	-1.433515
cpk3_2_REM1.2_GFP	1	1	-5
cpk3_2_REM1.2_GFP	1	1	-3.316259
cpk3_2_REM1.2_GFP	1	1	-1.390857
cpk3_2_REM1.2_GFP	1	1	-1.40093
cpk3_2_REM1.2_GFP	1	1	-1.522742
cpk3_2_REM1.2_GFP	1	1	-1.328428
cpk3_2_REM1.2_GFP	1	1	-1.484828
cpk3_2_REM1.2_GFP	1	1	-1.356462
cpk3_2_REM1.2_GFP	1	1	-5
cpk3_2_REM1.2_GFP	1	1	-1.514549
cpk3_2_REM1.2_GFP	1	1	-2.649358
cpk3_2_REM1.2_GFP	1	1	-1.190261
cpk3_2_REM1.2_GFP	1	1	-1.034084
cpk3_2_REM1.2_GFP	1	1	-1.499323
cpk3_2_REM1.2_GFP	1	1	-0.7383098
cpk3_2_REM1.2_GFP	1	1	-0.7726499
cpk3_2_REM1.2_GFP	1	1	-0.9345345
cpk3_2_REM1.2_GFP	1	1	-0.9551953
cpk3_2_REM1.2_GFP	1	1	-0.7235199
cpk3_2_REM1.2_GFP	1	1	-0.7417454
cpk3_2_REM1.2_GFP	1	1	-1.358535
cpk3_2_REM1.2_GFP	1	1	-0.5426275
cpk3_2_REM1.2_GFP	1	1	-0.8407218
cpk3_2_REM1.2_GFP	1	1	-0.2653449
cpk3_2_REM1.2_GFP	1	1	-1.792305
cpk3_2_REM1.2_GFP	1	1	-1.976947
cpk3_2_REM1.2_GFP	1	1	-1.230838
cpk3_2_REM1.2_GFP	1	1	-0.8053669
cpk3_2_REM1.2_GFP	1	1	-0.9327356
cpk3_2_REM1.2_GFP	1	1	-0.8117569
cpk3_2_REM1.2_GFP	1	1	-0.8996424
cpk3_2_REM1.2_GFP	1	1	-0.7331474
cpk3_2_REM1.2_GFP	1	1	-1.524796
cpk3_2_REM1.2_GFP	1	1	-1.035283
cpk3_2_REM1.2_GFP	1	1	-0.8403192
[truncated: 65,302 more rows]
