# Supplementary material for: Interdependence of plasma membrane nanoscale dynamics of a kinase and its cognate substrate underlies Arabidopsis response to viral infection
Source: eLife. 2025 May 2;12:RP90309. doi: 10.7554/eLife.90309 (PMC12048157; doi:10.7554/eLife.90309)
Supplement: Figure 5—source data 3. [file elife-90309-fig5-data3.csv]

Condition	Non-linear fit of the values presented in "source data Figure 4F"
cpk3_REM1.2_GFP	-1.087
cpk3_REM1.2_GFP	-1.258
cpk3_REM1.2_GFP	-1.178
cpk3_REM1.2_GFP	-0.962
cpk3_REM1.2_GFP	-1.018
cpk3_REM1.2_GFP	-1.364
cpk3_REM1.2_GFP	-1.209
cpk3_REM1.2_GFP	-1.303
cpk3_REM1.2_GFP	-1.44
cpk3_REM1.2_GFP	-1.349
cpk3_REM1.2_GFP	-1.409
cpk3_REM1.2_GFP	-1.217
cpk3_REM1.2_PlAMV	-1.106
cpk3_REM1.2_PlAMV	-1.109
cpk3_REM1.2_PlAMV	-1.113
cpk3_REM1.2_PlAMV	-1.49
cpk3_REM1.2_PlAMV	-1.368
cpk3_REM1.2_PlAMV	-1.345
cpk3_REM1.2_PlAMV	-1.219
cpk3_REM1.2_PlAMV	-1.203
cpk3_REM1.2_PlAMV	-1.238
