# Supplementary material for: Interdependence of plasma membrane nanoscale dynamics of a kinase and its cognate substrate underlies Arabidopsis response to viral infection
Source: eLife. 2025 May 2;12:RP90309. doi: 10.7554/eLife.90309 (PMC12048157; doi:10.7554/eLife.90309)
Supplement: Figure 5—source data 4. [file elife-90309-fig5-data4.csv]

Condition	Cell	experiment	interval	MSD
cpk3_2_REM1.2_GFP	1	1	x0	0.025337859
cpk3_2_REM1.2_GFP	1	1	x0	0.01125701
cpk3_2_REM1.2_GFP	1	1	x0	0.000342798
cpk3_2_REM1.2_GFP	1	1	x0	0.021079243
cpk3_2_REM1.2_GFP	1	1	x0	0.051421226
cpk3_2_REM1.2_GFP	1	1	x0	0.006411209
cpk3_2_REM1.2_GFP	1	1	x0	0.019717859
cpk3_2_REM1.2_GFP	1	1	x0	0.011047166
cpk3_2_REM1.2_GFP	1	1	x0	0.003416886
cpk3_2_REM1.2_GFP	1	1	x0	0.010337027
cpk3_2_REM1.2_GFP	1	1	x0	0.004374628
cpk3_2_REM1.2_GFP	1	1	x0	0.017141831
cpk3_2_REM1.2_GFP	1	1	x0	0.009933207
cpk3_2_REM1.2_GFP	1	1	x0	0.007212701
cpk3_2_REM1.2_GFP	1	1	x0	0.054581962
cpk3_2_REM1.2_GFP	1	1	x0	0.010816712
cpk3_2_REM1.2_GFP	1	1	x0	0.034107284
cpk3_2_REM1.2_GFP	1	1	x0	0.033774079
cpk3_2_REM1.2_GFP	1	1	x0	0.024516369
cpk3_2_REM1.2_GFP	1	1	x0	0.023435996
cpk3_2_REM1.2_GFP	1	1	x0	0.055765692
cpk3_2_REM1.2_GFP	1	1	x0	0.128193841
cpk3_2_REM1.2_GFP	1	1	x0	0.012559517
cpk3_2_REM1.2_GFP	1	1	x0	0.005353856
cpk3_2_REM1.2_GFP	1	1	x0	0.020860926
cpk3_2_REM1.2_GFP	1	1	x0	0.019296622
cpk3_2_REM1.2_GFP	1	1	x0	0.006058273
cpk3_2_REM1.2_GFP	1	1	x0	0.003104701
cpk3_2_REM1.2_GFP	1	1	x0	0.082523723
cpk3_2_REM1.2_GFP	1	1	x0	0.017332309
cpk3_2_REM1.2_GFP	1	1	x0	0.004782232
cpk3_2_REM1.2_GFP	1	1	x0	0.01772161
cpk3_2_REM1.2_GFP	1	1	x0	0.011669619
cpk3_2_REM1.2_GFP	1	1	x0	0.021208238
cpk3_2_REM1.2_GFP	1	1	x0	0.011471097
cpk3_2_REM1.2_GFP	1	1	x0	0.034352301
cpk3_2_REM1.2_GFP	1	1	x0	0.022300941
cpk3_2_REM1.2_GFP	1	1	x0	0.040992231
cpk3_2_REM1.2_GFP	1	1	x0	0.01692422
cpk3_2_REM1.2_GFP	1	1	x0	0.004921676
cpk3_2_REM1.2_GFP	1	1	x0	0.003414728
cpk3_2_REM1.2_GFP	1	1	x0	0.023984331
cpk3_2_REM1.2_GFP	1	1	x0	0.018181596
cpk3_2_REM1.2_GFP	1	1	x0	0.017678807
cpk3_2_REM1.2_GFP	1	1	x0	0.007332519
cpk3_2_REM1.2_GFP	1	1	x0	0.004735194
cpk3_2_REM1.2_GFP	1	1	x0	0.010173787
cpk3_2_REM1.2_GFP	1	1	x0	0.013442829
cpk3_2_REM1.2_GFP	1	1	x0	0.027439054
cpk3_2_REM1.2_GFP	1	1	x0	0.106432775
cpk3_2_REM1.2_GFP	1	1	x0	0.052669929
cpk3_2_REM1.2_GFP	1	1	x0	0.007855492
cpk3_2_REM1.2_GFP	1	1	x0	0.040696644
cpk3_2_REM1.2_GFP	1	1	x0	0.048029681
cpk3_2_REM1.2_GFP	1	1	x0	0.008201854
cpk3_2_REM1.2_GFP	1	1	x0	0.004972709
cpk3_2_REM1.2_GFP	1	1	x0	0.006656545
cpk3_2_REM1.2_GFP	1	1	x0	0.077513493
cpk3_2_REM1.2_GFP	1	1	x0	0.160384479
cpk3_2_REM1.2_GFP	1	1	x0	0.003370246
cpk3_2_REM1.2_GFP	1	1	x0	0.011376118
cpk3_2_REM1.2_GFP	1	1	x0	0.008697327
cpk3_2_REM1.2_GFP	1	1	x0	0.00704172
cpk3_2_REM1.2_GFP	1	1	x0	0.038020417
cpk3_2_REM1.2_GFP	1	1	x0	0.004734883
cpk3_2_REM1.2_GFP	1	1	x0	0.022500603
cpk3_2_REM1.2_GFP	1	1	x0	0.015609803
cpk3_2_REM1.2_GFP	1	1	x0	0.047418649
cpk3_2_REM1.2_GFP	1	1	x0	0.012984002
cpk3_2_REM1.2_GFP	1	1	x0	0.001336998
cpk3_2_REM1.2_GFP	1	1	x0	0.008286323
cpk3_2_REM1.2_GFP	1	1	x0	0.042119163
cpk3_2_REM1.2_GFP	1	1	x0	0.006406093
cpk3_2_REM1.2_GFP	1	1	x0	0.013712107
cpk3_2_REM1.2_GFP	1	1	x0	0.028990576
cpk3_2_REM1.2_GFP	1	1	x0	0.011315228
cpk3_2_REM1.2_GFP	1	1	x0	0.011725957
cpk3_2_REM1.2_GFP	1	1	x0	0.008596672
cpk3_2_REM1.2_GFP	1	1	x0	0.081051661
cpk3_2_REM1.2_GFP	1	1	x0	0.002341715
cpk3_2_REM1.2_GFP	1	1	x0	0.032727172
cpk3_2_REM1.2_GFP	1	1	x0	0.066834963
cpk3_2_REM1.2_GFP	1	1	x0	0.016669885
cpk3_2_REM1.2_GFP	1	1	x0	0.016281187
cpk3_2_REM1.2_GFP	1	1	x0	0.008034853
cpk3_2_REM1.2_GFP	1	1	x0	0.053953082
cpk3_2_REM1.2_GFP	1	1	x0	0.057633298
cpk3_2_REM1.2_GFP	1	1	x0	0.059536613
cpk3_2_REM1.2_GFP	1	1	x0	0.008109746
cpk3_2_REM1.2_GFP	1	1	x0	0.021085678
cpk3_2_REM1.2_GFP	1	1	x0	0.004239756
cpk3_2_REM1.2_GFP	1	1	x0	0.024146511
cpk3_2_REM1.2_GFP	1	1	x0	0.019138312
cpk3_2_REM1.2_GFP	1	1	x0	0.030691833
cpk3_2_REM1.2_GFP	1	1	x0	0.011778241
cpk3_2_REM1.2_GFP	1	1	x0	0.005527736
cpk3_2_REM1.2_GFP	1	1	x0	0.036764413
cpk3_2_REM1.2_GFP	1	1	x0	0.022571411
cpk3_2_REM1.2_GFP	1	1	x0	0.00182224
cpk3_2_REM1.2_GFP	1	1	x0	0.007172621
cpk3_2_REM1.2_GFP	1	1	x0	0.01198344
cpk3_2_REM1.2_GFP	1	1	x0	0.060731569
cpk3_2_REM1.2_GFP	1	1	x0	0.006909986
cpk3_2_REM1.2_GFP	1	1	x0	0.051499157
cpk3_2_REM1.2_GFP	1	1	x0	0.010364049
cpk3_2_REM1.2_GFP	1	1	x0	0.010714499
cpk3_2_REM1.2_GFP	1	1	x0	0.055442906
cpk3_2_REM1.2_GFP	1	1	x0	0.031277296
cpk3_2_REM1.2_GFP	1	1	x0	0.018439645
cpk3_2_REM1.2_GFP	1	1	x0	0.019900623
cpk3_2_REM1.2_GFP	1	1	x0	0.018330332
cpk3_2_REM1.2_GFP	1	1	x0	0.002843063
cpk3_2_REM1.2_GFP	1	1	x0	0.033698146
cpk3_2_REM1.2_GFP	1	1	x0	0.01216152
cpk3_2_REM1.2_GFP	1	1	x0	0.025367346
cpk3_2_REM1.2_GFP	1	1	x0	0.017054516
cpk3_2_REM1.2_GFP	1	1	x0	0.028775498
cpk3_2_REM1.2_GFP	1	1	x0	0.013095414
cpk3_2_REM1.2_GFP	1	1	x0	0.024262701
cpk3_2_REM1.2_GFP	1	1	x0	0.030891622
cpk3_2_REM1.2_GFP	1	1	x0	0.022874449
cpk3_2_REM1.2_GFP	1	1	x0	0.014177623
cpk3_2_REM1.2_GFP	1	1	x0	0.031103448
cpk3_2_REM1.2_GFP	1	1	x0	0.010062063
cpk3_2_REM1.2_GFP	1	1	x0	0.006063776
cpk3_2_REM1.2_GFP	1	1	x0	0.026401845
cpk3_2_REM1.2_GFP	1	1	x0	0.006696068
cpk3_2_REM1.2_GFP	1	1	x0	0.007257574
cpk3_2_REM1.2_GFP	1	1	x0	0.016431453
cpk3_2_REM1.2_GFP	1	1	x0	0.015218091
cpk3_2_REM1.2_GFP	1	1	x0	0.011938228
cpk3_2_REM1.2_GFP	1	1	x0	0.00874787
cpk3_2_REM1.2_GFP	1	1	x0	0.007578739
cpk3_2_REM1.2_GFP	1	1	x0	0.003305657
cpk3_2_REM1.2_GFP	1	1	x0	0.036461248
cpk3_2_REM1.2_GFP	1	1	x0	0.018787011
cpk3_2_REM1.2_GFP	1	1	x0	0.014819898
cpk3_2_REM1.2_GFP	1	1	x0	0.01578425
cpk3_2_REM1.2_GFP	1	1	x0	0.038267714
cpk3_2_REM1.2_GFP	1	1	x0	0.050335224
cpk3_2_REM1.2_GFP	1	1	x0	0.003728738
cpk3_2_REM1.2_GFP	1	1	x0	0.007141818
cpk3_2_REM1.2_GFP	1	1	x0	0.01260368
cpk3_2_REM1.2_GFP	1	1	x0	0.008817629
cpk3_2_REM1.2_GFP	1	1	x0	0.079510969
cpk3_2_REM1.2_GFP	1	1	x0	0.01371831
cpk3_2_REM1.2_GFP	1	1	x0	0.021454947
cpk3_2_REM1.2_GFP	1	1	x0	0.028077529
cpk3_2_REM1.2_GFP	1	1	x0	0.009635731
cpk3_2_REM1.2_GFP	1	1	x0	0.018336216
cpk3_2_REM1.2_GFP	1	1	x0	0.013381962
cpk3_2_REM1.2_GFP	1	1	x0	0.005838566
cpk3_2_REM1.2_GFP	1	1	x0	0.00229084
cpk3_2_REM1.2_GFP	1	1	x0	0.010794013
cpk3_2_REM1.2_GFP	1	1	x0	0.029645582
cpk3_2_REM1.2_GFP	1	1	x0	0.007749636
cpk3_2_REM1.2_GFP	1	1	x0	0.013469571
cpk3_2_REM1.2_GFP	1	1	x0	0.022379869
cpk3_2_REM1.2_GFP	1	1	x0	0.058646416
cpk3_2_REM1.2_GFP	1	1	x0	0.03286673
cpk3_2_REM1.2_GFP	1	1	x0	0.01982273
cpk3_2_REM1.2_GFP	1	1	x0	0.02562572
cpk3_2_REM1.2_GFP	1	1	x0	0.024547399
cpk3_2_REM1.2_GFP	1	1	x0	0.033506012
cpk3_2_REM1.2_GFP	1	1	x0	0.035253567
cpk3_2_REM1.2_GFP	1	1	x0	0.046913838
cpk3_2_REM1.2_GFP	1	1	x0	0.018110487
cpk3_2_REM1.2_GFP	1	1	x0	0.002956702
cpk3_2_REM1.2_GFP	1	1	x0	0.028603968
cpk3_2_REM1.2_GFP	1	1	x0	0.004748309
cpk3_2_REM1.2_GFP	1	1	x0	0.048461702
cpk3_2_REM1.2_GFP	1	1	x0	0.0084587
cpk3_2_REM1.2_GFP	1	1	x0	0.023983624
cpk3_2_REM1.2_GFP	1	1	x0	0.014056102
cpk3_2_REM1.2_GFP	1	1	x0	0.017994742
cpk3_2_REM1.2_GFP	1	1	x0	0.016819433
cpk3_2_REM1.2_GFP	1	1	x0	0.096570725
cpk3_2_REM1.2_GFP	1	1	x0	0.288802606
cpk3_2_REM1.2_GFP	1	1	x0	0.009521563
cpk3_2_REM1.2_GFP	1	1	x0	0.00452606
cpk3_2_REM1.2_GFP	1	1	x0	0.020277612
cpk3_2_REM1.2_GFP	1	1	x0	0.088210606
cpk3_2_REM1.2_GFP	1	1	x0	0.010177055
cpk3_2_REM1.2_GFP	1	1	x0	0.003404164
cpk3_2_REM1.2_GFP	1	1	x0	0.022110966
cpk3_2_REM1.2_GFP	1	1	x0	0.031684841
cpk3_2_REM1.2_GFP	1	1	x0	0.024227209
cpk3_2_REM1.2_GFP	1	1	x0	0.014203035
cpk3_2_REM1.2_GFP	1	1	x0	0.018490988
cpk3_2_REM1.2_GFP	1	1	x0	0.018512498
cpk3_2_REM1.2_GFP	1	1	x0	0.02731273
cpk3_2_REM1.2_GFP	1	1	x0	0.005550296
cpk3_2_REM1.2_GFP	1	1	x0	0.020266705
cpk3_2_REM1.2_GFP	1	1	x0	0.085791391
cpk3_2_REM1.2_GFP	1	1	x0	0.005139737
cpk3_2_REM1.2_GFP	1	1	x0	0.168101309
cpk3_2_REM1.2_GFP	1	1	x0	0.010743315
cpk3_2_REM1.2_GFP	1	1	x0	0.039606292
cpk3_2_REM1.2_GFP	1	1	x0	0.007863037
cpk3_2_REM1.2_GFP	1	1	x0	0.033535827
cpk3_2_REM1.2_GFP	1	1	x0	0.010350744
cpk3_2_REM1.2_GFP	1	1	x0	0.016299433
cpk3_2_REM1.2_GFP	1	1	x0	0.030682111
cpk3_2_REM1.2_GFP	1	1	x0	0.030568494
cpk3_2_REM1.2_GFP	1	1	x0	0.021762031
cpk3_2_REM1.2_GFP	1	1	x0	0.044037781
cpk3_2_REM1.2_GFP	1	1	x0	0.016078387
cpk3_2_REM1.2_GFP	1	1	x0	0.005333854
cpk3_2_REM1.2_GFP	1	1	x0	0.007568515
cpk3_2_REM1.2_GFP	1	1	x0	0.031377051
cpk3_2_REM1.2_GFP	1	1	x0	0.091609604
cpk3_2_REM1.2_GFP	1	1	x0	0.011064062
cpk3_2_REM1.2_GFP	1	1	x0	0.03886456
cpk3_2_REM1.2_GFP	1	1	x0	0.065960007
cpk3_2_REM1.2_GFP	1	1	x0	0.052534909
cpk3_2_REM1.2_GFP	1	1	x0	0.040885012
cpk3_2_REM1.2_GFP	1	1	x0	0.03918464
cpk3_2_REM1.2_GFP	3	1	x0	0.03129207
cpk3_2_REM1.2_GFP	3	1	x0	0.011756572
cpk3_2_REM1.2_GFP	3	1	x0	0.039892565
cpk3_2_REM1.2_GFP	3	1	x0	0.010971877
cpk3_2_REM1.2_GFP	3	1	x0	0.015353344
cpk3_2_REM1.2_GFP	3	1	x0	0.00924834
cpk3_2_REM1.2_GFP	3	1	x0	0.010518325
cpk3_2_REM1.2_GFP	3	1	x0	0.02733374
cpk3_2_REM1.2_GFP	3	1	x0	0.023050593
cpk3_2_REM1.2_GFP	3	1	x0	0.015820229
cpk3_2_REM1.2_GFP	3	1	x0	0.02406631
cpk3_2_REM1.2_GFP	3	1	x0	0.004479916
cpk3_2_REM1.2_GFP	3	1	x0	0.010857074
cpk3_2_REM1.2_GFP	3	1	x0	-0.000356525
cpk3_2_REM1.2_GFP	3	1	x0	0.016422764
cpk3_2_REM1.2_GFP	3	1	x0	0.005119169
cpk3_2_REM1.2_GFP	3	1	x0	0.012473247
cpk3_2_REM1.2_GFP	3	1	x0	0.017739125
cpk3_2_REM1.2_GFP	3	1	x0	0.116496698
cpk3_2_REM1.2_GFP	3	1	x0	0.016657581
cpk3_2_REM1.2_GFP	3	1	x0	0.012805359
cpk3_2_REM1.2_GFP	3	1	x0	0.006926348
cpk3_2_REM1.2_GFP	3	1	x0	0.004644199
cpk3_2_REM1.2_GFP	3	1	x0	0.009258955
cpk3_2_REM1.2_GFP	3	1	x0	0.010436592
cpk3_2_REM1.2_GFP	3	1	x0	0.01573334
cpk3_2_REM1.2_GFP	3	1	x0	0.018490128
cpk3_2_REM1.2_GFP	3	1	x0	0.025499236
cpk3_2_REM1.2_GFP	3	1	x0	0.003546981
cpk3_2_REM1.2_GFP	3	1	x0	0.003209598
cpk3_2_REM1.2_GFP	3	1	x0	0.031731687
cpk3_2_REM1.2_GFP	3	1	x0	0.00297589
cpk3_2_REM1.2_GFP	3	1	x0	0.0273623
cpk3_2_REM1.2_GFP	3	1	x0	0.014377407
cpk3_2_REM1.2_GFP	3	1	x0	0.01001237
cpk3_2_REM1.2_GFP	3	1	x0	0.049289906
cpk3_2_REM1.2_GFP	3	1	x0	0.018407455
cpk3_2_REM1.2_GFP	3	1	x0	0.009017531
cpk3_2_REM1.2_GFP	3	1	x0	0.027159484
cpk3_2_REM1.2_GFP	3	1	x0	0.013310409
cpk3_2_REM1.2_GFP	3	1	x0	0.008374119
cpk3_2_REM1.2_GFP	3	1	x0	0.032410329
cpk3_2_REM1.2_GFP	3	1	x0	0.01014013
cpk3_2_REM1.2_GFP	3	1	x0	0.021702985
cpk3_2_REM1.2_GFP	3	1	x0	0.005762804
cpk3_2_REM1.2_GFP	3	1	x0	0.012894538
cpk3_2_REM1.2_GFP	3	1	x0	0.014837842
cpk3_2_REM1.2_GFP	3	1	x0	0.016880518
cpk3_2_REM1.2_GFP	3	1	x0	0.029151978
cpk3_2_REM1.2_GFP	3	1	x0	0.0126806
cpk3_2_REM1.2_GFP	3	1	x0	0.027899511
cpk3_2_REM1.2_GFP	3	1	x0	0.006646897
cpk3_2_REM1.2_GFP	3	1	x0	0.008774296
cpk3_2_REM1.2_GFP	3	1	x0	0.018473761
cpk3_2_REM1.2_GFP	3	1	x0	0.010467388
cpk3_2_REM1.2_GFP	3	1	x0	0.01860887
cpk3_2_REM1.2_GFP	3	1	x0	0.023118091
cpk3_2_REM1.2_GFP	3	1	x0	0.030706534
cpk3_2_REM1.2_GFP	3	1	x0	0.01705167
cpk3_2_REM1.2_GFP	3	1	x0	0.026385401
cpk3_2_REM1.2_GFP	3	1	x0	0.037951289
cpk3_2_REM1.2_GFP	3	1	x0	0.012686063
cpk3_2_REM1.2_GFP	3	1	x0	0.021806272
cpk3_2_REM1.2_GFP	3	1	x0	0.00520443
cpk3_2_REM1.2_GFP	3	1	x0	0.031020719
cpk3_2_REM1.2_GFP	3	1	x0	0.007379322
cpk3_2_REM1.2_GFP	3	1	x0	0.004692443
cpk3_2_REM1.2_GFP	3	1	x0	0.005970762
cpk3_2_REM1.2_GFP	3	1	x0	0.021250186
cpk3_2_REM1.2_GFP	3	1	x0	0.014503094
cpk3_2_REM1.2_GFP	3	1	x0	0.052756057
cpk3_2_REM1.2_GFP	3	1	x0	0.008603206
cpk3_2_REM1.2_GFP	3	1	x0	0.012230814
cpk3_2_REM1.2_GFP	3	1	x0	0.026019661
cpk3_2_REM1.2_GFP	3	1	x0	0.032099888
cpk3_2_REM1.2_GFP	3	1	x0	0.01184972
cpk3_2_REM1.2_GFP	3	1	x0	0.008796345
cpk3_2_REM1.2_GFP	4	1	x0	0.018772268
cpk3_2_REM1.2_GFP	4	1	x0	0.00583097
cpk3_2_REM1.2_GFP	4	1	x0	0.017171411
cpk3_2_REM1.2_GFP	4	1	x0	0.015252014
cpk3_2_REM1.2_GFP	4	1	x0	0.01371681
cpk3_2_REM1.2_GFP	4	1	x0	0.014693782
cpk3_2_REM1.2_GFP	4	1	x0	0.003024435
cpk3_2_REM1.2_GFP	4	1	x0	0.021426059
cpk3_2_REM1.2_GFP	4	1	x0	0.024156875
cpk3_2_REM1.2_GFP	4	1	x0	0.00521679
cpk3_2_REM1.2_GFP	4	1	x0	0.018383727
cpk3_2_REM1.2_GFP	4	1	x0	0.025714019
cpk3_2_REM1.2_GFP	4	1	x0	0.031540848
cpk3_2_REM1.2_GFP	4	1	x0	0.096171015
cpk3_2_REM1.2_GFP	4	1	x0	0.053925042
cpk3_2_REM1.2_GFP	4	1	x0	0.038034246
cpk3_2_REM1.2_GFP	4	1	x0	0.020005545
cpk3_2_REM1.2_GFP	4	1	x0	0.010548197
cpk3_2_REM1.2_GFP	4	1	x0	0.00579455
cpk3_2_REM1.2_GFP	4	1	x0	0.072176046
cpk3_2_REM1.2_GFP	4	1	x0	0.173975431
cpk3_2_REM1.2_GFP	4	1	x0	0.01175089
cpk3_2_REM1.2_GFP	4	1	x0	0.012812415
cpk3_2_REM1.2_GFP	4	1	x0	0.119385335
cpk3_2_REM1.2_GFP	4	1	x0	0.013071547
cpk3_2_REM1.2_GFP	4	1	x0	0.010169806
cpk3_2_REM1.2_GFP	4	1	x0	0.006677699
cpk3_2_REM1.2_GFP	4	1	x0	0.007939603
cpk3_2_REM1.2_GFP	4	1	x0	0.022882766
cpk3_2_REM1.2_GFP	4	1	x0	0.040538485
cpk3_2_REM1.2_GFP	4	1	x0	0.001050819
cpk3_2_REM1.2_GFP	4	1	x0	0.16402198
cpk3_2_REM1.2_GFP	4	1	x0	0.024356297
cpk3_2_REM1.2_GFP	4	1	x0	0.045978176
cpk3_2_REM1.2_GFP	4	1	x0	0.030225143
cpk3_2_REM1.2_GFP	4	1	x0	0.002219977
cpk3_2_REM1.2_GFP	4	1	x0	0.007417118
cpk3_2_REM1.2_GFP	4	1	x0	0.012796107
cpk3_2_REM1.2_GFP	4	1	x0	0.008290143
cpk3_2_REM1.2_GFP	4	1	x0	0.032649618
cpk3_2_REM1.2_GFP	4	1	x0	0.015403367
cpk3_2_REM1.2_GFP	4	1	x0	0.017276439
cpk3_2_REM1.2_GFP	4	1	x0	0.004255389
cpk3_2_REM1.2_GFP	4	1	x0	0.152389107
cpk3_2_REM1.2_GFP	4	1	x0	0.031536118
cpk3_2_REM1.2_GFP	4	1	x0	0.007915365
cpk3_2_REM1.2_GFP	4	1	x0	0.02312562
cpk3_2_REM1.2_GFP	4	1	x0	0.027503183
cpk3_2_REM1.2_GFP	4	1	x0	0.023911499
cpk3_2_REM1.2_GFP	4	1	x0	0.033001283
cpk3_2_REM1.2_GFP	4	1	x0	0.008299106
cpk3_2_REM1.2_GFP	4	1	x0	0.013317385
cpk3_2_REM1.2_GFP	4	1	x0	0.010548721
cpk3_2_REM1.2_GFP	4	1	x0	0.021220697
cpk3_2_REM1.2_GFP	4	1	x0	0.013176026
cpk3_2_REM1.2_GFP	4	1	x0	0.02247921
cpk3_2_REM1.2_GFP	4	1	x0	0.055847857
cpk3_2_REM1.2_GFP	4	1	x0	0.032768273
cpk3_2_REM1.2_GFP	4	1	x0	0.005577098
cpk3_2_REM1.2_GFP	4	1	x0	0.021105782
cpk3_2_REM1.2_GFP	4	1	x0	0.005019737
cpk3_2_REM1.2_GFP	4	1	x0	0.010424523
cpk3_2_REM1.2_GFP	4	1	x0	0.018608374
cpk3_2_REM1.2_GFP	4	1	x0	0.005289159
cpk3_2_REM1.2_GFP	4	1	x0	0.035687712
cpk3_2_REM1.2_GFP	4	1	x0	0.015946577
cpk3_2_REM1.2_GFP	4	1	x0	0.013782639
cpk3_2_REM1.2_GFP	4	1	x0	0.000895647
cpk3_2_REM1.2_GFP	4	1	x0	0.004340374
cpk3_2_REM1.2_GFP	4	1	x0	0.014751078
cpk3_2_REM1.2_GFP	4	1	x0	0.016819507
cpk3_2_REM1.2_GFP	4	1	x0	0.014857391
cpk3_2_REM1.2_GFP	4	1	x0	0.031490884
cpk3_2_REM1.2_GFP	4	1	x0	0.010071361
cpk3_2_REM1.2_GFP	4	1	x0	0.012946953
cpk3_2_REM1.2_GFP	4	1	x0	0.005347253
cpk3_2_REM1.2_GFP	4	1	x0	0.010928651
cpk3_2_REM1.2_GFP	4	1	x0	0.015708943
cpk3_2_REM1.2_GFP	4	1	x0	0.01712209
cpk3_2_REM1.2_GFP	4	1	x0	0.006229889
cpk3_2_REM1.2_GFP	4	1	x0	0.020517525
cpk3_2_REM1.2_GFP	4	1	x0	0.006573671
cpk3_2_REM1.2_GFP	4	1	x0	0.009804673
cpk3_2_REM1.2_GFP	4	1	x0	0.002852173
cpk3_2_REM1.2_GFP	4	1	x0	0.13500231
cpk3_2_REM1.2_GFP	4	1	x0	0.023859029
cpk3_2_REM1.2_GFP	4	1	x0	0.048970678
cpk3_2_REM1.2_GFP	4	1	x0	0.00649179
cpk3_2_REM1.2_GFP	4	1	x0	0.023253445
cpk3_2_REM1.2_GFP	4	1	x0	0.031220071
cpk3_2_REM1.2_GFP	4	1	x0	0.005284398
cpk3_2_REM1.2_GFP	4	1	x0	0.01786423
cpk3_2_REM1.2_GFP	4	1	x0	0.017108577
cpk3_2_REM1.2_GFP	4	1	x0	0.01102346
cpk3_2_REM1.2_GFP	4	1	x0	0.025149303
cpk3_2_REM1.2_GFP	4	1	x0	0.037039017
cpk3_2_REM1.2_GFP	4	1	x0	0.023123559
cpk3_2_REM1.2_GFP	4	1	x0	0.044688414
cpk3_2_REM1.2_GFP	4	1	x0	0.016240975
cpk3_2_REM1.2_GFP	4	1	x0	0.01340157
cpk3_2_REM1.2_GFP	4	1	x0	0.013084631
cpk3_2_REM1.2_GFP	4	1	x0	0.019554334
cpk3_2_REM1.2_GFP	4	1	x0	0.000828097
cpk3_2_REM1.2_GFP	4	1	x0	0.042559786
cpk3_2_REM1.2_GFP	4	1	x0	0.026796179
cpk3_2_REM1.2_GFP	4	1	x0	0.003098555
cpk3_2_REM1.2_GFP	4	1	x0	0.022422163
cpk3_2_REM1.2_GFP	4	1	x0	0.003492768
cpk3_2_REM1.2_GFP	4	1	x0	0.005475327
cpk3_2_REM1.2_GFP	4	1	x0	0.005011919
cpk3_2_REM1.2_GFP	4	1	x0	0.013548724
cpk3_2_REM1.2_GFP	4	1	x0	0.014055165
cpk3_2_REM1.2_GFP	4	1	x0	0.01396887
cpk3_2_REM1.2_GFP	4	1	x0	0.079829375
cpk3_2_REM1.2_GFP	4	1	x0	0.074865059
cpk3_2_REM1.2_GFP	4	1	x0	0.030900151
cpk3_2_REM1.2_GFP	4	1	x0	0.039010635
cpk3_2_REM1.2_GFP	4	1	x0	0.01410594
cpk3_2_REM1.2_GFP	4	1	x0	0.017831574
cpk3_2_REM1.2_GFP	4	1	x0	0.011310644
cpk3_2_REM1.2_GFP	4	1	x0	0.00195697
cpk3_2_REM1.2_GFP	4	1	x0	0.022039473
cpk3_2_REM1.2_GFP	4	1	x0	0.055305165
cpk3_2_REM1.2_GFP	4	1	x0	0.006114515
cpk3_2_REM1.2_GFP	4	1	x0	0.003798779
cpk3_2_REM1.2_GFP	4	1	x0	0.019003666
cpk3_2_REM1.2_GFP	4	1	x0	0.035085462
cpk3_2_REM1.2_GFP	4	1	x0	0.017116351
cpk3_2_REM1.2_GFP	4	1	x0	0.020825539
cpk3_2_REM1.2_GFP	4	1	x0	0.22019383
cpk3_2_REM1.2_GFP	4	1	x0	0.043329019
cpk3_2_REM1.2_GFP	4	1	x0	0.006984236
cpk3_2_REM1.2_GFP	4	1	x0	0.017110597
cpk3_2_REM1.2_GFP	4	1	x0	0.006708937
cpk3_2_REM1.2_GFP	4	1	x0	0.043489094
cpk3_2_REM1.2_GFP	4	1	x0	0.038143973
cpk3_2_REM1.2_GFP	4	1	x0	0.061993006
cpk3_2_REM1.2_GFP	4	1	x0	0.035156631
cpk3_2_REM1.2_GFP	4	1	x0	0.075800366
cpk3_2_REM1.2_GFP	4	1	x0	0.014437996
cpk3_2_REM1.2_GFP	4	1	x0	0.006828778
cpk3_2_REM1.2_GFP	4	1	x0	0.068251852
cpk3_2_REM1.2_GFP	4	1	x0	0.0158444
cpk3_2_REM1.2_GFP	4	1	x0	0.019158449
cpk3_2_REM1.2_GFP	4	1	x0	0.021406257
cpk3_2_REM1.2_GFP	4	1	x0	0.010385871
cpk3_2_REM1.2_GFP	4	1	x0	0.007092755
cpk3_2_REM1.2_GFP	4	1	x0	0.023438736
cpk3_2_REM1.2_GFP	4	1	x0	0.033898838
cpk3_2_REM1.2_GFP	4	1	x0	0.039069773
cpk3_2_REM1.2_GFP	4	1	x0	0.002571548
cpk3_2_REM1.2_GFP	4	1	x0	0.028407559
cpk3_2_REM1.2_GFP	4	1	x0	0.019519846
cpk3_2_REM1.2_GFP	4	1	x0	0.029229562
cpk3_2_REM1.2_GFP	4	1	x0	0.003970085
cpk3_2_REM1.2_GFP	4	1	x0	0.007661775
cpk3_2_REM1.2_GFP	4	1	x0	0.00948796
cpk3_2_REM1.2_GFP	4	1	x0	0.00426153
cpk3_2_REM1.2_GFP	4	1	x0	0.064068756
cpk3_2_REM1.2_GFP	4	1	x0	0.00358009
cpk3_2_REM1.2_GFP	4	1	x0	0.030580935
cpk3_2_REM1.2_GFP	4	1	x0	0.005822298
cpk3_2_REM1.2_GFP	4	1	x0	0.039745162
cpk3_2_REM1.2_GFP	4	1	x0	0.01741219
cpk3_2_REM1.2_GFP	4	1	x0	0.124494276
cpk3_2_REM1.2_GFP	4	1	x0	0.001781975
cpk3_2_REM1.2_GFP	4	1	x0	0.013434209
cpk3_2_REM1.2_GFP	4	1	x0	0.018596669
cpk3_2_REM1.2_GFP	4	1	x0	0.008197831
cpk3_2_REM1.2_GFP	4	1	x0	0.03912404
cpk3_2_REM1.2_GFP	4	1	x0	0.014399133
cpk3_2_REM1.2_GFP	4	1	x0	0.019774222
cpk3_2_REM1.2_GFP	4	1	x0	0.062632386
cpk3_2_REM1.2_GFP	4	1	x0	0.016065097
cpk3_2_REM1.2_GFP	4	1	x0	0.004819456
cpk3_2_REM1.2_GFP	4	1	x0	0.010000686
cpk3_2_REM1.2_GFP	4	1	x0	0.012661773
cpk3_2_REM1.2_GFP	4	1	x0	0.026068133
cpk3_2_REM1.2_GFP	4	1	x0	0.021840049
cpk3_2_REM1.2_GFP	4	1	x0	0.019618332
cpk3_2_REM1.2_GFP	4	1	x0	0.126740643
cpk3_2_REM1.2_GFP	4	1	x0	0.025644127
cpk3_2_REM1.2_GFP	4	1	x0	0.019211671
cpk3_2_REM1.2_GFP	4	1	x0	0.093674224
cpk3_2_REM1.2_GFP	4	1	x0	0.044563418
cpk3_2_REM1.2_GFP	4	1	x0	0.023506817
cpk3_2_REM1.2_GFP	4	1	x0	0.035306462
cpk3_2_REM1.2_GFP	5	1	x0	0.07360664
cpk3_2_REM1.2_GFP	5	1	x0	0.016954966
cpk3_2_REM1.2_GFP	5	1	x0	0.0557
cpk3_2_REM1.2_GFP	5	1	x0	0.002384628
cpk3_2_REM1.2_GFP	5	1	x0	0.019752282
cpk3_2_REM1.2_GFP	5	1	x0	0.022157718
cpk3_2_REM1.2_GFP	5	1	x0	0.05190291
cpk3_2_REM1.2_GFP	5	1	x0	0.025587311
cpk3_2_REM1.2_GFP	5	1	x0	0.0309
cpk3_2_REM1.2_GFP	5	1	x0	0.007439618
cpk3_2_REM1.2_GFP	5	1	x0	0.023
cpk3_2_REM1.2_GFP	5	1	x0	0.032813085
cpk3_2_REM1.2_GFP	5	1	x0	0.015193641
cpk3_2_REM1.2_GFP	5	1	x0	0.022468812
cpk3_2_REM1.2_GFP	5	1	x0	0.041526217
cpk3_2_REM1.2_GFP	5	1	x0	0.0421
cpk3_2_REM1.2_GFP	5	1	x0	0.118085808
cpk3_2_REM1.2_GFP	5	1	x0	0.002194538
cpk3_2_REM1.2_GFP	5	1	x0	0.017731961
cpk3_2_REM1.2_GFP	5	1	x0	0.051489123
cpk3_2_REM1.2_GFP	5	1	x0	0.027666341
cpk3_2_REM1.2_GFP	5	1	x0	0.005001149
cpk3_2_REM1.2_GFP	5	1	x0	0.0116
cpk3_2_REM1.2_GFP	5	1	x0	0.051819658
cpk3_2_REM1.2_GFP	5	1	x0	0.058977963
cpk3_2_REM1.2_GFP	5	1	x0	0.02262197
cpk3_2_REM1.2_GFP	5	1	x0	0.013565997
cpk3_2_REM1.2_GFP	5	1	x0	0.0174
cpk3_2_REM1.2_GFP	5	1	x0	0.10945832
cpk3_2_REM1.2_GFP	5	1	x0	0.008176256
cpk3_2_REM1.2_GFP	5	1	x0	0.017702951
cpk3_2_REM1.2_GFP	5	1	x0	0.024391975
cpk3_2_REM1.2_GFP	5	1	x0	0.032334616
cpk3_2_REM1.2_GFP	5	1	x0	0.014554201
cpk3_2_REM1.2_GFP	5	1	x0	0.015645193
cpk3_2_REM1.2_GFP	5	1	x0	0.060901559
cpk3_2_REM1.2_GFP	5	1	x0	0.03870233
cpk3_2_REM1.2_GFP	5	1	x0	0.021647582
cpk3_2_REM1.2_GFP	5	1	x0	0.045242349
cpk3_2_REM1.2_GFP	5	1	x0	0.009056926
cpk3_2_REM1.2_GFP	5	1	x0	0.034034153
cpk3_2_REM1.2_GFP	5	1	x0	0.0839
cpk3_2_REM1.2_GFP	5	1	x0	0.056742427
cpk3_2_REM1.2_GFP	5	1	x0	0.010645262
cpk3_2_REM1.2_GFP	5	1	x0	0.02129123
cpk3_2_REM1.2_GFP	5	1	x0	0.016363576
cpk3_2_REM1.2_GFP	5	1	x0	0.095236288
cpk3_2_REM1.2_GFP	5	1	x0	0.005155821
cpk3_2_REM1.2_GFP	5	1	x0	0.005
cpk3_2_REM1.2_GFP	5	1	x0	0.102542209
cpk3_2_REM1.2_GFP	5	1	x0	0.050739009
cpk3_2_REM1.2_GFP	5	1	x0	0.0557
cpk3_2_REM1.2_GFP	5	1	x0	0.023235172
cpk3_2_REM1.2_GFP	5	1	x0	0.036446858
cpk3_2_REM1.2_GFP	5	1	x0	0.0174
cpk3_2_REM1.2_GFP	5	1	x0	0.00397059
cpk3_2_REM1.2_GFP	5	1	x0	0.007377017
cpk3_2_REM1.2_GFP	5	1	x0	0.00171
cpk3_2_REM1.2_GFP	5	1	x0	0.627183724
cpk3_2_REM1.2_GFP	5	1	x0	0.0128
cpk3_2_REM1.2_GFP	5	1	x0	0.0258
cpk3_2_REM1.2_GFP	5	1	x0	0.009955659
cpk3_2_REM1.2_GFP	5	1	x0	0.0203
cpk3_2_REM1.2_GFP	5	1	x0	0.013787083
cpk3_2_REM1.2_GFP	5	1	x0	0.021451355
cpk3_2_REM1.2_GFP	5	1	x0	0.012140262
cpk3_2_REM1.2_GFP	5	1	x0	0.003983573
cpk3_2_REM1.2_GFP	5	1	x0	0.012733553
cpk3_2_REM1.2_GFP	5	1	x0	0.148714007
cpk3_2_REM1.2_GFP	5	1	x0	0.04858459
cpk3_2_REM1.2_GFP	5	1	x0	0.109163776
cpk3_2_REM1.2_GFP	5	1	x0	0.00339
cpk3_2_REM1.2_GFP	5	1	x0	0.0053
cpk3_2_REM1.2_GFP	5	1	x0	0.131
cpk3_2_REM1.2_GFP	5	1	x0	0.085597992
cpk3_2_REM1.2_GFP	5	1	x0	0.071598423
cpk3_2_REM1.2_GFP	5	1	x0	0.02077707
cpk3_2_REM1.2_GFP	5	1	x0	0.069085499
cpk3_2_REM1.2_GFP	5	1	x0	0.034938585
cpk3_2_REM1.2_GFP	5	1	x0	0.007530543
cpk3_2_REM1.2_GFP	5	1	x0	0.006641554
cpk3_2_REM1.2_GFP	5	1	x0	0.008621389
cpk3_2_REM1.2_GFP	5	1	x0	0.013282734
cpk3_2_REM1.2_GFP	5	1	x0	0.253766705
cpk3_2_REM1.2_GFP	5	1	x0	0.0048
cpk3_2_REM1.2_GFP	5	1	x0	0.04737222
cpk3_2_REM1.2_GFP	5	1	x0	0.06672568
cpk3_2_REM1.2_GFP	5	1	x0	0.074044274
cpk3_2_REM1.2_GFP	5	1	x0	0.0471
cpk3_2_REM1.2_GFP	5	1	x0	0.00466
cpk3_2_REM1.2_GFP	5	1	x0	0.0297
cpk3_2_REM1.2_GFP	5	1	x0	0.131
cpk3_2_REM1.2_GFP	5	1	x0	0.018013891
cpk3_2_REM1.2_GFP	5	1	x0	0.0476
cpk3_2_REM1.2_GFP	5	1	x0	0.033249109
cpk3_2_REM1.2_GFP	5	1	x0	0.011619837
cpk3_2_REM1.2_GFP	5	1	x0	0.015045963
cpk3_2_REM1.2_GFP	5	1	x0	0.022235519
cpk3_2_REM1.2_GFP	5	1	x0	0.00455219
cpk3_2_REM1.2_GFP	5	1	x0	0.054988851
cpk3_2_REM1.2_GFP	5	1	x0	0.026441256
cpk3_2_REM1.2_GFP	5	1	x0	0.009826114
cpk3_2_REM1.2_GFP	5	1	x0	0.00512
cpk3_2_REM1.2_GFP	5	1	x0	0.007519737
cpk3_2_REM1.2_GFP	5	1	x0	0.0433
cpk3_2_REM1.2_GFP	5	1	x0	0.072264066
cpk3_2_REM1.2_GFP	5	1	x0	0.012778072
cpk3_2_REM1.2_GFP	5	1	x0	0.10355303
cpk3_2_REM1.2_GFP	5	1	x0	0.00921
cpk3_2_REM1.2_GFP	5	1	x0	0.019080751
cpk3_2_REM1.2_GFP	5	1	x0	0.142770696
cpk3_2_REM1.2_GFP	5	1	x0	0.032096286
cpk3_2_REM1.2_GFP	5	1	x0	0.085260285
cpk3_2_REM1.2_GFP	5	1	x0	0.061465529
cpk3_2_REM1.2_GFP	5	1	x0	0.034124587
cpk3_2_REM1.2_GFP	5	1	x0	0.138353585
cpk3_2_REM1.2_GFP	5	1	x0	0.027612137
cpk3_2_REM1.2_GFP	5	1	x0	0.027457956
cpk3_2_REM1.2_GFP	5	1	x0	0.006647575
cpk3_2_REM1.2_GFP	5	1	x0	0.045571499
cpk3_2_REM1.2_GFP	5	1	x0	0.024154754
cpk3_2_REM1.2_GFP	5	1	x0	0.050206752
cpk3_2_REM1.2_GFP	5	1	x0	0.173595142
cpk3_2_REM1.2_GFP	5	1	x0	0.01272443
cpk3_2_REM1.2_GFP	5	1	x0	0.054316915
cpk3_2_REM1.2_GFP	5	1	x0	0.043809074
cpk3_2_REM1.2_GFP	5	1	x0	0.017907257
cpk3_2_REM1.2_GFP	5	1	x0	0.012455898
cpk3_2_REM1.2_GFP	5	1	x0	0.053414111
cpk3_2_REM1.2_GFP	5	1	x0	0.008084943
cpk3_2_REM1.2_GFP	5	1	x0	0.012159295
cpk3_2_REM1.2_GFP	5	1	x0	0.008015155
cpk3_2_REM1.2_GFP	5	1	x0	0.025375405
cpk3_2_REM1.2_GFP	5	1	x0	0.025830662
cpk3_2_REM1.2_GFP	5	1	x0	0.003016277
cpk3_2_REM1.2_GFP	5	1	x0	0.012618386
cpk3_2_REM1.2_GFP	5	1	x0	0.034492041
cpk3_2_REM1.2_GFP	5	1	x0	0.017452844
cpk3_2_REM1.2_GFP	5	1	x0	0.008242244
cpk3_2_REM1.2_GFP	5	1	x0	0.079136218
cpk3_2_REM1.2_GFP	5	1	x0	0.03804572
cpk3_2_REM1.2_GFP	5	1	x0	0.006894114
cpk3_2_REM1.2_GFP	5	1	x0	0.006535017
cpk3_2_REM1.2_GFP	5	1	x0	0.031774165
cpk3_2_REM1.2_GFP	5	1	x0	0.006074111
cpk3_2_REM1.2_GFP	5	1	x0	0.018818052
cpk3_2_REM1.2_GFP	5	1	x0	0.02421232
cpk3_2_REM1.2_GFP	5	1	x0	0.210185838
cpk3_2_REM1.2_GFP	5	1	x0	0.031162287
cpk3_2_REM1.2_GFP	5	1	x0	0.053179565
cpk3_2_REM1.2_GFP	5	1	x0	0.020874771
cpk3_2_REM1.2_GFP	5	1	x0	0.039423682
cpk3_2_REM1.2_GFP	5	1	x0	0.017095471
cpk3_2_REM1.2_GFP	5	1	x0	0.03102686
cpk3_2_REM1.2_GFP	5	1	x0	0.170464782
cpk3_2_REM1.2_GFP	5	1	x0	0.042734784
cpk3_2_REM1.2_GFP	5	1	x0	0.05373859
cpk3_2_REM1.2_GFP	5	1	x0	0.000467952
cpk3_2_REM1.2_GFP	5	1	x0	0.039190055
cpk3_2_REM1.2_GFP	5	1	x0	0.003661285
cpk3_2_REM1.2_GFP	5	1	x0	0.024593916
cpk3_2_REM1.2_GFP	5	1	x0	0.026948905
cpk3_2_REM1.2_GFP	5	1	x0	0.032270577
cpk3_2_REM1.2_GFP	5	1	x0	0.023102004
cpk3_2_REM1.2_GFP	5	1	x0	0.050074352
cpk3_2_REM1.2_GFP	5	1	x0	0.015690813
cpk3_2_REM1.2_GFP	5	1	x0	0.008767889
cpk3_2_REM1.2_GFP	5	1	x0	0.069431038
cpk3_2_REM1.2_GFP	5	1	x0	0.008290621
cpk3_2_REM1.2_GFP	5	1	x0	0.023851325
cpk3_2_REM1.2_GFP	5	1	x0	0.008342704
cpk3_2_REM1.2_GFP	5	1	x0	0.087070899
cpk3_2_REM1.2_GFP	5	1	x0	0.048859386
cpk3_2_REM1.2_GFP	5	1	x0	0.01685564
cpk3_2_REM1.2_GFP	5	1	x0	0.008488384
cpk3_2_REM1.2_GFP	5	1	x0	0.016807803
cpk3_2_REM1.2_GFP	5	1	x0	0.029229835
cpk3_2_REM1.2_GFP	5	1	x0	0.007575104
cpk3_2_REM1.2_GFP	5	1	x0	0.131019413
cpk3_2_REM1.2_GFP	5	1	x0	0.096274826
cpk3_2_REM1.2_GFP	5	1	x0	0.142126884
cpk3_2_REM1.2_GFP	5	1	x0	0.027224807
cpk3_2_REM1.2_GFP	5	1	x0	0.007774388
cpk3_2_REM1.2_GFP	5	1	x0	0.01895334
cpk3_2_REM1.2_GFP	5	1	x0	0.00721968
cpk3_2_REM1.2_GFP	5	1	x0	0.023886832
cpk3_2_REM1.2_GFP	5	1	x0	0.048365585
cpk3_2_REM1.2_GFP	5	1	x0	0.011121922
cpk3_2_REM1.2_GFP	5	1	x0	0.005203638
cpk3_2_REM1.2_GFP	6	1	x0	0.006140222
cpk3_2_REM1.2_GFP	6	1	x0	0.013955576
cpk3_2_REM1.2_GFP	6	1	x0	0.043386661
cpk3_2_REM1.2_GFP	6	1	x0	0.032443776
cpk3_2_REM1.2_GFP	6	1	x0	0.003766755
cpk3_2_REM1.2_GFP	6	1	x0	0.001104582
cpk3_2_REM1.2_GFP	6	1	x0	0.019873933
cpk3_2_REM1.2_GFP	6	1	x0	0.024562909
cpk3_2_REM1.2_GFP	6	1	x0	0.058977165
cpk3_2_REM1.2_GFP	6	1	x0	0.021855298
cpk3_2_REM1.2_GFP	6	1	x0	0.023765163
cpk3_2_REM1.2_GFP	6	1	x0	0.005178569
cpk3_2_REM1.2_GFP	6	1	x0	0.031093656
cpk3_2_REM1.2_GFP	6	1	x0	0.00808
cpk3_2_REM1.2_GFP	6	1	x0	0.054449016
cpk3_2_REM1.2_GFP	6	1	x0	0.058
cpk3_2_REM1.2_GFP	6	1	x0	0.010882091
cpk3_2_REM1.2_GFP	6	1	x0	0.0248
cpk3_2_REM1.2_GFP	6	1	x0	0.007664947
cpk3_2_REM1.2_GFP	6	1	x0	0.0184
cpk3_2_REM1.2_GFP	6	1	x0	0.0528
cpk3_2_REM1.2_GFP	6	1	x0	0.040112882
cpk3_2_REM1.2_GFP	6	1	x0	0.074286675
cpk3_2_REM1.2_GFP	6	1	x0	0.004374262
cpk3_2_REM1.2_GFP	6	1	x0	0.007216145
cpk3_2_REM1.2_GFP	6	1	x0	0.015764667
cpk3_2_REM1.2_GFP	6	1	x0	0.0627451
cpk3_2_REM1.2_GFP	6	1	x0	0.007662602
cpk3_2_REM1.2_GFP	6	1	x0	0.028788354
cpk3_2_REM1.2_GFP	6	1	x0	0.131457845
cpk3_2_REM1.2_GFP	6	1	x0	0.0328
cpk3_2_REM1.2_GFP	6	1	x0	0.012901859
cpk3_2_REM1.2_GFP	6	1	x0	0.016504532
cpk3_2_REM1.2_GFP	6	1	x0	0.024162719
cpk3_2_REM1.2_GFP	6	1	x0	0.00594182
cpk3_2_REM1.2_GFP	6	1	x0	0.005828338
cpk3_2_REM1.2_GFP	6	1	x0	0.004498123
cpk3_2_REM1.2_GFP	6	1	x0	0.014961904
cpk3_2_REM1.2_GFP	6	1	x0	0.010499393
cpk3_2_REM1.2_GFP	6	1	x0	0.0282
cpk3_2_REM1.2_GFP	6	1	x0	0.10910078
cpk3_2_REM1.2_GFP	6	1	x0	0.010670717
cpk3_2_REM1.2_GFP	6	1	x0	0.026871787
cpk3_2_REM1.2_GFP	6	1	x0	0.0325
cpk3_2_REM1.2_GFP	6	1	x0	0.119
cpk3_2_REM1.2_GFP	6	1	x0	0.085738773
cpk3_2_REM1.2_GFP	6	1	x0	0.038018695
cpk3_2_REM1.2_GFP	6	1	x0	0.019834387
cpk3_2_REM1.2_GFP	6	1	x0	0.0177
cpk3_2_REM1.2_GFP	6	1	x0	0.038648439
cpk3_2_REM1.2_GFP	6	1	x0	0.00767
cpk3_2_REM1.2_GFP	6	1	x0	0.002602419
cpk3_2_REM1.2_GFP	6	1	x0	0.007840654
cpk3_2_REM1.2_GFP	6	1	x0	0.035945763
cpk3_2_REM1.2_GFP	6	1	x0	0.021507737
cpk3_2_REM1.2_GFP	6	1	x0	0.0259
cpk3_2_REM1.2_GFP	6	1	x0	0.080306524
cpk3_2_REM1.2_GFP	6	1	x0	0.015
cpk3_2_REM1.2_GFP	6	1	x0	0.0546
cpk3_2_REM1.2_GFP	6	1	x0	0.24031754
cpk3_2_REM1.2_GFP	6	1	x0	0.028693907
cpk3_2_REM1.2_GFP	6	1	x0	0.20830318
cpk3_2_REM1.2_GFP	6	1	x0	0.251524619
cpk3_2_REM1.2_GFP	6	1	x0	0.012125572
cpk3_2_REM1.2_GFP	6	1	x0	0.011620544
cpk3_2_REM1.2_GFP	6	1	x0	0.070894643
cpk3_2_REM1.2_GFP	6	1	x0	0.021140758
cpk3_2_REM1.2_GFP	6	1	x0	0.061514575
cpk3_2_REM1.2_GFP	6	1	x0	0.044195192
cpk3_2_REM1.2_GFP	6	1	x0	0.002266905
cpk3_2_REM1.2_GFP	6	1	x0	0.043860383
cpk3_2_REM1.2_GFP	6	1	x0	0.040651517
cpk3_2_REM1.2_GFP	6	1	x0	0.008209785
cpk3_2_REM1.2_GFP	6	1	x0	0.008251394
cpk3_2_REM1.2_GFP	6	1	x0	0.00807
cpk3_2_REM1.2_GFP	6	1	x0	0.0383
cpk3_2_REM1.2_GFP	6	1	x0	0.026266085
cpk3_2_REM1.2_GFP	6	1	x0	0.022170017
cpk3_2_REM1.2_GFP	6	1	x0	0.0116
cpk3_2_REM1.2_GFP	6	1	x0	0.030620648
cpk3_2_REM1.2_GFP	6	1	x0	0.013853108
cpk3_2_REM1.2_GFP	6	1	x0	0.057220348
cpk3_2_REM1.2_GFP	6	1	x0	0.0147
cpk3_2_REM1.2_GFP	6	1	x0	0.011660167
cpk3_2_REM1.2_GFP	6	1	x0	0.008250043
cpk3_2_REM1.2_GFP	6	1	x0	0.0152
cpk3_2_REM1.2_GFP	6	1	x0	0.014027173
cpk3_2_REM1.2_GFP	6	1	x0	0.0303
cpk3_2_REM1.2_GFP	6	1	x0	0.025552176
cpk3_2_REM1.2_GFP	6	1	x0	0.114166059
cpk3_2_REM1.2_GFP	6	1	x0	0.029776121
cpk3_2_REM1.2_GFP	6	1	x0	0.0533
cpk3_2_REM1.2_GFP	6	1	x0	0.0138
cpk3_2_REM1.2_GFP	6	1	x0	0.043254079
cpk3_2_REM1.2_GFP	6	1	x0	0.154211532
cpk3_2_REM1.2_GFP	6	1	x0	0.027068902
cpk3_2_REM1.2_GFP	6	1	x0	0.0501
cpk3_2_REM1.2_GFP	6	1	x0	0.000581729
cpk3_2_REM1.2_GFP	6	1	x0	0.00440355
cpk3_2_REM1.2_GFP	6	1	x0	0.083192598
cpk3_2_REM1.2_GFP	6	1	x0	0.023623724
cpk3_2_REM1.2_GFP	6	1	x0	0.02898831
cpk3_2_REM1.2_GFP	6	1	x0	0.028978973
cpk3_2_REM1.2_GFP	6	1	x0	0.064961573
cpk3_2_REM1.2_GFP	6	1	x0	0.007516632
cpk3_2_REM1.2_GFP	6	1	x0	0.053182658
cpk3_2_REM1.2_GFP	6	1	x0	0.126
cpk3_2_REM1.2_GFP	6	1	x0	0.007944403
cpk3_2_REM1.2_GFP	6	1	x0	0.0128
cpk3_2_REM1.2_GFP	6	1	x0	0.007379165
cpk3_2_REM1.2_GFP	6	1	x0	0.016896025
cpk3_2_REM1.2_GFP	6	1	x0	0.013520901
cpk3_2_REM1.2_GFP	6	1	x0	0.055875065
cpk3_2_REM1.2_GFP	6	1	x0	0.027249151
cpk3_2_REM1.2_GFP	6	1	x0	0.0621
cpk3_2_REM1.2_GFP	6	1	x0	0.0577
cpk3_2_REM1.2_GFP	6	1	x0	0.016323423
cpk3_2_REM1.2_GFP	6	1	x0	0.009179455
cpk3_2_REM1.2_GFP	6	1	x0	0.045763309
cpk3_2_REM1.2_GFP	6	1	x0	0.0148
cpk3_2_REM1.2_GFP	6	1	x0	0.046587646
cpk3_2_REM1.2_GFP	6	1	x0	0.0155
cpk3_2_REM1.2_GFP	6	1	x0	0.0186
cpk3_2_REM1.2_GFP	6	1	x0	0.025722198
cpk3_2_REM1.2_GFP	6	1	x0	0.027139103
cpk3_2_REM1.2_GFP	6	1	x0	0.0196
cpk3_2_REM1.2_GFP	6	1	x0	0.027589984
cpk3_2_REM1.2_GFP	6	1	x0	0.007201288
cpk3_2_REM1.2_GFP	6	1	x0	0.025204712
cpk3_2_REM1.2_GFP	6	1	x0	0.019978983
cpk3_2_REM1.2_GFP	6	1	x0	0.062884289
cpk3_2_REM1.2_GFP	6	1	x0	0.009009676
cpk3_2_REM1.2_GFP	6	1	x0	0.0652
cpk3_2_REM1.2_GFP	6	1	x0	0.024240812
cpk3_2_REM1.2_GFP	6	1	x0	0.003646852
cpk3_2_REM1.2_GFP	6	1	x0	0.007381674
cpk3_2_REM1.2_GFP	6	1	x0	0.021646268
cpk3_2_REM1.2_GFP	6	1	x0	0.024758355
cpk3_2_REM1.2_GFP	6	1	x0	0.009757088
cpk3_2_REM1.2_GFP	6	1	x0	0.00790217
cpk3_2_REM1.2_GFP	6	1	x0	0.032601286
cpk3_2_REM1.2_GFP	6	1	x0	0.055300223
cpk3_2_REM1.2_GFP	6	1	x0	0.010405183
cpk3_2_REM1.2_GFP	6	1	x0	0.04131321
cpk3_2_REM1.2_GFP	6	1	x0	0.038093585
cpk3_2_REM1.2_GFP	6	1	x0	0.028970348
cpk3_2_REM1.2_GFP	6	1	x0	0.017481055
cpk3_2_REM1.2_GFP	6	1	x0	0.010300464
cpk3_2_REM1.2_GFP	6	1	x0	0.378784144
cpk3_2_REM1.2_GFP	6	1	x0	0.046382316
cpk3_2_REM1.2_GFP	6	1	x0	0.025792715
cpk3_2_REM1.2_GFP	6	1	x0	0.022804916
cpk3_2_REM1.2_GFP	6	1	x0	0.01926807
cpk3_2_REM1.2_GFP	6	1	x0	0.007276215
cpk3_2_REM1.2_GFP	6	1	x0	0.051336595
cpk3_2_REM1.2_GFP	6	1	x0	0.003091618
cpk3_2_REM1.2_GFP	6	1	x0	0.013403765
cpk3_2_REM1.2_GFP	6	1	x0	0.012228312
cpk3_2_REM1.2_GFP	6	1	x0	0.018686833
cpk3_2_REM1.2_GFP	6	1	x0	0.050640781
cpk3_2_REM1.2_GFP	6	1	x0	0.281906587
cpk3_2_REM1.2_GFP	6	1	x0	0.035920043
cpk3_2_REM1.2_GFP	6	1	x0	0.023114808
cpk3_2_REM1.2_GFP	6	1	x0	0.068474274
cpk3_2_REM1.2_GFP	6	1	x0	0.016693272
cpk3_2_REM1.2_GFP	6	1	x0	0.024947371
cpk3_2_REM1.2_GFP	6	1	x0	0.093913605
cpk3_2_REM1.2_GFP	6	1	x0	0.006789955
cpk3_2_REM1.2_GFP	6	1	x0	0.030470623
cpk3_2_REM1.2_GFP	6	1	x0	0.02091648
cpk3_2_REM1.2_GFP	6	1	x0	0.008554877
cpk3_2_REM1.2_GFP	6	1	x0	0.108882448
cpk3_2_REM1.2_GFP	6	1	x0	0.040939941
cpk3_2_REM1.2_GFP	6	1	x0	0.007393223
cpk3_2_REM1.2_GFP	6	1	x0	0.00628351
cpk3_2_REM1.2_GFP	6	1	x0	0.009197259
cpk3_2_REM1.2_GFP	6	1	x0	0.064201466
cpk3_2_REM1.2_GFP	6	1	x0	0.048659439
cpk3_2_REM1.2_GFP	6	1	x0	0.066304845
cpk3_2_REM1.2_GFP	6	1	x0	0.009367011
cpk3_2_REM1.2_GFP	6	1	x0	0.005491489
cpk3_2_REM1.2_GFP	6	1	x0	0.009051143
cpk3_2_REM1.2_GFP	6	1	x0	0.024671887
cpk3_2_REM1.2_GFP	6	1	x0	0.014118517
cpk3_2_REM1.2_GFP	6	1	x0	0.017946636
cpk3_2_REM1.2_GFP	6	1	x0	0.013448823
cpk3_2_REM1.2_GFP	6	1	x0	0.011949322
cpk3_2_REM1.2_GFP	6	1	x0	0.015701226
cpk3_2_REM1.2_GFP	6	1	x0	0.018511635
cpk3_2_REM1.2_GFP	6	1	x0	0.016881919
cpk3_2_REM1.2_GFP	6	1	x0	0.003408692
cpk3_2_REM1.2_GFP	6	1	x0	0.003209393
cpk3_2_REM1.2_GFP	6	1	x0	0.032534048
cpk3_2_REM1.2_GFP	6	1	x0	0.033299286
cpk3_2_REM1.2_GFP	6	1	x0	0.033977727
cpk3_2_REM1.2_GFP	6	1	x0	0.021655738
cpk3_2_REM1.2_GFP	6	1	x0	0.017375575
cpk3_2_REM1.2_GFP	6	1	x0	0.064918737
cpk3_2_REM1.2_GFP	6	1	x0	0.023757026
cpk3_2_REM1.2_GFP	6	1	x0	0.013620314
cpk3_2_REM1.2_GFP	6	1	x0	0.012094007
cpk3_2_REM1.2_GFP	6	1	x0	0.12071886
cpk3_2_REM1.2_GFP	6	1	x0	0.039296133
cpk3_2_REM1.2_GFP	6	1	x0	0.016272626
cpk3_2_REM1.2_GFP	6	1	x0	0.004306255
cpk3_2_REM1.2_GFP	6	1	x0	0.17229525
cpk3_2_REM1.2_GFP	6	1	x0	0.089769332
cpk3_2_REM1.2_GFP	6	1	x0	0.049144114
cpk3_2_REM1.2_GFP	6	1	x0	0.021260652
cpk3_2_REM1.2_GFP	6	1	x0	0.055886475
cpk3_2_REM1.2_GFP	6	1	x0	0.010566501
cpk3_2_REM1.2_GFP	6	1	x0	0.042951829
cpk3_2_REM1.2_GFP	6	1	x0	0.069393064
cpk3_2_REM1.2_GFP	6	1	x0	-0.000255274
cpk3_2_REM1.2_GFP	6	1	x0	0.001697275
cpk3_2_REM1.2_GFP	6	1	x0	0.023906589
cpk3_2_REM1.2_GFP	6	1	x0	0.056433462
cpk3_2_REM1.2_GFP	6	1	x0	0.018348409
cpk3_2_REM1.2_GFP	6	1	x0	0.047998626
cpk3_2_REM1.2_GFP	6	1	x0	0.027042406
cpk3_2_REM1.2_GFP	6	1	x0	0.019373853
cpk3_2_REM1.2_GFP	6	1	x0	0.014286183
cpk3_2_REM1.2_GFP	6	1	x0	0.036647958
cpk3_2_REM1.2_GFP	6	1	x0	0.028107669
cpk3_2_REM1.2_GFP	6	1	x0	0.027022085
cpk3_2_REM1.2_GFP	6	1	x0	0.110230329
cpk3_2_REM1.2_GFP	6	1	x0	0.002972073
cpk3_2_REM1.2_GFP	6	1	x0	0.067445109
cpk3_2_REM1.2_GFP	6	1	x0	0.010195529
cpk3_2_REM1.2_GFP	6	1	x0	0.018828745
cpk3_2_REM1.2_GFP	6	1	x0	0.006738822
cpk3_2_REM1.2_GFP	6	1	x0	0.159649303
cpk3_2_REM1.2_GFP	6	1	x0	0.023871872
cpk3_2_REM1.2_GFP	6	1	x0	0.040058402
cpk3_2_REM1.2_GFP	6	1	x0	0.035273971
cpk3_2_REM1.2_GFP	6	1	x0	0.005169196
cpk3_2_REM1.2_GFP	6	1	x0	0.021263703
cpk3_2_REM1.2_GFP	6	1	x0	0.033844935
cpk3_2_REM1.2_GFP	6	1	x0	0.011216446
cpk3_2_REM1.2_GFP	6	1	x0	0.00893698
cpk3_2_REM1.2_GFP	6	1	x0	0.007864406
cpk3_2_REM1.2_GFP	6	1	x0	0.062470441
cpk3_2_REM1.2_GFP	6	1	x0	0.026252063
cpk3_2_REM1.2_GFP	6	1	x0	0.004669813
cpk3_2_REM1.2_GFP	6	1	x0	0.017173703
cpk3_2_REM1.2_GFP	6	1	x0	0.019594217
cpk3_2_REM1.2_GFP	6	1	x0	0.074160492
cpk3_2_REM1.2_GFP	6	1	x0	0.025938949
cpk3_2_REM1.2_GFP	6	1	x0	0.018834263
cpk3_2_REM1.2_GFP	6	1	x0	0.068671053
cpk3_2_REM1.2_GFP	6	1	x0	0.02776965
cpk3_2_REM1.2_GFP	6	1	x0	0.035957195
cpk3_2_REM1.2_GFP	6	1	x0	0.015229887
cpk3_2_REM1.2_GFP	6	1	x0	0.130717112
cpk3_2_REM1.2_GFP	6	1	x0	0.094148384
cpk3_2_REM1.2_GFP	6	1	x0	0.012392043
cpk3_2_REM1.2_GFP	6	1	x0	0.004366498
cpk3_2_REM1.2_GFP	6	1	x0	0.029063748
cpk3_2_REM1.2_GFP	6	1	x0	0.017836526
cpk3_2_REM1.2_GFP	6	1	x0	0.044418245
cpk3_2_REM1.2_GFP	6	1	x0	0.009787951
cpk3_2_REM1.2_GFP	6	1	x0	0.011307978
cpk3_2_REM1.2_GFP	6	1	x0	0.009050006
cpk3_2_REM1.2_GFP	6	1	x0	0.023382813
cpk3_2_REM1.2_GFP	6	1	x0	0.003013746
cpk3_2_REM1.2_GFP	6	1	x0	0.014415167
cpk3_2_REM1.2_GFP	6	1	x0	0.00937728
cpk3_2_REM1.2_GFP	6	1	x0	0.009112826
cpk3_2_REM1.2_GFP	6	1	x0	0.034230357
cpk3_2_REM1.2_GFP	6	1	x0	0.010840473
cpk3_2_REM1.2_GFP	6	1	x0	0.014871401
cpk3_2_REM1.2_GFP	6	1	x0	0.013726102
cpk3_2_REM1.2_GFP	6	1	x0	0.033391518
cpk3_2_REM1.2_GFP	6	1	x0	0.020935182
cpk3_2_REM1.2_GFP	6	1	x0	0.040771758
cpk3_2_REM1.2_GFP	6	1	x0	0.004728635
cpk3_2_REM1.2_GFP	6	1	x0	0.043740752
cpk3_2_REM1.2_GFP	6	1	x0	0.021395617
cpk3_2_REM1.2_GFP	6	1	x0	0.029981595
cpk3_2_REM1.2_GFP	6	1	x0	0.120119898
cpk3_2_REM1.2_GFP	6	1	x0	0.00848645
cpk3_2_REM1.2_GFP	6	1	x0	0.014295908
cpk3_2_REM1.2_GFP	6	1	x0	0.061687318
cpk3_2_REM1.2_GFP	6	1	x0	0.008117373
cpk3_2_REM1.2_GFP	6	1	x0	0.070852561
cpk3_2_REM1.2_GFP	6	1	x0	0.005325435
cpk3_2_REM1.2_GFP	6	1	x0	0.05335838
cpk3_2_REM1.2_GFP	6	1	x0	0.007202463
cpk3_2_REM1.2_GFP	6	1	x0	0.026064899
cpk3_2_REM1.2_GFP	6	1	x0	0.012802652
cpk3_2_REM1.2_GFP	6	1	x0	0.043199666
cpk3_2_REM1.2_GFP	6	1	x0	0.028348512
cpk3_2_REM1.2_GFP	6	1	x0	0.04519091
cpk3_2_REM1.2_GFP	6	1	x0	0.026391468
cpk3_2_REM1.2_GFP	6	1	x0	0.093626303
cpk3_2_REM1.2_GFP	6	1	x0	0.024480605
cpk3_2_REM1.2_GFP	6	1	x0	0.024125688
cpk3_2_REM1.2_GFP	6	1	x0	0.020117737
cpk3_2_REM1.2_GFP	6	1	x0	0.008113881
cpk3_2_REM1.2_GFP	6	1	x0	0.073526236
cpk3_2_REM1.2_GFP	6	1	x0	0.024007617
cpk3_2_REM1.2_GFP	6	1	x0	0.10878139
cpk3_2_REM1.2_GFP	6	1	x0	0.054002673
cpk3_2_REM1.2_GFP	6	1	x0	0.008577257
cpk3_2_REM1.2_GFP	6	1	x0	0.009326954
cpk3_2_REM1.2_GFP	6	1	x0	0.020802025
cpk3_2_REM1.2_GFP	6	1	x0	0.018153246
cpk3_2_REM1.2_GFP	6	1	x0	0.019708552
cpk3_2_REM1.2_GFP	6	1	x0	0.020921179
cpk3_2_REM1.2_GFP	6	1	x0	0.162867918
cpk3_2_REM1.2_GFP	6	1	x0	0.014063668
cpk3_2_REM1.2_GFP	6	1	x0	0.009033986
cpk3_2_REM1.2_GFP	6	1	x0	0.018105878
cpk3_2_REM1.2_GFP	3	2	x0	0.007896699
cpk3_2_REM1.2_GFP	3	2	x0	0.01573097
cpk3_2_REM1.2_GFP	3	2	x0	0.005576092
cpk3_2_REM1.2_GFP	3	2	x0	0.004368977
cpk3_2_REM1.2_GFP	3	2	x0	0.00083761
cpk3_2_REM1.2_GFP	3	2	x0	0.014375156
cpk3_2_REM1.2_GFP	3	2	x0	0.043013595
cpk3_2_REM1.2_GFP	3	2	x0	0.007565217
cpk3_2_REM1.2_GFP	3	2	x0	0.01528142
cpk3_2_REM1.2_GFP	3	2	x0	0.008809743
cpk3_2_REM1.2_GFP	3	2	x0	0.004781267
cpk3_2_REM1.2_GFP	3	2	x0	0.006574235
cpk3_2_REM1.2_GFP	3	2	x0	0.045518348
cpk3_2_REM1.2_GFP	3	2	x0	0.026187438
cpk3_2_REM1.2_GFP	3	2	x0	0.020119386
cpk3_2_REM1.2_GFP	3	2	x0	0.068024039
cpk3_2_REM1.2_GFP	3	2	x0	0.001824333
cpk3_2_REM1.2_GFP	3	2	x0	0.005663975
cpk3_2_REM1.2_GFP	3	2	x0	-3.25E-05
cpk3_2_REM1.2_GFP	3	2	x0	0.001458208
cpk3_2_REM1.2_GFP	3	2	x0	0.002882781
cpk3_2_REM1.2_GFP	3	2	x0	0.000721265
cpk3_2_REM1.2_GFP	3	2	x0	0.005723307
cpk3_2_REM1.2_GFP	3	2	x0	0.016995061
cpk3_2_REM1.2_GFP	3	2	x0	0.031648119
cpk3_2_REM1.2_GFP	3	2	x0	0.010716714
cpk3_2_REM1.2_GFP	3	2	x0	0.038925349
cpk3_2_REM1.2_GFP	3	2	x0	0.005821375
cpk3_2_REM1.2_GFP	3	2	x0	0.007331614
cpk3_2_REM1.2_GFP	3	2	x0	0.014812844
cpk3_2_REM1.2_GFP	3	2	x0	0.012606189
cpk3_2_REM1.2_GFP	3	2	x0	0.006674078
cpk3_2_REM1.2_GFP	3	2	x0	0.016964929
cpk3_2_REM1.2_GFP	3	2	x0	0.010906737
cpk3_2_REM1.2_GFP	3	2	x0	0.004805098
cpk3_2_REM1.2_GFP	3	2	x0	0.002285826
cpk3_2_REM1.2_GFP	3	2	x0	0.06198276
cpk3_2_REM1.2_GFP	3	2	x0	0.004954671
cpk3_2_REM1.2_GFP	3	2	x0	0.00948037
cpk3_2_REM1.2_GFP	3	2	x0	0.00567679
cpk3_2_REM1.2_GFP	3	2	x0	0.005527191
cpk3_2_REM1.2_GFP	3	2	x0	0.010711664
cpk3_2_REM1.2_GFP	3	2	x0	0.017115819
cpk3_2_REM1.2_GFP	3	2	x0	0.007833964
cpk3_2_REM1.2_GFP	3	2	x0	0.013902172
cpk3_2_REM1.2_GFP	3	2	x0	0.002103606
cpk3_2_REM1.2_GFP	3	2	x0	0.019665169
cpk3_2_REM1.2_GFP	3	2	x0	0.011169905
cpk3_2_REM1.2_GFP	3	2	x0	0.027516261
cpk3_2_REM1.2_GFP	3	2	x0	0.020311678
cpk3_2_REM1.2_GFP	3	2	x0	0.022789806
cpk3_2_REM1.2_GFP	3	2	x0	0.003679729
cpk3_2_REM1.2_GFP	3	2	x0	0.004598707
cpk3_2_REM1.2_GFP	3	2	x0	0.003041839
cpk3_2_REM1.2_GFP	3	2	x0	0.004770585
cpk3_2_REM1.2_GFP	3	2	x0	0.08140794
cpk3_2_REM1.2_GFP	3	2	x0	0.019852315
cpk3_2_REM1.2_GFP	3	2	x0	0.016106971
cpk3_2_REM1.2_GFP	3	2	x0	0.009268736
cpk3_2_REM1.2_GFP	3	2	x0	0.011287625
cpk3_2_REM1.2_GFP	3	2	x0	0.01585675
cpk3_2_REM1.2_GFP	3	2	x0	0.00259834
cpk3_2_REM1.2_GFP	3	2	x0	0.00372812
cpk3_2_REM1.2_GFP	3	2	x0	0.008906735
cpk3_2_REM1.2_GFP	3	2	x0	0.019357851
cpk3_2_REM1.2_GFP	3	2	x0	0.011798293
cpk3_2_REM1.2_GFP	3	2	x0	0.005479284
cpk3_2_REM1.2_GFP	3	2	x0	0.001895645
cpk3_2_REM1.2_GFP	3	2	x0	0.008915649
cpk3_2_REM1.2_GFP	3	2	x0	0.018397516
cpk3_2_REM1.2_GFP	3	2	x0	0.00885786
cpk3_2_REM1.2_GFP	3	2	x0	0.008248964
cpk3_2_REM1.2_GFP	3	2	x0	0.011337301
cpk3_2_REM1.2_GFP	3	2	x0	0.010274726
cpk3_2_REM1.2_GFP	3	2	x0	0.01019367
cpk3_2_REM1.2_GFP	3	2	x0	0.011454186
cpk3_2_REM1.2_GFP	3	2	x0	0.036987954
cpk3_2_REM1.2_GFP	3	2	x0	0.018886548
cpk3_2_REM1.2_GFP	3	2	x0	0.016216406
cpk3_2_REM1.2_GFP	3	2	x0	0.00429836
cpk3_2_REM1.2_GFP	3	2	x0	0.002208151
cpk3_2_REM1.2_GFP	3	2	x0	0.010873389
cpk3_2_REM1.2_GFP	3	2	x0	0.005906858
cpk3_2_REM1.2_GFP	3	2	x0	0.014972066
cpk3_2_REM1.2_GFP	3	2	x0	0.012128783
cpk3_2_REM1.2_GFP	3	2	x0	0.01899946
cpk3_2_REM1.2_GFP	3	2	x0	0.01153341
cpk3_2_REM1.2_GFP	3	2	x0	0.010870691
cpk3_2_REM1.2_GFP	3	2	x0	0.006832219
cpk3_2_REM1.2_GFP	3	2	x0	0.019892844
cpk3_2_REM1.2_GFP	3	2	x0	0.12247334
cpk3_2_REM1.2_GFP	3	2	x0	0.004710205
cpk3_2_REM1.2_GFP	3	2	x0	0.004904884
cpk3_2_REM1.2_GFP	3	2	x0	0.010673503
cpk3_2_REM1.2_GFP	3	2	x0	0.010228794
cpk3_2_REM1.2_GFP	3	2	x0	0.026316726
cpk3_2_REM1.2_GFP	3	2	x0	0.036011688
cpk3_2_REM1.2_GFP	3	2	x0	0.011553262
cpk3_2_REM1.2_GFP	3	2	x0	0.008617644
cpk3_2_REM1.2_GFP	3	2	x0	0.006508931
cpk3_2_REM1.2_GFP	3	2	x0	0.028835981
cpk3_2_REM1.2_GFP	3	2	x0	0.006174129
cpk3_2_REM1.2_GFP	3	2	x0	0.004305458
cpk3_2_REM1.2_GFP	3	2	x0	0.050545104
cpk3_2_REM1.2_GFP	3	2	x0	0.01496042
cpk3_2_REM1.2_GFP	3	2	x0	0.007978327
cpk3_2_REM1.2_GFP	3	2	x0	0.005140572
cpk3_2_REM1.2_GFP	3	2	x0	0.012197671
cpk3_2_REM1.2_GFP	3	2	x0	0.026767287
cpk3_2_REM1.2_GFP	3	2	x0	0.016724363
cpk3_2_REM1.2_GFP	3	2	x0	0.010937469
cpk3_2_REM1.2_GFP	3	2	x0	0.038342713
cpk3_2_REM1.2_GFP	3	2	x0	0.00433179
cpk3_2_REM1.2_GFP	3	2	x0	0.008980069
cpk3_2_REM1.2_GFP	3	2	x0	0.029433175
cpk3_2_REM1.2_GFP	3	2	x0	0.031624991
cpk3_2_REM1.2_GFP	3	2	x0	0.010804971
cpk3_2_REM1.2_GFP	3	2	x0	0.013693952
cpk3_2_REM1.2_GFP	3	2	x0	0.012889528
cpk3_2_REM1.2_GFP	3	2	x0	0.007163033
cpk3_2_REM1.2_GFP	3	2	x0	0.015994848
cpk3_2_REM1.2_GFP	3	2	x0	0.001051495
cpk3_2_REM1.2_GFP	3	2	x0	0.002944503
cpk3_2_REM1.2_GFP	3	2	x0	0.0134627
cpk3_2_REM1.2_GFP	3	2	x0	0.057328559
cpk3_2_REM1.2_GFP	3	2	x0	0.017406215
cpk3_2_REM1.2_GFP	3	2	x0	0.003918777
cpk3_2_REM1.2_GFP	3	2	x0	0.000730583
cpk3_2_REM1.2_GFP	3	2	x0	0.002656213
cpk3_2_REM1.2_GFP	3	2	x0	0.009487765
cpk3_2_REM1.2_GFP	3	2	x0	0.007801381
cpk3_2_REM1.2_GFP	3	2	x0	0.006997576
cpk3_2_REM1.2_GFP	3	2	x0	0.013256789
cpk3_2_REM1.2_GFP	3	2	x0	0.012401325
cpk3_2_REM1.2_GFP	3	2	x0	0.011855238
cpk3_2_REM1.2_GFP	3	2	x0	0.012092047
cpk3_2_REM1.2_GFP	3	2	x0	0.019014517
cpk3_2_REM1.2_GFP	3	2	x0	0.102017421
cpk3_2_REM1.2_GFP	3	2	x0	0.005928099
cpk3_2_REM1.2_GFP	3	2	x0	0.016111563
cpk3_2_REM1.2_GFP	3	2	x0	0.014438929
cpk3_2_REM1.2_GFP	3	2	x0	0.010068995
cpk3_2_REM1.2_GFP	3	2	x0	0.002465827
cpk3_2_REM1.2_GFP	3	2	x0	0.027797851
cpk3_2_REM1.2_GFP	3	2	x0	0.014772969
cpk3_2_REM1.2_GFP	3	2	x0	0.004884912
cpk3_2_REM1.2_GFP	3	2	x0	0.00735756
cpk3_2_REM1.2_GFP	3	2	x0	0.013245715
cpk3_2_REM1.2_GFP	3	2	x0	0.011402656
cpk3_2_REM1.2_GFP	3	2	x0	0.036180771
cpk3_2_REM1.2_GFP	3	2	x0	0.074351524
cpk3_2_REM1.2_GFP	3	2	x0	0.001549653
cpk3_2_REM1.2_GFP	3	2	x0	0.015343287
cpk3_2_REM1.2_GFP	3	2	x0	0.033045269
cpk3_2_REM1.2_GFP	3	2	x0	0.009316903
cpk3_2_REM1.2_GFP	3	2	x0	0.043186939
cpk3_2_REM1.2_GFP	3	2	x0	0.012616968
cpk3_2_REM1.2_GFP	3	2	x0	0.011087338
cpk3_2_REM1.2_GFP	3	2	x0	0.002241356
cpk3_2_REM1.2_GFP	3	2	x0	0.009668361
cpk3_2_REM1.2_GFP	3	2	x0	0.015589
cpk3_2_REM1.2_GFP	3	2	x0	0.016231569
cpk3_2_REM1.2_GFP	3	2	x0	0.011153821
cpk3_2_REM1.2_GFP	3	2	x0	0.011483751
cpk3_2_REM1.2_GFP	3	2	x0	0.011242208
cpk3_2_REM1.2_GFP	3	2	x0	0.016864257
cpk3_2_REM1.2_GFP	3	2	x0	0.006252036
cpk3_2_REM1.2_GFP	3	2	x0	0.007242314
cpk3_2_REM1.2_GFP	3	2	x0	0.005209987
cpk3_2_REM1.2_GFP	3	2	x0	0.006664948
cpk3_2_REM1.2_GFP	3	2	x0	0.006454776
cpk3_2_REM1.2_GFP	3	2	x0	0.019421408
cpk3_2_REM1.2_GFP	3	2	x0	0.026430824
cpk3_2_REM1.2_GFP	3	2	x0	0.002115816
cpk3_2_REM1.2_GFP	3	2	x0	0.012154722
cpk3_2_REM1.2_GFP	3	2	x0	0.012293856
cpk3_2_REM1.2_GFP	3	2	x0	0.026405567
cpk3_2_REM1.2_GFP	3	2	x0	0.001885726
cpk3_2_REM1.2_GFP	3	2	x0	0.210210046
cpk3_2_REM1.2_GFP	3	2	x0	0.005761682
cpk3_2_REM1.2_GFP	3	2	x0	0.007161924
cpk3_2_REM1.2_GFP	3	2	x0	0.012087429
cpk3_2_REM1.2_GFP	3	2	x0	0.012732786
cpk3_2_REM1.2_GFP	3	2	x0	0.043488511
cpk3_2_REM1.2_GFP	3	2	x0	0.023523363
cpk3_2_REM1.2_GFP	3	2	x0	0.006734062
cpk3_2_REM1.2_GFP	3	2	x0	0.013464148
cpk3_2_REM1.2_GFP	3	2	x0	0.025384176
cpk3_2_REM1.2_GFP	3	2	x0	0.069740752
cpk3_2_REM1.2_GFP	3	2	x0	0.025095529
cpk3_2_REM1.2_GFP	3	2	x0	0.030689656
cpk3_2_REM1.2_GFP	4	2	x0	0.01301856
cpk3_2_REM1.2_GFP	4	2	x0	0.012844549
cpk3_2_REM1.2_GFP	4	2	x0	0.000293871
cpk3_2_REM1.2_GFP	4	2	x0	0.005868255
cpk3_2_REM1.2_GFP	4	2	x0	0.00487782
cpk3_2_REM1.2_GFP	4	2	x0	0.009093118
cpk3_2_REM1.2_GFP	4	2	x0	0.002592303
cpk3_2_REM1.2_GFP	4	2	x0	0.003037855
cpk3_2_REM1.2_GFP	4	2	x0	0.002168077
cpk3_2_REM1.2_GFP	4	2	x0	0.005811549
cpk3_2_REM1.2_GFP	4	2	x0	0.024985662
cpk3_2_REM1.2_GFP	4	2	x0	0.009832953
cpk3_2_REM1.2_GFP	4	2	x0	0.015137684
cpk3_2_REM1.2_GFP	4	2	x0	0.006112167
cpk3_2_REM1.2_GFP	4	2	x0	0.010742213
cpk3_2_REM1.2_GFP	4	2	x0	0.010000668
cpk3_2_REM1.2_GFP	4	2	x0	0.16877448
cpk3_2_REM1.2_GFP	4	2	x0	0.014437756
cpk3_2_REM1.2_GFP	4	2	x0	0.005987
cpk3_2_REM1.2_GFP	4	2	x0	0.007625611
cpk3_2_REM1.2_GFP	4	2	x0	0.019035631
cpk3_2_REM1.2_GFP	4	2	x0	0.009678306
cpk3_2_REM1.2_GFP	4	2	x0	0.008869295
cpk3_2_REM1.2_GFP	4	2	x0	0.061104616
cpk3_2_REM1.2_GFP	4	2	x0	0.054767151
cpk3_2_REM1.2_GFP	4	2	x0	0.035122997
cpk3_2_REM1.2_GFP	4	2	x0	0.00023092
cpk3_2_REM1.2_GFP	4	2	x0	0.004365336
cpk3_2_REM1.2_GFP	4	2	x0	0.03346951
cpk3_2_REM1.2_GFP	4	2	x0	0.005734994
cpk3_2_REM1.2_GFP	4	2	x0	0.004498928
cpk3_2_REM1.2_GFP	4	2	x0	0.002737412
cpk3_2_REM1.2_GFP	4	2	x0	0.01973944
cpk3_2_REM1.2_GFP	4	2	x0	0.001792234
cpk3_2_REM1.2_GFP	4	2	x0	0.025451919
cpk3_2_REM1.2_GFP	4	2	x0	0.046582317
cpk3_2_REM1.2_GFP	4	2	x0	0.00522314
cpk3_2_REM1.2_GFP	4	2	x0	0.003204559
cpk3_2_REM1.2_GFP	4	2	x0	0.006294232
cpk3_2_REM1.2_GFP	4	2	x0	-0.000319855
cpk3_2_REM1.2_GFP	4	2	x0	0.005210857
cpk3_2_REM1.2_GFP	4	2	x0	0.002010357
cpk3_2_REM1.2_GFP	4	2	x0	0.003270975
cpk3_2_REM1.2_GFP	4	2	x0	0.015636123
cpk3_2_REM1.2_GFP	4	2	x0	0.001688703
cpk3_2_REM1.2_GFP	4	2	x0	0.022859735
cpk3_2_REM1.2_GFP	4	2	x0	0.006290503
cpk3_2_REM1.2_GFP	4	2	x0	0.001784307
cpk3_2_REM1.2_GFP	4	2	x0	0.004772733
cpk3_2_REM1.2_GFP	4	2	x0	0.005452322
cpk3_2_REM1.2_GFP	4	2	x0	-0.000283773
cpk3_2_REM1.2_GFP	4	2	x0	0.091375258
cpk3_2_REM1.2_GFP	4	2	x0	0.002916043
cpk3_2_REM1.2_GFP	4	2	x0	0.006537331
cpk3_2_REM1.2_GFP	4	2	x0	0.011071325
cpk3_2_REM1.2_GFP	4	2	x0	0.036356456
cpk3_2_REM1.2_GFP	4	2	x0	0.006045248
cpk3_2_REM1.2_GFP	4	2	x0	0.006165761
cpk3_2_REM1.2_GFP	4	2	x0	0.005901458
cpk3_2_REM1.2_GFP	4	2	x0	0.022701005
cpk3_2_REM1.2_GFP	4	2	x0	0.016197438
cpk3_2_REM1.2_GFP	4	2	x0	0.004831893
cpk3_2_REM1.2_GFP	4	2	x0	0.010948835
cpk3_2_REM1.2_GFP	4	2	x0	0.022719722
cpk3_2_REM1.2_GFP	4	2	x0	0.005914933
cpk3_2_REM1.2_GFP	4	2	x0	0.012455685
cpk3_2_REM1.2_GFP	4	2	x0	0.008572201
cpk3_2_REM1.2_GFP	4	2	x0	0.010062333
cpk3_2_REM1.2_GFP	4	2	x0	0.024023304
cpk3_2_REM1.2_GFP	4	2	x0	0.009413075
cpk3_2_REM1.2_GFP	4	2	x0	0.023756719
cpk3_2_REM1.2_GFP	4	2	x0	0.001366819
cpk3_2_REM1.2_GFP	4	2	x0	0.012882978
cpk3_2_REM1.2_GFP	4	2	x0	0.002392318
cpk3_2_REM1.2_GFP	4	2	x0	0.011616835
cpk3_2_REM1.2_GFP	4	2	x0	0.010459872
cpk3_2_REM1.2_GFP	4	2	x0	0.007906009
cpk3_2_REM1.2_GFP	4	2	x0	0.009571784
cpk3_2_REM1.2_GFP	4	2	x0	0.028426991
cpk3_2_REM1.2_GFP	4	2	x0	0.016328786
cpk3_2_REM1.2_GFP	4	2	x0	0.007510782
cpk3_2_REM1.2_GFP	4	2	x0	0.009285801
cpk3_2_REM1.2_GFP	4	2	x0	0.019260335
cpk3_2_REM1.2_GFP	4	2	x0	0.003064497
cpk3_2_REM1.2_GFP	4	2	x0	0.027483944
cpk3_2_REM1.2_GFP	4	2	x0	0.005372454
cpk3_2_REM1.2_GFP	4	2	x0	0.005349389
cpk3_2_REM1.2_GFP	4	2	x0	0.003572882
cpk3_2_REM1.2_GFP	4	2	x0	0.005014971
cpk3_2_REM1.2_GFP	4	2	x0	0.003055642
cpk3_2_REM1.2_GFP	4	2	x0	0.012777538
cpk3_2_REM1.2_GFP	4	2	x0	0.018560089
cpk3_2_REM1.2_GFP	4	2	x0	0.002569541
cpk3_2_REM1.2_GFP	4	2	x0	0.019518812
cpk3_2_REM1.2_GFP	4	2	x0	0.009043185
cpk3_2_REM1.2_GFP	4	2	x0	0.009078931
cpk3_2_REM1.2_GFP	4	2	x0	0.009053566
cpk3_2_REM1.2_GFP	4	2	x0	0.021305591
cpk3_2_REM1.2_GFP	4	2	x0	0.009335783
cpk3_2_REM1.2_GFP	4	2	x0	0.033571445
cpk3_2_REM1.2_GFP	4	2	x0	0.006007808
cpk3_2_REM1.2_GFP	4	2	x0	0.020042637
cpk3_2_REM1.2_GFP	4	2	x0	0.00248746
cpk3_2_REM1.2_GFP	4	2	x0	0.011292729
cpk3_2_REM1.2_GFP	4	2	x0	0.009542735
cpk3_2_REM1.2_GFP	4	2	x0	0.036023984
cpk3_2_REM1.2_GFP	4	2	x0	0.019138119
cpk3_2_REM1.2_GFP	4	2	x0	0.003631768
cpk3_2_REM1.2_GFP	4	2	x0	0.008084654
cpk3_2_REM1.2_GFP	4	2	x0	0.007379172
cpk3_2_REM1.2_GFP	4	2	x0	0.117162011
cpk3_2_REM1.2_GFP	4	2	x0	0.01940869
cpk3_2_REM1.2_GFP	4	2	x0	0.003435226
cpk3_2_REM1.2_GFP	4	2	x0	0.006678482
cpk3_2_REM1.2_GFP	4	2	x0	0.008755777
cpk3_2_REM1.2_GFP	4	2	x0	0.006674831
cpk3_2_REM1.2_GFP	4	2	x0	0.001726422
cpk3_2_REM1.2_GFP	4	2	x0	0.008017251
cpk3_2_REM1.2_GFP	4	2	x0	0.004174977
cpk3_2_REM1.2_GFP	4	2	x0	0.005801146
cpk3_2_REM1.2_GFP	4	2	x0	0.018645193
cpk3_2_REM1.2_GFP	4	2	x0	0.006005257
cpk3_2_REM1.2_GFP	4	2	x0	0.014210869
cpk3_2_REM1.2_GFP	4	2	x0	0.000883221
cpk3_2_REM1.2_GFP	4	2	x0	0.00989869
cpk3_2_REM1.2_GFP	4	2	x0	0.008746206
cpk3_2_REM1.2_GFP	4	2	x0	0.006860415
cpk3_2_REM1.2_GFP	4	2	x0	0.003426759
cpk3_2_REM1.2_GFP	4	2	x0	0.010184264
cpk3_2_REM1.2_GFP	4	2	x0	0.013291948
cpk3_2_REM1.2_GFP	4	2	x0	0.002755095
cpk3_2_REM1.2_GFP	4	2	x0	0.006076698
cpk3_2_REM1.2_GFP	4	2	x0	0.043127713
cpk3_2_REM1.2_GFP	4	2	x0	0.007208594
cpk3_2_REM1.2_GFP	4	2	x0	0.023425587
cpk3_2_REM1.2_GFP	4	2	x0	0.002326764
cpk3_2_REM1.2_GFP	4	2	x0	0.002569609
cpk3_2_REM1.2_GFP	4	2	x0	0.00943458
cpk3_2_REM1.2_GFP	4	2	x0	0.008396457
cpk3_2_REM1.2_GFP	4	2	x0	0.027696552
cpk3_2_REM1.2_GFP	4	2	x0	0.00353717
cpk3_2_REM1.2_GFP	4	2	x0	0.005979842
cpk3_2_REM1.2_GFP	4	2	x0	0.007515644
cpk3_2_REM1.2_GFP	4	2	x0	0.05375766
cpk3_2_REM1.2_GFP	4	2	x0	0.004138445
cpk3_2_REM1.2_GFP	4	2	x0	0.002685745
cpk3_2_REM1.2_GFP	4	2	x0	0.003081944
cpk3_2_REM1.2_GFP	4	2	x0	0.00069683
cpk3_2_REM1.2_GFP	4	2	x0	0.005043532
cpk3_2_REM1.2_GFP	4	2	x0	0.00436291
cpk3_2_REM1.2_GFP	4	2	x0	0.002627027
cpk3_2_REM1.2_GFP	4	2	x0	0.007095346
cpk3_2_REM1.2_GFP	4	2	x0	0.001832318
cpk3_2_REM1.2_GFP	4	2	x0	0.00970097
cpk3_2_REM1.2_GFP	4	2	x0	0.006684813
cpk3_2_REM1.2_GFP	4	2	x0	0.039000488
cpk3_2_REM1.2_GFP	4	2	x0	0.00334327
cpk3_2_REM1.2_GFP	4	2	x0	0.006685654
cpk3_2_REM1.2_GFP	4	2	x0	0.009544706
cpk3_2_REM1.2_GFP	4	2	x0	0.031851904
cpk3_2_REM1.2_GFP	4	2	x0	0.013002914
cpk3_2_REM1.2_GFP	4	2	x0	0.016211883
cpk3_2_REM1.2_GFP	4	2	x0	0.012212132
cpk3_2_REM1.2_GFP	4	2	x0	0.019070659
cpk3_2_REM1.2_GFP	4	2	x0	0.034866621
cpk3_2_REM1.2_GFP	4	2	x0	0.007655719
cpk3_2_REM1.2_GFP	4	2	x0	0.013466935
cpk3_2_REM1.2_GFP	4	2	x0	0.017325386
cpk3_2_REM1.2_GFP	4	2	x0	0.022960352
cpk3_2_REM1.2_GFP	4	2	x0	0.020032383
cpk3_2_REM1.2_GFP	4	2	x0	0.007062039
cpk3_2_REM1.2_GFP	4	2	x0	0.013276397
cpk3_2_REM1.2_GFP	4	2	x0	0.006708239
cpk3_2_REM1.2_GFP	4	2	x0	0.001150884
cpk3_2_REM1.2_GFP	4	2	x0	0.023447999
cpk3_2_REM1.2_GFP	4	2	x0	0.054576108
cpk3_2_REM1.2_GFP	4	2	x0	0.001271635
cpk3_2_REM1.2_GFP	4	2	x0	0.012798863
cpk3_2_REM1.2_GFP	4	2	x0	0.004421067
cpk3_2_REM1.2_GFP	4	2	x0	0.005126557
cpk3_2_REM1.2_GFP	4	2	x0	0.006175867
cpk3_2_REM1.2_GFP	4	2	x0	0.002715766
cpk3_2_REM1.2_GFP	4	2	x0	-0.000980439
cpk3_2_REM1.2_GFP	4	2	x0	0.008043244
cpk3_2_REM1.2_GFP	4	2	x0	0.016644244
cpk3_2_REM1.2_GFP	4	2	x0	0.007200625
cpk3_2_REM1.2_GFP	4	2	x0	0.002894777
cpk3_2_REM1.2_GFP	4	2	x0	0.021533585
cpk3_2_REM1.2_GFP	4	2	x0	0.003815437
cpk3_2_REM1.2_GFP	4	2	x0	0.005701041
cpk3_2_REM1.2_GFP	4	2	x0	-0.000428636
cpk3_2_REM1.2_GFP	4	2	x0	0.004944432
cpk3_2_REM1.2_GFP	4	2	x0	0.007954262
cpk3_2_REM1.2_GFP	4	2	x0	0.004329524
cpk3_2_REM1.2_GFP	4	2	x0	0.004914817
cpk3_2_REM1.2_GFP	4	2	x0	0.001081385
cpk3_2_REM1.2_GFP	4	2	x0	0.002476147
cpk3_2_REM1.2_GFP	4	2	x0	0.004847159
cpk3_2_REM1.2_GFP	4	2	x0	0.004724303
cpk3_2_REM1.2_GFP	4	2	x0	0.007054897
cpk3_2_REM1.2_GFP	4	2	x0	0.011372675
cpk3_2_REM1.2_GFP	4	2	x0	0.00128717
cpk3_2_REM1.2_GFP	4	2	x0	0.000205369
cpk3_2_REM1.2_GFP	4	2	x0	0.045542868
cpk3_2_REM1.2_GFP	4	2	x0	0.065529405
cpk3_2_REM1.2_GFP	4	2	x0	0.004659391
cpk3_2_REM1.2_GFP	4	2	x0	0.002271436
cpk3_2_REM1.2_GFP	4	2	x0	0.019911486
cpk3_2_REM1.2_GFP	4	2	x0	0.02892095
cpk3_2_REM1.2_GFP	4	2	x0	0.006257981
cpk3_2_REM1.2_GFP	4	2	x0	0.002950268
cpk3_2_REM1.2_GFP	4	2	x0	0.008823511
cpk3_2_REM1.2_GFP	4	2	x0	0.010663377
cpk3_2_REM1.2_GFP	4	2	x0	0.035378882
cpk3_2_REM1.2_GFP	4	2	x0	0.011149262
cpk3_2_REM1.2_GFP	4	2	x0	0.011123075
cpk3_2_REM1.2_GFP	4	2	x0	0.008347385
cpk3_2_REM1.2_GFP	4	2	x0	0.007173307
cpk3_2_REM1.2_GFP	4	2	x0	0.002141598
cpk3_2_REM1.2_GFP	4	2	x0	0.017674664
cpk3_2_REM1.2_GFP	4	2	x0	0.001733848
cpk3_2_REM1.2_GFP	4	2	x0	0.003422291
cpk3_2_REM1.2_GFP	4	2	x0	0.116841795
cpk3_2_REM1.2_GFP	4	2	x0	0.007105286
cpk3_2_REM1.2_GFP	4	2	x0	0.003422912
cpk3_2_REM1.2_GFP	4	2	x0	0.010747958
cpk3_2_REM1.2_GFP	4	2	x0	0.015882572
cpk3_2_REM1.2_GFP	4	2	x0	0.005808584
cpk3_2_REM1.2_GFP	4	2	x0	0.004584125
cpk3_2_REM1.2_GFP	4	2	x0	0.012671366
cpk3_2_REM1.2_GFP	4	2	x0	0.010395913
cpk3_2_REM1.2_GFP	4	2	x0	0.013413522
cpk3_2_REM1.2_GFP	4	2	x0	0.012346366
cpk3_2_REM1.2_GFP	4	2	x0	0.02593801
cpk3_2_REM1.2_GFP	4	2	x0	0.076328581
cpk3_2_REM1.2_GFP	4	2	x0	0.004508514
cpk3_2_REM1.2_GFP	5	2	x0	0.005597233
cpk3_2_REM1.2_GFP	5	2	x0	0.008593518
cpk3_2_REM1.2_GFP	5	2	x0	0.11841733
cpk3_2_REM1.2_GFP	5	2	x0	0.002766475
cpk3_2_REM1.2_GFP	5	2	x0	0.021942737
cpk3_2_REM1.2_GFP	5	2	x0	0.008416379
cpk3_2_REM1.2_GFP	5	2	x0	0.007272479
cpk3_2_REM1.2_GFP	5	2	x0	0.007295113
cpk3_2_REM1.2_GFP	5	2	x0	0.001474575
cpk3_2_REM1.2_GFP	5	2	x0	0.007042278
cpk3_2_REM1.2_GFP	5	2	x0	0.037628005
cpk3_2_REM1.2_GFP	5	2	x0	0.00479982
cpk3_2_REM1.2_GFP	5	2	x0	0.016426423
cpk3_2_REM1.2_GFP	5	2	x0	0.006512778
cpk3_2_REM1.2_GFP	5	2	x0	0.003863561
cpk3_2_REM1.2_GFP	5	2	x0	0.017214337
cpk3_2_REM1.2_GFP	5	2	x0	0.008000079
cpk3_2_REM1.2_GFP	5	2	x0	0.02216831
cpk3_2_REM1.2_GFP	5	2	x0	0.007553555
cpk3_2_REM1.2_GFP	5	2	x0	0.005230436
cpk3_2_REM1.2_GFP	5	2	x0	0.005945592
cpk3_2_REM1.2_GFP	5	2	x0	0.006012436
cpk3_2_REM1.2_GFP	5	2	x0	0.009754085
cpk3_2_REM1.2_GFP	5	2	x0	0.003358335
cpk3_2_REM1.2_GFP	5	2	x0	0.019810784
cpk3_2_REM1.2_GFP	5	2	x0	0.002824918
cpk3_2_REM1.2_GFP	5	2	x0	0.01312362
cpk3_2_REM1.2_GFP	5	2	x0	0.009928416
cpk3_2_REM1.2_GFP	5	2	x0	0.001445368
cpk3_2_REM1.2_GFP	5	2	x0	0.003295195
cpk3_2_REM1.2_GFP	5	2	x0	0.002549009
cpk3_2_REM1.2_GFP	5	2	x0	0.006733563
cpk3_2_REM1.2_GFP	5	2	x0	0.016521113
cpk3_2_REM1.2_GFP	5	2	x0	0.010155503
cpk3_2_REM1.2_GFP	5	2	x0	0.013203104
cpk3_2_REM1.2_GFP	5	2	x0	0.010506512
cpk3_2_REM1.2_GFP	5	2	x0	0.008391311
cpk3_2_REM1.2_GFP	5	2	x0	0.020170981
cpk3_2_REM1.2_GFP	5	2	x0	0.001925845
cpk3_2_REM1.2_GFP	5	2	x0	0.004607056
cpk3_2_REM1.2_GFP	5	2	x0	0.010966664
cpk3_2_REM1.2_GFP	5	2	x0	0.015146856
cpk3_2_REM1.2_GFP	5	2	x0	0.013708646
cpk3_2_REM1.2_GFP	5	2	x0	0.011233008
cpk3_2_REM1.2_GFP	5	2	x0	0.002986736
cpk3_2_REM1.2_GFP	5	2	x0	0.008052108
cpk3_2_REM1.2_GFP	5	2	x0	0.004694499
cpk3_2_REM1.2_GFP	5	2	x0	0.004864931
cpk3_2_REM1.2_GFP	5	2	x0	0.007278982
cpk3_2_REM1.2_GFP	5	2	x0	0.011396086
cpk3_2_REM1.2_GFP	5	2	x0	0.011269525
cpk3_2_REM1.2_GFP	5	2	x0	0.036267729
cpk3_2_REM1.2_GFP	5	2	x0	0.022218738
cpk3_2_REM1.2_GFP	5	2	x0	0.014398846
cpk3_2_REM1.2_GFP	5	2	x0	0.006596025
cpk3_2_REM1.2_GFP	5	2	x0	0.018408024
cpk3_2_REM1.2_GFP	5	2	x0	0.003220004
cpk3_2_REM1.2_GFP	5	2	x0	0.007403213
cpk3_2_REM1.2_GFP	5	2	x0	0.010162704
cpk3_2_REM1.2_GFP	5	2	x0	0.006302408
cpk3_2_REM1.2_GFP	5	2	x0	0.026917138
cpk3_2_REM1.2_GFP	5	2	x0	0.004149917
cpk3_2_REM1.2_GFP	5	2	x0	0.00192369
cpk3_2_REM1.2_GFP	5	2	x0	0.013423365
cpk3_2_REM1.2_GFP	5	2	x0	0.014640464
cpk3_2_REM1.2_GFP	5	2	x0	0.097684739
cpk3_2_REM1.2_GFP	5	2	x0	0.013213962
cpk3_2_REM1.2_GFP	5	2	x0	0.008104401
cpk3_2_REM1.2_GFP	5	2	x0	0.00307942
cpk3_2_REM1.2_GFP	5	2	x0	0.001921424
cpk3_2_REM1.2_GFP	5	2	x0	0.007202588
cpk3_2_REM1.2_GFP	5	2	x0	0.009110923
cpk3_2_REM1.2_GFP	5	2	x0	0.007535533
cpk3_2_REM1.2_GFP	5	2	x0	0.000719147
cpk3_2_REM1.2_GFP	5	2	x0	0.006961994
cpk3_2_REM1.2_GFP	5	2	x0	0.006984166
cpk3_2_REM1.2_GFP	5	2	x0	0.010505104
cpk3_2_REM1.2_GFP	5	2	x0	0.007469621
cpk3_2_REM1.2_GFP	5	2	x0	0.102503621
cpk3_2_REM1.2_GFP	5	2	x0	0.009362976
cpk3_2_REM1.2_GFP	5	2	x0	0.002315943
cpk3_2_REM1.2_GFP	5	2	x0	0.013309357
cpk3_2_REM1.2_GFP	5	2	x0	0.002159922
cpk3_2_REM1.2_GFP	5	2	x0	0.007925769
cpk3_2_REM1.2_GFP	5	2	x0	0.002787522
cpk3_2_REM1.2_GFP	5	2	x0	0.003096513
cpk3_2_REM1.2_GFP	5	2	x0	0.025219547
cpk3_2_REM1.2_GFP	5	2	x0	0.004209859
cpk3_2_REM1.2_GFP	5	2	x0	0.009038485
cpk3_2_REM1.2_GFP	5	2	x0	-0.000867949
cpk3_2_REM1.2_GFP	5	2	x0	0.017478094
cpk3_2_REM1.2_GFP	5	2	x0	0.019755789
cpk3_2_REM1.2_GFP	5	2	x0	0.002697856
cpk3_2_REM1.2_GFP	5	2	x0	0.000625221
cpk3_2_REM1.2_GFP	5	2	x0	0.005864153
cpk3_2_REM1.2_GFP	5	2	x0	0.005752403
cpk3_2_REM1.2_GFP	5	2	x0	0.007884288
cpk3_2_REM1.2_GFP	5	2	x0	0.005515913
cpk3_2_REM1.2_GFP	5	2	x0	0.011983235
cpk3_2_REM1.2_GFP	5	2	x0	0.003901977
cpk3_2_REM1.2_GFP	5	2	x0	0.005971244
cpk3_2_REM1.2_GFP	5	2	x0	0.018631361
cpk3_2_REM1.2_GFP	5	2	x0	0.003015599
cpk3_2_REM1.2_GFP	5	2	x0	0.009445463
cpk3_2_REM1.2_GFP	5	2	x0	0.012903826
cpk3_2_REM1.2_GFP	5	2	x0	0.00752025
cpk3_2_REM1.2_GFP	5	2	x0	0.010735649
cpk3_2_REM1.2_GFP	5	2	x0	0.008392726
cpk3_2_REM1.2_GFP	5	2	x0	0.012470353
cpk3_2_REM1.2_GFP	5	2	x0	0.007944938
cpk3_2_REM1.2_GFP	5	2	x0	0.001680048
cpk3_2_REM1.2_GFP	5	2	x0	0.00221635
cpk3_2_REM1.2_GFP	5	2	x0	0.007519069
cpk3_2_REM1.2_GFP	5	2	x0	0.012082683
cpk3_2_REM1.2_GFP	5	2	x0	0.003929823
cpk3_2_REM1.2_GFP	5	2	x0	0.003703644
cpk3_2_REM1.2_GFP	5	2	x0	0.008645462
cpk3_2_REM1.2_GFP	5	2	x0	0.002348618
cpk3_2_REM1.2_GFP	5	2	x0	0.014578004
cpk3_2_REM1.2_GFP	5	2	x0	0.042265716
cpk3_2_REM1.2_GFP	5	2	x0	0.087582176
cpk3_2_REM1.2_GFP	5	2	x0	0.004731953
cpk3_2_REM1.2_GFP	5	2	x0	0.016123449
cpk3_2_REM1.2_GFP	5	2	x0	0.00331656
cpk3_2_REM1.2_GFP	5	2	x0	0.007745723
cpk3_2_REM1.2_GFP	5	2	x0	0.002353788
cpk3_2_REM1.2_GFP	5	2	x0	0.006836474
cpk3_2_REM1.2_GFP	5	2	x0	0.009143998
cpk3_2_REM1.2_GFP	5	2	x0	0.006755189
cpk3_2_REM1.2_GFP	5	2	x0	0.004559675
cpk3_2_REM1.2_GFP	5	2	x0	0.00293705
cpk3_2_REM1.2_GFP	5	2	x0	0.00258433
cpk3_2_REM1.2_GFP	5	2	x0	0.001614841
cpk3_2_REM1.2_GFP	5	2	x0	0.006074947
cpk3_2_REM1.2_GFP	5	2	x0	0.002556864
cpk3_2_REM1.2_GFP	5	2	x0	0.007697754
cpk3_2_REM1.2_GFP	5	2	x0	0.008929896
cpk3_2_REM1.2_GFP	5	2	x0	0.006791659
cpk3_2_REM1.2_GFP	5	2	x0	0.031325216
cpk3_2_REM1.2_GFP	5	2	x0	0.018378529
cpk3_2_REM1.2_GFP	5	2	x0	0.005011908
cpk3_2_REM1.2_GFP	5	2	x0	0.007424218
cpk3_2_REM1.2_GFP	5	2	x0	0.003532311
cpk3_2_REM1.2_GFP	5	2	x0	0.020509298
cpk3_2_REM1.2_GFP	5	2	x0	0.005845948
cpk3_2_REM1.2_GFP	5	2	x0	0.005484679
cpk3_2_REM1.2_GFP	5	2	x0	0.040960245
cpk3_2_REM1.2_GFP	5	2	x0	0.008884743
cpk3_2_REM1.2_GFP	5	2	x0	0.009204672
cpk3_2_REM1.2_GFP	5	2	x0	0.002423762
cpk3_2_REM1.2_GFP	5	2	x0	0.004266407
cpk3_2_REM1.2_GFP	5	2	x0	0.012396675
cpk3_2_REM1.2_GFP	5	2	x0	0.006670021
cpk3_2_REM1.2_GFP	5	2	x0	0.004682282
cpk3_2_REM1.2_GFP	5	2	x0	0.005389816
cpk3_2_REM1.2_GFP	5	2	x0	0.008494122
cpk3_2_REM1.2_GFP	5	2	x0	0.014636979
cpk3_2_REM1.2_GFP	5	2	x0	0.001830481
cpk3_2_REM1.2_GFP	5	2	x0	0.007318346
cpk3_2_REM1.2_GFP	5	2	x0	0.061395606
cpk3_2_REM1.2_GFP	5	2	x0	0.012485808
cpk3_2_REM1.2_GFP	5	2	x0	0.000385835
cpk3_2_REM1.2_GFP	5	2	x0	0.009771957
cpk3_2_REM1.2_GFP	5	2	x0	0.00631033
cpk3_2_REM1.2_GFP	5	2	x0	0.00217776
cpk3_2_REM1.2_GFP	5	2	x0	0.004743917
cpk3_2_REM1.2_GFP	5	2	x0	0.009089814
cpk3_2_REM1.2_GFP	5	2	x0	0.044082391
cpk3_2_REM1.2_GFP	5	2	x0	0.005678776
cpk3_2_REM1.2_GFP	5	2	x0	0.008575743
cpk3_2_REM1.2_GFP	5	2	x0	0.003780572
cpk3_2_REM1.2_GFP	5	2	x0	0.004955059
cpk3_2_REM1.2_GFP	5	2	x0	0.00477986
cpk3_2_REM1.2_GFP	5	2	x0	0.006421908
cpk3_2_REM1.2_GFP	5	2	x0	0.000877501
cpk3_2_REM1.2_GFP	5	2	x0	0.014851968
cpk3_2_REM1.2_GFP	5	2	x0	0.004514736
cpk3_2_REM1.2_GFP	5	2	x0	0.002950947
cpk3_2_REM1.2_GFP	5	2	x0	0.006366512
cpk3_2_REM1.2_GFP	5	2	x0	0.0028528
cpk3_2_REM1.2_GFP	5	2	x0	0.01461206
cpk3_2_REM1.2_GFP	5	2	x0	0.005983098
cpk3_2_REM1.2_GFP	5	2	x0	0.069337712
cpk3_2_REM1.2_GFP	5	2	x0	5.52E-06
cpk3_2_REM1.2_GFP	5	2	x0	0.031601301
cpk3_2_REM1.2_GFP	5	2	x0	-0.000238898
cpk3_2_REM1.2_GFP	5	2	x0	0.022263921
cpk3_2_REM1.2_GFP	5	2	x0	0.026923766
cpk3_2_REM1.2_GFP	5	2	x0	0.009325947
cpk3_2_REM1.2_GFP	5	2	x0	0.005292465
cpk3_2_REM1.2_GFP	5	2	x0	0.002444905
cpk3_2_REM1.2_GFP	5	2	x0	0.006822319
cpk3_2_REM1.2_GFP	5	2	x0	0.004897676
cpk3_2_REM1.2_GFP	5	2	x0	0.01544092
cpk3_2_REM1.2_GFP	5	2	x0	0.004463234
cpk3_2_REM1.2_GFP	5	2	x0	0.013165772
cpk3_2_REM1.2_GFP	5	2	x0	0.029994873
cpk3_2_REM1.2_GFP	5	2	x0	0.054764624
cpk3_2_REM1.2_GFP	5	2	x0	0.002479576
cpk3_2_REM1.2_GFP	5	2	x0	0.001533871
cpk3_2_REM1.2_GFP	5	2	x0	0.006977727
cpk3_2_REM1.2_GFP	5	2	x0	0.03619365
cpk3_2_REM1.2_GFP	5	2	x0	0.011359146
cpk3_2_REM1.2_GFP	5	2	x0	0.004092548
cpk3_2_REM1.2_GFP	5	2	x0	0.003702448
cpk3_2_REM1.2_GFP	5	2	x0	0.003784731
cpk3_2_REM1.2_GFP	5	2	x0	0.01170706
cpk3_2_REM1.2_GFP	5	2	x0	0.013303325
cpk3_2_REM1.2_GFP	5	2	x0	0.001436738
cpk3_2_REM1.2_GFP	5	2	x0	0.000681407
cpk3_2_REM1.2_GFP	5	2	x0	0.005836254
cpk3_2_REM1.2_GFP	5	2	x0	0.003470809
cpk3_2_REM1.2_GFP	5	2	x0	0.008455513
cpk3_2_REM1.2_GFP	5	2	x0	0.014083847
cpk3_2_REM1.2_GFP	5	2	x0	0.00422133
cpk3_2_REM1.2_GFP	5	2	x0	0.009015436
cpk3_2_REM1.2_GFP	5	2	x0	0.005479112
cpk3_2_REM1.2_GFP	5	2	x0	0.015433879
cpk3_2_REM1.2_GFP	5	2	x0	0.031399697
cpk3_2_REM1.2_GFP	5	2	x0	0.002477948
cpk3_2_REM1.2_GFP	5	2	x0	0.000783545
cpk3_2_REM1.2_GFP	5	2	x0	0.007084185
cpk3_2_REM1.2_GFP	5	2	x0	0.00107753
cpk3_2_REM1.2_GFP	5	2	x0	0.008983475
cpk3_2_REM1.2_GFP	5	2	x0	0.005434641
cpk3_2_REM1.2_GFP	5	2	x0	0.004520767
cpk3_2_REM1.2_GFP	5	2	x0	0.00496775
cpk3_2_REM1.2_GFP	5	2	x0	0.006311184
cpk3_2_REM1.2_GFP	5	2	x0	0.005183489
cpk3_2_REM1.2_GFP	5	2	x0	0.001206688
cpk3_2_REM1.2_GFP	5	2	x0	0.008376035
cpk3_2_REM1.2_GFP	5	2	x0	0.017039159
cpk3_2_REM1.2_GFP	5	2	x0	0.003823853
cpk3_2_REM1.2_GFP	5	2	x0	0.009495244
cpk3_2_REM1.2_GFP	5	2	x0	0.004970227
cpk3_2_REM1.2_GFP	5	2	x0	0.003532972
cpk3_2_REM1.2_GFP	5	2	x0	0.008637069
cpk3_2_REM1.2_GFP	5	2	x0	0.006849747
cpk3_2_REM1.2_GFP	5	2	x0	0.003431635
cpk3_2_REM1.2_GFP	5	2	x0	0.016982181
cpk3_2_REM1.2_GFP	5	2	x0	0.024432173
cpk3_2_REM1.2_GFP	5	2	x0	0.001058423
cpk3_2_REM1.2_GFP	5	2	x0	0.041014158
cpk3_2_REM1.2_GFP	5	2	x0	0.003547945
cpk3_2_REM1.2_GFP	5	2	x0	0.002740263
cpk3_2_REM1.2_GFP	5	2	x0	0.002170951
cpk3_2_REM1.2_GFP	5	2	x0	0.013750219
cpk3_2_REM1.2_GFP	5	2	x0	0.007639525
cpk3_2_REM1.2_GFP	5	2	x0	0.003504493
cpk3_2_REM1.2_GFP	5	2	x0	0.001184919
cpk3_2_REM1.2_GFP	5	2	x0	0.002709875
cpk3_2_REM1.2_GFP	5	2	x0	0.000766555
cpk3_2_REM1.2_GFP	5	2	x0	0.000995917
cpk3_2_REM1.2_GFP	5	2	x0	0.006494508
cpk3_2_REM1.2_GFP	5	2	x0	0.003786838
cpk3_2_REM1.2_GFP	5	2	x0	0.002938072
cpk3_2_REM1.2_GFP	5	2	x0	0.009234776
cpk3_2_REM1.2_GFP	5	2	x0	0.06712882
cpk3_2_REM1.2_GFP	5	2	x0	0.009437108
cpk3_2_REM1.2_GFP	5	2	x0	0.013433088
cpk3_2_REM1.2_GFP	5	2	x0	0.015973493
cpk3_2_REM1.2_GFP	5	2	x0	0.001552367
cpk3_2_REM1.2_GFP	5	2	x0	0.009694408
cpk3_2_REM1.2_GFP	5	2	x0	0.015627547
cpk3_2_REM1.2_GFP	5	2	x0	0.00304551
cpk3_2_REM1.2_GFP	5	2	x0	0.010326386
cpk3_2_REM1.2_GFP	5	2	x0	0.030058282
cpk3_2_REM1.2_GFP	5	2	x0	0.003801072
cpk3_2_REM1.2_GFP	5	2	x0	1.95E-06
cpk3_2_REM1.2_GFP	5	2	x0	0.003049036
cpk3_2_REM1.2_GFP	5	2	x0	0.018338872
cpk3_2_REM1.2_GFP	5	2	x0	0.001536769
cpk3_2_REM1.2_GFP	5	2	x0	0.02102391
cpk3_2_REM1.2_GFP	5	2	x0	0.010801749
cpk3_2_REM1.2_GFP	5	2	x0	0.004537011
cpk3_2_REM1.2_GFP	5	2	x0	0.005255117
cpk3_2_REM1.2_GFP	5	2	x0	-0.000689675
cpk3_2_REM1.2_GFP	5	2	x0	0.005397912
cpk3_2_REM1.2_GFP	5	2	x0	0.010849885
cpk3_2_REM1.2_GFP	5	2	x0	0.003292713
cpk3_2_REM1.2_GFP	5	2	x0	0.004930831
cpk3_2_REM1.2_GFP	5	2	x0	0.014479477
cpk3_2_REM1.2_GFP	5	2	x0	0.004874358
cpk3_2_REM1.2_GFP	5	2	x0	0.003173833
cpk3_2_REM1.2_GFP	5	2	x0	0.000846941
cpk3_2_REM1.2_GFP	5	2	x0	0.006575251
cpk3_2_REM1.2_GFP	5	2	x0	0.017184825
cpk3_2_REM1.2_GFP	5	2	x0	0.001597775
cpk3_2_REM1.2_GFP	5	2	x0	0.006101414
cpk3_2_REM1.2_GFP	5	2	x0	0.012129319
cpk3_2_REM1.2_GFP	5	2	x0	0.002801375
cpk3_2_REM1.2_GFP	5	2	x0	0.004748232
cpk3_2_REM1.2_GFP	5	2	x0	0.006576443
cpk3_2_REM1.2_GFP	5	2	x0	0.025801108
cpk3_2_REM1.2_GFP	5	2	x0	0.006236951
cpk3_2_REM1.2_GFP	5	2	x0	0.021521124
cpk3_2_REM1.2_GFP	5	2	x0	0.002102203
cpk3_2_REM1.2_GFP	5	2	x0	0.00841951
cpk3_2_REM1.2_GFP	5	2	x0	0.012360025
cpk3_2_REM1.2_GFP	5	2	x0	0.014238613
cpk3_2_REM1.2_GFP	5	2	x0	0.006299917
cpk3_2_REM1.2_GFP	5	2	x0	0.026163069
cpk3_2_REM1.2_GFP	5	2	x0	0.002998058
cpk3_2_REM1.2_GFP	5	2	x0	0.012428665
cpk3_2_REM1.2_GFP	5	2	x0	0.014240873
cpk3_2_REM1.2_GFP	5	2	x0	0.016516793
cpk3_2_REM1.2_GFP	5	2	x0	0.001591493
cpk3_2_REM1.2_GFP	5	2	x0	0.017772419
cpk3_2_REM1.2_GFP	5	2	x0	0.010515443
cpk3_2_REM1.2_GFP	5	2	x0	0.007365211
cpk3_2_REM1.2_GFP	5	2	x0	0.007403161
cpk3_2_REM1.2_GFP	5	2	x0	0.101884454
cpk3_2_REM1.2_GFP	5	2	x0	0.018403768
cpk3_2_REM1.2_GFP	5	2	x0	0.01085543
cpk3_2_REM1.2_GFP	5	2	x0	0.005476658
cpk3_2_REM1.2_GFP	5	2	x0	0.010821751
cpk3_2_REM1.2_GFP	5	2	x0	0.006464419
cpk3_2_REM1.2_GFP	5	2	x0	0.00028676
cpk3_2_REM1.2_GFP	5	2	x0	0.013063381
cpk3_2_REM1.2_GFP	5	2	x0	0.006236775
cpk3_2_REM1.2_GFP	5	2	x0	0.000951588
cpk3_2_REM1.2_GFP	5	2	x0	0.024810588
cpk3_2_REM1.2_GFP	5	2	x0	0.028202108
cpk3_2_REM1.2_GFP	5	2	x0	0.003004102
cpk3_2_REM1.2_GFP	5	2	x0	0.004403566
cpk3_2_REM1.2_GFP	5	2	x0	0.021777026
cpk3_2_REM1.2_GFP	5	2	x0	0.008327328
cpk3_2_REM1.2_GFP	5	2	x0	0.009635228
cpk3_2_REM1.2_GFP	5	2	x0	0.007475709
cpk3_2_REM1.2_GFP	5	2	x0	8.99E-05
cpk3_2_REM1.2_GFP	5	2	x0	0.006764404
cpk3_2_REM1.2_GFP	5	2	x0	0.002302555
cpk3_2_REM1.2_GFP	5	2	x0	0.009615486
cpk3_2_REM1.2_GFP	5	2	x0	0.032523263
cpk3_2_REM1.2_GFP	5	2	x0	0.020307072
cpk3_2_REM1.2_GFP	5	2	x0	0.005743967
cpk3_2_REM1.2_GFP	5	2	x0	0.016067599
cpk3_2_REM1.2_GFP	5	2	x0	0.030540415
cpk3_2_REM1.2_GFP	5	2	x0	0.002105431
cpk3_2_REM1.2_GFP	5	2	x0	0.013505271
cpk3_2_REM1.2_GFP	5	2	x0	0.0037221
cpk3_2_REM1.2_GFP	5	2	x0	0.007403519
cpk3_2_REM1.2_GFP	5	2	x0	0.005551829
cpk3_2_REM1.2_GFP	5	2	x0	0.008953827
cpk3_2_REM1.2_GFP	5	2	x0	0.004758071
cpk3_2_REM1.2_GFP	5	2	x0	0.001249858
cpk3_2_REM1.2_GFP	5	2	x0	0.028681814
cpk3_2_REM1.2_GFP	5	2	x0	0.004035963
cpk3_2_REM1.2_GFP	5	2	x0	0.011632679
cpk3_2_REM1.2_GFP	5	2	x0	0.012450122
cpk3_2_REM1.2_GFP	5	2	x0	0.009303836
cpk3_2_REM1.2_GFP	5	2	x0	-0.000835135
cpk3_2_REM1.2_GFP	5	2	x0	0.000246033
cpk3_2_REM1.2_GFP	5	2	x0	0.016745933
cpk3_2_REM1.2_GFP	5	2	x0	0.00122891
cpk3_2_REM1.2_GFP	5	2	x0	0.004606533
cpk3_2_REM1.2_GFP	5	2	x0	0.004158055
cpk3_2_REM1.2_GFP	5	2	x0	0.020177603
cpk3_2_REM1.2_GFP	5	2	x0	0.028155087
cpk3_2_REM1.2_GFP	5	2	x0	0.002588057
cpk3_2_REM1.2_GFP	5	2	x0	0.006133266
cpk3_2_REM1.2_GFP	5	2	x0	0.006381951
cpk3_2_REM1.2_GFP	5	2	x0	0.001716431
cpk3_2_REM1.2_GFP	5	2	x0	0.006445161
cpk3_2_REM1.2_GFP	5	2	x0	0.002232276
cpk3_2_REM1.2_GFP	5	2	x0	0.00086167
cpk3_2_REM1.2_GFP	5	2	x0	0.004827742
cpk3_2_REM1.2_GFP	5	2	x0	0.008254457
cpk3_2_REM1.2_GFP	5	2	x0	0.002715817
cpk3_2_REM1.2_GFP	5	2	x0	0.012349888
cpk3_2_REM1.2_GFP	5	2	x0	0.013293777
cpk3_2_REM1.2_GFP	5	2	x0	0.008227339
cpk3_2_REM1.2_GFP	5	2	x0	0.002142197
cpk3_2_REM1.2_GFP	5	2	x0	0.008563795
cpk3_2_REM1.2_GFP	5	2	x0	0.004891618
cpk3_2_REM1.2_GFP	5	2	x0	0.003730046
cpk3_2_REM1.2_GFP	5	2	x0	0.016198126
cpk3_2_REM1.2_GFP	5	2	x0	0.009631283
cpk3_2_REM1.2_GFP	5	2	x0	0.00845905
cpk3_2_REM1.2_GFP	5	2	x0	0.005535241
cpk3_2_REM1.2_GFP	5	2	x0	0.003026297
cpk3_2_REM1.2_GFP	5	2	x0	0.003929871
cpk3_2_REM1.2_GFP	5	2	x0	0.047018329
cpk3_2_REM1.2_GFP	5	2	x0	0.014624761
cpk3_2_REM1.2_GFP	5	2	x0	0.0091144
cpk3_2_REM1.2_GFP	5	2	x0	0.002253134
cpk3_2_REM1.2_GFP	5	2	x0	0.006118536
cpk3_2_REM1.2_GFP	5	2	x0	0.005641394
cpk3_2_REM1.2_GFP	5	2	x0	0.008485542
cpk3_2_REM1.2_GFP	5	2	x0	0.004764226
cpk3_2_REM1.2_GFP	5	2	x0	0.013427691
cpk3_2_REM1.2_GFP	5	2	x0	0.029578881
cpk3_2_REM1.2_GFP	5	2	x0	0.015644958
cpk3_2_REM1.2_GFP	5	2	x0	0.010156569
cpk3_2_REM1.2_GFP	5	2	x0	0.049352271
cpk3_2_REM1.2_GFP	5	2	x0	0.002482773
cpk3_2_REM1.2_GFP	5	2	x0	0.214106577
cpk3_2_REM1.2_GFP	5	2	x0	0.004589668
cpk3_2_REM1.2_GFP	5	2	x0	0.003896138
cpk3_2_REM1.2_GFP	5	2	x0	0.009280141
cpk3_2_REM1.2_GFP	5	2	x0	0.008481207
cpk3_2_REM1.2_GFP	5	2	x0	0.013552564
cpk3_2_REM1.2_GFP	5	2	x0	0.004276128
cpk3_2_REM1.2_GFP	5	2	x0	0.013514093
cpk3_2_REM1.2_GFP	5	2	x0	0.002579786
cpk3_2_REM1.2_GFP	5	2	x0	-0.001318474
cpk3_2_REM1.2_GFP	5	2	x0	0.019474683
cpk3_2_REM1.2_GFP	5	2	x0	0.052774934
cpk3_2_REM1.2_GFP	5	2	x0	0.006758599
cpk3_2_REM1.2_GFP	5	2	x0	0.00868713
cpk3_2_REM1.2_GFP	5	2	x0	0.007203538
cpk3_2_REM1.2_GFP	5	2	x0	0.001799908
cpk3_2_REM1.2_GFP	5	2	x0	0.008504547
cpk3_2_REM1.2_GFP	5	2	x0	0.039249126
cpk3_2_REM1.2_GFP	5	2	x0	0.013812548
cpk3_2_REM1.2_GFP	5	2	x0	0.017415401
cpk3_2_REM1.2_GFP	5	2	x0	0.006044732
cpk3_2_REM1.2_GFP	5	2	x0	0.021560738
cpk3_2_REM1.2_GFP	5	2	x0	0.003940048
cpk3_2_REM1.2_GFP	5	2	x0	0.007369707
cpk3_2_REM1.2_GFP	5	2	x0	0.004723543
cpk3_2_REM1.2_GFP	5	2	x0	0.006057596
cpk3_2_REM1.2_GFP	5	2	x0	0.003519794
cpk3_2_REM1.2_GFP	5	2	x0	0.005452773
cpk3_2_REM1.2_GFP	5	2	x0	0.003850211
cpk3_2_REM1.2_GFP	5	2	x0	0.006070367
cpk3_2_REM1.2_GFP	5	2	x0	0.003779569
cpk3_2_REM1.2_GFP	5	2	x0	0.003985929
cpk3_2_REM1.2_GFP	5	2	x0	0.009774423
cpk3_2_REM1.2_GFP	5	2	x0	0.007339498
cpk3_2_REM1.2_GFP	5	2	x0	0.012697392
cpk3_2_REM1.2_GFP	5	2	x0	0.003612431
cpk3_2_REM1.2_GFP	5	2	x0	0.000445203
cpk3_2_REM1.2_GFP	5	2	x0	0.003010204
cpk3_2_REM1.2_GFP	5	2	x0	0.045272579
cpk3_2_REM1.2_GFP	5	2	x0	0.003441885
cpk3_2_REM1.2_GFP	5	2	x0	0.021150158
cpk3_2_REM1.2_GFP	5	2	x0	0.003696981
cpk3_2_REM1.2_GFP	5	2	x0	0.008060422
cpk3_2_REM1.2_GFP	5	2	x0	0.001629942
cpk3_2_REM1.2_GFP	5	2	x0	0.005966754
cpk3_2_REM1.2_GFP	5	2	x0	0.004058443
cpk3_2_REM1.2_GFP	5	2	x0	0.022788088
cpk3_2_REM1.2_GFP	5	2	x0	0.003273806
cpk3_2_REM1.2_GFP	5	2	x0	0.002999744
cpk3_2_REM1.2_GFP	5	2	x0	0.006805362
cpk3_2_REM1.2_GFP	5	2	x0	0.004105288
cpk3_2_REM1.2_GFP	5	2	x0	0.003044369
cpk3_2_REM1.2_GFP	5	2	x0	0.015940805
cpk3_2_REM1.2_GFP	5	2	x0	0.021323552
cpk3_2_REM1.2_GFP	5	2	x0	0.010082306
cpk3_2_REM1.2_GFP	5	2	x0	0.009557659
cpk3_2_REM1.2_GFP	5	2	x0	0.004802742
cpk3_2_REM1.2_GFP	5	2	x0	0.010933463
cpk3_2_REM1.2_GFP	5	2	x0	0.005443328
cpk3_2_REM1.2_GFP	5	2	x0	0.036955969
cpk3_2_REM1.2_GFP	5	2	x0	0.003837178
cpk3_2_REM1.2_GFP	5	2	x0	0.00642528
cpk3_2_REM1.2_GFP	5	2	x0	0.004795382
cpk3_2_REM1.2_GFP	5	2	x0	0.001988932
cpk3_2_REM1.2_GFP	5	2	x0	0.027199276
cpk3_2_REM1.2_GFP	5	2	x0	0.002068713
cpk3_2_REM1.2_GFP	5	2	x0	0.014708026
cpk3_2_REM1.2_GFP	5	2	x0	0.00248785
cpk3_2_REM1.2_GFP	5	2	x0	0.007859684
cpk3_2_REM1.2_GFP	5	2	x0	0.001383161
cpk3_2_REM1.2_GFP	5	2	x0	0.004096634
cpk3_2_REM1.2_GFP	5	2	x0	0.00538558
cpk3_2_REM1.2_GFP	5	2	x0	0.043378565
cpk3_2_REM1.2_GFP	5	2	x0	0.048629371
cpk3_2_REM1.2_GFP	5	2	x0	0.034489824
cpk3_2_REM1.2_GFP	5	2	x0	0.014561422
cpk3_2_REM1.2_GFP	5	2	x0	0.007530128
cpk3_2_REM1.2_GFP	5	2	x0	0.000568766
cpk3_2_REM1.2_GFP	5	2	x0	0.030097381
cpk3_2_REM1.2_GFP	5	2	x0	0.007650771
cpk3_2_REM1.2_GFP	5	2	x0	0.001343332
cpk3_2_REM1.2_GFP	5	2	x0	0.002950052
cpk3_2_REM1.2_GFP	5	2	x0	0.007300365
cpk3_2_REM1.2_GFP	5	2	x0	0.042197921
cpk3_2_REM1.2_GFP	5	2	x0	0.002862826
cpk3_2_REM1.2_GFP	5	2	x0	0.003788517
cpk3_2_REM1.2_GFP	5	2	x0	0.021394666
cpk3_2_REM1.2_GFP	5	2	x0	0.016527843
cpk3_2_REM1.2_GFP	5	2	x0	0.004592696
cpk3_2_REM1.2_GFP	5	2	x0	0.017602705
cpk3_2_REM1.2_GFP	5	2	x0	0.02721662
cpk3_2_REM1.2_GFP	5	2	x0	0.014867101
cpk3_2_REM1.2_GFP	5	2	x0	0.006273778
cpk3_2_REM1.2_GFP	5	2	x0	0.008146041
cpk3_2_REM1.2_GFP	5	2	x0	0.000732764
cpk3_2_REM1.2_GFP	5	2	x0	0.0063593
cpk3_2_REM1.2_GFP	5	2	x0	0.00820802
cpk3_2_REM1.2_GFP	5	2	x0	0.000535321
cpk3_2_REM1.2_GFP	5	2	x0	0.022302406
cpk3_2_REM1.2_GFP	5	2	x0	0.04562101
cpk3_2_REM1.2_GFP	5	2	x0	0.0010702
cpk3_2_REM1.2_GFP	5	2	x0	0.004776754
cpk3_2_REM1.2_GFP	5	2	x0	0.079219397
cpk3_2_REM1.2_GFP	5	2	x0	0.004160201
cpk3_2_REM1.2_GFP	5	2	x0	0.010014996
cpk3_2_REM1.2_GFP	5	2	x0	0.088131935
cpk3_2_REM1.2_GFP	5	2	x0	0.006889129
cpk3_2_REM1.2_GFP	5	2	x0	0.005999339
cpk3_2_REM1.2_GFP	5	2	x0	0.019233903
cpk3_2_REM1.2_GFP	5	2	x0	0.013496547
cpk3_2_REM1.2_GFP	5	2	x0	0.027320495
cpk3_2_REM1.2_GFP	5	2	x0	0.023195256
cpk3_2_REM1.2_GFP	5	2	x0	0.007077098
cpk3_2_REM1.2_GFP	5	2	x0	0.018760043
cpk3_2_REM1.2_GFP	5	2	x0	0.061484946
cpk3_2_REM1.2_GFP	5	2	x0	0.00260105
cpk3_2_REM1.2_GFP	5	2	x0	0.000498953
cpk3_2_REM1.2_GFP	5	2	x0	0.007196747
cpk3_2_REM1.2_GFP	5	2	x0	0.004921793
cpk3_2_REM1.2_GFP	5	2	x0	0.004155767
cpk3_2_REM1.2_GFP	5	2	x0	0.01447002
cpk3_2_REM1.2_GFP	5	2	x0	0.000784533
cpk3_2_REM1.2_GFP	5	2	x0	0.006582326
cpk3_2_REM1.2_GFP	5	2	x0	0.101150139
cpk3_2_REM1.2_GFP	5	2	x0	0.001424075
cpk3_2_REM1.2_GFP	5	2	x0	0.00587388
cpk3_2_REM1.2_GFP	5	2	x0	0.03367539
cpk3_2_REM1.2_GFP	5	2	x0	0.012889304
cpk3_2_REM1.2_GFP	5	2	x0	0.002244034
cpk3_2_REM1.2_GFP	5	2	x0	0.013230326
cpk3_2_REM1.2_GFP	5	2	x0	0.007686654
cpk3_2_REM1.2_GFP	5	2	x0	0.004221353
cpk3_2_REM1.2_GFP	5	2	x0	0.046985258
cpk3_2_REM1.2_GFP	5	2	x0	0.002879704
cpk3_2_REM1.2_GFP	5	2	x0	0.021121531
cpk3_2_REM1.2_GFP	5	2	x0	0.00735301
cpk3_2_REM1.2_GFP	5	2	x0	0.062399616
cpk3_2_REM1.2_GFP	5	2	x0	0.005987347
cpk3_2_REM1.2_GFP	5	2	x0	0.060112488
cpk3_2_REM1.2_GFP	5	2	x0	0.005110956
cpk3_2_REM1.2_GFP	5	2	x0	0.009484397
cpk3_2_REM1.2_GFP	5	2	x0	0.023272554
cpk3_2_REM1.2_GFP	5	2	x0	0.093191429
cpk3_2_REM1.2_GFP	5	2	x0	0.003889657
cpk3_2_REM1.2_GFP	5	2	x0	0.007070235
cpk3_2_REM1.2_GFP	5	2	x0	0.005145861
cpk3_2_REM1.2_GFP	5	2	x0	0.010383026
cpk3_2_REM1.2_GFP	5	2	x0	0.006787841
cpk3_2_REM1.2_GFP	5	2	x0	0.009852357
cpk3_2_REM1.2_GFP	5	2	x0	0.009582122
cpk3_2_REM1.2_GFP	5	2	x0	0.008895998
cpk3_2_REM1.2_GFP	5	2	x0	0.004377567
cpk3_2_REM1.2_GFP	5	2	x0	0.001791792
cpk3_2_REM1.2_GFP	5	2	x0	0.012515792
cpk3_2_REM1.2_GFP	5	2	x0	0.003251931
cpk3_2_REM1.2_GFP	5	2	x0	0.009649039
cpk3_2_REM1.2_GFP	5	2	x0	0.007685763
cpk3_2_REM1.2_GFP	5	2	x0	0.013608791
cpk3_2_REM1.2_GFP	5	2	x0	0.004414126
cpk3_2_REM1.2_GFP	5	2	x0	0.00709469
cpk3_2_REM1.2_GFP	5	2	x0	0.011664798
cpk3_2_REM1.2_GFP	5	2	x0	0.022524987
cpk3_2_REM1.2_GFP	5	2	x0	0.025070377
cpk3_2_REM1.2_GFP	5	2	x0	0.001157001
cpk3_2_REM1.2_GFP	5	2	x0	0.005532635
cpk3_2_REM1.2_GFP	5	2	x0	0.00817556
cpk3_2_REM1.2_GFP	5	2	x0	0.036380452
cpk3_2_REM1.2_GFP	5	2	x0	0.004376847
cpk3_2_REM1.2_GFP	5	2	x0	0.004517296
cpk3_2_REM1.2_GFP	5	2	x0	0.005164123
cpk3_2_REM1.2_GFP	5	2	x0	0.003024916
cpk3_2_REM1.2_GFP	5	2	x0	0.008034103
cpk3_2_REM1.2_GFP	5	2	x0	0.00138493
cpk3_2_REM1.2_GFP	5	2	x0	0.00525439
cpk3_2_REM1.2_GFP	5	2	x0	0.004974746
cpk3_2_REM1.2_GFP	5	2	x0	0.013763641
cpk3_2_REM1.2_GFP	5	2	x0	0.013570753
cpk3_2_REM1.2_GFP	5	2	x0	0.006654354
cpk3_2_REM1.2_GFP	5	2	x0	0.011210551
cpk3_2_REM1.2_GFP	5	2	x0	0.015288617
cpk3_2_REM1.2_GFP	5	2	x0	0.004535269
cpk3_2_REM1.2_GFP	5	2	x0	0.007067324
cpk3_2_REM1.2_GFP	5	2	x0	0.012687345
cpk3_2_REM1.2_GFP	5	2	x0	0.001220019
cpk3_2_REM1.2_GFP	5	2	x0	0.028125156
cpk3_2_REM1.2_GFP	5	2	x0	0.007834543
cpk3_2_REM1.2_GFP	5	2	x0	0.021724747
cpk3_2_REM1.2_GFP	5	2	x0	0.005308043
cpk3_2_REM1.2_GFP	5	2	x0	0.038952046
cpk3_2_REM1.2_GFP	5	2	x0	0.004450086
cpk3_2_REM1.2_GFP	5	2	x0	0.001645436
cpk3_2_REM1.2_GFP	5	2	x0	0.006528491
cpk3_2_REM1.2_GFP	5	2	x0	0.010829134
[truncated: 998,000+ more rows]
