# Supplementary material for: Interdependence of plasma membrane nanoscale dynamics of a kinase and its cognate substrate underlies Arabidopsis response to viral infection
Source: eLife. 2025 May 2;12:RP90309. doi: 10.7554/eLife.90309 (PMC12048157; doi:10.7554/eLife.90309)
Supplement: Figure 5—source data 5. [file elife-90309-fig5-data5.csv]

Condition	Cell	Experiment	logD
atrem3ko_CPK3_GFP	1	1	-2.578192995
atrem3ko_CPK3_GFP	1	1	-1.347330903
atrem3ko_CPK3_GFP	1	1	-0.299231581
atrem3ko_CPK3_GFP	1	1	-0.338333329
atrem3ko_CPK3_GFP	1	1	-0.135150986
atrem3ko_CPK3_GFP	1	1	-0.100462717
atrem3ko_CPK3_GFP	1	1	-0.374719699
atrem3ko_CPK3_GFP	1	1	-1.502368978
atrem3ko_CPK3_GFP	1	1	-1.216114818
atrem3ko_CPK3_GFP	1	1	-1.803087336
atrem3ko_CPK3_GFP	1	1	-0.034112592
atrem3ko_CPK3_GFP	1	1	-0.234994084
atrem3ko_CPK3_GFP	1	1	-0.149758569
atrem3ko_CPK3_GFP	1	1	-0.281550856
atrem3ko_CPK3_GFP	1	1	-3.032122279
atrem3ko_CPK3_GFP	1	1	-1.995989144
atrem3ko_CPK3_GFP	1	1	-0.204990341
atrem3ko_CPK3_GFP	1	1	-2.570361722
atrem3ko_CPK3_GFP	1	1	-1.030500144
atrem3ko_CPK3_GFP	1	1	-0.756431055
atrem3ko_CPK3_GFP	1	1	-0.53941929
atrem3ko_CPK3_GFP	1	1	-0.570208958
atrem3ko_CPK3_GFP	1	1	-1.275156428
atrem3ko_CPK3_GFP	1	1	-1.211412421
atrem3ko_CPK3_GFP	1	1	-0.66636557
atrem3ko_CPK3_GFP	1	1	-0.823517207
atrem3ko_CPK3_GFP	1	1	-1.765197047
atrem3ko_CPK3_GFP	1	1	-0.083338712
atrem3ko_CPK3_GFP	1	1	-0.362279859
atrem3ko_CPK3_GFP	1	1	-0.377373253
atrem3ko_CPK3_GFP	1	1	-0.326266904
atrem3ko_CPK3_GFP	1	1	-0.494564177
atrem3ko_CPK3_GFP	1	1	-0.398892621
atrem3ko_CPK3_GFP	1	1	-0.393276083
atrem3ko_CPK3_GFP	1	1	-0.622611811
atrem3ko_CPK3_GFP	1	1	-0.779713338
atrem3ko_CPK3_GFP	1	1	-0.595102783
atrem3ko_CPK3_GFP	1	1	-0.627281398
atrem3ko_CPK3_GFP	1	1	-0.526698911
atrem3ko_CPK3_GFP	1	1	-0.495865003
atrem3ko_CPK3_GFP	1	1	-0.318206003
atrem3ko_CPK3_GFP	1	1	-0.284277615
atrem3ko_CPK3_GFP	1	1	-0.26106257
atrem3ko_CPK3_GFP	1	1	-0.144963484
atrem3ko_CPK3_GFP	1	1	-0.190355825
atrem3ko_CPK3_GFP	1	1	-0.717342721
atrem3ko_CPK3_GFP	1	1	-0.411118609
atrem3ko_CPK3_GFP	1	1	-0.503711985
atrem3ko_CPK3_GFP	1	1	-0.359209319
atrem3ko_CPK3_GFP	1	1	-0.345645102
atrem3ko_CPK3_GFP	1	1	-0.278008091
atrem3ko_CPK3_GFP	1	1	-2.168233348
atrem3ko_CPK3_GFP	1	1	-0.257555447
atrem3ko_CPK3_GFP	1	1	-0.577062825
atrem3ko_CPK3_GFP	1	1	-0.153238089
atrem3ko_CPK3_GFP	1	1	-0.279997213
atrem3ko_CPK3_GFP	1	1	-4.308665144
atrem3ko_CPK3_GFP	1	1	-0.578308149
atrem3ko_CPK3_GFP	1	1	-0.631261448
atrem3ko_CPK3_GFP	1	1	-0.500352356
atrem3ko_CPK3_GFP	1	1	-0.333580266
atrem3ko_CPK3_GFP	1	1	-1.103180258
atrem3ko_CPK3_GFP	1	1	-0.820578666
atrem3ko_CPK3_GFP	1	1	-0.772635974
atrem3ko_CPK3_GFP	1	1	-0.735241267
atrem3ko_CPK3_GFP	1	1	-0.225470391
atrem3ko_CPK3_GFP	1	1	-0.637632576
atrem3ko_CPK3_GFP	1	1	-2.177738556
atrem3ko_CPK3_GFP	1	1	-0.531460166
atrem3ko_CPK3_GFP	1	1	-0.565611397
atrem3ko_CPK3_GFP	1	1	-0.396911563
atrem3ko_CPK3_GFP	1	1	-0.565665352
atrem3ko_CPK3_GFP	1	1	-0.373728874
atrem3ko_CPK3_GFP	1	1	-2.777475245
atrem3ko_CPK3_GFP	1	1	-1.104659456
atrem3ko_CPK3_GFP	1	1	-0.858725188
atrem3ko_CPK3_GFP	1	1	-0.287898794
atrem3ko_CPK3_GFP	1	1	-0.320011
atrem3ko_CPK3_GFP	1	1	-0.420858579
atrem3ko_CPK3_GFP	1	1	-0.185055438
atrem3ko_CPK3_GFP	1	1	-0.825236541
atrem3ko_CPK3_GFP	1	1	-3.270962752
atrem3ko_CPK3_GFP	1	1	-2.43768673
atrem3ko_CPK3_GFP	1	1	-0.410518991
atrem3ko_CPK3_GFP	1	1	-0.390116265
atrem3ko_CPK3_GFP	1	1	-1.538466919
atrem3ko_CPK3_GFP	1	1	-3.634962616
atrem3ko_CPK3_GFP	1	1	-0.880381096
atrem3ko_CPK3_GFP	1	1	-0.388233101
atrem3ko_CPK3_GFP	1	1	-2.668562163
atrem3ko_CPK3_GFP	1	1	-0.722684577
atrem3ko_CPK3_GFP	1	1	-1.039889095
atrem3ko_CPK3_GFP	1	1	-0.931459883
atrem3ko_CPK3_GFP	1	1	-1.176647993
atrem3ko_CPK3_GFP	1	1	-0.611408728
atrem3ko_CPK3_GFP	1	1	-0.286639531
atrem3ko_CPK3_GFP	1	1	-0.240912963
atrem3ko_CPK3_GFP	1	1	-0.52901358
atrem3ko_CPK3_GFP	1	1	-0.410630408
atrem3ko_CPK3_GFP	1	1	-0.541747403
atrem3ko_CPK3_GFP	1	1	-0.524056313
atrem3ko_CPK3_GFP	1	1	-0.444597924
atrem3ko_CPK3_GFP	1	1	-0.400407354
atrem3ko_CPK3_GFP	1	1	-0.42689792
atrem3ko_CPK3_GFP	1	1	-0.617646502
atrem3ko_CPK3_GFP	1	1	-2.111829458
atrem3ko_CPK3_GFP	1	1	-2.794480197
atrem3ko_CPK3_GFP	1	1	-0.814443324
atrem3ko_CPK3_GFP	1	1	-0.278142507
atrem3ko_CPK3_GFP	1	1	-0.267959206
atrem3ko_CPK3_GFP	1	1	-0.431565602
atrem3ko_CPK3_GFP	1	1	-0.306077252
atrem3ko_CPK3_GFP	1	1	-0.441591845
atrem3ko_CPK3_GFP	1	1	-0.36011479
atrem3ko_CPK3_GFP	1	1	-0.629067151
atrem3ko_CPK3_GFP	1	1	-0.403221899
atrem3ko_CPK3_GFP	1	1	-0.356033172
atrem3ko_CPK3_GFP	1	1	-1.063395052
atrem3ko_CPK3_GFP	1	1	-0.72306197
atrem3ko_CPK3_GFP	1	1	-0.435744911
atrem3ko_CPK3_GFP	1	1	-1.153466455
atrem3ko_CPK3_GFP	1	1	-1.680788515
atrem3ko_CPK3_GFP	1	1	-1.424010104
atrem3ko_CPK3_GFP	1	1	-0.723308752
atrem3ko_CPK3_GFP	1	1	-0.542384943
atrem3ko_CPK3_GFP	1	1	-0.646353323
atrem3ko_CPK3_GFP	1	1	-0.517707954
atrem3ko_CPK3_GFP	1	1	-0.328053253
atrem3ko_CPK3_GFP	1	1	-1.472345397
atrem3ko_CPK3_GFP	1	1	-0.201714607
atrem3ko_CPK3_GFP	1	1	-0.111277158
atrem3ko_CPK3_GFP	1	1	-0.137674414
atrem3ko_CPK3_GFP	1	1	-0.164896242
atrem3ko_CPK3_GFP	1	1	-0.668620857
atrem3ko_CPK3_GFP	1	1	-1.092211326
atrem3ko_CPK3_GFP	1	1	-1.161129884
atrem3ko_CPK3_GFP	1	1	-1.352974692
atrem3ko_CPK3_GFP	1	1	-1.514965215
atrem3ko_CPK3_GFP	1	1	-0.294401287
atrem3ko_CPK3_GFP	1	1	-0.441331033
atrem3ko_CPK3_GFP	1	1	-0.666015665
atrem3ko_CPK3_GFP	1	1	-0.86505605
atrem3ko_CPK3_GFP	1	1	-1.712844506
atrem3ko_CPK3_GFP	1	1	-2.149925162
atrem3ko_CPK3_GFP	1	1	-0.240388568
atrem3ko_CPK3_GFP	1	1	-0.207882273
atrem3ko_CPK3_GFP	1	1	-1.250038318
atrem3ko_CPK3_GFP	1	1	-3.753137906
atrem3ko_CPK3_GFP	1	1	-0.819894814
atrem3ko_CPK3_GFP	1	1	-2.527882453
atrem3ko_CPK3_GFP	1	1	-0.402108031
atrem3ko_CPK3_GFP	1	1	-0.626652959
atrem3ko_CPK3_GFP	1	1	-0.736005414
atrem3ko_CPK3_GFP	1	1	-0.822422741
atrem3ko_CPK3_GFP	1	1	-1.217105375
atrem3ko_CPK3_GFP	1	1	-2.951442933
atrem3ko_CPK3_GFP	1	1	-1.772416666
atrem3ko_CPK3_GFP	1	1	-0.484907234
atrem3ko_CPK3_GFP	1	1	-0.526710209
atrem3ko_CPK3_GFP	1	1	-0.462253258
atrem3ko_CPK3_GFP	1	1	-3.026438576
atrem3ko_CPK3_GFP	1	1	-0.470526697
atrem3ko_CPK3_GFP	1	1	-0.233660438
atrem3ko_CPK3_GFP	1	1	-0.147147823
atrem3ko_CPK3_GFP	1	1	-0.228565412
atrem3ko_CPK3_GFP	1	1	-0.240487641
atrem3ko_CPK3_GFP	1	1	-0.416194633
atrem3ko_CPK3_GFP	1	1	-0.983398904
atrem3ko_CPK3_GFP	1	1	-0.229169458
atrem3ko_CPK3_GFP	1	1	-0.078326574
atrem3ko_CPK3_GFP	1	1	-0.753847196
atrem3ko_CPK3_GFP	1	1	-0.804455486
atrem3ko_CPK3_GFP	1	1	-0.495682843
atrem3ko_CPK3_GFP	1	1	-0.513686908
atrem3ko_CPK3_GFP	1	1	-0.27110411
atrem3ko_CPK3_GFP	1	1	-0.179097665
atrem3ko_CPK3_GFP	1	1	-0.159651631
atrem3ko_CPK3_GFP	1	1	-0.183343463
atrem3ko_CPK3_GFP	1	1	-0.240266147
atrem3ko_CPK3_GFP	1	1	-2.185686601
atrem3ko_CPK3_GFP	1	1	-0.653150613
atrem3ko_CPK3_GFP	1	1	-0.536271399
atrem3ko_CPK3_GFP	1	1	-0.158016591
atrem3ko_CPK3_GFP	1	1	-0.227988374
atrem3ko_CPK3_GFP	1	1	-0.014990916
atrem3ko_CPK3_GFP	1	1	-0.474621553
atrem3ko_CPK3_GFP	1	1	-0.002098905
atrem3ko_CPK3_GFP	1	1	-0.568181805
atrem3ko_CPK3_GFP	1	1	-0.460475095
atrem3ko_CPK3_GFP	1	1	-0.584162809
atrem3ko_CPK3_GFP	1	1	-0.5549558
atrem3ko_CPK3_GFP	1	1	-0.90741848
atrem3ko_CPK3_GFP	1	1	-0.734280427
atrem3ko_CPK3_GFP	1	1	-0.206991342
atrem3ko_CPK3_GFP	1	1	-1.390275084
atrem3ko_CPK3_GFP	1	1	-1.981514628
atrem3ko_CPK3_GFP	1	1	-0.18448735
atrem3ko_CPK3_GFP	1	1	-0.325353419
atrem3ko_CPK3_GFP	1	1	-1.001331722
atrem3ko_CPK3_GFP	1	1	-0.867152789
atrem3ko_CPK3_GFP	1	1	-0.132311489
atrem3ko_CPK3_GFP	1	1	-0.519206041
atrem3ko_CPK3_GFP	1	1	-0.363055559
atrem3ko_CPK3_GFP	1	1	-1.285531457
atrem3ko_CPK3_GFP	1	1	-0.497128028
atrem3ko_CPK3_GFP	1	1	-0.687427944
atrem3ko_CPK3_GFP	1	1	-0.564684953
atrem3ko_CPK3_GFP	1	1	-0.422408778
atrem3ko_CPK3_GFP	1	1	-0.412774577
atrem3ko_CPK3_GFP	1	1	-0.264187216
atrem3ko_CPK3_GFP	1	1	-0.216691114
atrem3ko_CPK3_GFP	1	1	-0.077479542
atrem3ko_CPK3_GFP	1	1	-0.504758204
atrem3ko_CPK3_GFP	1	1	-0.322983134
atrem3ko_CPK3_GFP	1	1	-0.38872243
atrem3ko_CPK3_GFP	1	1	-1.809330971
atrem3ko_CPK3_GFP	1	1	-0.136575998
atrem3ko_CPK3_GFP	1	1	-0.144238803
atrem3ko_CPK3_GFP	1	1	-0.002352217
atrem3ko_CPK3_GFP	1	1	-0.442679174
atrem3ko_CPK3_GFP	1	1	-0.681360561
atrem3ko_CPK3_GFP	1	1	-0.427481901
atrem3ko_CPK3_GFP	1	1	-1.189221675
atrem3ko_CPK3_GFP	1	1	-0.350088226
atrem3ko_CPK3_GFP	1	1	-0.433443145
atrem3ko_CPK3_GFP	1	1	-0.478693761
atrem3ko_CPK3_GFP	1	1	-0.890416727
atrem3ko_CPK3_GFP	1	1	-0.666429652
atrem3ko_CPK3_GFP	1	1	-0.596245562
atrem3ko_CPK3_GFP	1	1	-0.264399882
atrem3ko_CPK3_GFP	1	1	-0.203160298
atrem3ko_CPK3_GFP	1	1	-0.318912503
atrem3ko_CPK3_GFP	1	1	-0.121226201
atrem3ko_CPK3_GFP	1	1	-0.881042682
atrem3ko_CPK3_GFP	1	1	-0.615126798
atrem3ko_CPK3_GFP	1	1	-0.264968999
atrem3ko_CPK3_GFP	1	1	-0.271789097
atrem3ko_CPK3_GFP	1	1	-0.35198891
atrem3ko_CPK3_GFP	1	1	-0.653312384
atrem3ko_CPK3_GFP	1	1	-1.444667858
atrem3ko_CPK3_GFP	1	1	-1.310151653
atrem3ko_CPK3_GFP	1	1	-0.655299787
atrem3ko_CPK3_GFP	1	1	-0.415359732
atrem3ko_CPK3_GFP	1	1	-0.166412633
atrem3ko_CPK3_GFP	1	1	-0.166954929
atrem3ko_CPK3_GFP	1	1	-1.306397663
atrem3ko_CPK3_GFP	1	1	-1.168103747
atrem3ko_CPK3_GFP	1	1	-0.968153041
atrem3ko_CPK3_GFP	1	1	-0.287668525
atrem3ko_CPK3_GFP	1	1	-0.284968636
atrem3ko_CPK3_GFP	1	1	-1.565847526
atrem3ko_CPK3_GFP	1	1	-0.550011709
atrem3ko_CPK3_GFP	1	1	-0.579398341
atrem3ko_CPK3_GFP	1	1	-0.779414571
atrem3ko_CPK3_GFP	1	1	-0.867179821
atrem3ko_CPK3_GFP	1	1	-0.359753898
atrem3ko_CPK3_GFP	1	1	-0.413824707
atrem3ko_CPK3_GFP	1	1	-0.149417411
atrem3ko_CPK3_GFP	1	1	-0.091674869
atrem3ko_CPK3_GFP	1	1	-0.066242834
atrem3ko_CPK3_GFP	1	1	-0.066009823
atrem3ko_CPK3_GFP	1	1	-0.033287955
atrem3ko_CPK3_GFP	1	1	-0.698746424
atrem3ko_CPK3_GFP	1	1	-1.124929626
atrem3ko_CPK3_GFP	1	1	-0.319033269
atrem3ko_CPK3_GFP	1	1	-0.299480292
atrem3ko_CPK3_GFP	1	1	-0.585676723
atrem3ko_CPK3_GFP	1	1	-0.528579997
atrem3ko_CPK3_GFP	1	1	-0.885569696
atrem3ko_CPK3_GFP	1	1	-0.66062271
atrem3ko_CPK3_GFP	1	1	-0.658291224
atrem3ko_CPK3_GFP	1	1	-1.398635285
atrem3ko_CPK3_GFP	1	1	-0.067246511
atrem3ko_CPK3_GFP	1	1	-0.083803045
atrem3ko_CPK3_GFP	1	1	-0.399527743
atrem3ko_CPK3_GFP	1	1	-0.415908551
atrem3ko_CPK3_GFP	1	1	-0.155916447
atrem3ko_CPK3_GFP	1	1	-3.235511905
atrem3ko_CPK3_GFP	1	1	-1.839959047
atrem3ko_CPK3_GFP	1	1	-3.097303226
atrem3ko_CPK3_GFP	1	1	-0.211603148
atrem3ko_CPK3_GFP	1	1	-0.512213636
atrem3ko_CPK3_GFP	1	1	-0.560922422
atrem3ko_CPK3_GFP	1	1	-0.214740743
atrem3ko_CPK3_GFP	1	1	-0.31370934
atrem3ko_CPK3_GFP	1	1	-0.296959514
atrem3ko_CPK3_GFP	1	1	-0.313856991
atrem3ko_CPK3_GFP	1	1	-0.536600563
atrem3ko_CPK3_GFP	1	1	-0.324537147
atrem3ko_CPK3_GFP	1	1	-0.470032782
atrem3ko_CPK3_GFP	1	1	-0.576216092
atrem3ko_CPK3_GFP	1	1	-0.37090131
atrem3ko_CPK3_GFP	1	1	-0.480031864
atrem3ko_CPK3_GFP	1	1	-0.062564635
atrem3ko_CPK3_GFP	1	1	-0.912844652
atrem3ko_CPK3_GFP	1	1	-2.508635277
atrem3ko_CPK3_GFP	1	1	-0.412850584
atrem3ko_CPK3_GFP	1	1	-0.323939376
atrem3ko_CPK3_GFP	1	1	-0.211186409
atrem3ko_CPK3_GFP	1	1	-0.174805363
atrem3ko_CPK3_GFP	1	1	-0.170868129
atrem3ko_CPK3_GFP	1	1	-0.545160765
atrem3ko_CPK3_GFP	1	1	-0.336460098
atrem3ko_CPK3_GFP	1	1	-0.644621105
atrem3ko_CPK3_GFP	1	1	-0.593350822
atrem3ko_CPK3_GFP	1	1	-0.431556523
atrem3ko_CPK3_GFP	1	1	-0.509081263
atrem3ko_CPK3_GFP	1	1	-1.068191422
atrem3ko_CPK3_GFP	1	1	-0.568163802
atrem3ko_CPK3_GFP	1	1	-0.996018525
atrem3ko_CPK3_GFP	1	1	-1.961164591
atrem3ko_CPK3_GFP	1	1	-0.800788679
atrem3ko_CPK3_GFP	1	1	-2.136838039
atrem3ko_CPK3_GFP	1	1	-1.891254066
atrem3ko_CPK3_GFP	1	1	-1.823942627
atrem3ko_CPK3_GFP	1	1	-1.111190976
atrem3ko_CPK3_GFP	1	1	-0.757881413
atrem3ko_CPK3_GFP	1	1	-0.688925045
atrem3ko_CPK3_GFP	1	1	-1.515641094
atrem3ko_CPK3_GFP	1	1	-0.647805989
atrem3ko_CPK3_GFP	1	1	-1.796872052
atrem3ko_CPK3_GFP	1	1	-1.253191547
atrem3ko_CPK3_GFP	1	1	-2.199672064
atrem3ko_CPK3_GFP	1	1	-1.269628528
atrem3ko_CPK3_GFP	1	1	-0.80072777
atrem3ko_CPK3_GFP	1	1	-1.18145055
atrem3ko_CPK3_GFP	1	1	-0.000451673
atrem3ko_CPK3_GFP	1	1	-1.077290617
atrem3ko_CPK3_GFP	1	1	-0.799176294
atrem3ko_CPK3_GFP	1	1	-0.553788251
atrem3ko_CPK3_GFP	1	1	-0.459448839
atrem3ko_CPK3_GFP	1	1	-0.370445179
atrem3ko_CPK3_GFP	1	1	-0.125013019
atrem3ko_CPK3_GFP	1	1	-0.19914569
atrem3ko_CPK3_GFP	1	1	-1.167696963
atrem3ko_CPK3_GFP	1	1	-1.144706144
atrem3ko_CPK3_GFP	1	1	-1.036119873
atrem3ko_CPK3_GFP	1	1	-0.578239706
atrem3ko_CPK3_GFP	1	1	-0.366621339
atrem3ko_CPK3_GFP	1	1	-0.652120152
atrem3ko_CPK3_GFP	1	1	-2.613216515
atrem3ko_CPK3_GFP	1	1	-2.323804189
atrem3ko_CPK3_GFP	1	1	-0.812276429
atrem3ko_CPK3_GFP	1	1	-0.77469271
atrem3ko_CPK3_GFP	1	1	-1.442646836
atrem3ko_CPK3_GFP	1	1	-0.537999738
atrem3ko_CPK3_GFP	1	1	-0.364839816
atrem3ko_CPK3_GFP	1	1	-0.241626703
atrem3ko_CPK3_GFP	1	1	-0.21969557
atrem3ko_CPK3_GFP	1	1	-0.211838967
atrem3ko_CPK3_GFP	1	1	-0.146163292
atrem3ko_CPK3_GFP	1	1	-0.172931107
atrem3ko_CPK3_GFP	1	1	-0.074087138
atrem3ko_CPK3_GFP	1	1	-0.17414704
atrem3ko_CPK3_GFP	1	1	-0.218695464
atrem3ko_CPK3_GFP	1	1	-0.003610635
atrem3ko_CPK3_GFP	1	1	-2.871412337
atrem3ko_CPK3_GFP	1	1	-1.084729525
atrem3ko_CPK3_GFP	1	1	-2.019903712
atrem3ko_CPK3_GFP	1	1	-1.501788973
atrem3ko_CPK3_GFP	1	1	-0.699924921
atrem3ko_CPK3_GFP	1	1	-0.150587323
atrem3ko_CPK3_GFP	1	1	-0.141534859
atrem3ko_CPK3_GFP	1	1	-3.157677828
atrem3ko_CPK3_GFP	1	1	-0.153652856
atrem3ko_CPK3_GFP	1	1	-0.888477587
atrem3ko_CPK3_GFP	1	1	-0.188266212
atrem3ko_CPK3_GFP	1	1	-0.409502299
atrem3ko_CPK3_GFP	1	1	-0.367686927
atrem3ko_CPK3_GFP	1	1	-0.326997331
atrem3ko_CPK3_GFP	1	1	-0.33112885
atrem3ko_CPK3_GFP	1	1	-0.709833604
atrem3ko_CPK3_GFP	1	1	-1.597027022
atrem3ko_CPK3_GFP	1	1	-0.061401773
atrem3ko_CPK3_GFP	1	1	-0.079651487
atrem3ko_CPK3_GFP	1	1	-0.939094177
atrem3ko_CPK3_GFP	1	1	-1.172967056
atrem3ko_CPK3_GFP	1	1	-0.79938274
atrem3ko_CPK3_GFP	1	1	-0.681603681
atrem3ko_CPK3_GFP	1	1	-0.801045937
atrem3ko_CPK3_GFP	1	1	-0.670693245
atrem3ko_CPK3_GFP	1	1	-0.329495478
atrem3ko_CPK3_GFP	1	1	-0.384838332
atrem3ko_CPK3_GFP	1	1	-0.541631747
atrem3ko_CPK3_GFP	1	1	-0.091270863
atrem3ko_CPK3_GFP	1	1	-0.207595354
atrem3ko_CPK3_GFP	1	1	-0.51989235
atrem3ko_CPK3_GFP	1	1	-0.388937637
atrem3ko_CPK3_GFP	1	1	-0.809448316
atrem3ko_CPK3_GFP	1	1	-0.182708866
atrem3ko_CPK3_GFP	1	1	-0.081616817
atrem3ko_CPK3_GFP	1	1	-0.217177496
atrem3ko_CPK3_GFP	1	1	-0.053350788
atrem3ko_CPK3_GFP	1	1	-0.119741919
atrem3ko_CPK3_GFP	1	1	-1.593690056
atrem3ko_CPK3_GFP	1	1	-0.741759694
atrem3ko_CPK3_GFP	1	1	-1.0480045
atrem3ko_CPK3_GFP	1	1	-0.050599509
atrem3ko_CPK3_GFP	1	1	-0.459161534
atrem3ko_CPK3_GFP	1	1	-0.528564832
atrem3ko_CPK3_GFP	1	1	-0.455610108
atrem3ko_CPK3_GFP	1	1	-0.283630355
atrem3ko_CPK3_GFP	1	1	-0.357523791
atrem3ko_CPK3_GFP	1	1	-0.325060003
atrem3ko_CPK3_GFP	1	1	-0.979668497
atrem3ko_CPK3_GFP	1	1	-0.767999952
atrem3ko_CPK3_GFP	1	1	-0.991535925
atrem3ko_CPK3_GFP	1	1	-1.597319847
atrem3ko_CPK3_GFP	1	1	-1.434154029
atrem3ko_CPK3_GFP	1	1	-0.03095797
atrem3ko_CPK3_GFP	1	1	-0.305971071
atrem3ko_CPK3_GFP	1	1	-0.83489244
atrem3ko_CPK3_GFP	1	1	-0.772055762
atrem3ko_CPK3_GFP	1	1	-0.455480069
atrem3ko_CPK3_GFP	1	1	-0.222088883
atrem3ko_CPK3_GFP	1	1	-0.288466262
atrem3ko_CPK3_GFP	1	1	-0.073204687
atrem3ko_CPK3_GFP	1	1	-0.156450488
atrem3ko_CPK3_GFP	1	1	-0.111658088
atrem3ko_CPK3_GFP	1	1	-0.047555763
atrem3ko_CPK3_GFP	1	1	-1.260654361
atrem3ko_CPK3_GFP	1	1	-0.744197722
atrem3ko_CPK3_GFP	1	1	-0.656368248
atrem3ko_CPK3_GFP	1	1	-0.172336247
atrem3ko_CPK3_GFP	1	1	-0.136048286
atrem3ko_CPK3_GFP	1	1	-0.964753362
atrem3ko_CPK3_GFP	1	1	-0.591149575
atrem3ko_CPK3_GFP	1	1	-0.458282637
atrem3ko_CPK3_GFP	1	1	-0.468635138
atrem3ko_CPK3_GFP	1	1	-0.175921783
atrem3ko_CPK3_GFP	1	1	-0.217530482
atrem3ko_CPK3_GFP	1	1	-0.559134965
atrem3ko_CPK3_GFP	1	1	-0.861292824
atrem3ko_CPK3_GFP	1	1	-1.059875597
atrem3ko_CPK3_GFP	1	1	-0.410445913
atrem3ko_CPK3_GFP	1	1	-0.40062277
atrem3ko_CPK3_GFP	1	1	-2.852667945
atrem3ko_CPK3_GFP	1	1	-0.241820805
atrem3ko_CPK3_GFP	1	1	-0.535431238
atrem3ko_CPK3_GFP	1	1	-0.486219019
atrem3ko_CPK3_GFP	1	1	-1.071821427
atrem3ko_CPK3_GFP	1	1	-0.729828063
atrem3ko_CPK3_GFP	1	1	-0.50741543
atrem3ko_CPK3_GFP	1	1	-2.019556815
atrem3ko_CPK3_GFP	1	1	-0.578370562
atrem3ko_CPK3_GFP	1	1	-0.995965192
atrem3ko_CPK3_GFP	1	1	-0.253302003
atrem3ko_CPK3_GFP	1	1	-0.282298836
atrem3ko_CPK3_GFP	1	1	-0.276327472
atrem3ko_CPK3_GFP	1	1	-0.552846351
atrem3ko_CPK3_GFP	1	1	-0.722353133
atrem3ko_CPK3_GFP	1	1	-0.751792424
atrem3ko_CPK3_GFP	1	1	-0.114663441
atrem3ko_CPK3_GFP	1	1	-0.057999068
atrem3ko_CPK3_GFP	1	1	-0.3182648
atrem3ko_CPK3_GFP	1	1	-1.273522552
atrem3ko_CPK3_GFP	1	1	-0.880363279
atrem3ko_CPK3_GFP	1	1	-0.897803085
atrem3ko_CPK3_GFP	1	1	-0.385442965
atrem3ko_CPK3_GFP	1	1	-0.494419901
atrem3ko_CPK3_GFP	1	1	-0.514279971
atrem3ko_CPK3_GFP	1	1	-0.490747733
atrem3ko_CPK3_GFP	1	1	-0.34937404
atrem3ko_CPK3_GFP	1	1	-0.237663386
atrem3ko_CPK3_GFP	1	1	-0.460353112
atrem3ko_CPK3_GFP	1	1	-0.232865559
atrem3ko_CPK3_GFP	1	1	-0.225018284
atrem3ko_CPK3_GFP	1	1	-0.312933481
atrem3ko_CPK3_GFP	1	1	-1.088233345
atrem3ko_CPK3_GFP	1	1	-0.735595058
atrem3ko_CPK3_GFP	1	1	-0.743721861
atrem3ko_CPK3_GFP	1	1	-0.672740928
atrem3ko_CPK3_GFP	1	1	-1.267865453
atrem3ko_CPK3_GFP	1	1	-0.356889096
atrem3ko_CPK3_GFP	1	1	-0.803402548
atrem3ko_CPK3_GFP	1	1	-0.026900518
atrem3ko_CPK3_GFP	1	1	-0.067594385
atrem3ko_CPK3_GFP	1	1	-0.481921015
atrem3ko_CPK3_GFP	1	1	-0.252056833
atrem3ko_CPK3_GFP	1	1	-0.838053675
atrem3ko_CPK3_GFP	1	1	-0.524804194
atrem3ko_CPK3_GFP	1	1	-0.414389846
atrem3ko_CPK3_GFP	1	1	-0.353584694
atrem3ko_CPK3_GFP	1	1	-1.622042501
atrem3ko_CPK3_GFP	1	1	-0.791590291
atrem3ko_CPK3_GFP	1	1	-0.6458135
atrem3ko_CPK3_GFP	1	1	-0.384513669
atrem3ko_CPK3_GFP	1	1	-0.131872192
atrem3ko_CPK3_GFP	1	1	-0.551117081
atrem3ko_CPK3_GFP	1	1	-0.56037315
atrem3ko_CPK3_GFP	1	1	-0.712444328
atrem3ko_CPK3_GFP	1	1	-0.360055826
atrem3ko_CPK3_GFP	1	1	-0.019920952
atrem3ko_CPK3_GFP	1	1	-0.007825724
atrem3ko_CPK3_GFP	1	1	-0.057644603
atrem3ko_CPK3_GFP	1	1	-2.215235135
atrem3ko_CPK3_GFP	1	1	-0.583199956
atrem3ko_CPK3_GFP	1	1	-0.965938828
atrem3ko_CPK3_GFP	1	1	-0.807221629
atrem3ko_CPK3_GFP	1	1	-0.933041946
atrem3ko_CPK3_GFP	1	1	-0.333673615
atrem3ko_CPK3_GFP	1	1	-0.632052388
atrem3ko_CPK3_GFP	1	1	-1.172315523
atrem3ko_CPK3_GFP	1	1	-1.356154083
atrem3ko_CPK3_GFP	1	1	-0.341935733
atrem3ko_CPK3_GFP	1	1	-0.6980263
atrem3ko_CPK3_GFP	1	1	-0.461689696
atrem3ko_CPK3_GFP	1	1	-0.356750976
atrem3ko_CPK3_GFP	1	1	-0.627841163
atrem3ko_CPK3_GFP	1	1	-0.307899
atrem3ko_CPK3_GFP	1	1	-0.497492785
atrem3ko_CPK3_GFP	1	1	-0.411457835
atrem3ko_CPK3_GFP	1	1	-0.405451068
atrem3ko_CPK3_GFP	1	1	-1.138059694
atrem3ko_CPK3_GFP	1	1	-0.493696053
atrem3ko_CPK3_GFP	1	1	-1.353738492
atrem3ko_CPK3_GFP	1	1	-0.172577513
atrem3ko_CPK3_GFP	1	1	-0.249226843
atrem3ko_CPK3_GFP	1	1	-0.637880377
atrem3ko_CPK3_GFP	1	1	-0.770672009
atrem3ko_CPK3_GFP	1	1	-1.73892458
atrem3ko_CPK3_GFP	1	1	-0.145093964
atrem3ko_CPK3_GFP	1	1	-0.490243436
atrem3ko_CPK3_GFP	1	1	-0.501978642
atrem3ko_CPK3_GFP	1	1	-0.492268901
atrem3ko_CPK3_GFP	1	1	-0.984933694
atrem3ko_CPK3_GFP	1	1	-0.643080135
atrem3ko_CPK3_GFP	1	1	-1.727221684
atrem3ko_CPK3_GFP	1	1	-0.375591531
atrem3ko_CPK3_GFP	1	1	-0.275648184
atrem3ko_CPK3_GFP	1	1	-0.390598619
atrem3ko_CPK3_GFP	1	1	-0.378815875
atrem3ko_CPK3_GFP	1	1	-2.119630424
atrem3ko_CPK3_GFP	1	1	-0.234247637
atrem3ko_CPK3_GFP	1	1	-0.120145086
atrem3ko_CPK3_GFP	1	1	-0.218526626
atrem3ko_CPK3_GFP	1	1	-0.2054805
atrem3ko_CPK3_GFP	1	1	-0.191990884
atrem3ko_CPK3_GFP	1	1	-1.333712535
atrem3ko_CPK3_GFP	1	1	-0.442957913
atrem3ko_CPK3_GFP	1	1	-0.576464345
atrem3ko_CPK3_GFP	1	1	-0.585306753
atrem3ko_CPK3_GFP	1	1	-0.616909351
atrem3ko_CPK3_GFP	1	1	-1.644624786
atrem3ko_CPK3_GFP	1	1	-2.273263709
atrem3ko_CPK3_GFP	1	1	-2.364143292
atrem3ko_CPK3_GFP	1	1	-0.297878751
atrem3ko_CPK3_GFP	1	1	-1.854432138
atrem3ko_CPK3_GFP	1	1	-1.223087703
atrem3ko_CPK3_GFP	1	1	-0.143307421
atrem3ko_CPK3_GFP	1	1	-0.112313509
atrem3ko_CPK3_GFP	1	1	-0.172455598
atrem3ko_CPK3_GFP	1	1	-1.154668586
atrem3ko_CPK3_GFP	1	1	-0.037524319
atrem3ko_CPK3_GFP	1	1	-0.017840798
atrem3ko_CPK3_GFP	1	1	-0.085068787
atrem3ko_CPK3_GFP	1	1	-0.045044005
atrem3ko_CPK3_GFP	1	1	-0.016083188
atrem3ko_CPK3_GFP	1	1	-0.013371972
atrem3ko_CPK3_GFP	1	1	-0.113958382
atrem3ko_CPK3_GFP	1	1	-1.809339357
atrem3ko_CPK3_GFP	1	1	-0.439411922
atrem3ko_CPK3_GFP	1	1	-0.403268835
atrem3ko_CPK3_GFP	1	1	-0.948164967
atrem3ko_CPK3_GFP	1	1	-1.145389048
atrem3ko_CPK3_GFP	1	1	-0.336765707
atrem3ko_CPK3_GFP	1	1	-1.937402842
atrem3ko_CPK3_GFP	1	1	-1.496587277
atrem3ko_CPK3_GFP	1	1	-2.547973273
atrem3ko_CPK3_GFP	1	1	-0.121905756
atrem3ko_CPK3_GFP	1	1	-0.72095949
atrem3ko_CPK3_GFP	1	1	-0.86715223
atrem3ko_CPK3_GFP	1	1	-0.072624675
atrem3ko_CPK3_GFP	1	1	-0.079316769
atrem3ko_CPK3_GFP	1	1	-0.846109126
atrem3ko_CPK3_GFP	1	1	-1.14730707
atrem3ko_CPK3_GFP	1	1	-0.504508425
atrem3ko_CPK3_GFP	1	1	-0.692904494
atrem3ko_CPK3_GFP	1	1	-0.333560025
atrem3ko_CPK3_GFP	1	1	-0.657729779
atrem3ko_CPK3_GFP	1	1	-0.422853231
atrem3ko_CPK3_GFP	1	1	-0.31574438
atrem3ko_CPK3_GFP	1	1	-0.307309309
atrem3ko_CPK3_GFP	1	1	-0.201709495
atrem3ko_CPK3_GFP	1	1	-0.277894244
atrem3ko_CPK3_GFP	1	1	-0.25813705
atrem3ko_CPK3_GFP	2	1	-0.725413059
atrem3ko_CPK3_GFP	2	1	-1.420951474
atrem3ko_CPK3_GFP	2	1	-1.080505885
atrem3ko_CPK3_GFP	2	1	-0.2143601
atrem3ko_CPK3_GFP	2	1	-0.15748065
atrem3ko_CPK3_GFP	2	1	-0.128114983
atrem3ko_CPK3_GFP	2	1	-0.034673578
atrem3ko_CPK3_GFP	2	1	-3.263816724
atrem3ko_CPK3_GFP	2	1	-0.452837014
atrem3ko_CPK3_GFP	2	1	-0.348457211
atrem3ko_CPK3_GFP	2	1	-1.315157502
atrem3ko_CPK3_GFP	2	1	-0.78379782
atrem3ko_CPK3_GFP	2	1	-1.641189487
atrem3ko_CPK3_GFP	2	1	-1.644704641
atrem3ko_CPK3_GFP	2	1	-0.369456466
atrem3ko_CPK3_GFP	2	1	-0.703309468
atrem3ko_CPK3_GFP	2	1	-1.284608168
atrem3ko_CPK3_GFP	2	1	-0.923395012
atrem3ko_CPK3_GFP	2	1	-0.667757054
atrem3ko_CPK3_GFP	2	1	-0.550915976
atrem3ko_CPK3_GFP	2	1	-1.035985873
atrem3ko_CPK3_GFP	2	1	-0.184551577
atrem3ko_CPK3_GFP	2	1	-0.126090107
atrem3ko_CPK3_GFP	2	1	-0.115143101
atrem3ko_CPK3_GFP	2	1	-0.067346731
atrem3ko_CPK3_GFP	2	1	-0.993390251
atrem3ko_CPK3_GFP	2	1	-0.850285002
atrem3ko_CPK3_GFP	2	1	-0.558672502
atrem3ko_CPK3_GFP	2	1	-0.111893458
atrem3ko_CPK3_GFP	2	1	-3.110648247
atrem3ko_CPK3_GFP	2	1	-1.225350671
atrem3ko_CPK3_GFP	2	1	-0.121636086
atrem3ko_CPK3_GFP	2	1	-0.047182103
atrem3ko_CPK3_GFP	2	1	-0.096604576
atrem3ko_CPK3_GFP	2	1	-1.70267097
atrem3ko_CPK3_GFP	2	1	-0.407409872
atrem3ko_CPK3_GFP	2	1	-0.344803356
atrem3ko_CPK3_GFP	2	1	-0.564436038
atrem3ko_CPK3_GFP	2	1	-0.615501712
atrem3ko_CPK3_GFP	2	1	-0.765292453
atrem3ko_CPK3_GFP	2	1	-0.354776562
atrem3ko_CPK3_GFP	2	1	-0.262497745
atrem3ko_CPK3_GFP	2	1	-0.01325158
atrem3ko_CPK3_GFP	2	1	-2.624166131
atrem3ko_CPK3_GFP	2	1	-0.702393045
atrem3ko_CPK3_GFP	2	1	-0.755391982
atrem3ko_CPK3_GFP	2	1	-0.481571866
atrem3ko_CPK3_GFP	2	1	-1.267740275
atrem3ko_CPK3_GFP	2	1	-1.160854324
atrem3ko_CPK3_GFP	2	1	-1.195722244
atrem3ko_CPK3_GFP	2	1	-1.191951928
atrem3ko_CPK3_GFP	2	1	-1.0098948
atrem3ko_CPK3_GFP	2	1	-0.780816514
atrem3ko_CPK3_GFP	2	1	-0.57595472
atrem3ko_CPK3_GFP	2	1	-0.769671481
atrem3ko_CPK3_GFP	2	1	-0.477040894
atrem3ko_CPK3_GFP	2	1	-0.439576549
atrem3ko_CPK3_GFP	2	1	-0.826449116
atrem3ko_CPK3_GFP	2	1	-0.64186482
atrem3ko_CPK3_GFP	2	1	-0.618840643
atrem3ko_CPK3_GFP	2	1	-0.411275818
atrem3ko_CPK3_GFP	2	1	-0.596393808
atrem3ko_CPK3_GFP	2	1	-1.250531751
atrem3ko_CPK3_GFP	2	1	-0.811735428
atrem3ko_CPK3_GFP	2	1	-0.49363779
atrem3ko_CPK3_GFP	2	1	-0.82660763
atrem3ko_CPK3_GFP	2	1	-0.3879806
atrem3ko_CPK3_GFP	2	1	-0.199789574
atrem3ko_CPK3_GFP	2	1	-0.064161504
atrem3ko_CPK3_GFP	2	1	-0.895615038
atrem3ko_CPK3_GFP	2	1	-0.852825955
atrem3ko_CPK3_GFP	2	1	-0.412176538
atrem3ko_CPK3_GFP	2	1	-1.010555104
atrem3ko_CPK3_GFP	2	1	-0.087869043
atrem3ko_CPK3_GFP	2	1	-0.0477576
atrem3ko_CPK3_GFP	2	1	-0.530531191
atrem3ko_CPK3_GFP	2	1	-0.565411346
atrem3ko_CPK3_GFP	2	1	-0.062196196
atrem3ko_CPK3_GFP	2	1	-0.06489184
atrem3ko_CPK3_GFP	2	1	-0.293755636
atrem3ko_CPK3_GFP	2	1	-1.032513458
atrem3ko_CPK3_GFP	2	1	-0.824246201
atrem3ko_CPK3_GFP	2	1	-0.720101413
atrem3ko_CPK3_GFP	2	1	-0.69561164
atrem3ko_CPK3_GFP	2	1	-1.130153338
atrem3ko_CPK3_GFP	2	1	-0.035454232
atrem3ko_CPK3_GFP	2	1	-0.152696595
atrem3ko_CPK3_GFP	2	1	-0.671550134
atrem3ko_CPK3_GFP	2	1	-0.287959722
atrem3ko_CPK3_GFP	2	1	-0.252578256
atrem3ko_CPK3_GFP	2	1	-0.293819614
atrem3ko_CPK3_GFP	2	1	-0.922807391
atrem3ko_CPK3_GFP	2	1	-0.683482892
atrem3ko_CPK3_GFP	2	1	-0.744545676
atrem3ko_CPK3_GFP	2	1	-0.941197847
atrem3ko_CPK3_GFP	2	1	-0.764977309
atrem3ko_CPK3_GFP	2	1	-0.884280906
atrem3ko_CPK3_GFP	2	1	-0.571576722
atrem3ko_CPK3_GFP	2	1	-0.589478434
atrem3ko_CPK3_GFP	2	1	-0.811108916
atrem3ko_CPK3_GFP	2	1	-0.795382783
atrem3ko_CPK3_GFP	2	1	-0.03047451
atrem3ko_CPK3_GFP	2	1	-0.155332291
atrem3ko_CPK3_GFP	2	1	-1.126743672
atrem3ko_CPK3_GFP	2	1	-0.156558758
atrem3ko_CPK3_GFP	2	1	-0.612178245
atrem3ko_CPK3_GFP	2	1	-0.417731987
atrem3ko_CPK3_GFP	2	1	-0.395835041
atrem3ko_CPK3_GFP	2	1	-0.309130617
atrem3ko_CPK3_GFP	2	1	-0.672068728
atrem3ko_CPK3_GFP	2	1	-0.271968784
atrem3ko_CPK3_GFP	2	1	-0.446349366
atrem3ko_CPK3_GFP	2	1	-0.291876968
atrem3ko_CPK3_GFP	2	1	-0.948330741
atrem3ko_CPK3_GFP	2	1	-0.164022692
atrem3ko_CPK3_GFP	2	1	-0.076920461
atrem3ko_CPK3_GFP	2	1	-0.596328122
atrem3ko_CPK3_GFP	2	1	-0.881401349
atrem3ko_CPK3_GFP	2	1	-0.459879599
atrem3ko_CPK3_GFP	2	1	-0.301607252
atrem3ko_CPK3_GFP	2	1	-1.518372356
atrem3ko_CPK3_GFP	2	1	-1.369652858
atrem3ko_CPK3_GFP	2	1	-1.077739062
atrem3ko_CPK3_GFP	2	1	-0.645889072
atrem3ko_CPK3_GFP	2	1	-0.032172839
atrem3ko_CPK3_GFP	2	1	-0.27601275
atrem3ko_CPK3_GFP	2	1	-0.438419328
atrem3ko_CPK3_GFP	2	1	-0.700937855
atrem3ko_CPK3_GFP	2	1	-0.198947485
atrem3ko_CPK3_GFP	2	1	-0.480281252
atrem3ko_CPK3_GFP	2	1	-0.693437225
atrem3ko_CPK3_GFP	2	1	-0.508777745
atrem3ko_CPK3_GFP	2	1	-0.698285677
atrem3ko_CPK3_GFP	2	1	-0.957189724
atrem3ko_CPK3_GFP	2	1	-0.471599959
atrem3ko_CPK3_GFP	2	1	-0.022247327
atrem3ko_CPK3_GFP	2	1	-0.109894553
atrem3ko_CPK3_GFP	2	1	-0.999327153
atrem3ko_CPK3_GFP	2	1	-0.9022225
atrem3ko_CPK3_GFP	2	1	-0.779923
atrem3ko_CPK3_GFP	2	1	-0.463437741
atrem3ko_CPK3_GFP	2	1	-0.029406459
atrem3ko_CPK3_GFP	2	1	-1.682079575
atrem3ko_CPK3_GFP	2	1	-1.646198264
atrem3ko_CPK3_GFP	2	1	-1.380302404
atrem3ko_CPK3_GFP	2	1	-0.927785457
atrem3ko_CPK3_GFP	2	1	-0.785999486
atrem3ko_CPK3_GFP	2	1	-0.4838384
atrem3ko_CPK3_GFP	2	1	-0.4467728
atrem3ko_CPK3_GFP	2	1	-0.1888724
atrem3ko_CPK3_GFP	2	1	-0.4743052
atrem3ko_CPK3_GFP	2	1	-0.01735183
atrem3ko_CPK3_GFP	2	1	-0.2794681
atrem3ko_CPK3_GFP	2	1	-0.2346179
atrem3ko_CPK3_GFP	2	1	-0.7619512
atrem3ko_CPK3_GFP	2	1	-1.850295
atrem3ko_CPK3_GFP	2	1	-1.591144
atrem3ko_CPK3_GFP	2	1	-0.7662054
atrem3ko_CPK3_GFP	2	1	-2.908173
atrem3ko_CPK3_GFP	2	1	-0.5618836
atrem3ko_CPK3_GFP	2	1	-0.9002445
atrem3ko_CPK3_GFP	2	1	-0.7416093
atrem3ko_CPK3_GFP	2	1	-0.7122315
atrem3ko_CPK3_GFP	2	1	-0.1916304
atrem3ko_CPK3_GFP	2	1	-0.7897621
atrem3ko_CPK3_GFP	2	1	-1.166636
atrem3ko_CPK3_GFP	2	1	-0.6484113
atrem3ko_CPK3_GFP	2	1	-0.577323
atrem3ko_CPK3_GFP	2	1	-0.3731254
atrem3ko_CPK3_GFP	2	1	-0.8722132
atrem3ko_CPK3_GFP	2	1	-0.2563085
atrem3ko_CPK3_GFP	2	1	-0.3494824
atrem3ko_CPK3_GFP	2	1	-0.1642898
atrem3ko_CPK3_GFP	2	1	-0.1323058
atrem3ko_CPK3_GFP	2	1	-0.367297
atrem3ko_CPK3_GFP	2	1	-0.2646357
atrem3ko_CPK3_GFP	2	1	-1.054277
atrem3ko_CPK3_GFP	2	1	-1.297823
atrem3ko_CPK3_GFP	2	1	-0.1267202
atrem3ko_CPK3_GFP	2	1	-0.05190565
atrem3ko_CPK3_GFP	2	1	-0.3138351
atrem3ko_CPK3_GFP	2	1	-0.8257286
atrem3ko_CPK3_GFP	2	1	-0.6575817
atrem3ko_CPK3_GFP	2	1	-0.4429757
atrem3ko_CPK3_GFP	2	1	-0.2782199
atrem3ko_CPK3_GFP	2	1	-0.1657346
atrem3ko_CPK3_GFP	2	1	-0.6880607
atrem3ko_CPK3_GFP	2	1	-0.5566869
atrem3ko_CPK3_GFP	2	1	-0.7818355
atrem3ko_CPK3_GFP	2	1	-0.8697022
atrem3ko_CPK3_GFP	2	1	-0.3235801
atrem3ko_CPK3_GFP	2	1	-0.3290038
atrem3ko_CPK3_GFP	2	1	-0.8754451
atrem3ko_CPK3_GFP	2	1	-0.3389174
atrem3ko_CPK3_GFP	2	1	-1.473645
atrem3ko_CPK3_GFP	2	1	-0.5245367
atrem3ko_CPK3_GFP	2	1	-1.145123
atrem3ko_CPK3_GFP	2	1	-0.6263281
atrem3ko_CPK3_GFP	2	1	-0.5582912
atrem3ko_CPK3_GFP	2	1	-0.5611437
atrem3ko_CPK3_GFP	2	1	-0.357868
atrem3ko_CPK3_GFP	2	1	-0.3232619
atrem3ko_CPK3_GFP	2	1	-0.08673797
atrem3ko_CPK3_GFP	2	1	-0.6751988
atrem3ko_CPK3_GFP	2	1	-0.5764249
atrem3ko_CPK3_GFP	2	1	-1.536631
atrem3ko_CPK3_GFP	2	1	-1.279301
atrem3ko_CPK3_GFP	2	1	-0.7196581
atrem3ko_CPK3_GFP	2	1	-0.7308621
atrem3ko_CPK3_GFP	2	1	-0.868192
atrem3ko_CPK3_GFP	2	1	-0.7393672
atrem3ko_CPK3_GFP	2	1	-0.8435746
atrem3ko_CPK3_GFP	2	1	-0.01313642
atrem3ko_CPK3_GFP	2	1	-1.233054
atrem3ko_CPK3_GFP	2	1	-0.125901
atrem3ko_CPK3_GFP	2	1	-0.08222212
atrem3ko_CPK3_GFP	2	1	-0.1680292
atrem3ko_CPK3_GFP	2	1	-0.1399379
atrem3ko_CPK3_GFP	2	1	-0.5405891
atrem3ko_CPK3_GFP	2	1	-0.4574406
atrem3ko_CPK3_GFP	2	1	-0.5662563
atrem3ko_CPK3_GFP	2	1	-0.2669835
atrem3ko_CPK3_GFP	2	1	-0.2381014
atrem3ko_CPK3_GFP	2	1	-0.2075901
atrem3ko_CPK3_GFP	2	1	-0.007805952
atrem3ko_CPK3_GFP	2	1	-0.2873414
atrem3ko_CPK3_GFP	2	1	-0.2326135
atrem3ko_CPK3_GFP	2	1	-0.9697786
atrem3ko_CPK3_GFP	2	1	-0.976198
atrem3ko_CPK3_GFP	2	1	-0.1004906
atrem3ko_CPK3_GFP	2	1	-0.3240673
atrem3ko_CPK3_GFP	2	1	-0.4660834
atrem3ko_CPK3_GFP	2	1	-0.4632197
atrem3ko_CPK3_GFP	2	1	-0.1123702
atrem3ko_CPK3_GFP	2	1	-0.1157451
atrem3ko_CPK3_GFP	2	1	-0.8767699
atrem3ko_CPK3_GFP	2	1	-1.372001
atrem3ko_CPK3_GFP	2	1	-0.5894527
atrem3ko_CPK3_GFP	2	1	-0.8805828
atrem3ko_CPK3_GFP	2	1	-1.475319
atrem3ko_CPK3_GFP	2	1	-0.7349618
atrem3ko_CPK3_GFP	2	1	-0.2365749
atrem3ko_CPK3_GFP	2	1	-0.263043
atrem3ko_CPK3_GFP	2	1	-0.005536689
atrem3ko_CPK3_GFP	2	1	-0.01370372
atrem3ko_CPK3_GFP	2	1	-0.7056308
atrem3ko_CPK3_GFP	2	1	-0.5762618
atrem3ko_CPK3_GFP	2	1	-0.7109204
atrem3ko_CPK3_GFP	2	1	-2.5245
atrem3ko_CPK3_GFP	2	1	-0.3685878
atrem3ko_CPK3_GFP	2	1	-0.222824
atrem3ko_CPK3_GFP	2	1	-1.15886
atrem3ko_CPK3_GFP	2	1	-0.4893477
atrem3ko_CPK3_GFP	2	1	-0.4775709
atrem3ko_CPK3_GFP	2	1	-0.7214166
atrem3ko_CPK3_GFP	2	1	-0.488248
atrem3ko_CPK3_GFP	2	1	-0.2154818
atrem3ko_CPK3_GFP	2	1	-0.19054
atrem3ko_CPK3_GFP	2	1	-0.5643379
atrem3ko_CPK3_GFP	2	1	-0.308899
atrem3ko_CPK3_GFP	2	1	-0.1917807
atrem3ko_CPK3_GFP	2	1	-0.03365243
atrem3ko_CPK3_GFP	2	1	-0.5524613
atrem3ko_CPK3_GFP	2	1	-1.277461
atrem3ko_CPK3_GFP	2	1	-1.388531
atrem3ko_CPK3_GFP	2	1	-0.4319698
atrem3ko_CPK3_GFP	2	1	-0.3469619
atrem3ko_CPK3_GFP	2	1	-0.363376
atrem3ko_CPK3_GFP	2	1	-1.114112
atrem3ko_CPK3_GFP	2	1	-0.2082314
atrem3ko_CPK3_GFP	2	1	-0.2925095
atrem3ko_CPK3_GFP	2	1	-0.3214943
atrem3ko_CPK3_GFP	2	1	-0.06166926
atrem3ko_CPK3_GFP	2	1	-1.612082
atrem3ko_CPK3_GFP	2	1	-1.304793
atrem3ko_CPK3_GFP	2	1	-2.118441
atrem3ko_CPK3_GFP	2	1	-1.827682
atrem3ko_CPK3_GFP	2	1	-1.232388
atrem3ko_CPK3_GFP	2	1	-0.6951007
atrem3ko_CPK3_GFP	2	1	-0.2531725
atrem3ko_CPK3_GFP	2	1	-0.6508435
atrem3ko_CPK3_GFP	2	1	-0.5562765
atrem3ko_CPK3_GFP	2	1	-0.6225943
atrem3ko_CPK3_GFP	2	1	-0.3026262
atrem3ko_CPK3_GFP	2	1	-0.1535372
atrem3ko_CPK3_GFP	2	1	-0.1955662
atrem3ko_CPK3_GFP	2	1	-0.6633831
atrem3ko_CPK3_GFP	2	1	-0.2985554
atrem3ko_CPK3_GFP	2	1	-0.3391274
atrem3ko_CPK3_GFP	2	1	-0.3565532
atrem3ko_CPK3_GFP	2	1	-0.0833352
atrem3ko_CPK3_GFP	2	1	-1.243179
atrem3ko_CPK3_GFP	2	1	-0.01136953
atrem3ko_CPK3_GFP	2	1	-0.8689001
atrem3ko_CPK3_GFP	2	1	-0.6133583
atrem3ko_CPK3_GFP	2	1	-0.5469051
atrem3ko_CPK3_GFP	2	1	-0.4898558
atrem3ko_CPK3_GFP	2	1	-0.05499986
atrem3ko_CPK3_GFP	2	1	-0.4274916
atrem3ko_CPK3_GFP	2	1	-0.4511648
atrem3ko_CPK3_GFP	2	1	-0.5749298
atrem3ko_CPK3_GFP	2	1	-1.061607
atrem3ko_CPK3_GFP	2	1	-0.8867191
atrem3ko_CPK3_GFP	2	1	-0.4834162
atrem3ko_CPK3_GFP	2	1	-0.2825323
atrem3ko_CPK3_GFP	2	1	-1.010585
atrem3ko_CPK3_GFP	2	1	-0.7976447
atrem3ko_CPK3_GFP	2	1	-0.4224052
atrem3ko_CPK3_GFP	2	1	-0.6270093
atrem3ko_CPK3_GFP	2	1	-0.154743
atrem3ko_CPK3_GFP	2	1	-0.08749075
atrem3ko_CPK3_GFP	2	1	-0.1527847
atrem3ko_CPK3_GFP	2	1	-0.9889459
atrem3ko_CPK3_GFP	2	1	-0.9577311
atrem3ko_CPK3_GFP	2	1	-0.685813
atrem3ko_CPK3_GFP	2	1	-0.003833139
atrem3ko_CPK3_GFP	2	1	-0.03324157
atrem3ko_CPK3_GFP	2	1	-0.1012039
atrem3ko_CPK3_GFP	2	1	-1.911675
atrem3ko_CPK3_GFP	2	1	-1.001958
atrem3ko_CPK3_GFP	2	1	-0.4022685
atrem3ko_CPK3_GFP	2	1	-0.05181292
atrem3ko_CPK3_GFP	2	1	-1.23941
atrem3ko_CPK3_GFP	2	1	-0.6328337
atrem3ko_CPK3_GFP	2	1	-0.5845221
atrem3ko_CPK3_GFP	2	1	-0.126911
atrem3ko_CPK3_GFP	2	1	-0.1502151
atrem3ko_CPK3_GFP	2	1	-0.9064759
atrem3ko_CPK3_GFP	2	1	-0.7229462
atrem3ko_CPK3_GFP	2	1	-1.101196
atrem3ko_CPK3_GFP	2	1	-1.879396
atrem3ko_CPK3_GFP	2	1	-0.2129064
atrem3ko_CPK3_GFP	2	1	-0.1798438
atrem3ko_CPK3_GFP	2	1	-0.2633613
atrem3ko_CPK3_GFP	2	1	-0.851464
atrem3ko_CPK3_GFP	2	1	-0.7611848
atrem3ko_CPK3_GFP	2	1	-0.1136113
atrem3ko_CPK3_GFP	2	1	-0.3551696
atrem3ko_CPK3_GFP	2	1	-0.3284378
atrem3ko_CPK3_GFP	2	1	-0.0914422
atrem3ko_CPK3_GFP	2	1	-0.3432388
atrem3ko_CPK3_GFP	2	1	-0.9208383
atrem3ko_CPK3_GFP	2	1	-0.5470346
atrem3ko_CPK3_GFP	2	1	-0.6016041
atrem3ko_CPK3_GFP	2	1	-0.7013733
atrem3ko_CPK3_GFP	2	1	-0.03304709
atrem3ko_CPK3_GFP	2	1	-0.3456028
atrem3ko_CPK3_GFP	2	1	-0.1169241
atrem3ko_CPK3_GFP	2	1	-0.1219597
atrem3ko_CPK3_GFP	2	1	-0.2845793
atrem3ko_CPK3_GFP	2	1	-0.1755462
atrem3ko_CPK3_GFP	2	1	-0.1244581
atrem3ko_CPK3_GFP	2	1	-1.270265
atrem3ko_CPK3_GFP	2	1	-0.7271437
atrem3ko_CPK3_GFP	2	1	-0.8168882
atrem3ko_CPK3_GFP	2	1	-0.4513458
atrem3ko_CPK3_GFP	2	1	-0.63944
atrem3ko_CPK3_GFP	2	1	-2.286475
atrem3ko_CPK3_GFP	2	1	-0.9150993
atrem3ko_CPK3_GFP	2	1	-0.9160854
atrem3ko_CPK3_GFP	2	1	-0.8552376
atrem3ko_CPK3_GFP	2	1	-1.079081
atrem3ko_CPK3_GFP	2	1	-0.5377867
atrem3ko_CPK3_GFP	2	1	-0.9699668
atrem3ko_CPK3_GFP	2	1	-0.4193865
atrem3ko_CPK3_GFP	2	1	-0.4942367
atrem3ko_CPK3_GFP	2	1	-0.08443845
atrem3ko_CPK3_GFP	2	1	-0.1881734
atrem3ko_CPK3_GFP	2	1	-1.177649
atrem3ko_CPK3_GFP	2	1	-0.6967589
atrem3ko_CPK3_GFP	2	1	-0.4546422
atrem3ko_CPK3_GFP	2	1	-0.3990434
atrem3ko_CPK3_GFP	2	1	-0.1954054
atrem3ko_CPK3_GFP	2	1	-1.590995
atrem3ko_CPK3_GFP	2	1	-0.5134879
atrem3ko_CPK3_GFP	2	1	-0.4121698
atrem3ko_CPK3_GFP	2	1	-0.4797921
atrem3ko_CPK3_GFP	2	1	-0.3597192
atrem3ko_CPK3_GFP	2	1	-0.5041862
atrem3ko_CPK3_GFP	2	1	-0.1972988
atrem3ko_CPK3_GFP	2	1	-0.1386318
atrem3ko_CPK3_GFP	2	1	-0.7991329
atrem3ko_CPK3_GFP	2	1	-1.064078
atrem3ko_CPK3_GFP	2	1	-0.8549512
atrem3ko_CPK3_GFP	2	1	-0.7240609
atrem3ko_CPK3_GFP	2	1	-0.03527089
atrem3ko_CPK3_GFP	2	1	-1.018306
atrem3ko_CPK3_GFP	2	1	-0.5021669
atrem3ko_CPK3_GFP	2	1	-0.7216226
atrem3ko_CPK3_GFP	2	1	-0.6797987
atrem3ko_CPK3_GFP	2	1	-0.7844289
atrem3ko_CPK3_GFP	2	1	-0.3222682
atrem3ko_CPK3_GFP	2	1	-1.160564
atrem3ko_CPK3_GFP	2	1	-1.010778
atrem3ko_CPK3_GFP	2	1	-1.11034
atrem3ko_CPK3_GFP	2	1	-0.08515595
atrem3ko_CPK3_GFP	2	1	-0.3284517
atrem3ko_CPK3_GFP	2	1	-0.2714943
atrem3ko_CPK3_GFP	2	1	-0.6983835
atrem3ko_CPK3_GFP	2	1	-0.4028593
atrem3ko_CPK3_GFP	2	1	-0.4646048
atrem3ko_CPK3_GFP	2	1	-0.535093
atrem3ko_CPK3_GFP	2	1	-0.6939386
atrem3ko_CPK3_GFP	2	1	-0.1540449
atrem3ko_CPK3_GFP	2	1	-1.027896
atrem3ko_CPK3_GFP	2	1	-0.008875053
atrem3ko_CPK3_GFP	2	1	-0.2394963
atrem3ko_CPK3_GFP	2	1	-0.4586358
atrem3ko_CPK3_GFP	2	1	-0.384661
atrem3ko_CPK3_GFP	2	1	-0.3427419
atrem3ko_CPK3_GFP	2	1	-0.821363
atrem3ko_CPK3_GFP	2	1	-0.5784022
atrem3ko_CPK3_GFP	2	1	-0.06468852
atrem3ko_CPK3_GFP	2	1	-1.485736
atrem3ko_CPK3_GFP	2	1	-0.8863956
atrem3ko_CPK3_GFP	2	1	-0.896855
atrem3ko_CPK3_GFP	2	1	-0.3813911
atrem3ko_CPK3_GFP	2	1	-0.5298605
atrem3ko_CPK3_GFP	2	1	-0.4987363
atrem3ko_CPK3_GFP	2	1	-1.509885
atrem3ko_CPK3_GFP	2	1	-0.9244335
atrem3ko_CPK3_GFP	2	1	-0.8059749
atrem3ko_CPK3_GFP	2	1	-1.042501
atrem3ko_CPK3_GFP	2	1	-0.8214304
atrem3ko_CPK3_GFP	2	1	-1.014691
atrem3ko_CPK3_GFP	2	1	-0.8509745
atrem3ko_CPK3_GFP	2	1	-0.4734625
atrem3ko_CPK3_GFP	2	1	-1.000146
atrem3ko_CPK3_GFP	2	1	-0.6870015
atrem3ko_CPK3_GFP	2	1	-0.5508374
atrem3ko_CPK3_GFP	2	1	-0.3180785
atrem3ko_CPK3_GFP	2	1	-1.891879
atrem3ko_CPK3_GFP	2	1	-0.6287542
atrem3ko_CPK3_GFP	2	1	-0.5841005
atrem3ko_CPK3_GFP	2	1	-0.6761365
atrem3ko_CPK3_GFP	2	1	-0.8067599
atrem3ko_CPK3_GFP	2	1	-0.341553
atrem3ko_CPK3_GFP	2	1	-1.069874
atrem3ko_CPK3_GFP	2	1	-0.002221704
atrem3ko_CPK3_GFP	2	1	-0.6832966
atrem3ko_CPK3_GFP	2	1	-0.3665371
atrem3ko_CPK3_GFP	2	1	-0.1933895
atrem3ko_CPK3_GFP	2	1	-0.1267151
atrem3ko_CPK3_GFP	2	1	-0.1544134
atrem3ko_CPK3_GFP	2	1	-1.297333
atrem3ko_CPK3_GFP	2	1	-1.236778
atrem3ko_CPK3_GFP	2	1	-1.189582
atrem3ko_CPK3_GFP	2	1	-0.9994837
atrem3ko_CPK3_GFP	2	1	-0.4699704
atrem3ko_CPK3_GFP	2	1	-2.270268
atrem3ko_CPK3_GFP	2	1	-0.1084722
atrem3ko_CPK3_GFP	2	1	-0.1506654
atrem3ko_CPK3_GFP	2	1	-0.4487875
atrem3ko_CPK3_GFP	2	1	-0.530661
atrem3ko_CPK3_GFP	2	1	-0.2841907
atrem3ko_CPK3_GFP	2	1	-1.258292
atrem3ko_CPK3_GFP	2	1	-1.9323
atrem3ko_CPK3_GFP	2	1	-0.8845571
atrem3ko_CPK3_GFP	2	1	-0.1640222
atrem3ko_CPK3_GFP	2	1	-0.856032
atrem3ko_CPK3_GFP	2	1	-0.7811652
atrem3ko_CPK3_GFP	2	1	-0.134742
atrem3ko_CPK3_GFP	2	1	-0.2330589
atrem3ko_CPK3_GFP	2	1	-0.08409218
atrem3ko_CPK3_GFP	2	1	-0.09904519
atrem3ko_CPK3_GFP	2	1	-0.03711137
atrem3ko_CPK3_GFP	2	1	-0.1016837
atrem3ko_CPK3_GFP	2	1	-0.3190327
atrem3ko_CPK3_GFP	2	1	-0.7944944
atrem3ko_CPK3_GFP	2	1	-0.2772229
atrem3ko_CPK3_GFP	2	1	-0.777134
atrem3ko_CPK3_GFP	2	1	-0.2995029
atrem3ko_CPK3_GFP	2	1	-0.3465925
atrem3ko_CPK3_GFP	2	1	-0.3258964
atrem3ko_CPK3_GFP	2	1	-0.2700586
atrem3ko_CPK3_GFP	2	1	-1.139655
atrem3ko_CPK3_GFP	2	1	-0.3649723
atrem3ko_CPK3_GFP	2	1	-0.3329012
atrem3ko_CPK3_GFP	2	1	-0.1821789
atrem3ko_CPK3_GFP	2	1	-0.1253711
atrem3ko_CPK3_GFP	2	1	-0.1033983
atrem3ko_CPK3_GFP	2	1	-0.2156674
atrem3ko_CPK3_GFP	2	1	-0.2314997
atrem3ko_CPK3_GFP	2	1	-0.2448478
atrem3ko_CPK3_GFP	2	1	-0.1231401
atrem3ko_CPK3_GFP	2	1	-1.015298
atrem3ko_CPK3_GFP	2	1	-1.156041
atrem3ko_CPK3_GFP	2	1	-0.736567
atrem3ko_CPK3_GFP	2	1	-0.4026666
atrem3ko_CPK3_GFP	2	1	-0.3978799
atrem3ko_CPK3_GFP	2	1	-0.4916007
atrem3ko_CPK3_GFP	2	1	-0.243078
atrem3ko_CPK3_GFP	2	1	-0.1719606
atrem3ko_CPK3_GFP	2	1	-0.2343935
atrem3ko_CPK3_GFP	2	1	-0.1745779
atrem3ko_CPK3_GFP	2	1	-0.2582203
atrem3ko_CPK3_GFP	2	1	-0.1627
atrem3ko_CPK3_GFP	2	1	-0.2153556
atrem3ko_CPK3_GFP	2	1	-0.2091432
atrem3ko_CPK3_GFP	2	1	-0.3465353
atrem3ko_CPK3_GFP	2	1	-0.6012935
atrem3ko_CPK3_GFP	2	1	-0.0637908
atrem3ko_CPK3_GFP	2	1	-0.07452407
atrem3ko_CPK3_GFP	2	1	-0.1626726
atrem3ko_CPK3_GFP	2	1	-0.05977027
atrem3ko_CPK3_GFP	2	1	-0.4708007
atrem3ko_CPK3_GFP	2	1	-0.8379813
atrem3ko_CPK3_GFP	2	1	-0.9394005
atrem3ko_CPK3_GFP	2	1	-0.2958379
atrem3ko_CPK3_GFP	2	1	-0.004822203
atrem3ko_CPK3_GFP	2	1	-0.009687255
atrem3ko_CPK3_GFP	2	1	-0.4208473
atrem3ko_CPK3_GFP	2	1	-0.2914871
atrem3ko_CPK3_GFP	2	1	-0.4450903
atrem3ko_CPK3_GFP	2	1	-0.4142736
atrem3ko_CPK3_GFP	2	1	-1.179744
atrem3ko_CPK3_GFP	2	1	-0.9203349
atrem3ko_CPK3_GFP	2	1	-0.7969546
atrem3ko_CPK3_GFP	2	1	-1.670528
atrem3ko_CPK3_GFP	2	1	-0.8262009
atrem3ko_CPK3_GFP	2	1	-0.185658
atrem3ko_CPK3_GFP	2	1	-0.1001519
atrem3ko_CPK3_GFP	2	1	-0.1361085
atrem3ko_CPK3_GFP	2	1	-0.1167621
atrem3ko_CPK3_GFP	2	1	-0.1285456
atrem3ko_CPK3_GFP	2	1	-0.5887509
atrem3ko_CPK3_GFP	2	1	-0.3638996
atrem3ko_CPK3_GFP	2	1	-0.4512758
atrem3ko_CPK3_GFP	2	1	-0.9792007
atrem3ko_CPK3_GFP	2	1	-0.04576712
atrem3ko_CPK3_GFP	2	1	-0.6239172
atrem3ko_CPK3_GFP	2	1	-0.7397972
atrem3ko_CPK3_GFP	2	1	-0.3079631
atrem3ko_CPK3_GFP	2	1	-0.3817131
atrem3ko_CPK3_GFP	2	1	-0.2797448
atrem3ko_CPK3_GFP	2	1	-1.041766
atrem3ko_CPK3_GFP	2	1	-0.5901436
atrem3ko_CPK3_GFP	2	1	-0.2105003
atrem3ko_CPK3_GFP	2	1	-0.6194114
atrem3ko_CPK3_GFP	2	1	-0.6449312
atrem3ko_CPK3_GFP	2	1	-0.5742935
atrem3ko_CPK3_GFP	2	1	-3.20527
atrem3ko_CPK3_GFP	2	1	-0.198747
atrem3ko_CPK3_GFP	2	1	-0.6056693
atrem3ko_CPK3_GFP	2	1	-0.3278722
atrem3ko_CPK3_GFP	2	1	-0.2226297
atrem3ko_CPK3_GFP	2	1	-0.2040361
atrem3ko_CPK3_GFP	2	1	-0.2175494
atrem3ko_CPK3_GFP	2	1	-0.4155762
atrem3ko_CPK3_GFP	2	1	-0.7122893
atrem3ko_CPK3_GFP	2	1	-0.2784056
atrem3ko_CPK3_GFP	2	1	-0.3403443
atrem3ko_CPK3_GFP	2	1	-0.3151502
atrem3ko_CPK3_GFP	2	1	-0.994162
atrem3ko_CPK3_GFP	2	1	-0.4852661
atrem3ko_CPK3_GFP	2	1	-0.4276213
atrem3ko_CPK3_GFP	2	1	-0.513559
atrem3ko_CPK3_GFP	2	1	-0.5972268
atrem3ko_CPK3_GFP	2	1	-0.6859587
atrem3ko_CPK3_GFP	2	1	-0.6919121
atrem3ko_CPK3_GFP	2	1	-0.9659176
atrem3ko_CPK3_GFP	2	1	-0.9667189
atrem3ko_CPK3_GFP	2	1	-0.5907533
atrem3ko_CPK3_GFP	2	1	-0.4647787
atrem3ko_CPK3_GFP	2	1	-0.6812725
atrem3ko_CPK3_GFP	2	1	-0.6849713
atrem3ko_CPK3_GFP	2	1	-0.4163806
atrem3ko_CPK3_GFP	2	1	-0.8507624
atrem3ko_CPK3_GFP	2	1	-2.204184
atrem3ko_CPK3_GFP	2	1	-1.221472
atrem3ko_CPK3_GFP	2	1	-0.4700601
atrem3ko_CPK3_GFP	2	1	-0.5970841
atrem3ko_CPK3_GFP	2	1	-0.9015925
atrem3ko_CPK3_GFP	2	1	-0.7728556
atrem3ko_CPK3_GFP	2	1	-0.08040735
atrem3ko_CPK3_GFP	2	1	-0.4721584
atrem3ko_CPK3_GFP	2	1	-0.2181414
atrem3ko_CPK3_GFP	2	1	-0.7600767
atrem3ko_CPK3_GFP	2	1	-0.5714898
atrem3ko_CPK3_GFP	2	1	-1.199319
atrem3ko_CPK3_GFP	2	1	-0.5793436
atrem3ko_CPK3_GFP	2	1	-0.8568858
atrem3ko_CPK3_GFP	2	1	-0.3735796
atrem3ko_CPK3_GFP	2	1	-0.4483776
atrem3ko_CPK3_GFP	2	1	-0.6630267
atrem3ko_CPK3_GFP	2	1	-0.6492585
atrem3ko_CPK3_GFP	2	1	-0.7379422
atrem3ko_CPK3_GFP	2	1	-1.086893
atrem3ko_CPK3_GFP	2	1	-0.433871
atrem3ko_CPK3_GFP	2	1	-0.01119054
atrem3ko_CPK3_GFP	2	1	-0.01992129
atrem3ko_CPK3_GFP	2	1	-0.1643749
atrem3ko_CPK3_GFP	2	1	-0.1240049
atrem3ko_CPK3_GFP	2	1	-0.2557444
atrem3ko_CPK3_GFP	2	1	-1.329957
atrem3ko_CPK3_GFP	2	1	-0.8757877
atrem3ko_CPK3_GFP	2	1	-0.7157522
atrem3ko_CPK3_GFP	2	1	-1.022792
atrem3ko_CPK3_GFP	2	1	-0.8876097
atrem3ko_CPK3_GFP	2	1	-0.2093372
atrem3ko_CPK3_GFP	2	1	-0.2115931
atrem3ko_CPK3_GFP	2	1	-0.1479365
atrem3ko_CPK3_GFP	2	1	-0.6166088
atrem3ko_CPK3_GFP	2	1	-0.6034517
atrem3ko_CPK3_GFP	2	1	-0.4867534
atrem3ko_CPK3_GFP	2	1	-0.6003956
atrem3ko_CPK3_GFP	2	1	-0.6116216
atrem3ko_CPK3_GFP	2	1	-1.393185
atrem3ko_CPK3_GFP	2	1	-0.144737
atrem3ko_CPK3_GFP	2	1	-0.01800002
atrem3ko_CPK3_GFP	2	1	-0.01624026
atrem3ko_CPK3_GFP	2	1	-0.8693168
atrem3ko_CPK3_GFP	2	1	-0.1086214
atrem3ko_CPK3_GFP	2	1	-0.1577652
atrem3ko_CPK3_GFP	2	1	-0.3495909
atrem3ko_CPK3_GFP	2	1	-0.2919299
atrem3ko_CPK3_GFP	2	1	-0.1329807
atrem3ko_CPK3_GFP	2	1	-0.4163141
atrem3ko_CPK3_GFP	2	1	-0.5452808
atrem3ko_CPK3_GFP	2	1	-0.4024497
atrem3ko_CPK3_GFP	2	1	-0.2094894
atrem3ko_CPK3_GFP	2	1	-0.1906957
atrem3ko_CPK3_GFP	2	1	-0.1355758
atrem3ko_CPK3_GFP	2	1	-0.06893106
atrem3ko_CPK3_GFP	2	1	-0.129131
atrem3ko_CPK3_GFP	2	1	-1.304034
atrem3ko_CPK3_GFP	2	1	-1.128814
atrem3ko_CPK3_GFP	2	1	-1.201433
atrem3ko_CPK3_GFP	2	1	-1.069362
atrem3ko_CPK3_GFP	2	1	-1.375526
atrem3ko_CPK3_GFP	2	1	-1.175817
atrem3ko_CPK3_GFP	2	1	-1.455251
atrem3ko_CPK3_GFP	2	1	-1.057361
atrem3ko_CPK3_GFP	2	1	-1.348066
atrem3ko_CPK3_GFP	2	1	-0.2797823
atrem3ko_CPK3_GFP	2	1	-0.608776
atrem3ko_CPK3_GFP	2	1	-1.199307
atrem3ko_CPK3_GFP	2	1	-0.2145522
atrem3ko_CPK3_GFP	2	1	-0.5621266
atrem3ko_CPK3_GFP	2	1	-1.141544
atrem3ko_CPK3_GFP	2	1	-0.5202605
atrem3ko_CPK3_GFP	2	1	-0.8616162
atrem3ko_CPK3_GFP	2	1	-0.9181458
atrem3ko_CPK3_GFP	2	1	-1.966349
atrem3ko_CPK3_GFP	2	1	-0.5132201
atrem3ko_CPK3_GFP	2	1	-1.008368
atrem3ko_CPK3_GFP	2	1	-0.8046249
atrem3ko_CPK3_GFP	2	1	-0.6264032
atrem3ko_CPK3_GFP	2	1	-0.4779846
atrem3ko_CPK3_GFP	2	1	-0.5714109
atrem3ko_CPK3_GFP	2	1	-0.5662429
atrem3ko_CPK3_GFP	2	1	-1.259203
atrem3ko_CPK3_GFP	2	1	-1.464178
atrem3ko_CPK3_GFP	2	1	-1.3371
atrem3ko_CPK3_GFP	2	1	-1.526159
atrem3ko_CPK3_GFP	2	1	-0.3743601
atrem3ko_CPK3_GFP	2	1	-0.3084505
atrem3ko_CPK3_GFP	2	1	-0.4523806
atrem3ko_CPK3_GFP	2	1	-0.8344357
atrem3ko_CPK3_GFP	2	1	-0.03664376
atrem3ko_CPK3_GFP	2	1	-0.2294763
atrem3ko_CPK3_GFP	2	1	-0.003739257
atrem3ko_CPK3_GFP	2	1	-1.02467
atrem3ko_CPK3_GFP	2	1	-0.3183207
atrem3ko_CPK3_GFP	2	1	-1.239746
atrem3ko_CPK3_GFP	2	1	-0.8967993
atrem3ko_CPK3_GFP	2	1	-0.3076064
atrem3ko_CPK3_GFP	2	1	-0.1124326
atrem3ko_CPK3_GFP	2	1	-1.090614
atrem3ko_CPK3_GFP	2	1	-0.5664534
atrem3ko_CPK3_GFP	2	1	-0.2052727
atrem3ko_CPK3_GFP	2	1	-1.340859
atrem3ko_CPK3_GFP	2	1	-0.4969958
atrem3ko_CPK3_GFP	2	1	-1.059363
atrem3ko_CPK3_GFP	2	1	-0.1720647
atrem3ko_CPK3_GFP	2	1	-0.1423476
atrem3ko_CPK3_GFP	2	1	-0.1376577
atrem3ko_CPK3_GFP	2	1	-0.02319996
atrem3ko_CPK3_GFP	2	1	-0.02769808
atrem3ko_CPK3_GFP	2	1	-0.6263761
atrem3ko_CPK3_GFP	2	1	-0.9847099
atrem3ko_CPK3_GFP	2	1	-0.002941956
atrem3ko_CPK3_GFP	2	1	-0.3254828
atrem3ko_CPK3_GFP	2	1	-1.232955
atrem3ko_CPK3_GFP	2	1	-0.7304412
atrem3ko_CPK3_GFP	2	1	-0.2054854
atrem3ko_CPK3_GFP	2	1	-0.1981464
atrem3ko_CPK3_GFP	2	1	-0.2091595
atrem3ko_CPK3_GFP	2	1	-0.1496701
atrem3ko_CPK3_GFP	2	1	-1.077376
atrem3ko_CPK3_GFP	2	1	-0.7182527
atrem3ko_CPK3_GFP	2	1	-0.2993385
atrem3ko_CPK3_GFP	2	1	-0.3339147
atrem3ko_CPK3_GFP	2	1	-1.58125
atrem3ko_CPK3_GFP	2	1	-0.5442791
atrem3ko_CPK3_GFP	2	1	-0.1313571
atrem3ko_CPK3_GFP	2	1	-0.4431316
atrem3ko_CPK3_GFP	2	1	-1.565225
atrem3ko_CPK3_GFP	2	1	-0.8047678
atrem3ko_CPK3_GFP	2	1	-0.7452305
atrem3ko_CPK3_GFP	2	1	-0.6997063
atrem3ko_CPK3_GFP	2	1	-0.149033
atrem3ko_CPK3_GFP	2	1	-0.3359149
atrem3ko_CPK3_GFP	2	1	-0.2758375
atrem3ko_CPK3_GFP	2	1	-0.2125143
atrem3ko_CPK3_GFP	2	1	-0.4132858
atrem3ko_CPK3_GFP	2	1	-0.9594941
atrem3ko_CPK3_GFP	2	1	-1.67024
atrem3ko_CPK3_GFP	2	1	-0.4473339
atrem3ko_CPK3_GFP	2	1	-0.652761
atrem3ko_CPK3_GFP	2	1	-0.2095503
atrem3ko_CPK3_GFP	2	1	-0.1768442
atrem3ko_CPK3_GFP	2	1	-0.7847941
atrem3ko_CPK3_GFP	2	1	-0.346649
atrem3ko_CPK3_GFP	2	1	-1.08606
atrem3ko_CPK3_GFP	2	1	-0.9366411
atrem3ko_CPK3_GFP	2	1	-0.3836338
atrem3ko_CPK3_GFP	2	1	-1.062655
atrem3ko_CPK3_GFP	2	1	-0.9025534
atrem3ko_CPK3_GFP	2	1	-0.7802966
atrem3ko_CPK3_GFP	2	1	-0.5078325
atrem3ko_CPK3_GFP	2	1	-0.3618823
atrem3ko_CPK3_GFP	2	1	-0.8666901
atrem3ko_CPK3_GFP	2	1	-0.4779466
atrem3ko_CPK3_GFP	2	1	-0.3499632
atrem3ko_CPK3_GFP	2	1	-0.5178417
atrem3ko_CPK3_GFP	2	1	-0.2846651
atrem3ko_CPK3_GFP	2	1	-0.6311942
atrem3ko_CPK3_GFP	2	1	-0.1842422
atrem3ko_CPK3_GFP	2	1	-0.161815
atrem3ko_CPK3_GFP	2	1	-0.2590434
atrem3ko_CPK3_GFP	2	1	-1.344873
atrem3ko_CPK3_GFP	2	1	-0.01254623
atrem3ko_CPK3_GFP	2	1	-0.0350892
atrem3ko_CPK3_GFP	2	1	-0.4006744
atrem3ko_CPK3_GFP	2	1	-0.2894124
atrem3ko_CPK3_GFP	2	1	-1.255913
atrem3ko_CPK3_GFP	2	1	-1.457009
atrem3ko_CPK3_GFP	2	1	-0.3762822
atrem3ko_CPK3_GFP	2	1	-0.6079729
atrem3ko_CPK3_GFP	2	1	-0.8388583
atrem3ko_CPK3_GFP	2	1	-0.4035152
atrem3ko_CPK3_GFP	2	1	-0.3955841
atrem3ko_CPK3_GFP	2	1	-0.4928577
atrem3ko_CPK3_GFP	2	1	-0.1613839
atrem3ko_CPK3_GFP	2	1	-0.3264574
atrem3ko_CPK3_GFP	2	1	-0.2784141
atrem3ko_CPK3_GFP	2	1	-0.4555036
atrem3ko_CPK3_GFP	2	1	-0.3077093
atrem3ko_CPK3_GFP	2	1	-0.212215
atrem3ko_CPK3_GFP	2	1	-0.2773519
atrem3ko_CPK3_GFP	2	1	-1.510802
atrem3ko_CPK3_GFP	2	1	-1.603334
atrem3ko_CPK3_GFP	2	1	-0.3464109
atrem3ko_CPK3_GFP	2	1	-0.3907673
atrem3ko_CPK3_GFP	2	1	-0.3260182
atrem3ko_CPK3_GFP	2	1	-0.5762687
atrem3ko_CPK3_GFP	2	1	-0.4171696
atrem3ko_CPK3_GFP	2	1	-0.009960904
atrem3ko_CPK3_GFP	2	1	-0.9349519
atrem3ko_CPK3_GFP	2	1	-0.3481545
atrem3ko_CPK3_GFP	2	1	-1.323827
atrem3ko_CPK3_GFP	2	1	-1.511243
atrem3ko_CPK3_GFP	2	1	-0.2516247
atrem3ko_CPK3_GFP	2	1	-0.4625603
atrem3ko_CPK3_GFP	2	1	-0.08941706
atrem3ko_CPK3_GFP	2	1	-0.4299912
atrem3ko_CPK3_GFP	2	1	-1.047467
atrem3ko_CPK3_GFP	2	1	-0.437628
atrem3ko_CPK3_GFP	2	1	-0.08618721
atrem3ko_CPK3_GFP	2	1	-0.05374579
atrem3ko_CPK3_GFP	2	1	-0.6153831
atrem3ko_CPK3_GFP	2	1	-0.6970131
atrem3ko_CPK3_GFP	2	1	-0.6249742
atrem3ko_CPK3_GFP	2	1	-1.409016
atrem3ko_CPK3_GFP	2	1	-0.3594331
atrem3ko_CPK3_GFP	2	1	-0.5929789
atrem3ko_CPK3_GFP	2	1	-0.52515
atrem3ko_CPK3_GFP	2	1	-0.4899993
atrem3ko_CPK3_GFP	2	1	-1.041674
atrem3ko_CPK3_GFP	2	1	-0.9938897
atrem3ko_CPK3_GFP	2	1	-0.7801054
atrem3ko_CPK3_GFP	2	1	-0.2732904
atrem3ko_CPK3_GFP	2	1	-0.2536652
atrem3ko_CPK3_GFP	2	1	-2.127968
atrem3ko_CPK3_GFP	2	1	-2.213039
atrem3ko_CPK3_GFP	2	1	-1.763738
atrem3ko_CPK3_GFP	2	1	-0.8561773
atrem3ko_CPK3_GFP	2	1	-0.3888707
atrem3ko_CPK3_GFP	2	1	-0.2581636
atrem3ko_CPK3_GFP	2	1	-0.08561852
atrem3ko_CPK3_GFP	2	1	-0.07352426
atrem3ko_CPK3_GFP	2	1	-0.08047941
atrem3ko_CPK3_GFP	2	1	-2.123371
atrem3ko_CPK3_GFP	2	1	-0.5483197
atrem3ko_CPK3_GFP	2	1	-1.058987
atrem3ko_CPK3_GFP	2	1	-1.078529
atrem3ko_CPK3_GFP	2	1	-0.457518
atrem3ko_CPK3_GFP	2	1	-0.7373041
atrem3ko_CPK3_GFP	2	1	-1.093869
atrem3ko_CPK3_GFP	2	1	-1.146567
atrem3ko_CPK3_GFP	2	1	-0.9167105
atrem3ko_CPK3_GFP	2	1	-1.125851
atrem3ko_CPK3_GFP	2	1	-0.8234647
atrem3ko_CPK3_GFP	2	1	-1.175545
atrem3ko_CPK3_GFP	2	1	-1.061576
atrem3ko_CPK3_GFP	2	1	-0.04773075
atrem3ko_CPK3_GFP	2	1	-0.03660436
atrem3ko_CPK3_GFP	2	1	-0.001755475
atrem3ko_CPK3_GFP	2	1	-0.3803597
atrem3ko_CPK3_GFP	2	1	-0.4342052
atrem3ko_CPK3_GFP	2	1	-0.4365091
atrem3ko_CPK3_GFP	2	1	-0.3715556
atrem3ko_CPK3_GFP	2	1	-0.03055142
atrem3ko_CPK3_GFP	2	1	-0.001214097
atrem3ko_CPK3_GFP	2	1	-0.0165282
atrem3ko_CPK3_GFP	2	1	-0.0378348
atrem3ko_CPK3_GFP	2	1	-0.1023628
atrem3ko_CPK3_GFP	2	1	-0.3189566
atrem3ko_CPK3_GFP	2	1	-0.03391103
atrem3ko_CPK3_GFP	2	1	-0.1755088
atrem3ko_CPK3_GFP	2	1	-0.6335544
atrem3ko_CPK3_GFP	2	1	-0.4866522
atrem3ko_CPK3_GFP	2	1	-0.1669465
atrem3ko_CPK3_GFP	2	1	-0.1023299
atrem3ko_CPK3_GFP	2	1	-2.241098
atrem3ko_CPK3_GFP	2	1	-1.113283
atrem3ko_CPK3_GFP	2	1	-0.6420825
atrem3ko_CPK3_GFP	2	1	-0.3582686
atrem3ko_CPK3_GFP	2	1	-0.2750851
atrem3ko_CPK3_GFP	2	1	-0.3290747
atrem3ko_CPK3_GFP	2	1	-0.3968636
atrem3ko_CPK3_GFP	2	1	-0.2579054
atrem3ko_CPK3_GFP	2	1	-0.04518095
atrem3ko_CPK3_GFP	2	1	-0.52984
atrem3ko_CPK3_GFP	2	1	-0.2550733
atrem3ko_CPK3_GFP	2	1	-0.5337014
atrem3ko_CPK3_GFP	2	1	-0.6095604
atrem3ko_CPK3_GFP	2	1	-0.2397799
atrem3ko_CPK3_GFP	2	1	-0.5360062
atrem3ko_CPK3_GFP	2	1	-1.510755
atrem3ko_CPK3_GFP	2	1	-1.338931
atrem3ko_CPK3_GFP	2	1	-0.5654258
atrem3ko_CPK3_GFP	2	1	-0.4388687
atrem3ko_CPK3_GFP	2	1	-0.5705808
atrem3ko_CPK3_GFP	2	1	-0.2944884
atrem3ko_CPK3_GFP	2	1	-0.2290463
atrem3ko_CPK3_GFP	2	1	-0.4565851
atrem3ko_CPK3_GFP	2	1	-1.521283
atrem3ko_CPK3_GFP	2	1	-0.08843908
atrem3ko_CPK3_GFP	2	1	-0.5525363
atrem3ko_CPK3_GFP	2	1	-0.2904353
atrem3ko_CPK3_GFP	2	1	-0.1384109
atrem3ko_CPK3_GFP	2	1	-0.2636573
atrem3ko_CPK3_GFP	2	1	-0.1736123
atrem3ko_CPK3_GFP	2	1	-0.1201287
atrem3ko_CPK3_GFP	2	1	-0.7829476
atrem3ko_CPK3_GFP	2	1	-0.4745272
atrem3ko_CPK3_GFP	2	1	-0.4243303
atrem3ko_CPK3_GFP	2	1	-0.9093664
atrem3ko_CPK3_GFP	2	1	-0.8776226
atrem3ko_CPK3_GFP	2	1	-0.565783
atrem3ko_CPK3_GFP	2	1	-0.6817994
atrem3ko_CPK3_GFP	2	1	-0.05378012
atrem3ko_CPK3_GFP	2	1	-0.3394221
atrem3ko_CPK3_GFP	2	1	-1.557093
atrem3ko_CPK3_GFP	2	1	-0.6848876
atrem3ko_CPK3_GFP	2	1	-0.8507634
atrem3ko_CPK3_GFP	2	1	-0.6324972
atrem3ko_CPK3_GFP	2	1	-0.8705435
atrem3ko_CPK3_GFP	2	1	-0.7356599
atrem3ko_CPK3_GFP	2	1	-0.4957428
atrem3ko_CPK3_GFP	2	1	-0.4564176
atrem3ko_CPK3_GFP	2	1	-0.5781375
atrem3ko_CPK3_GFP	2	1	-1.670341
atrem3ko_CPK3_GFP	2	1	-0.652034
atrem3ko_CPK3_GFP	2	1	-0.5037808
atrem3ko_CPK3_GFP	2	1	-1.768247
atrem3ko_CPK3_GFP	2	1	-0.3154245
atrem3ko_CPK3_GFP	2	1	-0.1992743
atrem3ko_CPK3_GFP	2	1	-0.1943842
atrem3ko_CPK3_GFP	2	1	-0.8108076
atrem3ko_CPK3_GFP	2	1	-1.092034
atrem3ko_CPK3_GFP	2	1	-0.917322
atrem3ko_CPK3_GFP	2	1	-0.5432464
atrem3ko_CPK3_GFP	2	1	-0.6339899
atrem3ko_CPK3_GFP	2	1	-0.7219573
atrem3ko_CPK3_GFP	2	1	-0.7597897
atrem3ko_CPK3_GFP	2	1	-0.06809232
atrem3ko_CPK3_GFP	2	1	-1.361818
atrem3ko_CPK3_GFP	2	1	-0.8824699
atrem3ko_CPK3_GFP	2	1	-0.8928086
atrem3ko_CPK3_GFP	2	1	-0.3013815
atrem3ko_CPK3_GFP	2	1	-0.7836949
atrem3ko_CPK3_GFP	2	1	-1.564091
atrem3ko_CPK3_GFP	2	1	-0.9236826
atrem3ko_CPK3_GFP	2	1	-0.54394
atrem3ko_CPK3_GFP	2	1	-0.405803
atrem3ko_CPK3_GFP	2	1	-0.5658691
atrem3ko_CPK3_GFP	2	1	-0.547884
atrem3ko_CPK3_GFP	2	1	-0.4168055
atrem3ko_CPK3_GFP	2	1	-0.2575942
atrem3ko_CPK3_GFP	2	1	-1.122729
atrem3ko_CPK3_GFP	2	1	-0.3314372
atrem3ko_CPK3_GFP	2	1	-0.02956715
atrem3ko_CPK3_GFP	2	1	-0.4987324
atrem3ko_CPK3_GFP	2	1	-0.4717279
atrem3ko_CPK3_GFP	2	1	-1.823294
atrem3ko_CPK3_GFP	2	1	-1.03269
atrem3ko_CPK3_GFP	2	1	-1.645367
atrem3ko_CPK3_GFP	2	1	-0.3198922
atrem3ko_CPK3_GFP	2	1	-0.09097493
atrem3ko_CPK3_GFP	2	1	-0.08829296
atrem3ko_CPK3_GFP	2	1	-0.3925198
atrem3ko_CPK3_GFP	2	1	-0.2254778
atrem3ko_CPK3_GFP	2	1	-0.5455616
atrem3ko_CPK3_GFP	2	1	-0.4889809
atrem3ko_CPK3_GFP	2	1	-0.5553411
atrem3ko_CPK3_GFP	2	1	-0.5106936
atrem3ko_CPK3_GFP	2	1	-0.1481616
atrem3ko_CPK3_GFP	2	1	-0.6304715
atrem3ko_CPK3_GFP	2	1	-1.805113
atrem3ko_CPK3_GFP	2	1	-0.5016811
atrem3ko_CPK3_GFP	2	1	-0.2482061
atrem3ko_CPK3_GFP	2	1	-0.1842303
atrem3ko_CPK3_GFP	2	1	-0.7387103
atrem3ko_CPK3_GFP	2	1	-0.1164362
atrem3ko_CPK3_GFP	2	1	-0.1215806
atrem3ko_CPK3_GFP	2	1	-0.9627112
atrem3ko_CPK3_GFP	2	1	-0.1131794
atrem3ko_CPK3_GFP	2	1	-0.1617023
atrem3ko_CPK3_GFP	2	1	-0.1089007
atrem3ko_CPK3_GFP	2	1	-0.7017907
atrem3ko_CPK3_GFP	2	1	-1.359801
atrem3ko_CPK3_GFP	2	1	-0.5543357
atrem3ko_CPK3_GFP	2	1	-0.5071037
atrem3ko_CPK3_GFP	2	1	-0.6840683
atrem3ko_CPK3_GFP	2	1	-0.3202233
atrem3ko_CPK3_GFP	2	1	-0.3065695
atrem3ko_CPK3_GFP	2	1	-0.2828183
atrem3ko_CPK3_GFP	2	1	-0.7578277
atrem3ko_CPK3_GFP	2	1	-1.339793
atrem3ko_CPK3_GFP	2	1	-0.02900911
atrem3ko_CPK3_GFP	2	1	-2.285586
atrem3ko_CPK3_GFP	2	1	-0.8179475
atrem3ko_CPK3_GFP	2	1	-0.2463932
atrem3ko_CPK3_GFP	2	1	-0.3400938
atrem3ko_CPK3_GFP	2	1	-0.3806165
atrem3ko_CPK3_GFP	2	1	-0.2715761
atrem3ko_CPK3_GFP	2	1	-0.9475772
atrem3ko_CPK3_GFP	2	1	-1.037185
atrem3ko_CPK3_GFP	2	1	-1.153893
atrem3ko_CPK3_GFP	2	1	-0.8181736
atrem3ko_CPK3_GFP	2	1	-0.8161753
atrem3ko_CPK3_GFP	2	1	-1.140482
atrem3ko_CPK3_GFP	2	1	-1.192823
atrem3ko_CPK3_GFP	2	1	-0.1609414
atrem3ko_CPK3_GFP	2	1	-0.04178317
atrem3ko_CPK3_GFP	2	1	-0.7845046
atrem3ko_CPK3_GFP	2	1	-0.9933092
atrem3ko_CPK3_GFP	2	1	-0.5362438
atrem3ko_CPK3_GFP	2	1	-0.203639
atrem3ko_CPK3_GFP	2	1	-0.3828674
atrem3ko_CPK3_GFP	2	1	-1.35002
atrem3ko_CPK3_GFP	2	1	-0.4913456
atrem3ko_CPK3_GFP	2	1	-0.3421309
atrem3ko_CPK3_GFP	2	1	-0.01681077
atrem3ko_CPK3_GFP	2	1	-0.3595223
atrem3ko_CPK3_GFP	2	1	-0.4310602
atrem3ko_CPK3_GFP	2	1	-0.8691324
atrem3ko_CPK3_GFP	2	1	-0.7723283
atrem3ko_CPK3_GFP	2	1	-0.2852745
atrem3ko_CPK3_GFP	2	1	-0.1176063
atrem3ko_CPK3_GFP	2	1	-0.08230072
atrem3ko_CPK3_GFP	2	1	-0.04416377
atrem3ko_CPK3_GFP	2	1	-0.03533212
atrem3ko_CPK3_GFP	2	1	-0.9313641
atrem3ko_CPK3_GFP	2	1	-1.682444
atrem3ko_CPK3_GFP	2	1	-0.1107064
atrem3ko_CPK3_GFP	2	1	-0.1001713
atrem3ko_CPK3_GFP	2	1	-0.2320387
atrem3ko_CPK3_GFP	2	1	-0.04884268
atrem3ko_CPK3_GFP	2	1	-0.04091449
atrem3ko_CPK3_GFP	2	1	-1.483688
atrem3ko_CPK3_GFP	2	1	-0.771847
atrem3ko_CPK3_GFP	2	1	-1.087807
atrem3ko_CPK3_GFP	2	1	-0.8273471
atrem3ko_CPK3_GFP	2	1	-1.611302
atrem3ko_CPK3_GFP	2	1	-0.680328
atrem3ko_CPK3_GFP	2	1	-0.4645456
atrem3ko_CPK3_GFP	2	1	-0.3586448
atrem3ko_CPK3_GFP	2	1	-0.4411831
atrem3ko_CPK3_GFP	2	1	-0.5526615
atrem3ko_CPK3_GFP	2	1	-0.9952047
atrem3ko_CPK3_GFP	2	1	-0.5809919
atrem3ko_CPK3_GFP	2	1	-0.7519592
atrem3ko_CPK3_GFP	2	1	-0.8437315
atrem3ko_CPK3_GFP	2	1	-0.5262959
atrem3ko_CPK3_GFP	2	1	-0.4798423
atrem3ko_CPK3_GFP	2	1	-0.9135445
atrem3ko_CPK3_GFP	2	1	-0.9314523
atrem3ko_CPK3_GFP	2	1	-0.8169048
atrem3ko_CPK3_GFP	2	1	-0.9297051
atrem3ko_CPK3_GFP	2	1	-1.173118
atrem3ko_CPK3_GFP	2	1	-0.7486618
atrem3ko_CPK3_GFP	2	1	-0.8575658
atrem3ko_CPK3_GFP	2	1	-0.6569509
atrem3ko_CPK3_GFP	2	1	-0.1789512
atrem3ko_CPK3_GFP	2	1	-0.81265
atrem3ko_CPK3_GFP	2	1	-0.3222844
atrem3ko_CPK3_GFP	2	1	-1.118686
atrem3ko_CPK3_GFP	2	1	-1.352838
atrem3ko_CPK3_GFP	2	1	-1.046003
atrem3ko_CPK3_GFP	2	1	-0.6074207
atrem3ko_CPK3_GFP	2	1	-0.676464
atrem3ko_CPK3_GFP	2	1	-0.5680532
atrem3ko_CPK3_GFP	2	1	-0.4241178
atrem3ko_CPK3_GFP	2	1	-0.01951994
atrem3ko_CPK3_GFP	2	1	-0.6641603
atrem3ko_CPK3_GFP	2	1	-0.3082227
atrem3ko_CPK3_GFP	2	1	-0.5143704
atrem3ko_CPK3_GFP	2	1	-0.5229159
atrem3ko_CPK3_GFP	2	1	-0.19076
atrem3ko_CPK3_GFP	2	1	-0.6043583
atrem3ko_CPK3_GFP	2	1	-1.02021
atrem3ko_CPK3_GFP	2	1	-0.6810583
atrem3ko_CPK3_GFP	2	1	-0.7426064
atrem3ko_CPK3_GFP	2	1	-0.977951
atrem3ko_CPK3_GFP	2	1	-0.8081098
atrem3ko_CPK3_GFP	2	1	-0.5247097
atrem3ko_CPK3_GFP	2	1	-0.3846158
atrem3ko_CPK3_GFP	2	1	-0.5566404
atrem3ko_CPK3_GFP	2	1	-1.636259
atrem3ko_CPK3_GFP	2	1	-0.9572779
atrem3ko_CPK3_GFP	2	1	-0.2688968
atrem3ko_CPK3_GFP	2	1	-0.4310522
atrem3ko_CPK3_GFP	2	1	-1.268668
atrem3ko_CPK3_GFP	2	1	-0.2670687
atrem3ko_CPK3_GFP	2	1	-0.4682362
atrem3ko_CPK3_GFP	2	1	-0.482802
atrem3ko_CPK3_GFP	2	1	-1.158519
atrem3ko_CPK3_GFP	2	1	-2.062052
atrem3ko_CPK3_GFP	2	1	-0.4170737
atrem3ko_CPK3_GFP	2	1	-0.4428231
atrem3ko_CPK3_GFP	2	1	-0.3185185
atrem3ko_CPK3_GFP	2	1	-0.2476661
atrem3ko_CPK3_GFP	2	1	-1.364515
atrem3ko_CPK3_GFP	2	1	-0.315024
atrem3ko_CPK3_GFP	2	1	-1.092753
atrem3ko_CPK3_GFP	2	1	-0.2568687
atrem3ko_CPK3_GFP	2	1	-0.4331421
atrem3ko_CPK3_GFP	2	1	-0.7838918
atrem3ko_CPK3_GFP	2	1	-0.3559515
atrem3ko_CPK3_GFP	2	1	-0.4929747
atrem3ko_CPK3_GFP	2	1	-0.5045807
atrem3ko_CPK3_GFP	2	1	-0.3069367
atrem3ko_CPK3_GFP	2	1	-0.7999981
atrem3ko_CPK3_GFP	2	1	-0.4492746
atrem3ko_CPK3_GFP	2	1	-0.01797789
atrem3ko_CPK3_GFP	2	1	-1.359324
atrem3ko_CPK3_GFP	2	1	-1.121999
atrem3ko_CPK3_GFP	2	1	-0.2857719
atrem3ko_CPK3_GFP	2	1	-0.2261993
atrem3ko_CPK3_GFP	2	1	-0.2127789
atrem3ko_CPK3_GFP	2	1	-1.02353
atrem3ko_CPK3_GFP	2	1	-0.4311182
atrem3ko_CPK3_GFP	2	1	-0.6950064
atrem3ko_CPK3_GFP	2	1	-0.6770597
atrem3ko_CPK3_GFP	2	1	-1.560052
atrem3ko_CPK3_GFP	2	1	-0.1868812
atrem3ko_CPK3_GFP	2	1	-0.5461738
atrem3ko_CPK3_GFP	2	1	-0.02229558
atrem3ko_CPK3_GFP	2	1	-0.2980066
atrem3ko_CPK3_GFP	2	1	-0.3623679
atrem3ko_CPK3_GFP	2	1	-1.09944
atrem3ko_CPK3_GFP	2	1	-1.085245
atrem3ko_CPK3_GFP	2	1	-0.950377
atrem3ko_CPK3_GFP	2	1	-0.4782917
atrem3ko_CPK3_GFP	2	1	-0.01389732
atrem3ko_CPK3_GFP	2	1	-0.01997794
atrem3ko_CPK3_GFP	2	1	-0.1962494
atrem3ko_CPK3_GFP	2	1	-0.3884826
atrem3ko_CPK3_GFP	2	1	-0.3888224
atrem3ko_CPK3_GFP	2	1	-0.7678698
atrem3ko_CPK3_GFP	2	1	-0.6982792
atrem3ko_CPK3_GFP	2	1	-1.703337
atrem3ko_CPK3_GFP	2	1	-1.885823
atrem3ko_CPK3_GFP	2	1	-0.1731234
atrem3ko_CPK3_GFP	2	1	-0.6927083
atrem3ko_CPK3_GFP	2	1	-1.266666
atrem3ko_CPK3_GFP	2	1	-0.8349504
atrem3ko_CPK3_GFP	2	1	-1.177067
atrem3ko_CPK3_GFP	2	1	-0.624352
atrem3ko_CPK3_GFP	2	1	-0.2782695
atrem3ko_CPK3_GFP	2	1	-1.926647
atrem3ko_CPK3_GFP	2	1	-0.3744462
atrem3ko_CPK3_GFP	2	1	-0.04281843
atrem3ko_CPK3_GFP	2	1	-0.1132605
atrem3ko_CPK3_GFP	2	1	-0.5120825
atrem3ko_CPK3_GFP	2	1	-0.0664012
atrem3ko_CPK3_GFP	2	1	-0.7712639
atrem3ko_CPK3_GFP	2	1	-0.2503186
atrem3ko_CPK3_GFP	2	1	-0.5498909
atrem3ko_CPK3_GFP	2	1	-0.5146157
atrem3ko_CPK3_GFP	2	1	-0.250687
atrem3ko_CPK3_GFP	2	1	-0.3560507
atrem3ko_CPK3_GFP	2	1	-0.2377198
atrem3ko_CPK3_GFP	2	1	-0.339001
atrem3ko_CPK3_GFP	2	1	-0.2739906
atrem3ko_CPK3_GFP	2	1	-0.7753981
atrem3ko_CPK3_GFP	2	1	-1.567814
atrem3ko_CPK3_GFP	2	1	-0.8268813
atrem3ko_CPK3_GFP	2	1	-0.05446574
atrem3ko_CPK3_GFP	2	1	-0.1923007
atrem3ko_CPK3_GFP	2	1	-0.1094894
atrem3ko_CPK3_GFP	2	1	-2.09058
atrem3ko_CPK3_GFP	2	1	-0.8975178
atrem3ko_CPK3_GFP	2	1	-2.276703
atrem3ko_CPK3_GFP	2	1	-0.06264376
atrem3ko_CPK3_GFP	2	1	-1.204885
atrem3ko_CPK3_GFP	2	1	-0.7152484
atrem3ko_CPK3_GFP	2	1	-0.07897559
atrem3ko_CPK3_GFP	2	1	-0.3021449
atrem3ko_CPK3_GFP	2	1	-0.4023558
atrem3ko_CPK3_GFP	2	1	-0.009817431
atrem3ko_CPK3_GFP	2	1	-0.07919293
atrem3ko_CPK3_GFP	2	1	-0.4333124
atrem3ko_CPK3_GFP	2	1	-0.3797523
atrem3ko_CPK3_GFP	2	1	-0.7821162
atrem3ko_CPK3_GFP	2	1	-0.2580147
atrem3ko_CPK3_GFP	2	1	-0.2386166
atrem3ko_CPK3_GFP	2	1	-0.1516899
atrem3ko_CPK3_GFP	2	1	-0.280189
atrem3ko_CPK3_GFP	2	1	-0.7023487
atrem3ko_CPK3_GFP	2	1	-0.2193021
atrem3ko_CPK3_GFP	2	1	-0.1954461
atrem3ko_CPK3_GFP	2	1	-0.1104176
atrem3ko_CPK3_GFP	2	1	-0.8583228
atrem3ko_CPK3_GFP	2	1	-0.938491
atrem3ko_CPK3_GFP	2	1	-1.315333
atrem3ko_CPK3_GFP	2	1	-0.7045381
atrem3ko_CPK3_GFP	2	1	-0.9435124
atrem3ko_CPK3_GFP	2	1	-1.02815
atrem3ko_CPK3_GFP	2	1	-0.4671612
atrem3ko_CPK3_GFP	2	1	-0.7472554
atrem3ko_CPK3_GFP	2	1	-0.174979
atrem3ko_CPK3_GFP	2	1	-1.215288
atrem3ko_CPK3_GFP	2	1	-0.186057
atrem3ko_CPK3_GFP	2	1	-0.3410676
atrem3ko_CPK3_GFP	2	1	-0.3301068
atrem3ko_CPK3_GFP	2	1	-0.544186
atrem3ko_CPK3_GFP	2	1	-0.4983731
atrem3ko_CPK3_GFP	2	1	-0.5196088
atrem3ko_CPK3_GFP	2	1	-0.51048
atrem3ko_CPK3_GFP	2	1	-0.7479766
atrem3ko_CPK3_GFP	2	1	-0.5047466
atrem3ko_CPK3_GFP	2	1	-0.542589
atrem3ko_CPK3_GFP	2	1	-0.2523156
atrem3ko_CPK3_GFP	2	1	-0.2055034
atrem3ko_CPK3_GFP	2	1	-0.1616126
atrem3ko_CPK3_GFP	2	1	-0.1285566
atrem3ko_CPK3_GFP	2	1	-0.1847975
atrem3ko_CPK3_GFP	2	1	-1.258041
atrem3ko_CPK3_GFP	2	1	-0.3597241
atrem3ko_CPK3_GFP	2	1	-0.6177015
atrem3ko_CPK3_GFP	2	1	-0.9513401
atrem3ko_CPK3_GFP	2	1	-0.9401769
atrem3ko_CPK3_GFP	2	1	-0.8957398
atrem3ko_CPK3_GFP	2	1	-0.613562
atrem3ko_CPK3_GFP	2	1	-0.7998425
atrem3ko_CPK3_GFP	2	1	-0.6558666
atrem3ko_CPK3_GFP	2	1	-0.6100767
atrem3ko_CPK3_GFP	2	1	-0.8203595
atrem3ko_CPK3_GFP	2	1	-0.2851227
atrem3ko_CPK3_GFP	2	1	-0.2528411
atrem3ko_CPK3_GFP	2	1	-0.14068
atrem3ko_CPK3_GFP	2	1	-1.598091
atrem3ko_CPK3_GFP	2	1	-0.2922585
atrem3ko_CPK3_GFP	2	1	-0.5461725
atrem3ko_CPK3_GFP	2	1	-0.5156333
atrem3ko_CPK3_GFP	2	1	-0.188456
atrem3ko_CPK3_GFP	2	1	-0.1815029
atrem3ko_CPK3_GFP	2	1	-0.1179834
atrem3ko_CPK3_GFP	2	1	-0.109934
atrem3ko_CPK3_GFP	2	1	-0.1150803
atrem3ko_CPK3_GFP	2	1	-1.102712
atrem3ko_CPK3_GFP	2	1	-1.772739
atrem3ko_CPK3_GFP	2	1	-0.1915248
atrem3ko_CPK3_GFP	2	1	-0.4706854
atrem3ko_CPK3_GFP	2	1	-0.5401119
atrem3ko_CPK3_GFP	2	1	-1.317298
atrem3ko_CPK3_GFP	2	1	-0.8341265
atrem3ko_CPK3_GFP	2	1	-0.474967
atrem3ko_CPK3_GFP	2	1	-0.9869222
atrem3ko_CPK3_GFP	2	1	-0.5851745
atrem3ko_CPK3_GFP	2	1	-0.2715507
atrem3ko_CPK3_GFP	2	1	-0.2224275
atrem3ko_CPK3_GFP	2	1	-0.4075856
atrem3ko_CPK3_GFP	2	1	-1.251908
atrem3ko_CPK3_GFP	2	1	-0.1877674
atrem3ko_CPK3_GFP	2	1	-0.2839091
atrem3ko_CPK3_GFP	2	1	-0.3028591
atrem3ko_CPK3_GFP	2	1	-0.5989768
atrem3ko_CPK3_GFP	2	1	-0.543349
atrem3ko_CPK3_GFP	2	1	-0.5756706
atrem3ko_CPK3_GFP	2	1	-0.05288205
atrem3ko_CPK3_GFP	2	1	-0.06539335
atrem3ko_CPK3_GFP	2	1	-0.06815954
atrem3ko_CPK3_GFP	2	1	-0.4498235
atrem3ko_CPK3_GFP	2	1	-0.3463876
atrem3ko_CPK3_GFP	2	1	-1.110164
atrem3ko_CPK3_GFP	2	1	-0.20588
atrem3ko_CPK3_GFP	2	1	-0.2451655
atrem3ko_CPK3_GFP	2	1	-0.5684724
atrem3ko_CPK3_GFP	2	1	-1.192811
atrem3ko_CPK3_GFP	2	1	-0.9440535
atrem3ko_CPK3_GFP	2	1	-0.985079
atrem3ko_CPK3_GFP	2	1	-0.1287692
atrem3ko_CPK3_GFP	2	1	-0.5735575
atrem3ko_CPK3_GFP	2	1	-0.6237314
atrem3ko_CPK3_GFP	2	1	-1.432601
atrem3ko_CPK3_GFP	2	1	-0.6340521
atrem3ko_CPK3_GFP	2	1	-0.558169
atrem3ko_CPK3_GFP	2	1	-0.623702
atrem3ko_CPK3_GFP	2	1	-0.8463868
atrem3ko_CPK3_GFP	2	1	-0.8452774
atrem3ko_CPK3_GFP	2	1	-0.8257794
atrem3ko_CPK3_GFP	2	1	-0.8514842
atrem3ko_CPK3_GFP	2	1	-0.9827469
atrem3ko_CPK3_GFP	2	1	-1.008528
atrem3ko_CPK3_GFP	2	1	-0.2160352
atrem3ko_CPK3_GFP	2	1	-0.7985134
atrem3ko_CPK3_GFP	2	1	-0.02647523
atrem3ko_CPK3_GFP	2	1	-0.9808377
atrem3ko_CPK3_GFP	2	1	-1.33236
atrem3ko_CPK3_GFP	2	1	-0.9584179
atrem3ko_CPK3_GFP	2	1	-0.05766768
atrem3ko_CPK3_GFP	2	1	-0.08953072
atrem3ko_CPK3_GFP	2	1	-2.540234
atrem3ko_CPK3_GFP	2	1	-0.2218091
atrem3ko_CPK3_GFP	2	1	-0.2062861
atrem3ko_CPK3_GFP	2	1	-0.6475905
atrem3ko_CPK3_GFP	2	1	-0.09001086
atrem3ko_CPK3_GFP	2	1	-0.1328211
atrem3ko_CPK3_GFP	2	1	-0.5187423
atrem3ko_CPK3_GFP	2	1	-0.6126551
atrem3ko_CPK3_GFP	2	1	-0.3665477
atrem3ko_CPK3_GFP	2	1	-0.3811352
atrem3ko_CPK3_GFP	2	1	-0.8296151
atrem3ko_CPK3_GFP	2	1	-0.3091748
atrem3ko_CPK3_GFP	2	1	-1.210893
atrem3ko_CPK3_GFP	2	1	-1.117174
atrem3ko_CPK3_GFP	2	1	-0.4957008
atrem3ko_CPK3_GFP	2	1	-1.165918
atrem3ko_CPK3_GFP	2	1	-0.4801844
atrem3ko_CPK3_GFP	2	1	-0.8814979
atrem3ko_CPK3_GFP	2	1	-0.9534921
atrem3ko_CPK3_GFP	2	1	-0.3701375
atrem3ko_CPK3_GFP	2	1	-0.02057793
atrem3ko_CPK3_GFP	2	1	-1.358112
atrem3ko_CPK3_GFP	2	1	-1.125324
atrem3ko_CPK3_GFP	2	1	-0.000844231
atrem3ko_CPK3_GFP	2	1	-0.0173404
atrem3ko_CPK3_GFP	2	1	-0.6278809
atrem3ko_CPK3_GFP	2	1	-0.1906351
atrem3ko_CPK3_GFP	2	1	-0.04305685
atrem3ko_CPK3_GFP	2	1	-0.05938936
atrem3ko_CPK3_GFP	2	1	-0.3989881
atrem3ko_CPK3_GFP	2	1	-0.3098972
atrem3ko_CPK3_GFP	2	1	-0.3075128
atrem3ko_CPK3_GFP	2	1	-0.2744416
atrem3ko_CPK3_GFP	2	1	-0.5042451
atrem3ko_CPK3_GFP	2	1	-0.2861105
atrem3ko_CPK3_GFP	2	1	-0.3305195
atrem3ko_CPK3_GFP	2	1	-0.2805171
atrem3ko_CPK3_GFP	2	1	-0.7482925
atrem3ko_CPK3_GFP	2	1	-1.020543
atrem3ko_CPK3_GFP	2	1	-1.435593
atrem3ko_CPK3_GFP	2	1	-0.6691219
atrem3ko_CPK3_GFP	2	1	-0.7355499
atrem3ko_CPK3_GFP	2	1	-0.09917361
atrem3ko_CPK3_GFP	2	1	-0.3082573
atrem3ko_CPK3_GFP	2	1	-0.02437285
atrem3ko_CPK3_GFP	2	1	-0.2720455
atrem3ko_CPK3_GFP	2	1	-1.003442
atrem3ko_CPK3_GFP	2	1	-0.1844346
atrem3ko_CPK3_GFP	2	1	-0.1129894
atrem3ko_CPK3_GFP	2	1	-0.7290694
atrem3ko_CPK3_GFP	2	1	-0.621333
atrem3ko_CPK3_GFP	2	1	-0.5790024
atrem3ko_CPK3_GFP	2	1	-0.6555392
atrem3ko_CPK3_GFP	2	1	-2.710377
atrem3ko_CPK3_GFP	2	1	-2.018422
atrem3ko_CPK3_GFP	2	1	-0.7610392
atrem3ko_CPK3_GFP	2	1	-0.9906929
atrem3ko_CPK3_GFP	2	1	-1.049919
atrem3ko_CPK3_GFP	2	1	-1.173964
atrem3ko_CPK3_GFP	2	1	-1.602304
atrem3ko_CPK3_GFP	2	1	-0.9930131
atrem3ko_CPK3_GFP	2	1	-0.2717664
atrem3ko_CPK3_GFP	2	1	-0.2536579
atrem3ko_CPK3_GFP	2	1	-0.8078051
atrem3ko_CPK3_GFP	2	1	-0.2616183
atrem3ko_CPK3_GFP	2	1	-0.4182771
atrem3ko_CPK3_GFP	2	1	-0.08870897
atrem3ko_CPK3_GFP	2	1	-1.517945
atrem3ko_CPK3_GFP	2	1	-1.288131
atrem3ko_CPK3_GFP	2	1	-0.8750889
atrem3ko_CPK3_GFP	2	1	-1.011033
atrem3ko_CPK3_GFP	2	1	-0.09962015
atrem3ko_CPK3_GFP	2	1	-1.23146
atrem3ko_CPK3_GFP	2	1	-0.897125
atrem3ko_CPK3_GFP	2	1	-1.096423
atrem3ko_CPK3_GFP	2	1	-0.3887195
atrem3ko_CPK3_GFP	2	1	-0.09058906
atrem3ko_CPK3_GFP	2	1	-0.114611
atrem3ko_CPK3_GFP	2	1	-0.4893553
atrem3ko_CPK3_GFP	2	1	-1.146966
atrem3ko_CPK3_GFP	2	1	-0.8755293
atrem3ko_CPK3_GFP	2	1	-0.7310922
atrem3ko_CPK3_GFP	2	1	-0.5952232
atrem3ko_CPK3_GFP	2	1	-0.1174608
atrem3ko_CPK3_GFP	2	1	-0.3220787
atrem3ko_CPK3_GFP	2	1	-0.259728
atrem3ko_CPK3_GFP	2	1	-0.07143699
atrem3ko_CPK3_GFP	2	1	-1.717291
atrem3ko_CPK3_GFP	2	1	-0.9540358
atrem3ko_CPK3_GFP	2	1	-1.837049
atrem3ko_CPK3_GFP	2	1	-0.4432596
atrem3ko_CPK3_GFP	2	1	-0.6187301
atrem3ko_CPK3_GFP	2	1	-0.635223
atrem3ko_CPK3_GFP	2	1	-2.088637
atrem3ko_CPK3_GFP	2	1	-1.683772
atrem3ko_CPK3_GFP	2	1	-1.147386
atrem3ko_CPK3_GFP	2	1	-0.7716006
atrem3ko_CPK3_GFP	2	1	-0.06501429
atrem3ko_CPK3_GFP	2	1	-0.6950387
atrem3ko_CPK3_GFP	2	1	-0.6297371
atrem3ko_CPK3_GFP	2	1	-0.1764875
atrem3ko_CPK3_GFP	2	1	-0.755007
atrem3ko_CPK3_GFP	2	1	-0.6221722
atrem3ko_CPK3_GFP	2	1	-0.6663264
atrem3ko_CPK3_GFP	2	1	-0.57126
atrem3ko_CPK3_GFP	2	1	-0.2963397
atrem3ko_CPK3_GFP	2	1	-0.7011898
atrem3ko_CPK3_GFP	2	1	-0.8638974
atrem3ko_CPK3_GFP	2	1	-0.6293246
atrem3ko_CPK3_GFP	2	1	-0.5182589
atrem3ko_CPK3_GFP	2	1	-0.599085
atrem3ko_CPK3_GFP	2	1	-1.074919
atrem3ko_CPK3_GFP	2	1	-0.5214048
atrem3ko_CPK3_GFP	2	1	-1.16022
atrem3ko_CPK3_GFP	2	1	-1.276158
atrem3ko_CPK3_GFP	2	1	-0.970488
atrem3ko_CPK3_GFP	2	1	-0.9990357
atrem3ko_CPK3_GFP	2	1	-0.5786155
atrem3ko_CPK3_GFP	2	1	-1.055979
atrem3ko_CPK3_GFP	2	1	-0.9455214
atrem3ko_CPK3_GFP	2	1	-0.7341609
atrem3ko_CPK3_GFP	2	1	-1.052019
atrem3ko_CPK3_GFP	2	1	-0.3868417
atrem3ko_CPK3_GFP	2	1	-0.4859703
atrem3ko_CPK3_GFP	2	1	-0.9968709
atrem3ko_CPK3_GFP	2	1	-0.6719478
atrem3ko_CPK3_GFP	2	1	-0.2291908
atrem3ko_CPK3_GFP	2	1	-1.029782
atrem3ko_CPK3_GFP	2	1	-1.783101
atrem3ko_CPK3_GFP	2	1	-0.6530108
atrem3ko_CPK3_GFP	2	1	-0.8641697
atrem3ko_CPK3_GFP	2	1	-0.6278693
atrem3ko_CPK3_GFP	2	1	-1.50709
atrem3ko_CPK3_GFP	2	1	-0.2396008
atrem3ko_CPK3_GFP	2	1	-0.2501712
atrem3ko_CPK3_GFP	2	1	-0.1791781
atrem3ko_CPK3_GFP	2	1	-0.1311558
atrem3ko_CPK3_GFP	2	1	-0.3596819
atrem3ko_CPK3_GFP	2	1	-0.1921909
atrem3ko_CPK3_GFP	2	1	-0.1421269
atrem3ko_CPK3_GFP	2	1	-0.3016056
atrem3ko_CPK3_GFP	2	1	-0.8681005
atrem3ko_CPK3_GFP	2	1	-0.4643464
atrem3ko_CPK3_GFP	2	1	-0.8445278
atrem3ko_CPK3_GFP	2	1	-1.041622
atrem3ko_CPK3_GFP	2	1	-0.7055031
atrem3ko_CPK3_GFP	2	1	-1.165245
atrem3ko_CPK3_GFP	2	1	-1.004099
atrem3ko_CPK3_GFP	2	1	-1.270651
atrem3ko_CPK3_GFP	2	1	-0.8550632
atrem3ko_CPK3_GFP	2	1	-0.8118486
atrem3ko_CPK3_GFP	2	1	-0.8938665
atrem3ko_CPK3_GFP	2	1	-0.7754169
atrem3ko_CPK3_GFP	2	1	-1.672384
atrem3ko_CPK3_GFP	2	1	-2.055071
atrem3ko_CPK3_GFP	2	1	-0.1562619
atrem3ko_CPK3_GFP	2	1	-0.1977929
atrem3ko_CPK3_GFP	2	1	-0.1594797
atrem3ko_CPK3_GFP	2	1	-1.812915
atrem3ko_CPK3_GFP	2	1	-1.257207
atrem3ko_CPK3_GFP	2	1	-1.547272
atrem3ko_CPK3_GFP	2	1	-0.8089463
atrem3ko_CPK3_GFP	2	1	-1.179484
atrem3ko_CPK3_GFP	2	1	-0.5840207
atrem3ko_CPK3_GFP	2	1	-0.6388894
atrem3ko_CPK3_GFP	2	1	-1.387129
atrem3ko_CPK3_GFP	2	1	-1.092923
atrem3ko_CPK3_GFP	2	1	-0.8750425
atrem3ko_CPK3_GFP	2	1	-0.05113715
atrem3ko_CPK3_GFP	2	1	-1.671649
atrem3ko_CPK3_GFP	2	1	-0.8266426
atrem3ko_CPK3_GFP	2	1	-0.8565999
atrem3ko_CPK3_GFP	2	1	-0.5106375
atrem3ko_CPK3_GFP	2	1	-0.4969096
atrem3ko_CPK3_GFP	2	1	-0.266189
[truncated: 21,591 more rows]
