# Supplementary material for: Interdependence of plasma membrane nanoscale dynamics of a kinase and its cognate substrate underlies Arabidopsis response to viral infection
Source: eLife. 2025 May 2;12:RP90309. doi: 10.7554/eLife.90309 (PMC12048157; doi:10.7554/eLife.90309)
Supplement: Figure 5—source data 6. [file elife-90309-fig5-data6.csv]

Condition	Mean
atrem3ko_CPK3_GFP	-0.4109
atrem3ko_CPK3_GFP	-0.4334
atrem3ko_CPK3_GFP	-0.4309
atrem3ko_CPK3_GFP	-0.4606
atrem3ko_CPK3_GFP	-0.245
atrem3ko_CPK3_GFP	-0.4459
atrem3ko_CPK3_GFP	-0.4172
atrem3ko_CPK3_GFP	-0.3723
atrem3ko_CPK3_GFP	-0.4156
atrem3ko_CPK3_GFP	-0.4584
atrem3ko_CPK3_GFP	-0.38
atrem3ko_CPK3_PlaMV	-0.5142
atrem3ko_CPK3_PlaMV	-0.4469
atrem3ko_CPK3_PlaMV	-0.4983
atrem3ko_CPK3_PlaMV	-0.6016
atrem3ko_CPK3_PlaMV	-0.5026
atrem3ko_CPK3_PlaMV	-0.3828
atrem3ko_CPK3_PlaMV	-0.3181
atrem3ko_CPK3_PlaMV	-0.3681
atrem3ko_CPK3_PlaMV	-0.4088
atrem3ko_CPK3_PlaMV	-0.3326
atrem3ko_CPK3_PlaMV	-0.6072
atrem3ko_CPK3_PlaMV	-0.8842
