# Supplementary material for: Interdependence of plasma membrane nanoscale dynamics of a kinase and its cognate substrate underlies Arabidopsis response to viral infection
Source: eLife. 2025 May 2;12:RP90309. doi: 10.7554/eLife.90309 (PMC12048157; doi:10.7554/eLife.90309)
Supplement: Figure 5—source data 7. [file elife-90309-fig5-data7.csv]

Condition	Cell	experiment	interval	MSD
atrem3ko_CPK3_GFP	1	1	x0	0.028938888
atrem3ko_CPK3_GFP	1	1	x0	0.018767001
atrem3ko_CPK3_GFP	1	1	x0	0.071842959
atrem3ko_CPK3_GFP	1	1	x0	-0.003146695
atrem3ko_CPK3_GFP	1	1	x0	0.13724775
atrem3ko_CPK3_GFP	1	1	x0	-0.039435803
atrem3ko_CPK3_GFP	1	1	x0	0.070778455
atrem3ko_CPK3_GFP	1	1	x0	-0.039746391
atrem3ko_CPK3_GFP	1	1	x0	-0.046156601
atrem3ko_CPK3_GFP	1	1	x0	0.057826799
atrem3ko_CPK3_GFP	1	1	x0	0.052236689
atrem3ko_CPK3_GFP	1	1	x0	0.067461589
atrem3ko_CPK3_GFP	1	1	x0	0.246366131
atrem3ko_CPK3_GFP	1	1	x0	0.133792679
atrem3ko_CPK3_GFP	1	1	x0	0.010955804
atrem3ko_CPK3_GFP	1	1	x0	0.247218573
atrem3ko_CPK3_GFP	1	1	x0	-0.064057104
atrem3ko_CPK3_GFP	1	1	x0	0.154260758
atrem3ko_CPK3_GFP	1	1	x0	-0.122142027
atrem3ko_CPK3_GFP	1	1	x0	0.017537339
atrem3ko_CPK3_GFP	1	1	x0	0.000946384
atrem3ko_CPK3_GFP	1	1	x0	0.173212616
atrem3ko_CPK3_GFP	1	1	x0	0.148215104
atrem3ko_CPK3_GFP	1	1	x0	0.000968046
atrem3ko_CPK3_GFP	1	1	x0	0.160872508
atrem3ko_CPK3_GFP	1	1	x0	-0.113027452
atrem3ko_CPK3_GFP	1	1	x0	0.000699645
atrem3ko_CPK3_GFP	1	1	x0	0.191216966
atrem3ko_CPK3_GFP	1	1	x0	0.002818431
atrem3ko_CPK3_GFP	1	1	x0	0.094868398
atrem3ko_CPK3_GFP	1	1	x0	0.080418799
atrem3ko_CPK3_GFP	1	1	x0	-0.087260365
atrem3ko_CPK3_GFP	1	1	x0	0.162984044
atrem3ko_CPK3_GFP	1	1	x0	0.148919903
atrem3ko_CPK3_GFP	1	1	x0	0.061451038
atrem3ko_CPK3_GFP	1	1	x0	0.024694125
atrem3ko_CPK3_GFP	1	1	x0	0.00981812
atrem3ko_CPK3_GFP	1	1	x0	-0.154044188
atrem3ko_CPK3_GFP	1	1	x0	0.225003903
atrem3ko_CPK3_GFP	1	1	x0	0.029073225
atrem3ko_CPK3_GFP	1	1	x0	0.010604664
atrem3ko_CPK3_GFP	1	1	x0	0.220045139
atrem3ko_CPK3_GFP	1	1	x0	-0.116393682
atrem3ko_CPK3_GFP	1	1	x0	-0.185126007
atrem3ko_CPK3_GFP	1	1	x0	-0.198023322
atrem3ko_CPK3_GFP	1	1	x0	-0.558419034
atrem3ko_CPK3_GFP	1	1	x0	0.015091861
atrem3ko_CPK3_GFP	1	1	x0	-0.083033555
atrem3ko_CPK3_GFP	1	1	x0	-0.131197022
atrem3ko_CPK3_GFP	1	1	x0	-0.032543539
atrem3ko_CPK3_GFP	1	1	x0	0.056325024
atrem3ko_CPK3_GFP	1	1	x0	-0.010430458
atrem3ko_CPK3_GFP	1	1	x0	-0.124017437
atrem3ko_CPK3_GFP	1	1	x0	0.134643757
atrem3ko_CPK3_GFP	1	1	x0	0.001948572
atrem3ko_CPK3_GFP	1	1	x0	0.093997615
atrem3ko_CPK3_GFP	1	1	x0	0.217041214
atrem3ko_CPK3_GFP	1	1	x0	0.024756901
atrem3ko_CPK3_GFP	1	1	x0	0.404844845
atrem3ko_CPK3_GFP	1	1	x0	0.020320264
atrem3ko_CPK3_GFP	1	1	x0	-0.003753131
atrem3ko_CPK3_GFP	1	1	x0	-0.017054643
atrem3ko_CPK3_GFP	1	1	x0	0.240903862
atrem3ko_CPK3_GFP	1	1	x0	-0.011300663
atrem3ko_CPK3_GFP	1	1	x0	-0.225984203
atrem3ko_CPK3_GFP	1	1	x0	-0.17832611
atrem3ko_CPK3_GFP	1	1	x0	-0.068507045
atrem3ko_CPK3_GFP	1	1	x0	0.015469746
atrem3ko_CPK3_GFP	1	1	x0	-0.256785931
atrem3ko_CPK3_GFP	1	1	x0	-0.626983036
atrem3ko_CPK3_GFP	1	1	x0	-0.623576297
atrem3ko_CPK3_GFP	1	1	x0	0.10257008
atrem3ko_CPK3_GFP	1	1	x0	-0.04538797
atrem3ko_CPK3_GFP	1	1	x0	-0.038574596
atrem3ko_CPK3_GFP	1	1	x0	-0.007737172
atrem3ko_CPK3_GFP	1	1	x0	0.143361498
atrem3ko_CPK3_GFP	1	1	x0	0.028133301
atrem3ko_CPK3_GFP	1	1	x0	0.002344381
atrem3ko_CPK3_GFP	1	1	x0	-0.102035747
atrem3ko_CPK3_GFP	1	1	x0	0.21933137
atrem3ko_CPK3_GFP	1	1	x0	-0.052844895
atrem3ko_CPK3_GFP	1	1	x0	-0.051366768
atrem3ko_CPK3_GFP	1	1	x0	0.016470994
atrem3ko_CPK3_GFP	1	1	x0	0.032980815
atrem3ko_CPK3_GFP	1	1	x0	0.021569185
atrem3ko_CPK3_GFP	1	1	x0	-0.032040907
atrem3ko_CPK3_GFP	1	1	x0	-0.101602287
atrem3ko_CPK3_GFP	1	1	x0	0.263635683
atrem3ko_CPK3_GFP	1	1	x0	0.001290406
atrem3ko_CPK3_GFP	1	1	x0	0.423350897
atrem3ko_CPK3_GFP	1	1	x0	0.056691359
atrem3ko_CPK3_GFP	1	1	x0	0.135020512
atrem3ko_CPK3_GFP	1	1	x0	0.280474152
atrem3ko_CPK3_GFP	1	1	x0	0.003558076
atrem3ko_CPK3_GFP	1	1	x0	0.038198459
atrem3ko_CPK3_GFP	1	1	x0	-0.014922535
atrem3ko_CPK3_GFP	1	1	x0	0.47474685
atrem3ko_CPK3_GFP	1	1	x0	-0.05523095
atrem3ko_CPK3_GFP	1	1	x0	-0.020163007
atrem3ko_CPK3_GFP	1	1	x0	-0.20403795
atrem3ko_CPK3_GFP	1	1	x0	0.386225621
atrem3ko_CPK3_GFP	1	1	x0	-0.396700214
atrem3ko_CPK3_GFP	1	1	x0	0.290729143
atrem3ko_CPK3_GFP	1	1	x0	0.001772939
atrem3ko_CPK3_GFP	1	1	x0	0.104802242
atrem3ko_CPK3_GFP	1	1	x0	0.178094226
atrem3ko_CPK3_GFP	1	1	x0	0.043057187
atrem3ko_CPK3_GFP	1	1	x0	0.058566003
atrem3ko_CPK3_GFP	1	1	x0	0.157892328
atrem3ko_CPK3_GFP	1	1	x0	-0.003322691
atrem3ko_CPK3_GFP	1	1	x0	-0.07504797
atrem3ko_CPK3_GFP	1	1	x0	0.123249823
atrem3ko_CPK3_GFP	1	1	x0	-0.084714054
atrem3ko_CPK3_GFP	1	1	x0	0.000839078
atrem3ko_CPK3_GFP	1	1	x0	0.119393312
atrem3ko_CPK3_GFP	1	1	x0	0.172923896
atrem3ko_CPK3_GFP	1	1	x0	0.022078948
atrem3ko_CPK3_GFP	1	1	x0	-0.069623323
atrem3ko_CPK3_GFP	1	1	x0	0.042210387
atrem3ko_CPK3_GFP	1	1	x0	0.090698582
atrem3ko_CPK3_GFP	1	1	x0	0.181476738
atrem3ko_CPK3_GFP	1	1	x0	0.176890145
atrem3ko_CPK3_GFP	1	1	x0	0.001955351
atrem3ko_CPK3_GFP	1	1	x0	-0.244133003
atrem3ko_CPK3_GFP	1	1	x0	-0.3142718
atrem3ko_CPK3_GFP	1	1	x0	0.085366533
atrem3ko_CPK3_GFP	1	1	x0	0.293117871
atrem3ko_CPK3_GFP	1	1	x0	0.133632896
atrem3ko_CPK3_GFP	1	1	x0	0.382291717
atrem3ko_CPK3_GFP	1	1	x0	0.22744234
atrem3ko_CPK3_GFP	1	1	x0	-0.002912577
atrem3ko_CPK3_GFP	1	1	x0	0.086834829
atrem3ko_CPK3_GFP	1	1	x0	0.083718181
atrem3ko_CPK3_GFP	1	1	x0	-0.006501399
atrem3ko_CPK3_GFP	1	1	x0	0.104010527
atrem3ko_CPK3_GFP	1	1	x0	0.00398779
atrem3ko_CPK3_GFP	1	1	x0	0.270679735
atrem3ko_CPK3_GFP	1	1	x0	0.211275394
atrem3ko_CPK3_GFP	1	1	x0	0.002384231
atrem3ko_CPK3_GFP	1	1	x0	-0.184930752
atrem3ko_CPK3_GFP	1	1	x0	0.016415695
atrem3ko_CPK3_GFP	1	1	x0	0.043505173
atrem3ko_CPK3_GFP	1	1	x0	0.001300617
atrem3ko_CPK3_GFP	1	1	x0	0.079104243
atrem3ko_CPK3_GFP	1	1	x0	0.168817582
atrem3ko_CPK3_GFP	1	1	x0	-0.102900338
atrem3ko_CPK3_GFP	1	1	x0	0.009387781
atrem3ko_CPK3_GFP	1	1	x0	0.214313455
atrem3ko_CPK3_GFP	1	1	x0	0.083144576
atrem3ko_CPK3_GFP	1	1	x0	0.212983958
atrem3ko_CPK3_GFP	1	1	x0	0.001196868
atrem3ko_CPK3_GFP	1	1	x0	0.103698614
atrem3ko_CPK3_GFP	1	1	x0	-0.135895258
atrem3ko_CPK3_GFP	1	1	x0	-0.033636781
atrem3ko_CPK3_GFP	1	1	x0	0.004337041
atrem3ko_CPK3_GFP	1	1	x0	0.189774504
atrem3ko_CPK3_GFP	1	1	x0	0.113995253
atrem3ko_CPK3_GFP	1	1	x0	0.001152768
atrem3ko_CPK3_GFP	1	1	x0	0.275387654
atrem3ko_CPK3_GFP	1	1	x0	0.182422462
atrem3ko_CPK3_GFP	1	1	x0	-0.038069114
atrem3ko_CPK3_GFP	1	1	x0	0.013479532
atrem3ko_CPK3_GFP	1	1	x0	-0.020016928
atrem3ko_CPK3_GFP	1	1	x0	-0.020736744
atrem3ko_CPK3_GFP	1	1	x0	0.058380111
atrem3ko_CPK3_GFP	1	1	x0	0.168607075
atrem3ko_CPK3_GFP	1	1	x0	0.068473178
atrem3ko_CPK3_GFP	1	1	x0	0.229471404
atrem3ko_CPK3_GFP	1	1	x0	0.324281757
atrem3ko_CPK3_GFP	1	1	x0	-0.042987287
atrem3ko_CPK3_GFP	1	1	x0	-0.08501126
atrem3ko_CPK3_GFP	1	1	x0	0.00903461
atrem3ko_CPK3_GFP	1	1	x0	-0.13205206
atrem3ko_CPK3_GFP	1	1	x0	0.159550514
atrem3ko_CPK3_GFP	1	1	x0	-0.076877084
atrem3ko_CPK3_GFP	1	1	x0	0.193514538
atrem3ko_CPK3_GFP	1	1	x0	-0.836568274
atrem3ko_CPK3_GFP	1	1	x0	-0.673552934
atrem3ko_CPK3_GFP	1	1	x0	-0.005456255
atrem3ko_CPK3_GFP	1	1	x0	0.093472389
atrem3ko_CPK3_GFP	1	1	x0	0.071973117
atrem3ko_CPK3_GFP	1	1	x0	-0.020329923
atrem3ko_CPK3_GFP	1	1	x0	0.02247403
atrem3ko_CPK3_GFP	1	1	x0	0.009532637
atrem3ko_CPK3_GFP	1	1	x0	0.304948337
atrem3ko_CPK3_GFP	1	1	x0	0.26665761
atrem3ko_CPK3_GFP	1	1	x0	0.080057612
atrem3ko_CPK3_GFP	1	1	x0	0.146978032
atrem3ko_CPK3_GFP	1	1	x0	0.227390752
atrem3ko_CPK3_GFP	1	1	x0	0.005596665
atrem3ko_CPK3_GFP	1	1	x0	0.005050115
atrem3ko_CPK3_GFP	1	1	x0	0.034876282
atrem3ko_CPK3_GFP	1	1	x0	0.004588037
atrem3ko_CPK3_GFP	1	1	x0	0.382783486
atrem3ko_CPK3_GFP	1	1	x0	0.650024942
atrem3ko_CPK3_GFP	1	1	x0	0.032196671
atrem3ko_CPK3_GFP	1	1	x0	0.090322678
atrem3ko_CPK3_GFP	1	1	x0	-0.085357945
atrem3ko_CPK3_GFP	1	1	x0	-0.000259868
atrem3ko_CPK3_GFP	1	1	x0	0.239650697
atrem3ko_CPK3_GFP	1	1	x0	0.019537602
atrem3ko_CPK3_GFP	1	1	x0	-0.252323505
atrem3ko_CPK3_GFP	1	1	x0	-0.140900754
atrem3ko_CPK3_GFP	1	1	x0	0.079685003
atrem3ko_CPK3_GFP	1	1	x0	0.053138942
atrem3ko_CPK3_GFP	1	1	x0	-0.13562824
atrem3ko_CPK3_GFP	1	1	x0	-0.461265142
atrem3ko_CPK3_GFP	1	1	x0	0.000553247
atrem3ko_CPK3_GFP	1	1	x0	0.273776085
atrem3ko_CPK3_GFP	1	1	x0	0.023039704
atrem3ko_CPK3_GFP	1	1	x0	0.010210099
atrem3ko_CPK3_GFP	1	1	x0	0.145363718
atrem3ko_CPK3_GFP	1	1	x0	-0.033018105
atrem3ko_CPK3_GFP	1	1	x0	-0.042089909
atrem3ko_CPK3_GFP	1	1	x0	-0.015206615
atrem3ko_CPK3_GFP	1	1	x0	0.236229697
atrem3ko_CPK3_GFP	1	1	x0	0.021169734
atrem3ko_CPK3_GFP	1	1	x0	0.004736903
atrem3ko_CPK3_GFP	1	1	x0	0.695008469
atrem3ko_CPK3_GFP	1	1	x0	-0.001513674
atrem3ko_CPK3_GFP	1	1	x0	-0.02307685
atrem3ko_CPK3_GFP	1	1	x0	0.054489336
atrem3ko_CPK3_GFP	1	1	x0	0.240299993
atrem3ko_CPK3_GFP	1	1	x0	0.007675783
atrem3ko_CPK3_GFP	1	1	x0	0.005813382
atrem3ko_CPK3_GFP	1	1	x0	0.252269778
atrem3ko_CPK3_GFP	1	1	x0	0.048166839
atrem3ko_CPK3_GFP	1	1	x0	0.055518126
atrem3ko_CPK3_GFP	1	1	x0	0.163229039
atrem3ko_CPK3_GFP	1	1	x0	0.056765757
atrem3ko_CPK3_GFP	1	1	x0	0.086723785
atrem3ko_CPK3_GFP	1	1	x0	-0.129262523
atrem3ko_CPK3_GFP	1	1	x0	-0.15168586
atrem3ko_CPK3_GFP	1	1	x0	0.001133388
atrem3ko_CPK3_GFP	1	1	x0	0.146121808
atrem3ko_CPK3_GFP	1	1	x0	0.20044639
atrem3ko_CPK3_GFP	1	1	x0	0.041911672
atrem3ko_CPK3_GFP	1	1	x0	0.143679246
atrem3ko_CPK3_GFP	1	1	x0	-0.005747319
atrem3ko_CPK3_GFP	1	1	x0	0.278627733
atrem3ko_CPK3_GFP	1	1	x0	-0.07348708
atrem3ko_CPK3_GFP	1	1	x0	0.026106082
atrem3ko_CPK3_GFP	1	1	x0	-0.200030876
atrem3ko_CPK3_GFP	1	1	x0	0.062382131
atrem3ko_CPK3_GFP	1	1	x0	0.136246639
atrem3ko_CPK3_GFP	1	1	x0	0.228739705
atrem3ko_CPK3_GFP	1	1	x0	0.169768879
atrem3ko_CPK3_GFP	1	1	x0	0.004991837
atrem3ko_CPK3_GFP	1	1	x0	-0.186266102
atrem3ko_CPK3_GFP	1	1	x0	0.00727251
atrem3ko_CPK3_GFP	1	1	x0	0.059616032
atrem3ko_CPK3_GFP	1	1	x0	-0.13867272
atrem3ko_CPK3_GFP	1	1	x0	0.173708268
atrem3ko_CPK3_GFP	1	1	x0	-0.059501264
atrem3ko_CPK3_GFP	1	1	x0	0.005066144
atrem3ko_CPK3_GFP	1	1	x0	0.000652679
atrem3ko_CPK3_GFP	1	1	x0	0.004925937
atrem3ko_CPK3_GFP	1	1	x0	0.121765123
atrem3ko_CPK3_GFP	1	1	x0	0.082204617
atrem3ko_CPK3_GFP	1	1	x0	-0.031875276
atrem3ko_CPK3_GFP	1	1	x0	0.118405304
atrem3ko_CPK3_GFP	1	1	x0	-0.193792752
atrem3ko_CPK3_GFP	1	1	x0	0.125391882
atrem3ko_CPK3_GFP	1	1	x0	-0.000812581
atrem3ko_CPK3_GFP	1	1	x0	-0.024896849
atrem3ko_CPK3_GFP	1	1	x0	0.017942372
atrem3ko_CPK3_GFP	1	1	x0	-0.029689559
atrem3ko_CPK3_GFP	1	1	x0	-0.218431497
atrem3ko_CPK3_GFP	1	1	x0	-0.23439658
atrem3ko_CPK3_GFP	1	1	x0	0.012118864
atrem3ko_CPK3_GFP	1	1	x0	-0.129218234
atrem3ko_CPK3_GFP	1	1	x0	-0.122747777
atrem3ko_CPK3_GFP	1	1	x0	-0.220080678
atrem3ko_CPK3_GFP	1	1	x0	-0.124783969
atrem3ko_CPK3_GFP	1	1	x0	0.068685732
atrem3ko_CPK3_GFP	1	1	x0	-0.15376433
atrem3ko_CPK3_GFP	1	1	x0	-0.182236582
atrem3ko_CPK3_GFP	1	1	x0	-0.219108127
atrem3ko_CPK3_GFP	1	1	x0	0.096626458
atrem3ko_CPK3_GFP	1	1	x0	0.160417142
atrem3ko_CPK3_GFP	1	1	x0	-0.36735059
atrem3ko_CPK3_GFP	1	1	x0	0.003433066
atrem3ko_CPK3_GFP	1	1	x0	-0.090677564
atrem3ko_CPK3_GFP	1	1	x0	0.167376298
atrem3ko_CPK3_GFP	1	1	x0	0.109880258
atrem3ko_CPK3_GFP	1	1	x0	0.030492953
atrem3ko_CPK3_GFP	1	1	x0	0.350810566
atrem3ko_CPK3_GFP	1	1	x0	-0.062807166
atrem3ko_CPK3_GFP	1	1	x0	0.002587124
atrem3ko_CPK3_GFP	1	1	x0	0.031488022
atrem3ko_CPK3_GFP	1	1	x0	-0.020644807
atrem3ko_CPK3_GFP	1	1	x0	-0.030537827
atrem3ko_CPK3_GFP	1	1	x0	0.097267621
atrem3ko_CPK3_GFP	1	1	x0	0.042845383
atrem3ko_CPK3_GFP	1	1	x0	0.349872745
atrem3ko_CPK3_GFP	1	1	x0	-0.075426206
atrem3ko_CPK3_GFP	1	1	x0	0.082504117
atrem3ko_CPK3_GFP	1	1	x0	-0.234708085
atrem3ko_CPK3_GFP	1	1	x0	-0.069551273
atrem3ko_CPK3_GFP	1	1	x0	0.348050286
atrem3ko_CPK3_GFP	1	1	x0	0.155509996
atrem3ko_CPK3_GFP	1	1	x0	-0.023170318
atrem3ko_CPK3_GFP	1	1	x0	0.139721273
atrem3ko_CPK3_GFP	1	1	x0	0.147418442
atrem3ko_CPK3_GFP	1	1	x0	0.022757446
atrem3ko_CPK3_GFP	1	1	x0	0.0844
atrem3ko_CPK3_GFP	1	1	x0	-0.041171294
atrem3ko_CPK3_GFP	1	1	x0	0.139973766
atrem3ko_CPK3_GFP	1	1	x0	-0.16146844
atrem3ko_CPK3_GFP	1	1	x0	-0.300496191
atrem3ko_CPK3_GFP	1	1	x0	0.09729862
atrem3ko_CPK3_GFP	1	1	x0	0.004886183
atrem3ko_CPK3_GFP	1	1	x0	0.03009102
atrem3ko_CPK3_GFP	1	1	x0	0.042078519
atrem3ko_CPK3_GFP	1	1	x0	0.029684701
atrem3ko_CPK3_GFP	1	1	x0	0.209491138
atrem3ko_CPK3_GFP	1	1	x0	-0.106964621
atrem3ko_CPK3_GFP	1	1	x0	0.158084006
atrem3ko_CPK3_GFP	1	1	x0	-0.18046629
atrem3ko_CPK3_GFP	1	1	x0	-0.214619766
atrem3ko_CPK3_GFP	1	1	x0	-0.473210048
atrem3ko_CPK3_GFP	1	1	x0	-0.169
atrem3ko_CPK3_GFP	1	1	x0	-0.263543655
atrem3ko_CPK3_GFP	1	1	x0	-0.051019169
atrem3ko_CPK3_GFP	1	1	x0	-0.198277368
atrem3ko_CPK3_GFP	1	1	x0	-0.073883816
atrem3ko_CPK3_GFP	1	1	x0	-0.379612627
atrem3ko_CPK3_GFP	1	1	x0	-0.054426249
atrem3ko_CPK3_GFP	1	1	x0	0.263826328
atrem3ko_CPK3_GFP	1	1	x0	0.338593351
atrem3ko_CPK3_GFP	1	1	x0	0.022056733
atrem3ko_CPK3_GFP	1	1	x0	0.004703602
atrem3ko_CPK3_GFP	1	1	x0	-0.038551696
atrem3ko_CPK3_GFP	1	1	x0	-0.066879865
atrem3ko_CPK3_GFP	1	1	x0	0.033281153
atrem3ko_CPK3_GFP	1	1	x0	0.169177639
atrem3ko_CPK3_GFP	1	1	x0	0.0238043
atrem3ko_CPK3_GFP	1	1	x0	-0.021625601
atrem3ko_CPK3_GFP	1	1	x0	-0.011819126
atrem3ko_CPK3_GFP	1	1	x0	-0.194335533
atrem3ko_CPK3_GFP	1	1	x0	-0.088305631
atrem3ko_CPK3_GFP	1	1	x0	-0.053731789
atrem3ko_CPK3_GFP	1	1	x0	0.074288431
atrem3ko_CPK3_GFP	1	1	x0	0.074558382
atrem3ko_CPK3_GFP	1	1	x0	-0.041333933
atrem3ko_CPK3_GFP	1	1	x0	-0.228107953
atrem3ko_CPK3_GFP	1	1	x0	-0.341995886
atrem3ko_CPK3_GFP	1	1	x0	-0.025450405
atrem3ko_CPK3_GFP	1	1	x0	-0.060006825
atrem3ko_CPK3_GFP	1	1	x0	0.145889631
atrem3ko_CPK3_GFP	1	1	x0	0.020015362
atrem3ko_CPK3_GFP	1	1	x0	0.26413669
atrem3ko_CPK3_GFP	1	1	x0	0.068592177
atrem3ko_CPK3_GFP	1	1	x0	0.014965322
atrem3ko_CPK3_GFP	1	1	x0	-0.097098297
atrem3ko_CPK3_GFP	1	1	x0	-0.064925083
atrem3ko_CPK3_GFP	1	1	x0	-0.178611434
atrem3ko_CPK3_GFP	1	1	x0	0.107954219
atrem3ko_CPK3_GFP	1	1	x0	0.322314598
atrem3ko_CPK3_GFP	1	1	x0	0.100186528
atrem3ko_CPK3_GFP	1	1	x0	0.037050945
atrem3ko_CPK3_GFP	1	1	x0	0.174350994
atrem3ko_CPK3_GFP	1	1	x0	0.286521954
atrem3ko_CPK3_GFP	1	1	x0	0.194978399
atrem3ko_CPK3_GFP	1	1	x0	0.013774983
atrem3ko_CPK3_GFP	1	1	x0	0.084736498
atrem3ko_CPK3_GFP	1	1	x0	0.250421175
atrem3ko_CPK3_GFP	1	1	x0	-0.017815233
atrem3ko_CPK3_GFP	1	1	x0	0.051520705
atrem3ko_CPK3_GFP	1	1	x0	-0.05298692
atrem3ko_CPK3_GFP	1	1	x0	0.017234118
atrem3ko_CPK3_GFP	1	1	x0	0.054995089
atrem3ko_CPK3_GFP	1	1	x0	0.263191813
atrem3ko_CPK3_GFP	1	1	x0	0.159877117
atrem3ko_CPK3_GFP	1	1	x0	-0.325214598
atrem3ko_CPK3_GFP	1	1	x0	-0.535880841
atrem3ko_CPK3_GFP	1	1	x0	0.092188147
atrem3ko_CPK3_GFP	1	1	x0	0.268501694
atrem3ko_CPK3_GFP	1	1	x0	0.095947577
atrem3ko_CPK3_GFP	1	1	x0	0.00407328
atrem3ko_CPK3_GFP	1	1	x0	0.394519504
atrem3ko_CPK3_GFP	1	1	x0	0.005562947
atrem3ko_CPK3_GFP	1	1	x0	-0.012156568
atrem3ko_CPK3_GFP	1	1	x0	0.059388241
atrem3ko_CPK3_GFP	1	1	x0	-0.007996919
atrem3ko_CPK3_GFP	1	1	x0	-0.017464732
atrem3ko_CPK3_GFP	1	1	x0	0.012368167
atrem3ko_CPK3_GFP	1	1	x0	-0.063335294
atrem3ko_CPK3_GFP	1	1	x0	0.098422078
atrem3ko_CPK3_GFP	1	1	x0	-0.091893688
atrem3ko_CPK3_GFP	1	1	x0	-0.283165997
atrem3ko_CPK3_GFP	1	1	x0	-0.004086305
atrem3ko_CPK3_GFP	1	1	x0	0.00565348
atrem3ko_CPK3_GFP	1	1	x0	-0.008266348
atrem3ko_CPK3_GFP	1	1	x0	-0.153541289
atrem3ko_CPK3_GFP	1	1	x0	0.512955533
atrem3ko_CPK3_GFP	1	1	x0	0.121492625
atrem3ko_CPK3_GFP	1	1	x0	0.064784296
atrem3ko_CPK3_GFP	1	1	x0	-0.031824414
atrem3ko_CPK3_GFP	1	1	x0	0.192639205
atrem3ko_CPK3_GFP	1	1	x0	0.272439889
atrem3ko_CPK3_GFP	1	1	x0	-0.122879029
atrem3ko_CPK3_GFP	1	1	x0	-0.079736644
atrem3ko_CPK3_GFP	1	1	x0	0.026221022
atrem3ko_CPK3_GFP	1	1	x0	0.030219574
atrem3ko_CPK3_GFP	1	1	x0	-0.029781788
atrem3ko_CPK3_GFP	1	1	x0	0.158154302
atrem3ko_CPK3_GFP	1	1	x0	0.000446811
atrem3ko_CPK3_GFP	1	1	x0	0.311373552
atrem3ko_CPK3_GFP	1	1	x0	0.131447119
atrem3ko_CPK3_GFP	1	1	x0	0.092604878
atrem3ko_CPK3_GFP	1	1	x0	0.00667202
atrem3ko_CPK3_GFP	1	1	x0	0.096832381
atrem3ko_CPK3_GFP	1	1	x0	0.370639855
atrem3ko_CPK3_GFP	1	1	x0	0.084650829
atrem3ko_CPK3_GFP	1	1	x0	0.010410743
atrem3ko_CPK3_GFP	1	1	x0	-0.043352837
atrem3ko_CPK3_GFP	1	1	x0	-0.003810631
atrem3ko_CPK3_GFP	1	1	x0	-0.146043663
atrem3ko_CPK3_GFP	1	1	x0	0.152114799
atrem3ko_CPK3_GFP	1	1	x0	0.000497484
atrem3ko_CPK3_GFP	1	1	x0	-0.084971571
atrem3ko_CPK3_GFP	1	1	x0	0.105046689
atrem3ko_CPK3_GFP	1	1	x0	0.227203527
atrem3ko_CPK3_GFP	1	1	x0	-0.152332942
atrem3ko_CPK3_GFP	1	1	x0	0.076850641
atrem3ko_CPK3_GFP	1	1	x0	0.022018797
atrem3ko_CPK3_GFP	1	1	x0	0.088517482
atrem3ko_CPK3_GFP	1	1	x0	0.000853154
atrem3ko_CPK3_GFP	1	1	x0	-0.073256741
atrem3ko_CPK3_GFP	1	1	x0	0.082111866
atrem3ko_CPK3_GFP	1	1	x0	0.017012403
atrem3ko_CPK3_GFP	1	1	x0	0.254778379
atrem3ko_CPK3_GFP	1	1	x0	0.172214311
atrem3ko_CPK3_GFP	1	1	x0	0.011179519
atrem3ko_CPK3_GFP	1	1	x0	0.033223589
atrem3ko_CPK3_GFP	1	1	x0	-0.030353219
atrem3ko_CPK3_GFP	1	1	x0	-0.180273988
atrem3ko_CPK3_GFP	1	1	x0	-0.040618358
atrem3ko_CPK3_GFP	1	1	x0	0.041610659
atrem3ko_CPK3_GFP	1	1	x0	0.04621906
atrem3ko_CPK3_GFP	1	1	x0	-0.543960421
atrem3ko_CPK3_GFP	1	1	x0	-0.934928752
atrem3ko_CPK3_GFP	1	1	x0	-0.40731447
atrem3ko_CPK3_GFP	1	1	x0	0.020249892
atrem3ko_CPK3_GFP	1	1	x0	0.055961988
atrem3ko_CPK3_GFP	1	1	x0	0.113813147
atrem3ko_CPK3_GFP	1	1	x0	-0.026440909
atrem3ko_CPK3_GFP	1	1	x0	0.097234888
atrem3ko_CPK3_GFP	1	1	x0	0.020649132
atrem3ko_CPK3_GFP	1	1	x0	0.178829531
atrem3ko_CPK3_GFP	1	1	x0	0.067000348
atrem3ko_CPK3_GFP	1	1	x0	0.26116557
atrem3ko_CPK3_GFP	1	1	x0	0.440033732
atrem3ko_CPK3_GFP	1	1	x0	0.029216905
atrem3ko_CPK3_GFP	1	1	x0	0.116329369
atrem3ko_CPK3_GFP	1	1	x0	0.587774281
atrem3ko_CPK3_GFP	1	1	x0	0.11108283
atrem3ko_CPK3_GFP	1	1	x0	0.155713509
atrem3ko_CPK3_GFP	1	1	x0	0.031043422
atrem3ko_CPK3_GFP	1	1	x0	0.131479195
atrem3ko_CPK3_GFP	1	1	x0	0.144066637
atrem3ko_CPK3_GFP	1	1	x0	0.115343033
atrem3ko_CPK3_GFP	1	1	x0	-0.021787534
atrem3ko_CPK3_GFP	1	1	x0	0.430044536
atrem3ko_CPK3_GFP	1	1	x0	0.147459662
atrem3ko_CPK3_GFP	1	1	x0	0.015266318
atrem3ko_CPK3_GFP	1	1	x0	-0.196385196
atrem3ko_CPK3_GFP	1	1	x0	0.081917806
atrem3ko_CPK3_GFP	1	1	x0	0.077100506
atrem3ko_CPK3_GFP	1	1	x0	0.001389528
atrem3ko_CPK3_GFP	1	1	x0	0.124756265
atrem3ko_CPK3_GFP	1	1	x0	0.133798219
atrem3ko_CPK3_GFP	1	1	x0	0.057526796
atrem3ko_CPK3_GFP	1	1	x0	-0.204123333
atrem3ko_CPK3_GFP	1	1	x0	-0.04944279
atrem3ko_CPK3_GFP	1	1	x0	0.032202186
atrem3ko_CPK3_GFP	1	1	x0	-0.00964864
atrem3ko_CPK3_GFP	1	1	x0	0.261093873
atrem3ko_CPK3_GFP	1	1	x0	-0.020827473
atrem3ko_CPK3_GFP	1	1	x0	-0.040470563
atrem3ko_CPK3_GFP	1	1	x0	-0.331368122
atrem3ko_CPK3_GFP	1	1	x0	-0.308881693
atrem3ko_CPK3_GFP	1	1	x0	-0.371474541
atrem3ko_CPK3_GFP	1	1	x0	0.059435896
atrem3ko_CPK3_GFP	1	1	x0	0.031536278
atrem3ko_CPK3_GFP	1	1	x0	0.381283282
atrem3ko_CPK3_GFP	1	1	x0	0.080081793
atrem3ko_CPK3_GFP	1	1	x0	-0.102034755
atrem3ko_CPK3_GFP	1	1	x0	0.009547681
atrem3ko_CPK3_GFP	1	1	x0	0.157824747
atrem3ko_CPK3_GFP	1	1	x0	0.005126403
atrem3ko_CPK3_GFP	1	1	x0	-0.128358129
atrem3ko_CPK3_GFP	1	1	x0	0.048727287
atrem3ko_CPK3_GFP	1	1	x0	-0.271850742
atrem3ko_CPK3_GFP	1	1	x0	-0.00298343
atrem3ko_CPK3_GFP	1	1	x0	-0.011818165
atrem3ko_CPK3_GFP	1	1	x0	-0.009079396
atrem3ko_CPK3_GFP	1	1	x0	0.073770079
atrem3ko_CPK3_GFP	1	1	x0	0.14928971
atrem3ko_CPK3_GFP	1	1	x0	0.075993214
atrem3ko_CPK3_GFP	1	1	x0	0.150963717
atrem3ko_CPK3_GFP	1	1	x0	0.000965152
atrem3ko_CPK3_GFP	1	1	x0	0.139351599
atrem3ko_CPK3_GFP	1	1	x0	0.181237035
atrem3ko_CPK3_GFP	1	1	x0	0.045661261
atrem3ko_CPK3_GFP	1	1	x0	0.090083172
atrem3ko_CPK3_GFP	1	1	x0	0.105922066
atrem3ko_CPK3_GFP	1	1	x0	0.181726252
atrem3ko_CPK3_GFP	1	1	x0	0.091978059
atrem3ko_CPK3_GFP	1	1	x0	-0.110966973
atrem3ko_CPK3_GFP	1	1	x0	-0.018956223
atrem3ko_CPK3_GFP	1	1	x0	0.280532347
atrem3ko_CPK3_GFP	1	1	x0	-0.15888523
atrem3ko_CPK3_GFP	1	1	x0	0.109034249
atrem3ko_CPK3_GFP	1	1	x0	0.051228576
atrem3ko_CPK3_GFP	1	1	x0	-0.094521047
atrem3ko_CPK3_GFP	1	1	x0	0.14405006
atrem3ko_CPK3_GFP	1	1	x0	-0.021834396
atrem3ko_CPK3_GFP	1	1	x0	-0.018539661
atrem3ko_CPK3_GFP	1	1	x0	-0.159522532
atrem3ko_CPK3_GFP	1	1	x0	-0.228445338
atrem3ko_CPK3_GFP	1	1	x0	-0.128463787
atrem3ko_CPK3_GFP	1	1	x0	0.001354812
atrem3ko_CPK3_GFP	1	1	x0	0.12612393
atrem3ko_CPK3_GFP	1	1	x0	0.025020756
atrem3ko_CPK3_GFP	1	1	x0	0.140419317
atrem3ko_CPK3_GFP	1	1	x0	0.07684565
atrem3ko_CPK3_GFP	1	1	x0	0.07823342
atrem3ko_CPK3_GFP	1	1	x0	0.079444887
atrem3ko_CPK3_GFP	1	1	x0	-0.130038272
atrem3ko_CPK3_GFP	1	1	x0	0.012882755
atrem3ko_CPK3_GFP	1	1	x0	-0.0514919
atrem3ko_CPK3_GFP	1	1	x0	-0.120138338
atrem3ko_CPK3_GFP	1	1	x0	0.00193656
atrem3ko_CPK3_GFP	1	1	x0	-0.037608479
atrem3ko_CPK3_GFP	1	1	x0	-0.080564055
atrem3ko_CPK3_GFP	1	1	x0	-0.136526886
atrem3ko_CPK3_GFP	1	1	x0	0.015470077
atrem3ko_CPK3_GFP	1	1	x0	-0.164405838
atrem3ko_CPK3_GFP	1	1	x0	-0.170432971
atrem3ko_CPK3_GFP	1	1	x0	-0.121669379
atrem3ko_CPK3_GFP	1	1	x0	0.153638752
atrem3ko_CPK3_GFP	1	1	x0	-0.044953797
atrem3ko_CPK3_GFP	1	1	x0	-0.027472619
atrem3ko_CPK3_GFP	1	1	x0	-0.051445068
atrem3ko_CPK3_GFP	1	1	x0	0.08225834
atrem3ko_CPK3_GFP	1	1	x0	0.004076765
atrem3ko_CPK3_GFP	1	1	x0	0.140276085
atrem3ko_CPK3_GFP	1	1	x0	0.228361474
atrem3ko_CPK3_GFP	1	1	x0	-0.003279466
atrem3ko_CPK3_GFP	1	1	x0	-0.076756548
atrem3ko_CPK3_GFP	1	1	x0	0.072029988
atrem3ko_CPK3_GFP	1	1	x0	0.096827609
atrem3ko_CPK3_GFP	1	1	x0	0.065696112
atrem3ko_CPK3_GFP	1	1	x0	0.408775736
atrem3ko_CPK3_GFP	1	1	x0	0.030623418
atrem3ko_CPK3_GFP	1	1	x0	0.028064271
atrem3ko_CPK3_GFP	1	1	x0	-0.022041788
atrem3ko_CPK3_GFP	1	1	x0	0.011248778
atrem3ko_CPK3_GFP	1	1	x0	-0.010189895
atrem3ko_CPK3_GFP	1	1	x0	0.015510148
atrem3ko_CPK3_GFP	1	1	x0	-0.28589327
atrem3ko_CPK3_GFP	1	1	x0	-0.151525406
atrem3ko_CPK3_GFP	1	1	x0	0.090487489
atrem3ko_CPK3_GFP	1	1	x0	0.014576622
atrem3ko_CPK3_GFP	1	1	x0	0.131852468
atrem3ko_CPK3_GFP	1	1	x0	0.158806612
atrem3ko_CPK3_GFP	1	1	x0	0.013628649
atrem3ko_CPK3_GFP	1	1	x0	-0.071754946
atrem3ko_CPK3_GFP	1	1	x0	0.033607448
atrem3ko_CPK3_GFP	1	1	x0	-0.180188634
atrem3ko_CPK3_GFP	1	1	x0	-0.133
atrem3ko_CPK3_GFP	1	1	x0	0.081913345
atrem3ko_CPK3_GFP	1	1	x0	0.529929513
atrem3ko_CPK3_GFP	1	1	x0	0.310305954
atrem3ko_CPK3_GFP	1	1	x0	-0.062817806
atrem3ko_CPK3_GFP	1	1	x0	0.018511293
atrem3ko_CPK3_GFP	1	1	x0	0.035856939
atrem3ko_CPK3_GFP	1	1	x0	0.046629749
atrem3ko_CPK3_GFP	1	1	x0	0.223664165
atrem3ko_CPK3_GFP	1	1	x0	-0.055149779
atrem3ko_CPK3_GFP	1	1	x0	-0.139130928
atrem3ko_CPK3_GFP	1	1	x0	0.049357229
atrem3ko_CPK3_GFP	1	1	x0	0.389583532
atrem3ko_CPK3_GFP	1	1	x0	0.073255882
atrem3ko_CPK3_GFP	1	1	x0	0.109825485
atrem3ko_CPK3_GFP	1	1	x0	-0.8089418
atrem3ko_CPK3_GFP	1	1	x0	0.265090295
atrem3ko_CPK3_GFP	1	1	x0	-0.085331438
atrem3ko_CPK3_GFP	1	1	x0	-0.043438759
atrem3ko_CPK3_GFP	1	1	x0	0.127253972
atrem3ko_CPK3_GFP	1	1	x0	0.069064943
atrem3ko_CPK3_GFP	1	1	x0	0.044597012
atrem3ko_CPK3_GFP	1	1	x0	0.216536222
atrem3ko_CPK3_GFP	1	1	x0	-0.048374026
atrem3ko_CPK3_GFP	1	1	x0	-0.049339475
atrem3ko_CPK3_GFP	1	1	x0	-0.052834024
atrem3ko_CPK3_GFP	1	1	x0	-0.202929041
atrem3ko_CPK3_GFP	1	1	x0	0.08891729
atrem3ko_CPK3_GFP	1	1	x0	-0.171442
atrem3ko_CPK3_GFP	1	1	x0	0.031549122
atrem3ko_CPK3_GFP	1	1	x0	-0.226333656
atrem3ko_CPK3_GFP	1	1	x0	0.049176577
atrem3ko_CPK3_GFP	1	1	x0	0.36412142
atrem3ko_CPK3_GFP	1	1	x0	0.238037813
atrem3ko_CPK3_GFP	1	1	x0	0.050832074
atrem3ko_CPK3_GFP	1	1	x0	-0.203531835
atrem3ko_CPK3_GFP	1	1	x0	0.101941498
atrem3ko_CPK3_GFP	1	1	x0	0.063170562
atrem3ko_CPK3_GFP	1	1	x0	-0.017966805
atrem3ko_CPK3_GFP	1	1	x0	0.01727358
atrem3ko_CPK3_GFP	1	1	x0	-0.048992578
atrem3ko_CPK3_GFP	1	1	x0	0.056861468
atrem3ko_CPK3_GFP	1	1	x0	0.017956569
atrem3ko_CPK3_GFP	1	1	x0	0.01983596
atrem3ko_CPK3_GFP	1	1	x0	0.068664718
atrem3ko_CPK3_GFP	1	1	x0	0.162355431
atrem3ko_CPK3_GFP	1	1	x0	0.017708263
atrem3ko_CPK3_GFP	1	1	x0	0.032209882
atrem3ko_CPK3_GFP	1	1	x0	-0.050065682
atrem3ko_CPK3_GFP	1	1	x0	0.004347502
atrem3ko_CPK3_GFP	1	1	x0	0.031036975
atrem3ko_CPK3_GFP	1	1	x0	-0.005800645
atrem3ko_CPK3_GFP	1	1	x0	0.152819262
atrem3ko_CPK3_GFP	1	1	x0	-0.180772185
atrem3ko_CPK3_GFP	1	1	x0	-0.025921545
atrem3ko_CPK3_GFP	1	1	x0	0.233900551
atrem3ko_CPK3_GFP	1	1	x0	0.016517907
atrem3ko_CPK3_GFP	1	1	x0	-0.021172732
atrem3ko_CPK3_GFP	1	1	x0	0.210788786
atrem3ko_CPK3_GFP	1	1	x0	0.012904141
atrem3ko_CPK3_GFP	1	1	x0	0.295524175
atrem3ko_CPK3_GFP	1	1	x0	-0.00959855
atrem3ko_CPK3_GFP	1	1	x0	-0.124740447
atrem3ko_CPK3_GFP	1	1	x0	0.21955342
atrem3ko_CPK3_GFP	1	1	x0	0.020433255
atrem3ko_CPK3_GFP	1	1	x0	0.081911788
atrem3ko_CPK3_GFP	1	1	x0	0.008190194
atrem3ko_CPK3_GFP	1	1	x0	0.202415723
atrem3ko_CPK3_GFP	1	1	x0	0.044814585
atrem3ko_CPK3_GFP	1	1	x0	-0.081745891
atrem3ko_CPK3_GFP	1	1	x0	-0.248170762
atrem3ko_CPK3_GFP	1	1	x0	-0.02873348
atrem3ko_CPK3_GFP	1	1	x0	-0.025285732
atrem3ko_CPK3_GFP	1	1	x0	0.107158086
atrem3ko_CPK3_GFP	1	1	x0	0.015839016
atrem3ko_CPK3_GFP	1	1	x0	0.178549694
atrem3ko_CPK3_GFP	1	1	x0	0.282899437
atrem3ko_CPK3_GFP	1	1	x0	0.324269771
atrem3ko_CPK3_GFP	1	1	x0	-0.023770367
atrem3ko_CPK3_GFP	1	1	x0	0.094398472
atrem3ko_CPK3_GFP	1	1	x0	-0.034101004
atrem3ko_CPK3_GFP	1	1	x0	-0.052728126
atrem3ko_CPK3_GFP	1	1	x0	0.034950668
atrem3ko_CPK3_GFP	1	1	x0	-0.089121589
atrem3ko_CPK3_GFP	1	1	x0	0.115416215
atrem3ko_CPK3_GFP	1	1	x0	0.035167972
atrem3ko_CPK3_GFP	1	1	x0	0.358537384
atrem3ko_CPK3_GFP	1	1	x0	-0.018377699
atrem3ko_CPK3_GFP	1	1	x0	-0.244148134
atrem3ko_CPK3_GFP	1	1	x0	-0.111444406
atrem3ko_CPK3_GFP	1	1	x0	0.134550386
atrem3ko_CPK3_GFP	1	1	x0	-0.016465232
atrem3ko_CPK3_GFP	1	1	x0	0.028138843
atrem3ko_CPK3_GFP	1	1	x0	-0.029591735
atrem3ko_CPK3_GFP	1	1	x0	0.180848087
atrem3ko_CPK3_GFP	1	1	x0	0.055018339
atrem3ko_CPK3_GFP	1	1	x0	0.00464948
atrem3ko_CPK3_GFP	1	1	x0	0.0574348
atrem3ko_CPK3_GFP	1	1	x0	0.108678035
atrem3ko_CPK3_GFP	1	1	x0	-0.100770939
atrem3ko_CPK3_GFP	1	1	x0	-0.086962533
atrem3ko_CPK3_GFP	1	1	x0	0.015678177
atrem3ko_CPK3_GFP	1	1	x0	0.359587715
atrem3ko_CPK3_GFP	1	1	x0	0.063145972
atrem3ko_CPK3_GFP	1	1	x0	0.251943281
atrem3ko_CPK3_GFP	1	1	x0	0.033712188
atrem3ko_CPK3_GFP	1	1	x0	0.213063539
atrem3ko_CPK3_GFP	1	1	x0	0.02144303
atrem3ko_CPK3_GFP	1	1	x0	0.042468012
atrem3ko_CPK3_GFP	1	1	x0	0.109970339
atrem3ko_CPK3_GFP	1	1	x0	0.412388248
atrem3ko_CPK3_GFP	1	1	x0	-0.009806425
atrem3ko_CPK3_GFP	1	1	x0	-0.097475556
atrem3ko_CPK3_GFP	1	1	x0	0.362417623
atrem3ko_CPK3_GFP	1	1	x0	0.093575831
atrem3ko_CPK3_GFP	1	1	x0	0.362938
atrem3ko_CPK3_GFP	1	1	x0	-0.243838784
atrem3ko_CPK3_GFP	1	1	x0	-0.346914335
atrem3ko_CPK3_GFP	1	1	x0	-0.232619196
atrem3ko_CPK3_GFP	1	1	x0	-0.279568217
atrem3ko_CPK3_GFP	1	1	x0	-0.340605709
atrem3ko_CPK3_GFP	1	1	x0	-0.371196044
atrem3ko_CPK3_GFP	1	1	x0	-0.032291882
atrem3ko_CPK3_GFP	1	1	x0	0.310078078
atrem3ko_CPK3_GFP	1	1	x0	-0.001401975
atrem3ko_CPK3_GFP	1	1	x0	-0.026431902
atrem3ko_CPK3_GFP	1	1	x0	0.075849943
atrem3ko_CPK3_GFP	1	1	x0	0.25279795
atrem3ko_CPK3_GFP	1	1	x0	0.180270987
atrem3ko_CPK3_GFP	1	1	x0	-0.087719593
atrem3ko_CPK3_GFP	1	1	x0	-0.24838669
atrem3ko_CPK3_GFP	1	1	x0	-0.269110698
atrem3ko_CPK3_GFP	1	1	x0	-0.053484487
atrem3ko_CPK3_GFP	1	1	x0	0.089889899
atrem3ko_CPK3_GFP	1	1	x0	0.091708606
atrem3ko_CPK3_GFP	1	1	x0	0.014191969
atrem3ko_CPK3_GFP	1	1	x0	0.169963439
atrem3ko_CPK3_GFP	1	1	x0	0.122958126
atrem3ko_CPK3_GFP	1	1	x0	0.166488847
atrem3ko_CPK3_GFP	1	1	x0	0.011017624
atrem3ko_CPK3_GFP	1	1	x0	-0.013921741
atrem3ko_CPK3_GFP	1	1	x0	0.11456705
atrem3ko_CPK3_GFP	1	1	x0	0.054916543
atrem3ko_CPK3_GFP	1	1	x0	0.006394059
atrem3ko_CPK3_GFP	1	1	x0	-0.1924897
atrem3ko_CPK3_GFP	1	1	x0	-0.023149276
atrem3ko_CPK3_GFP	1	1	x0	0.144406017
atrem3ko_CPK3_GFP	1	1	x0	0.294834474
atrem3ko_CPK3_GFP	1	1	x0	-0.116758574
atrem3ko_CPK3_GFP	1	1	x0	0.020445102
atrem3ko_CPK3_GFP	1	1	x0	0.141833663
atrem3ko_CPK3_GFP	1	1	x0	0.015451749
atrem3ko_CPK3_GFP	1	1	x0	0.005246993
atrem3ko_CPK3_GFP	1	1	x0	-0.008602361
atrem3ko_CPK3_GFP	1	1	x0	-0.374593712
atrem3ko_CPK3_GFP	1	1	x0	0.115354469
atrem3ko_CPK3_GFP	1	1	x0	0.002256274
atrem3ko_CPK3_GFP	1	1	x0	0.004677155
atrem3ko_CPK3_GFP	1	1	x0	0.036644447
atrem3ko_CPK3_GFP	1	1	x0	-0.012982535
atrem3ko_CPK3_GFP	1	1	x0	0.065616225
atrem3ko_CPK3_GFP	1	1	x0	-0.021365076
atrem3ko_CPK3_GFP	1	1	x0	-0.014326642
atrem3ko_CPK3_GFP	1	1	x0	0.000428661
atrem3ko_CPK3_GFP	1	1	x0	-0.019985303
atrem3ko_CPK3_GFP	1	1	x0	-0.040737629
atrem3ko_CPK3_GFP	1	1	x0	-0.086013085
atrem3ko_CPK3_GFP	1	1	x0	0.013758752
atrem3ko_CPK3_GFP	1	1	x0	0.194433629
atrem3ko_CPK3_GFP	1	1	x0	0.023092402
atrem3ko_CPK3_GFP	1	1	x0	-0.337363608
atrem3ko_CPK3_GFP	1	1	x0	0.005399992
atrem3ko_CPK3_GFP	1	1	x0	0.051957684
atrem3ko_CPK3_GFP	1	1	x0	0.034105989
atrem3ko_CPK3_GFP	1	1	x0	0.009014954
atrem3ko_CPK3_GFP	1	1	x0	-0.450966445
atrem3ko_CPK3_GFP	1	1	x0	0.023902473
atrem3ko_CPK3_GFP	1	1	x0	-0.048853949
atrem3ko_CPK3_GFP	1	1	x0	-0.307390478
atrem3ko_CPK3_GFP	1	1	x0	0.056402934
atrem3ko_CPK3_GFP	1	1	x0	0.004852489
atrem3ko_CPK3_GFP	1	1	x0	-0.004032525
atrem3ko_CPK3_GFP	1	1	x0	-0.045666665
atrem3ko_CPK3_GFP	1	1	x0	-0.071626691
atrem3ko_CPK3_GFP	1	1	x0	-0.160713478
atrem3ko_CPK3_GFP	1	1	x0	-0.126131078
atrem3ko_CPK3_GFP	1	1	x0	0.157668623
atrem3ko_CPK3_GFP	1	1	x0	-0.048957969
atrem3ko_CPK3_GFP	1	1	x0	0.061402905
atrem3ko_CPK3_GFP	1	1	x0	-0.041609554
atrem3ko_CPK3_GFP	1	1	x0	0.151725341
atrem3ko_CPK3_GFP	1	1	x0	0.045407655
atrem3ko_CPK3_GFP	1	1	x0	0.0002668
atrem3ko_CPK3_GFP	1	1	x0	0.077934984
atrem3ko_CPK3_GFP	1	1	x0	0.050330544
atrem3ko_CPK3_GFP	1	1	x0	-0.056598805
atrem3ko_CPK3_GFP	1	1	x0	0.162841408
atrem3ko_CPK3_GFP	1	1	x0	0.196765998
atrem3ko_CPK3_GFP	1	1	x0	-0.001610054
atrem3ko_CPK3_GFP	1	1	x0	0.298502204
atrem3ko_CPK3_GFP	1	1	x0	0.301602591
atrem3ko_CPK3_GFP	1	1	x0	0.140930013
atrem3ko_CPK3_GFP	1	1	x0	0.1060563
atrem3ko_CPK3_GFP	1	1	x0	0.145393664
atrem3ko_CPK3_GFP	1	1	x0	-0.1112008
atrem3ko_CPK3_GFP	1	1	x0	-0.142131176
atrem3ko_CPK3_GFP	1	1	x0	-0.171472864
atrem3ko_CPK3_GFP	1	1	x0	0.11430856
atrem3ko_CPK3_GFP	1	1	x0	0.178196257
atrem3ko_CPK3_GFP	1	1	x0	0.002279851
atrem3ko_CPK3_GFP	1	1	x0	-0.146633699
atrem3ko_CPK3_GFP	1	1	x0	-0.050330789
atrem3ko_CPK3_GFP	1	1	x0	-0.159446661
atrem3ko_CPK3_GFP	1	1	x0	-0.194805634
atrem3ko_CPK3_GFP	1	1	x0	-0.210009318
atrem3ko_CPK3_GFP	1	1	x0	-0.137263636
atrem3ko_CPK3_GFP	1	1	x0	-0.127126388
atrem3ko_CPK3_GFP	1	1	x0	0.00080911
atrem3ko_CPK3_GFP	1	1	x0	-0.000976673
atrem3ko_CPK3_GFP	1	1	x0	0.140827143
atrem3ko_CPK3_GFP	1	1	x0	0.059041586
atrem3ko_CPK3_GFP	1	1	x0	0.064302139
atrem3ko_CPK3_GFP	1	1	x0	0.005492301
atrem3ko_CPK3_GFP	1	1	x0	0.202294838
atrem3ko_CPK3_GFP	1	1	x0	0.214549542
atrem3ko_CPK3_GFP	1	1	x0	0.102162579
atrem3ko_CPK3_GFP	1	1	x0	0.005313145
atrem3ko_CPK3_GFP	1	1	x0	0.007079772
atrem3ko_CPK3_GFP	1	1	x0	0.118268435
atrem3ko_CPK3_GFP	1	1	x0	0.004289502
atrem3ko_CPK3_GFP	1	1	x0	-0.018600722
atrem3ko_CPK3_GFP	1	1	x0	0.003524564
atrem3ko_CPK3_GFP	1	1	x0	0.0293
atrem3ko_CPK3_GFP	1	1	x0	0.185417479
atrem3ko_CPK3_GFP	1	1	x0	-0.05284362
atrem3ko_CPK3_GFP	1	1	x0	-0.210466782
atrem3ko_CPK3_GFP	1	1	x0	0.161236061
atrem3ko_CPK3_GFP	1	1	x0	0.125473687
atrem3ko_CPK3_GFP	1	1	x0	0.164101448
atrem3ko_CPK3_GFP	1	1	x0	0.13497266
atrem3ko_CPK3_GFP	1	1	x0	0.077598409
atrem3ko_CPK3_GFP	1	1	x0	0.127035378
atrem3ko_CPK3_GFP	1	1	x0	0.104099896
atrem3ko_CPK3_GFP	1	1	x0	-0.064412246
atrem3ko_CPK3_GFP	1	1	x0	0.012953782
atrem3ko_CPK3_GFP	1	1	x0	0.06565226
atrem3ko_CPK3_GFP	1	1	x0	-0.07999693
atrem3ko_CPK3_GFP	1	1	x0	0.169759623
atrem3ko_CPK3_GFP	1	1	x0	-0.058029619
atrem3ko_CPK3_GFP	1	1	x0	-0.290395893
NA	NA	NA	x0	NA
NA	NA	NA	x0	NA
NA	NA	NA	x0	NA
NA	NA	NA	x0	NA
NA	NA	NA	x0	NA
NA	NA	NA	x0	NA
NA	NA	NA	x0	NA
NA	NA	NA	x0	NA
NA	NA	NA	x0	NA
NA	NA	NA	x0	NA
NA	NA	NA	x0	NA
NA	NA	NA	x0	NA
NA	NA	NA	x0	NA
NA	NA	NA	x0	NA
NA	NA	NA	x0	NA
NA	NA	NA	x0	NA
NA	NA	NA	x0	NA
NA	NA	NA	x0	NA
NA	NA	NA	x0	NA
NA	NA	NA	x0	NA
NA	NA	NA	x0	NA
NA	NA	NA	x0	NA
NA	NA	NA	x0	NA
NA	NA	NA	x0	NA
NA	NA	NA	x0	NA
NA	NA	NA	x0	NA
NA	NA	NA	x0	NA
NA	NA	NA	x0	NA
NA	NA	NA	x0	NA
NA	NA	NA	x0	NA
NA	NA	NA	x0	NA
NA	NA	NA	x0	NA
NA	NA	NA	x0	NA
NA	NA	NA	x0	NA
NA	NA	NA	x0	NA
NA	NA	NA	x0	NA
NA	NA	NA	x0	NA
NA	NA	NA	x0	NA
NA	NA	NA	x0	NA
NA	NA	NA	x0	NA
NA	NA	NA	x0	NA
NA	NA	NA	x0	NA
NA	NA	NA	x0	NA
NA	NA	NA	x0	NA
NA	NA	NA	x0	NA
NA	NA	NA	x0	NA
NA	NA	NA	x0	NA
NA	NA	NA	x0	NA
NA	NA	NA	x0	NA
NA	NA	NA	x0	NA
NA	NA	NA	x0	NA
NA	NA	NA	x0	NA
NA	NA	NA	x0	NA
NA	NA	NA	x0	NA
NA	NA	NA	x0	NA
NA	NA	NA	x0	NA
NA	NA	NA	x0	NA
NA	NA	NA	x0	NA
NA	NA	NA	x0	NA
NA	NA	NA	x0	NA
NA	NA	NA	x0	NA
NA	NA	NA	x0	NA
NA	NA	NA	x0	NA
NA	NA	NA	x0	NA
NA	NA	NA	x0	NA
NA	NA	NA	x0	NA
NA	NA	NA	x0	NA
NA	NA	NA	x0	NA
NA	NA	NA	x0	NA
NA	NA	NA	x0	NA
NA	NA	NA	x0	NA
NA	NA	NA	x0	NA
NA	NA	NA	x0	NA
NA	NA	NA	x0	NA
NA	NA	NA	x0	NA
NA	NA	NA	x0	NA
NA	NA	NA	x0	NA
NA	NA	NA	x0	NA
NA	NA	NA	x0	NA
NA	NA	NA	x0	NA
NA	NA	NA	x0	NA
NA	NA	NA	x0	NA
NA	NA	NA	x0	NA
NA	NA	NA	x0	NA
NA	NA	NA	x0	NA
NA	NA	NA	x0	NA
NA	NA	NA	x0	NA
NA	NA	NA	x0	NA
NA	NA	NA	x0	NA
NA	NA	NA	x0	NA
NA	NA	NA	x0	NA
NA	NA	NA	x0	NA
NA	NA	NA	x0	NA
NA	NA	NA	x0	NA
NA	NA	NA	x0	NA
NA	NA	NA	x0	NA
NA	NA	NA	x0	NA
NA	NA	NA	x0	NA
NA	NA	NA	x0	NA
NA	NA	NA	x0	NA
NA	NA	NA	x0	NA
NA	NA	NA	x0	NA
NA	NA	NA	x0	NA
NA	NA	NA	x0	NA
NA	NA	NA	x0	NA
NA	NA	NA	x0	NA
NA	NA	NA	x0	NA
NA	NA	NA	x0	NA
NA	NA	NA	x0	NA
NA	NA	NA	x0	NA
NA	NA	NA	x0	NA
NA	NA	NA	x0	NA
NA	NA	NA	x0	NA
NA	NA	NA	x0	NA
NA	NA	NA	x0	NA
NA	NA	NA	x0	NA
NA	NA	NA	x0	NA
NA	NA	NA	x0	NA
NA	NA	NA	x0	NA
NA	NA	NA	x0	NA
NA	NA	NA	x0	NA
NA	NA	NA	x0	NA
NA	NA	NA	x0	NA
NA	NA	NA	x0	NA
NA	NA	NA	x0	NA
NA	NA	NA	x0	NA
NA	NA	NA	x0	NA
NA	NA	NA	x0	NA
NA	NA	NA	x0	NA
NA	NA	NA	x0	NA
NA	NA	NA	x0	NA
NA	NA	NA	x0	NA
NA	NA	NA	x0	NA
NA	NA	NA	x0	NA
NA	NA	NA	x0	NA
NA	NA	NA	x0	NA
NA	NA	NA	x0	NA
NA	NA	NA	x0	NA
NA	NA	NA	x0	NA
NA	NA	NA	x0	NA
NA	NA	NA	x0	NA
NA	NA	NA	x0	NA
NA	NA	NA	x0	NA
NA	NA	NA	x0	NA
NA	NA	NA	x0	NA
NA	NA	NA	x0	NA
NA	NA	NA	x0	NA
NA	NA	NA	x0	NA
NA	NA	NA	x0	NA
NA	NA	NA	x0	NA
NA	NA	NA	x0	NA
NA	NA	NA	x0	NA
NA	NA	NA	x0	NA
NA	NA	NA	x0	NA
NA	NA	NA	x0	NA
NA	NA	NA	x0	NA
NA	NA	NA	x0	NA
NA	NA	NA	x0	NA
NA	NA	NA	x0	NA
NA	NA	NA	x0	NA
NA	NA	NA	x0	NA
NA	NA	NA	x0	NA
NA	NA	NA	x0	NA
NA	NA	NA	x0	NA
NA	NA	NA	x0	NA
NA	NA	NA	x0	NA
NA	NA	NA	x0	NA
NA	NA	NA	x0	NA
NA	NA	NA	x0	NA
NA	NA	NA	x0	NA
NA	NA	NA	x0	NA
NA	NA	NA	x0	NA
NA	NA	NA	x0	NA
NA	NA	NA	x0	NA
NA	NA	NA	x0	NA
NA	NA	NA	x0	NA
NA	NA	NA	x0	NA
NA	NA	NA	x0	NA
NA	NA	NA	x0	NA
NA	NA	NA	x0	NA
NA	NA	NA	x0	NA
NA	NA	NA	x0	NA
NA	NA	NA	x0	NA
NA	NA	NA	x0	NA
NA	NA	NA	x0	NA
NA	NA	NA	x0	NA
NA	NA	NA	x0	NA
NA	NA	NA	x0	NA
NA	NA	NA	x0	NA
NA	NA	NA	x0	NA
NA	NA	NA	x0	NA
NA	NA	NA	x0	NA
NA	NA	NA	x0	NA
NA	NA	NA	x0	NA
NA	NA	NA	x0	NA
NA	NA	NA	x0	NA
NA	NA	NA	x0	NA
NA	NA	NA	x0	NA
NA	NA	NA	x0	NA
NA	NA	NA	x0	NA
NA	NA	NA	x0	NA
NA	NA	NA	x0	NA
NA	NA	NA	x0	NA
NA	NA	NA	x0	NA
NA	NA	NA	x0	NA
NA	NA	NA	x0	NA
NA	NA	NA	x0	NA
NA	NA	NA	x0	NA
NA	NA	NA	x0	NA
NA	NA	NA	x0	NA
NA	NA	NA	x0	NA
NA	NA	NA	x0	NA
NA	NA	NA	x0	NA
NA	NA	NA	x0	NA
NA	NA	NA	x0	NA
NA	NA	NA	x0	NA
NA	NA	NA	x0	NA
NA	NA	NA	x0	NA
NA	NA	NA	x0	NA
NA	NA	NA	x0	NA
NA	NA	NA	x0	NA
NA	NA	NA	x0	NA
NA	NA	NA	x0	NA
NA	NA	NA	x0	NA
NA	NA	NA	x0	NA
NA	NA	NA	x0	NA
NA	NA	NA	x0	NA
NA	NA	NA	x0	NA
NA	NA	NA	x0	NA
NA	NA	NA	x0	NA
NA	NA	NA	x0	NA
NA	NA	NA	x0	NA
NA	NA	NA	x0	NA
NA	NA	NA	x0	NA
NA	NA	NA	x0	NA
NA	NA	NA	x0	NA
NA	NA	NA	x0	NA
NA	NA	NA	x0	NA
NA	NA	NA	x0	NA
NA	NA	NA	x0	NA
NA	NA	NA	x0	NA
NA	NA	NA	x0	NA
NA	NA	NA	x0	NA
NA	NA	NA	x0	NA
NA	NA	NA	x0	NA
NA	NA	NA	x0	NA
NA	NA	NA	x0	NA
NA	NA	NA	x0	NA
NA	NA	NA	x0	NA
NA	NA	NA	x0	NA
NA	NA	NA	x0	NA
NA	NA	NA	x0	NA
NA	NA	NA	x0	NA
NA	NA	NA	x0	NA
NA	NA	NA	x0	NA
NA	NA	NA	x0	NA
NA	NA	NA	x0	NA
NA	NA	NA	x0	NA
NA	NA	NA	x0	NA
NA	NA	NA	x0	NA
NA	NA	NA	x0	NA
NA	NA	NA	x0	NA
NA	NA	NA	x0	NA
NA	NA	NA	x0	NA
NA	NA	NA	x0	NA
NA	NA	NA	x0	NA
NA	NA	NA	x0	NA
NA	NA	NA	x0	NA
NA	NA	NA	x0	NA
NA	NA	NA	x0	NA
NA	NA	NA	x0	NA
NA	NA	NA	x0	NA
NA	NA	NA	x0	NA
NA	NA	NA	x0	NA
NA	NA	NA	x0	NA
NA	NA	NA	x0	NA
NA	NA	NA	x0	NA
NA	NA	NA	x0	NA
NA	NA	NA	x0	NA
NA	NA	NA	x0	NA
NA	NA	NA	x0	NA
NA	NA	NA	x0	NA
NA	NA	NA	x0	NA
NA	NA	NA	x0	NA
NA	NA	NA	x0	NA
NA	NA	NA	x0	NA
NA	NA	NA	x0	NA
NA	NA	NA	x0	NA
NA	NA	NA	x0	NA
NA	NA	NA	x0	NA
NA	NA	NA	x0	NA
NA	NA	NA	x0	NA
NA	NA	NA	x0	NA
NA	NA	NA	x0	NA
NA	NA	NA	x0	NA
NA	NA	NA	x0	NA
NA	NA	NA	x0	NA
NA	NA	NA	x0	NA
NA	NA	NA	x0	NA
NA	NA	NA	x0	NA
NA	NA	NA	x0	NA
NA	NA	NA	x0	NA
NA	NA	NA	x0	NA
NA	NA	NA	x0	NA
NA	NA	NA	x0	NA
NA	NA	NA	x0	NA
NA	NA	NA	x0	NA
NA	NA	NA	x0	NA
NA	NA	NA	x0	NA
NA	NA	NA	x0	NA
NA	NA	NA	x0	NA
NA	NA	NA	x0	NA
NA	NA	NA	x0	NA
NA	NA	NA	x0	NA
NA	NA	NA	x0	NA
NA	NA	NA	x0	NA
NA	NA	NA	x0	NA
NA	NA	NA	x0	NA
NA	NA	NA	x0	NA
NA	NA	NA	x0	NA
NA	NA	NA	x0	NA
NA	NA	NA	x0	NA
NA	NA	NA	x0	NA
NA	NA	NA	x0	NA
NA	NA	NA	x0	NA
NA	NA	NA	x0	NA
NA	NA	NA	x0	NA
NA	NA	NA	x0	NA
NA	NA	NA	x0	NA
NA	NA	NA	x0	NA
NA	NA	NA	x0	NA
NA	NA	NA	x0	NA
NA	NA	NA	x0	NA
NA	NA	NA	x0	NA
NA	NA	NA	x0	NA
NA	NA	NA	x0	NA
NA	NA	NA	x0	NA
NA	NA	NA	x0	NA
NA	NA	NA	x0	NA
NA	NA	NA	x0	NA
NA	NA	NA	x0	NA
NA	NA	NA	x0	NA
NA	NA	NA	x0	NA
NA	NA	NA	x0	NA
NA	NA	NA	x0	NA
NA	NA	NA	x0	NA
NA	NA	NA	x0	NA
NA	NA	NA	x0	NA
NA	NA	NA	x0	NA
NA	NA	NA	x0	NA
NA	NA	NA	x0	NA
NA	NA	NA	x0	NA
NA	NA	NA	x0	NA
NA	NA	NA	x0	NA
NA	NA	NA	x0	NA
NA	NA	NA	x0	NA
NA	NA	NA	x0	NA
NA	NA	NA	x0	NA
NA	NA	NA	x0	NA
NA	NA	NA	x0	NA
NA	NA	NA	x0	NA
NA	NA	NA	x0	NA
NA	NA	NA	x0	NA
NA	NA	NA	x0	NA
NA	NA	NA	x0	NA
NA	NA	NA	x0	NA
NA	NA	NA	x0	NA
NA	NA	NA	x0	NA
NA	NA	NA	x0	NA
NA	NA	NA	x0	NA
NA	NA	NA	x0	NA
NA	NA	NA	x0	NA
NA	NA	NA	x0	NA
NA	NA	NA	x0	NA
NA	NA	NA	x0	NA
NA	NA	NA	x0	NA
NA	NA	NA	x0	NA
NA	NA	NA	x0	NA
NA	NA	NA	x0	NA
NA	NA	NA	x0	NA
NA	NA	NA	x0	NA
NA	NA	NA	x0	NA
NA	NA	NA	x0	NA
NA	NA	NA	x0	NA
NA	NA	NA	x0	NA
NA	NA	NA	x0	NA
NA	NA	NA	x0	NA
NA	NA	NA	x0	NA
NA	NA	NA	x0	NA
NA	NA	NA	x0	NA
NA	NA	NA	x0	NA
NA	NA	NA	x0	NA
NA	NA	NA	x0	NA
NA	NA	NA	x0	NA
NA	NA	NA	x0	NA
NA	NA	NA	x0	NA
NA	NA	NA	x0	NA
NA	NA	NA	x0	NA
NA	NA	NA	x0	NA
NA	NA	NA	x0	NA
NA	NA	NA	x0	NA
NA	NA	NA	x0	NA
NA	NA	NA	x0	NA
NA	NA	NA	x0	NA
NA	NA	NA	x0	NA
NA	NA	NA	x0	NA
NA	NA	NA	x0	NA
NA	NA	NA	x0	NA
NA	NA	NA	x0	NA
NA	NA	NA	x0	NA
NA	NA	NA	x0	NA
NA	NA	NA	x0	NA
NA	NA	NA	x0	NA
NA	NA	NA	x0	NA
NA	NA	NA	x0	NA
NA	NA	NA	x0	NA
NA	NA	NA	x0	NA
NA	NA	NA	x0	NA
NA	NA	NA	x0	NA
NA	NA	NA	x0	NA
NA	NA	NA	x0	NA
NA	NA	NA	x0	NA
NA	NA	NA	x0	NA
NA	NA	NA	x0	NA
NA	NA	NA	x0	NA
NA	NA	NA	x0	NA
NA	NA	NA	x0	NA
NA	NA	NA	x0	NA
NA	NA	NA	x0	NA
NA	NA	NA	x0	NA
NA	NA	NA	x0	NA
NA	NA	NA	x0	NA
NA	NA	NA	x0	NA
NA	NA	NA	x0	NA
NA	NA	NA	x0	NA
NA	NA	NA	x0	NA
NA	NA	NA	x0	NA
NA	NA	NA	x0	NA
NA	NA	NA	x0	NA
NA	NA	NA	x0	NA
NA	NA	NA	x0	NA
NA	NA	NA	x0	NA
NA	NA	NA	x0	NA
NA	NA	NA	x0	NA
NA	NA	NA	x0	NA
NA	NA	NA	x0	NA
NA	NA	NA	x0	NA
NA	NA	NA	x0	NA
NA	NA	NA	x0	NA
NA	NA	NA	x0	NA
NA	NA	NA	x0	NA
NA	NA	NA	x0	NA
NA	NA	NA	x0	NA
NA	NA	NA	x0	NA
NA	NA	NA	x0	NA
NA	NA	NA	x0	NA
NA	NA	NA	x0	NA
NA	NA	NA	x0	NA
NA	NA	NA	x0	NA
NA	NA	NA	x0	NA
NA	NA	NA	x0	NA
NA	NA	NA	x0	NA
NA	NA	NA	x0	NA
NA	NA	NA	x0	NA
NA	NA	NA	x0	NA
NA	NA	NA	x0	NA
NA	NA	NA	x0	NA
NA	NA	NA	x0	NA
NA	NA	NA	x0	NA
NA	NA	NA	x0	NA
NA	NA	NA	x0	NA
NA	NA	NA	x0	NA
NA	NA	NA	x0	NA
NA	NA	NA	x0	NA
NA	NA	NA	x0	NA
NA	NA	NA	x0	NA
NA	NA	NA	x0	NA
NA	NA	NA	x0	NA
NA	NA	NA	x0	NA
NA	NA	NA	x0	NA
NA	NA	NA	x0	NA
NA	NA	NA	x0	NA
NA	NA	NA	x0	NA
NA	NA	NA	x0	NA
NA	NA	NA	x0	NA
NA	NA	NA	x0	NA
NA	NA	NA	x0	NA
NA	NA	NA	x0	NA
NA	NA	NA	x0	NA
NA	NA	NA	x0	NA
NA	NA	NA	x0	NA
NA	NA	NA	x0	NA
NA	NA	NA	x0	NA
NA	NA	NA	x0	NA
NA	NA	NA	x0	NA
NA	NA	NA	x0	NA
NA	NA	NA	x0	NA
NA	NA	NA	x0	NA
NA	NA	NA	x0	NA
NA	NA	NA	x0	NA
NA	NA	NA	x0	NA
NA	NA	NA	x0	NA
NA	NA	NA	x0	NA
NA	NA	NA	x0	NA
NA	NA	NA	x0	NA
NA	NA	NA	x0	NA
NA	NA	NA	x0	NA
NA	NA	NA	x0	NA
NA	NA	NA	x0	NA
NA	NA	NA	x0	NA
NA	NA	NA	x0	NA
NA	NA	NA	x0	NA
NA	NA	NA	x0	NA
NA	NA	NA	x0	NA
NA	NA	NA	x0	NA
NA	NA	NA	x0	NA
NA	NA	NA	x0	NA
NA	NA	NA	x0	NA
NA	NA	NA	x0	NA
NA	NA	NA	x0	NA
NA	NA	NA	x0	NA
NA	NA	NA	x0	NA
NA	NA	NA	x0	NA
NA	NA	NA	x0	NA
NA	NA	NA	x0	NA
NA	NA	NA	x0	NA
NA	NA	NA	x0	NA
NA	NA	NA	x0	NA
NA	NA	NA	x0	NA
NA	NA	NA	x0	NA
NA	NA	NA	x0	NA
NA	NA	NA	x0	NA
NA	NA	NA	x0	NA
NA	NA	NA	x0	NA
NA	NA	NA	x0	NA
NA	NA	NA	x0	NA
NA	NA	NA	x0	NA
NA	NA	NA	x0	NA
NA	NA	NA	x0	NA
NA	NA	NA	x0	NA
NA	NA	NA	x0	NA
NA	NA	NA	x0	NA
NA	NA	NA	x0	NA
NA	NA	NA	x0	NA
NA	NA	NA	x0	NA
NA	NA	NA	x0	NA
NA	NA	NA	x0	NA
NA	NA	NA	x0	NA
NA	NA	NA	x0	NA
NA	NA	NA	x0	NA
NA	NA	NA	x0	NA
NA	NA	NA	x0	NA
NA	NA	NA	x0	NA
NA	NA	NA	x0	NA
NA	NA	NA	x0	NA
NA	NA	NA	x0	NA
NA	NA	NA	x0	NA
NA	NA	NA	x0	NA
NA	NA	NA	x0	NA
NA	NA	NA	x0	NA
NA	NA	NA	x0	NA
NA	NA	NA	x0	NA
NA	NA	NA	x0	NA
NA	NA	NA	x0	NA
NA	NA	NA	x0	NA
NA	NA	NA	x0	NA
NA	NA	NA	x0	NA
NA	NA	NA	x0	NA
NA	NA	NA	x0	NA
NA	NA	NA	x0	NA
NA	NA	NA	x0	NA
NA	NA	NA	x0	NA
NA	NA	NA	x0	NA
NA	NA	NA	x0	NA
NA	NA	NA	x0	NA
NA	NA	NA	x0	NA
NA	NA	NA	x0	NA
NA	NA	NA	x0	NA
NA	NA	NA	x0	NA
NA	NA	NA	x0	NA
NA	NA	NA	x0	NA
NA	NA	NA	x0	NA
NA	NA	NA	x0	NA
NA	NA	NA	x0	NA
NA	NA	NA	x0	NA
NA	NA	NA	x0	NA
NA	NA	NA	x0	NA
NA	NA	NA	x0	NA
NA	NA	NA	x0	NA
NA	NA	NA	x0	NA
NA	NA	NA	x0	NA
NA	NA	NA	x0	NA
NA	NA	NA	x0	NA
NA	NA	NA	x0	NA
NA	NA	NA	x0	NA
NA	NA	NA	x0	NA
NA	NA	NA	x0	NA
NA	NA	NA	x0	NA
NA	NA	NA	x0	NA
NA	NA	NA	x0	NA
NA	NA	NA	x0	NA
NA	NA	NA	x0	NA
NA	NA	NA	x0	NA
NA	NA	NA	x0	NA
NA	NA	NA	x0	NA
NA	NA	NA	x0	NA
NA	NA	NA	x0	NA
NA	NA	NA	x0	NA
NA	NA	NA	x0	NA
NA	NA	NA	x0	NA
NA	NA	NA	x0	NA
NA	NA	NA	x0	NA
NA	NA	NA	x0	NA
NA	NA	NA	x0	NA
NA	NA	NA	x0	NA
NA	NA	NA	x0	NA
NA	NA	NA	x0	NA
NA	NA	NA	x0	NA
NA	NA	NA	x0	NA
NA	NA	NA	x0	NA
NA	NA	NA	x0	NA
NA	NA	NA	x0	NA
NA	NA	NA	x0	NA
NA	NA	NA	x0	NA
NA	NA	NA	x0	NA
NA	NA	NA	x0	NA
NA	NA	NA	x0	NA
NA	NA	NA	x0	NA
NA	NA	NA	x0	NA
NA	NA	NA	x0	NA
NA	NA	NA	x0	NA
NA	NA	NA	x0	NA
NA	NA	NA	x0	NA
NA	NA	NA	x0	NA
NA	NA	NA	x0	NA
NA	NA	NA	x0	NA
NA	NA	NA	x0	NA
NA	NA	NA	x0	NA
NA	NA	NA	x0	NA
NA	NA	NA	x0	NA
NA	NA	NA	x0	NA
NA	NA	NA	x0	NA
NA	NA	NA	x0	NA
NA	NA	NA	x0	NA
NA	NA	NA	x0	NA
NA	NA	NA	x0	NA
NA	NA	NA	x0	NA
NA	NA	NA	x0	NA
NA	NA	NA	x0	NA
NA	NA	NA	x0	NA
NA	NA	NA	x0	NA
NA	NA	NA	x0	NA
NA	NA	NA	x0	NA
NA	NA	NA	x0	NA
NA	NA	NA	x0	NA
NA	NA	NA	x0	NA
NA	NA	NA	x0	NA
NA	NA	NA	x0	NA
NA	NA	NA	x0	NA
NA	NA	NA	x0	NA
NA	NA	NA	x0	NA
NA	NA	NA	x0	NA
NA	NA	NA	x0	NA
NA	NA	NA	x0	NA
NA	NA	NA	x0	NA
NA	NA	NA	x0	NA
NA	NA	NA	x0	NA
NA	NA	NA	x0	NA
NA	NA	NA	x0	NA
NA	NA	NA	x0	NA
NA	NA	NA	x0	NA
NA	NA	NA	x0	NA
NA	NA	NA	x0	NA
NA	NA	NA	x0	NA
NA	NA	NA	x0	NA
NA	NA	NA	x0	NA
NA	NA	NA	x0	NA
NA	NA	NA	x0	NA
NA	NA	NA	x0	NA
NA	NA	NA	x0	NA
NA	NA	NA	x0	NA
NA	NA	NA	x0	NA
NA	NA	NA	x0	NA
NA	NA	NA	x0	NA
NA	NA	NA	x0	NA
NA	NA	NA	x0	NA
NA	NA	NA	x0	NA
NA	NA	NA	x0	NA
NA	NA	NA	x0	NA
NA	NA	NA	x0	NA
NA	NA	NA	x0	NA
NA	NA	NA	x0	NA
NA	NA	NA	x0	NA
NA	NA	NA	x0	NA
NA	NA	NA	x0	NA
NA	NA	NA	x0	NA
NA	NA	NA	x0	NA
NA	NA	NA	x0	NA
NA	NA	NA	x0	NA
NA	NA	NA	x0	NA
NA	NA	NA	x0	NA
NA	NA	NA	x0	NA
NA	NA	NA	x0	NA
NA	NA	NA	x0	NA
NA	NA	NA	x0	NA
NA	NA	NA	x0	NA
NA	NA	NA	x0	NA
NA	NA	NA	x0	NA
NA	NA	NA	x0	NA
NA	NA	NA	x0	NA
NA	NA	NA	x0	NA
NA	NA	NA	x0	NA
NA	NA	NA	x0	NA
NA	NA	NA	x0	NA
NA	NA	NA	x0	NA
NA	NA	NA	x0	NA
NA	NA	NA	x0	NA
NA	NA	NA	x0	NA
NA	NA	NA	x0	NA
NA	NA	NA	x0	NA
NA	NA	NA	x0	NA
NA	NA	NA	x0	NA
NA	NA	NA	x0	NA
NA	NA	NA	x0	NA
NA	NA	NA	x0	NA
NA	NA	NA	x0	NA
NA	NA	NA	x0	NA
NA	NA	NA	x0	NA
NA	NA	NA	x0	NA
NA	NA	NA	x0	NA
NA	NA	NA	x0	NA
NA	NA	NA	x0	NA
NA	NA	NA	x0	NA
NA	NA	NA	x0	NA
NA	NA	NA	x0	NA
NA	NA	NA	x0	NA
NA	NA	NA	x0	NA
NA	NA	NA	x0	NA
NA	NA	NA	x0	NA
NA	NA	NA	x0	NA
NA	NA	NA	x0	NA
NA	NA	NA	x0	NA
NA	NA	NA	x0	NA
NA	NA	NA	x0	NA
NA	NA	NA	x0	NA
NA	NA	NA	x0	NA
NA	NA	NA	x0	NA
NA	NA	NA	x0	NA
NA	NA	NA	x0	NA
NA	NA	NA	x0	NA
NA	NA	NA	x0	NA
NA	NA	NA	x0	NA
NA	NA	NA	x0	NA
NA	NA	NA	x0	NA
NA	NA	NA	x0	NA
NA	NA	NA	x0	NA
NA	NA	NA	x0	NA
NA	NA	NA	x0	NA
NA	NA	NA	x0	NA
NA	NA	NA	x0	NA
NA	NA	NA	x0	NA
NA	NA	NA	x0	NA
NA	NA	NA	x0	NA
NA	NA	NA	x0	NA
NA	NA	NA	x0	NA
NA	NA	NA	x0	NA
NA	NA	NA	x0	NA
NA	NA	NA	x0	NA
NA	NA	NA	x0	NA
NA	NA	NA	x0	NA
NA	NA	NA	x0	NA
NA	NA	NA	x0	NA
NA	NA	NA	x0	NA
NA	NA	NA	x0	NA
NA	NA	NA	x0	NA
NA	NA	NA	x0	NA
NA	NA	NA	x0	NA
NA	NA	NA	x0	NA
NA	NA	NA	x0	NA
NA	NA	NA	x0	NA
NA	NA	NA	x0	NA
NA	NA	NA	x0	NA
NA	NA	NA	x0	NA
NA	NA	NA	x0	NA
NA	NA	NA	x0	NA
NA	NA	NA	x0	NA
NA	NA	NA	x0	NA
NA	NA	NA	x0	NA
NA	NA	NA	x0	NA
NA	NA	NA	x0	NA
NA	NA	NA	x0	NA
NA	NA	NA	x0	NA
NA	NA	NA	x0	NA
NA	NA	NA	x0	NA
NA	NA	NA	x0	NA
NA	NA	NA	x0	NA
NA	NA	NA	x0	NA
NA	NA	NA	x0	NA
NA	NA	NA	x0	NA
NA	NA	NA	x0	NA
NA	NA	NA	x0	NA
NA	NA	NA	x0	NA
NA	NA	NA	x0	NA
NA	NA	NA	x0	NA
NA	NA	NA	x0	NA
NA	NA	NA	x0	NA
NA	NA	NA	x0	NA
NA	NA	NA	x0	NA
NA	NA	NA	x0	NA
NA	NA	NA	x0	NA
NA	NA	NA	x0	NA
NA	NA	NA	x0	NA
NA	NA	NA	x0	NA
NA	NA	NA	x0	NA
NA	NA	NA	x0	NA
NA	NA	NA	x0	NA
NA	NA	NA	x0	NA
NA	NA	NA	x0	NA
NA	NA	NA	x0	NA
NA	NA	NA	x0	NA
NA	NA	NA	x0	NA
NA	NA	NA	x0	NA
NA	NA	NA	x0	NA
NA	NA	NA	x0	NA
NA	NA	NA	x0	NA
NA	NA	NA	x0	NA
NA	NA	NA	x0	NA
NA	NA	NA	x0	NA
NA	NA	NA	x0	NA
NA	NA	NA	x0	NA
NA	NA	NA	x0	NA
NA	NA	NA	x0	NA
NA	NA	NA	x0	NA
NA	NA	NA	x0	NA
NA	NA	NA	x0	NA
NA	NA	NA	x0	NA
NA	NA	NA	x0	NA
NA	NA	NA	x0	NA
NA	NA	NA	x0	NA
NA	NA	NA	x0	NA
NA	NA	NA	x0	NA
NA	NA	NA	x0	NA
NA	NA	NA	x0	NA
NA	NA	NA	x0	NA
NA	NA	NA	x0	NA
NA	NA	NA	x0	NA
NA	NA	NA	x0	NA
NA	NA	NA	x0	NA
NA	NA	NA	x0	NA
NA	NA	NA	x0	NA
NA	NA	NA	x0	NA
NA	NA	NA	x0	NA
NA	NA	NA	x0	NA
NA	NA	NA	x0	NA
NA	NA	NA	x0	NA
NA	NA	NA	x0	NA
NA	NA	NA	x0	NA
NA	NA	NA	x0	NA
NA	NA	NA	x0	NA
NA	NA	NA	x0	NA
NA	NA	NA	x0	NA
NA	NA	NA	x0	NA
NA	NA	NA	x0	NA
NA	NA	NA	x0	NA
NA	NA	NA	x0	NA
NA	NA	NA	x0	NA
NA	NA	NA	x0	NA
NA	NA	NA	x0	NA
NA	NA	NA	x0	NA
NA	NA	NA	x0	NA
NA	NA	NA	x0	NA
NA	NA	NA	x0	NA
NA	NA	NA	x0	NA
NA	NA	NA	x0	NA
NA	NA	NA	x0	NA
NA	NA	NA	x0	NA
NA	NA	NA	x0	NA
NA	NA	NA	x0	NA
NA	NA	NA	x0	NA
NA	NA	NA	x0	NA
NA	NA	NA	x0	NA
NA	NA	NA	x0	NA
NA	NA	NA	x0	NA
NA	NA	NA	x0	NA
NA	NA	NA	x0	NA
NA	NA	NA	x0	NA
NA	NA	NA	x0	NA
NA	NA	NA	x0	NA
NA	NA	NA	x0	NA
NA	NA	NA	x0	NA
NA	NA	NA	x0	NA
NA	NA	NA	x0	NA
NA	NA	NA	x0	NA
NA	NA	NA	x0	NA
NA	NA	NA	x0	NA
NA	NA	NA	x0	NA
NA	NA	NA	x0	NA
NA	NA	NA	x0	NA
NA	NA	NA	x0	NA
NA	NA	NA	x0	NA
NA	NA	NA	x0	NA
NA	NA	NA	x0	NA
NA	NA	NA	x0	NA
NA	NA	NA	x0	NA
NA	NA	NA	x0	NA
NA	NA	NA	x0	NA
NA	NA	NA	x0	NA
NA	NA	NA	x0	NA
NA	NA	NA	x0	NA
NA	NA	NA	x0	NA
NA	NA	NA	x0	NA
NA	NA	NA	x0	NA
NA	NA	NA	x0	NA
NA	NA	NA	x0	NA
NA	NA	NA	x0	NA
NA	NA	NA	x0	NA
NA	NA	NA	x0	NA
NA	NA	NA	x0	NA
NA	NA	NA	x0	NA
NA	NA	NA	x0	NA
NA	NA	NA	x0	NA
NA	NA	NA	x0	NA
NA	NA	NA	x0	NA
NA	NA	NA	x0	NA
NA	NA	NA	x0	NA
NA	NA	NA	x0	NA
NA	NA	NA	x0	NA
NA	NA	NA	x0	NA
NA	NA	NA	x0	NA
NA	NA	NA	x0	NA
NA	NA	NA	x0	NA
NA	NA	NA	x0	NA
NA	NA	NA	x0	NA
NA	NA	NA	x0	NA
NA	NA	NA	x0	NA
NA	NA	NA	x0	NA
NA	NA	NA	x0	NA
NA	NA	NA	x0	NA
NA	NA	NA	x0	NA
NA	NA	NA	x0	NA
NA	NA	NA	x0	NA
NA	NA	NA	x0	NA
NA	NA	NA	x0	NA
NA	NA	NA	x0	NA
NA	NA	NA	x0	NA
NA	NA	NA	x0	NA
NA	NA	NA	x0	NA
NA	NA	NA	x0	NA
NA	NA	NA	x0	NA
NA	NA	NA	x0	NA
NA	NA	NA	x0	NA
NA	NA	NA	x0	NA
NA	NA	NA	x0	NA
NA	NA	NA	x0	NA
NA	NA	NA	x0	NA
NA	NA	NA	x0	NA
NA	NA	NA	x0	NA
NA	NA	NA	x0	NA
NA	NA	NA	x0	NA
NA	NA	NA	x0	NA
NA	NA	NA	x0	NA
NA	NA	NA	x0	NA
NA	NA	NA	x0	NA
NA	NA	NA	x0	NA
NA	NA	NA	x0	NA
NA	NA	NA	x0	NA
NA	NA	NA	x0	NA
NA	NA	NA	x0	NA
NA	NA	NA	x0	NA
NA	NA	NA	x0	NA
NA	NA	NA	x0	NA
NA	NA	NA	x0	NA
NA	NA	NA	x0	NA
NA	NA	NA	x0	NA
NA	NA	NA	x0	NA
NA	NA	NA	x0	NA
NA	NA	NA	x0	NA
NA	NA	NA	x0	NA
NA	NA	NA	x0	NA
NA	NA	NA	x0	NA
NA	NA	NA	x0	NA
NA	NA	NA	x0	NA
NA	NA	NA	x0	NA
NA	NA	NA	x0	NA
NA	NA	NA	x0	NA
NA	NA	NA	x0	NA
NA	NA	NA	x0	NA
NA	NA	NA	x0	NA
NA	NA	NA	x0	NA
NA	NA	NA	x0	NA
NA	NA	NA	x0	NA
NA	NA	NA	x0	NA
NA	NA	NA	x0	NA
NA	NA	NA	x0	NA
NA	NA	NA	x0	NA
NA	NA	NA	x0	NA
NA	NA	NA	x0	NA
NA	NA	NA	x0	NA
NA	NA	NA	x0	NA
NA	NA	NA	x0	NA
NA	NA	NA	x0	NA
NA	NA	NA	x0	NA
NA	NA	NA	x0	NA
NA	NA	NA	x0	NA
NA	NA	NA	x0	NA
NA	NA	NA	x0	NA
NA	NA	NA	x0	NA
NA	NA	NA	x0	NA
NA	NA	NA	x0	NA
NA	NA	NA	x0	NA
NA	NA	NA	x0	NA
NA	NA	NA	x0	NA
NA	NA	NA	x0	NA
NA	NA	NA	x0	NA
NA	NA	NA	x0	NA
NA	NA	NA	x0	NA
NA	NA	NA	x0	NA
NA	NA	NA	x0	NA
NA	NA	NA	x0	NA
NA	NA	NA	x0	NA
NA	NA	NA	x0	NA
NA	NA	NA	x0	NA
NA	NA	NA	x0	NA
NA	NA	NA	x0	NA
NA	NA	NA	x0	NA
NA	NA	NA	x0	NA
NA	NA	NA	x0	NA
NA	NA	NA	x0	NA
NA	NA	NA	x0	NA
NA	NA	NA	x0	NA
NA	NA	NA	x0	NA
NA	NA	NA	x0	NA
NA	NA	NA	x0	NA
NA	NA	NA	x0	NA
NA	NA	NA	x0	NA
NA	NA	NA	x0	NA
NA	NA	NA	x0	NA
NA	NA	NA	x0	NA
NA	NA	NA	x0	NA
NA	NA	NA	x0	NA
NA	NA	NA	x0	NA
NA	NA	NA	x0	NA
NA	NA	NA	x0	NA
NA	NA	NA	x0	NA
NA	NA	NA	x0	NA
NA	NA	NA	x0	NA
NA	NA	NA	x0	NA
NA	NA	NA	x0	NA
NA	NA	NA	x0	NA
NA	NA	NA	x0	NA
NA	NA	NA	x0	NA
NA	NA	NA	x0	NA
NA	NA	NA	x0	NA
NA	NA	NA	x0	NA
NA	NA	NA	x0	NA
NA	NA	NA	x0	NA
NA	NA	NA	x0	NA
NA	NA	NA	x0	NA
NA	NA	NA	x0	NA
NA	NA	NA	x0	NA
NA	NA	NA	x0	NA
NA	NA	NA	x0	NA
NA	NA	NA	x0	NA
NA	NA	NA	x0	NA
NA	NA	NA	x0	NA
NA	NA	NA	x0	NA
NA	NA	NA	x0	NA
NA	NA	NA	x0	NA
NA	NA	NA	x0	NA
NA	NA	NA	x0	NA
NA	NA	NA	x0	NA
NA	NA	NA	x0	NA
NA	NA	NA	x0	NA
NA	NA	NA	x0	NA
NA	NA	NA	x0	NA
NA	NA	NA	x0	NA
NA	NA	NA	x0	NA
NA	NA	NA	x0	NA
NA	NA	NA	x0	NA
NA	NA	NA	x0	NA
NA	NA	NA	x0	NA
NA	NA	NA	x0	NA
NA	NA	NA	x0	NA
NA	NA	NA	x0	NA
NA	NA	NA	x0	NA
NA	NA	NA	x0	NA
NA	NA	NA	x0	NA
NA	NA	NA	x0	NA
NA	NA	NA	x0	NA
NA	NA	NA	x0	NA
NA	NA	NA	x0	NA
NA	NA	NA	x0	NA
NA	NA	NA	x0	NA
NA	NA	NA	x0	NA
NA	NA	NA	x0	NA
NA	NA	NA	x0	NA
NA	NA	NA	x0	NA
NA	NA	NA	x0	NA
NA	NA	NA	x0	NA
NA	NA	NA	x0	NA
NA	NA	NA	x0	NA
NA	NA	NA	x0	NA
NA	NA	NA	x0	NA
NA	NA	NA	x0	NA
NA	NA	NA	x0	NA
NA	NA	NA	x0	NA
NA	NA	NA	x0	NA
NA	NA	NA	x0	NA
NA	NA	NA	x0	NA
NA	NA	NA	x0	NA
NA	NA	NA	x0	NA
NA	NA	NA	x0	NA
NA	NA	NA	x0	NA
NA	NA	NA	x0	NA
NA	NA	NA	x0	NA
NA	NA	NA	x0	NA
NA	NA	NA	x0	NA
NA	NA	NA	x0	NA
NA	NA	NA	x0	NA
NA	NA	NA	x0	NA
NA	NA	NA	x0	NA
NA	NA	NA	x0	NA
NA	NA	NA	x0	NA
NA	NA	NA	x0	NA
NA	NA	NA	x0	NA
NA	NA	NA	x0	NA
NA	NA	NA	x0	NA
NA	NA	NA	x0	NA
NA	NA	NA	x0	NA
NA	NA	NA	x0	NA
NA	NA	NA	x0	NA
NA	NA	NA	x0	NA
NA	NA	NA	x0	NA
NA	NA	NA	x0	NA
NA	NA	NA	x0	NA
NA	NA	NA	x0	NA
NA	NA	NA	x0	NA
NA	NA	NA	x0	NA
NA	NA	NA	x0	NA
NA	NA	NA	x0	NA
NA	NA	NA	x0	NA
NA	NA	NA	x0	NA
NA	NA	NA	x0	NA
NA	NA	NA	x0	NA
NA	NA	NA	x0	NA
NA	NA	NA	x0	NA
NA	NA	NA	x0	NA
NA	NA	NA	x0	NA
NA	NA	NA	x0	NA
NA	NA	NA	x0	NA
NA	NA	NA	x0	NA
NA	NA	NA	x0	NA
NA	NA	NA	x0	NA
NA	NA	NA	x0	NA
NA	NA	NA	x0	NA
NA	NA	NA	x0	NA
NA	NA	NA	x0	NA
NA	NA	NA	x0	NA
NA	NA	NA	x0	NA
NA	NA	NA	x0	NA
NA	NA	NA	x0	NA
NA	NA	NA	x0	NA
NA	NA	NA	x0	NA
NA	NA	NA	x0	NA
NA	NA	NA	x0	NA
NA	NA	NA	x0	NA
NA	NA	NA	x0	NA
NA	NA	NA	x0	NA
NA	NA	NA	x0	NA
NA	NA	NA	x0	NA
NA	NA	NA	x0	NA
NA	NA	NA	x0	NA
NA	NA	NA	x0	NA
NA	NA	NA	x0	NA
NA	NA	NA	x0	NA
NA	NA	NA	x0	NA
NA	NA	NA	x0	NA
[truncated: 424,592 more rows]
