# Supplementary material for: Interdependence of plasma membrane nanoscale dynamics of a kinase and its cognate substrate underlies Arabidopsis response to viral infection
Source: eLife. 2025 May 2;12:RP90309. doi: 10.7554/eLife.90309 (PMC12048157; doi:10.7554/eLife.90309)
Supplement: Figure 5—figure supplement 1—source data 1. [file elife-90309-fig5-figsupp1-data1.zip]

Archive with 4 entries (3 files):
- Figure 5 source data 1/
- Figure 5 source data 1/CPK3_merged.tif
- Figure 5 source data 1/gel.tif
- Figure 5 source data 1/REM_merged.tif
