# Supplementary material for: Interdependence of plasma membrane nanoscale dynamics of a kinase and its cognate substrate underlies Arabidopsis response to viral infection
Source: eLife. 2025 May 2;12:RP90309. doi: 10.7554/eLife.90309 (PMC12048157; doi:10.7554/eLife.90309)
Supplement: Figure 5—figure supplement 3—source data 1. [file elife-90309-fig5-figsupp3-data1.csv]

Condition	Area	Diameter	Local_density	experiment	logArea	logDensity
cpk3_REM1.2_GFP	0.349297	26.1299	0.0200402	1	-1.051832716	-3.910015023
cpk3_REM1.2_GFP	5.00505	86.4517	0.00319677	1	1.610447403	-5.745614354
cpk3_REM1.2_GFP	0.716781	42.4244	0.0125561	1	-0.332984924	-4.377548676
cpk3_REM1.2_GFP	8.7967	98.5141	0.0021599	1	2.174376651	-6.137693355
cpk3_REM1.2_GFP	1.18633	45.6075	0.00590056	1	0.170864508	-5.132708017
cpk3_REM1.2_GFP	18.0029	167.834	0.00288842	1	2.890532856	-5.847045639
cpk3_REM1.2_GFP	3.96561	79.0406	0.00378252	1	1.377659689	-5.577364825
cpk3_REM1.2_GFP	5.07901	73.661	0.003544	1	1.625116361	-5.642499246
cpk3_REM1.2_GFP	11.3383	110.637	0.00220491	1	2.428186375	-6.117068587
cpk3_REM1.2_GFP	16.8502	152.825	0.00237386	1	2.824362526	-6.043237957
cpk3_REM1.2_GFP	7.79662	98.0493	0.00218043	1	2.053690306	-6.128233174
cpk3_REM1.2_GFP	0.876044	44.7401	0.00799046	1	-0.132338961	-4.829506949
cpk3_REM1.2_GFP	4.47357	80.1122	0.00335303	1	1.498186748	-5.697890864
cpk3_REM1.2_GFP	1.5792	66.4096	0.00506586	1	0.45691839	-5.285231363
cpk3_REM1.2_GFP	3.55421	62.937	0.00365763	1	1.268132816	-5.610939882
cpk3_REM1.2_GFP	6.32144	87.2389	0.00268926	1	1.84394703	-5.918489216
cpk3_REM1.2_GFP	6.17423	74.0664	0.0035632	1	1.820384178	-5.637096261
cpk3_REM1.2_GFP	1.6468	60.3841	0.00667962	1	0.498834011	-5.008694179
cpk3_REM1.2_GFP	6.11554	83.0523	0.00327036	1	1.810833073	-5.722855208
cpk3_REM1.2_GFP	2.35268	63.4749	0.00510057	1	0.855555104	-5.278402981
cpk3_REM1.2_GFP	2.76593	67.2806	0.00253079	1	1.017376926	-5.979223772
cpk3_REM1.2_GFP	19.4179	130.336	0.00231745	1	2.966195321	-6.067287836
cpk3_REM1.2_GFP	10.9432	109.905	0.0023759	1	2.392718259	-6.042378966
cpk3_REM1.2_GFP	58.7424	240.06	0.00212794	1	4.073161783	-6.152600903
cpk3_REM1.2_GFP	2.0886	62.2031	0.0043091	1	0.736493985	-5.447026213
cpk3_REM1.2_GFP	1.89941	54.8896	0.00368535	1	0.641543312	-5.603389778
cpk3_REM1.2_GFP	12.9603	105.204	0.00254624	1	2.561890839	-5.973137518
cpk3_REM1.2_GFP	1.50041	56.4353	0.00599838	1	0.405738404	-5.116265846
cpk3_REM1.2_GFP	14.3964	136.018	0.00270901	1	2.666978175	-5.911172024
cpk3_REM1.2_GFP	9.07529	86.8843	0.00264454	1	2.205555336	-5.935258142
cpk3_REM1.2_GFP	4.59087	82.5694	0.00261388	1	1.524069549	-5.946919571
cpk3_REM1.2_GFP	1.83181	69.7432	0.006005	1	0.605304549	-5.115162823
cpk3_REM1.2_GFP	2.38522	55.9886	0.00419248	1	0.869291363	-5.474462835
cpk3_REM1.2_GFP	9.91861	87.8389	0.00241969	1	2.294412791	-6.024115846
cpk3_REM1.2_GFP	11.8935	104.166	0.00235422	1	2.475992032	-6.051545817
cpk3_REM1.2_GFP	0.706528	52.4025	0.00990761	1	-0.347392446	-4.61445213
cpk3_REM1.2_GFP	1.55207	51.5168	0.00386581	1	0.439589524	-5.555584046
cpk3_REM1.2_GFP	3.64578	61.147	0.00384006	1	1.293570334	-5.562267288
cpk3_REM1.2_GFP	12.1041	115.049	0.00206542	1	2.493544238	-6.182421683
cpk3_REM1.2_GFP	5.06423	90.3602	0.00355434	1	1.622202102	-5.639585887
cpk3_REM1.2_GFP	5.90847	85.1428	0.00287722	1	1.776386915	-5.850930729
cpk3_REM1.2_GFP	5.74202	81.4099	0.00296063	1	1.747811065	-5.822353195
cpk3_REM1.2_GFP	13.9564	121.045	0.00243615	1	2.635938184	-6.017336355
cpk3_REM1.2_GFP	5.93301	88.6973	0.00252823	1	1.780531673	-5.980235826
cpk3_REM1.2_GFP	3.78101	69.1384	0.00449616	1	1.32999117	-5.40453158
cpk3_REM1.2_GFP	3.3625	71.5814	0.00386617	1	1.212684745	-5.555490926
cpk3_REM1.2_GFP	4.30854	79.248	0.00348145	1	1.4605991	-5.660306405
cpk3_REM1.2_GFP	4.62855	83.6219	0.0038889	1	1.532243644	-5.549628938
cpk3_REM1.2_GFP	11.9255	108.49	0.0029349	1	2.478678965	-5.831081898
cpk3_REM1.2_GFP	6.57012	96.646	0.00304409	1	1.882532097	-5.794553273
cpk3_REM1.2_GFP	2.50768	58.382	0.00398775	1	0.919358023	-5.524528117
cpk3_REM1.2_GFP	0.805333	36.4687	0.00745033	1	-0.216499423	-4.899496952
cpk3_REM1.2_GFP	12.2825	132.569	0.00260534	1	2.508175485	-5.950192094
cpk3_REM1.2_GFP	2.12879	57.3823	0.0028185	1	0.755553743	-5.87155045
cpk3_REM1.2_GFP	14.1916	129.834	0.00232532	1	2.65265024	-6.063897615
cpk3_REM1.2_GFP	7.98587	95.5207	0.00288009	1	2.07767373	-5.849933735
cpk3_REM1.2_GFP	2.94033	50.1096	0.00442127	1	1.07852182	-5.421328294
cpk3_REM1.2_GFP	2.52417	61.1994	0.00515021	1	0.925912296	-5.268717788
cpk3_REM1.2_GFP	14.7904	111.767	0.00223118	1	2.693978322	-6.105224685
cpk3_REM1.2_GFP	0.548677	19.5479	0.0109354	1	-0.600245353	-4.515750046
cpk3_REM1.2_GFP	7.6217	87.0449	0.00288649	1	2.030999442	-5.847714048
cpk3_REM1.2_GFP	9.38432	86.3726	0.00202465	1	2.239040211	-6.202358433
cpk3_REM1.2_GFP	2.22864	48.2915	0.00493574	1	0.801391534	-5.311252668
cpk3_REM1.2_GFP	0.447907	30.4213	0.0133956	1	-0.803169657	-4.312828984
cpk3_REM1.2_GFP	4.1833	75.917	0.0026295	1	1.431100409	-5.940961565
cpk3_REM1.2_GFP	0.635625	39.4097	0.00943953	1	-0.453146512	-4.662849088
cpk3_REM1.2_GFP	4.10804	89.2086	0.0029211	1	1.412946029	-5.835795021
cpk3_REM1.2_GFP	1.66399	53.6808	0.00540869	1	0.509218333	-5.21974836
cpk3_REM1.2_GFP	3.913	79.7385	0.00383338	1	1.364304343	-5.564008358
cpk3_REM1.2_GFP	2.4915	69.9088	0.00481638	1	0.912884939	-5.33573267
cpk3_REM1.2_GFP	1.43956	40.6178	0.0062519	1	0.364337511	-5.074869861
cpk3_REM1.2_GFP	5.05742	81.1652	0.00415232	1	1.620856472	-5.484088065
cpk3_REM1.2_GFP	16.7306	170.88	0.00280923	1	2.817239378	-5.874844855
cpk3_REM1.2_GFP	2.62586	61.7455	0.0026658	1	0.965408461	-5.927251079
cpk3_REM1.2_GFP	3.46093	81.4437	0.00288939	1	1.241537339	-5.846709872
cpk3_REM1.2_GFP	20.2425	159.888	0.00222304	1	3.007784355	-6.10887965
cpk3_REM1.2_GFP	13.9856	114.353	0.00228807	1	2.638028229	-6.080046612
cpk3_REM1.2_GFP	4.76282	72.046	0.00230955	1	1.56083993	-6.070702579
cpk3_REM1.2_GFP	0.405334	21.6728	0.0148026	1	-0.90304386	-4.212952438
cpk3_REM1.2_GFP	7.47246	83.2747	0.00254267	1	2.011224262	-5.974540569
cpk3_REM1.2_GFP	2.48925	57.9507	0.00281209	1	0.91198146	-5.8738273
cpk3_REM1.2_GFP	39.1272	257.556	0.0021724	1	3.666817877	-6.131922732
cpk3_REM1.2_GFP	2.40455	80.5616	0.00291115	1	0.877362776	-5.839207087
cpk3_REM1.2_GFP	4.31608	72.093	0.00347538	1	1.462347583	-5.662051453
cpk3_REM1.2_GFP	5.87436	80.1396	0.00289393	1	1.770597118	-5.845139839
cpk3_REM1.2_GFP	1.90831	57.8625	0.00471622	1	0.646218034	-5.356747648
cpk3_REM1.2_GFP	7.93355	75.7012	0.00302513	1	2.071100603	-5.800801213
cpk3_REM1.2_GFP	3.55299	61.427	0.00394034	1	1.267789503	-5.536488265
cpk3_REM1.2_GFP	3.65744	69.2122	0.00382782	1	1.296763449	-5.565459828
cpk3_REM1.2_GFP	2.47608	54.726	0.00323092	1	0.906676664	-5.734988353
cpk3_REM1.2_GFP	0.847738	28.965	0.00707766	1	-0.165183653	-4.950811934
cpk3_REM1.2_GFP	2.08099	61.4468	0.0048054	1	0.732843742	-5.338014993
cpk3_REM1.2_GFP	2.54834	53.9831	0.00392412	1	0.935442167	-5.540613157
cpk3_REM1.2_GFP	1.62906	57.4716	0.00429697	1	0.488003161	-5.449845156
cpk3_REM1.2_GFP	5.51931	77.0483	0.003986	1	1.708252852	-5.524967057
cpk3_REM1.2_GFP	1.81055	52.6309	0.00386623	1	0.593630667	-5.555475407
cpk3_REM1.2_GFP	6.06091	93.081	0.00214489	1	1.801859954	-6.14466701
cpk3_REM1.2_GFP	3.0483	53.9344	0.00328051	1	1.114584058	-5.719756381
cpk3_REM1.2_GFP	1.35884	52.8984	0.00588739	1	0.306631395	-5.134942503
cpk3_REM1.2_GFP	1.12026	46.8275	0.00535592	1	0.113560801	-5.229552788
cpk3_REM1.2_GFP	1.29651	39.9641	0.00848432	1	0.259676039	-4.769535525
cpk3_REM1.2_GFP	1.85112	45.5308	0.00486193	1	0.615790861	-5.326319801
cpk3_REM1.2_GFP	1.29277	68.4276	0.0069618	1	0.256787203	-4.967317217
cpk3_REM1.2_GFP	4.18561	65.7755	0.00310588	1	1.431652452	-5.77445819
cpk3_REM1.2_GFP	2.33549	54.6196	0.00299723	1	0.848221719	-5.81006675
cpk3_REM1.2_GFP	1.20694	38.9957	0.00497124	1	0.188088231	-5.304085973
cpk3_REM1.2_GFP	11.2022	110.908	0.00232098	1	2.416110188	-6.065765769
cpk3_REM1.2_GFP	1.29444	36.5959	0.00540774	1	0.258078169	-5.219924018
cpk3_REM1.2_GFP	1.63571	46.0705	0.00489085	1	0.492076961	-5.320389166
cpk3_REM1.2_GFP	5.13341	82.3633	0.00272723	1	1.635770156	-5.904468837
cpk3_REM1.2_GFP	0.790491	51.681	0.00759022	1	-0.235101008	-4.880894702
cpk3_REM1.2_GFP	1.62618	43.3143	0.00491951	1	0.486233706	-5.314546347
cpk3_REM1.2_GFP	3.05394	61.4138	0.0036019	1	1.11643256	-5.626293795
cpk3_REM1.2_GFP	4.10017	69.2091	0.00292671	1	1.411028436	-5.833876354
cpk3_REM1.2_GFP	1.61231	45.0876	0.00558204	1	0.477667933	-5.188200978
cpk3_REM1.2_GFP	2.49776	48.2169	0.00240215	1	0.91539433	-6.031391109
cpk3_REM1.2_GFP	3.17118	68.845	0.00346874	1	1.154103758	-5.663963863
cpk3_REM1.2_GFP	2.17059	68.0041	0.00460703	1	0.77499902	-5.380171881
cpk3_REM1.2_GFP	1.52592	41.0014	0.00458741	1	0.422597507	-5.384439684
cpk3_REM1.2_GFP	6.01235	80.498	0.00399178	1	1.793815687	-5.523518032
cpk3_REM1.2_GFP	2.66343	63.294	0.00600729	1	0.979614766	-5.114781547
cpk3_REM1.2_GFP	7.33579	94.6747	0.00327163	1	1.992765109	-5.722466947
cpk3_REM1.2_GFP	0.486817	31.9229	0.012325	1	-0.719866997	-4.396125559
cpk3_REM1.2_GFP	1.02582	30.6676	0.00779861	1	0.025492293	-4.853809766
cpk3_REM1.2_GFP	1.30265	54.6545	0.004606	1	0.264400651	-5.380395478
cpk3_REM1.2_GFP	6.50218	88.9087	0.00230692	1	1.872137505	-6.071841977
cpk3_REM1.2_GFP	1.14436	45.8356	0.00699081	1	0.134845529	-4.96315885
cpk3_REM1.2_GFP	3.19953	77.5322	0.0040631	1	1.163003924	-5.50580905
cpk3_REM1.2_GFP	1.14224	45.2498	0.00525285	1	0.132991247	-5.248984493
cpk3_REM1.2_GFP	7.33043	102.415	0.00300119	1	1.992034177	-5.808746402
cpk3_REM1.2_GFP	0.550807	32.0771	0.0108931	1	-0.596370803	-4.519625718
cpk3_REM1.2_GFP	5.92797	83.5052	0.00269907	1	1.779681827	-5.91484801
cpk3_REM1.2_GFP	2.97452	63.7763	0.00437046	1	1.090082681	-5.432887012
cpk3_REM1.2_GFP	2.58952	77.4916	0.00386171	1	0.95147253	-5.556645188
cpk3_REM1.2_GFP	0.523881	28.059	0.0133618	1	-0.64649072	-4.315355389
cpk3_REM1.2_GFP	1.23988	64.9956	0.00564571	1	0.215014601	-5.176859314
cpk3_REM1.2_GFP	13.2923	127.935	0.00233217	1	2.58718492	-6.060956114
cpk3_REM1.2_GFP	0.537527	28.6021	0.0111622	1	-0.620776288	-4.495222209
cpk3_REM1.2_GFP	1.01053	38.881	0.0059375	1	0.010474946	-5.12646711
cpk3_REM1.2_GFP	11.02	119.721	0.00254082	1	2.399711804	-5.975268415
cpk3_REM1.2_GFP	0.63828	51.6651	0.00940026	1	-0.44897822	-4.667017931
cpk3_REM1.2_GFP	2.66344	79.974	0.00337909	1	0.97961852	-5.690148837
cpk3_REM1.2_GFP	8.22223	88.5009	0.00267567	1	2.106841462	-5.923555463
cpk3_REM1.2_GFP	8.55604	105.295	0.00280504	1	2.146637466	-5.87633748
cpk3_REM1.2_GFP	2.39812	64.7581	0.00458693	1	0.874685097	-5.384544324
cpk3_REM1.2_GFP	1.25173	49.4461	0.00559228	1	0.224526594	-5.186368204
cpk3_REM1.2_GFP	1.76959	40.8896	0.00452082	1	0.570747881	-5.399061886
cpk3_REM1.2_GFP	2.10502	56.3036	0.00427549	1	0.744324968	-5.454856563
cpk3_REM1.2_GFP	3.41021	67.254	0.00263913	1	1.226773873	-5.937305962
cpk3_REM1.2_GFP	0.811155	45.6453	0.00739686	1	-0.209296121	-4.906699693
cpk3_REM1.2_GFP	1.52471	55.2898	0.00393518	1	0.421804228	-5.537798655
cpk3_REM1.2_GFP	2.52563	62.4628	0.00237565	1	0.926490537	-6.042484195
cpk3_REM1.2_GFP	1.85426	46.1481	0.00323578	1	0.617485695	-5.733485267
cpk3_REM1.2_GFP	2.03356	51.8565	0.00590097	1	0.709787952	-5.132638535
cpk3_REM1.2_GFP	1.47171	58.0873	0.00407689	1	0.38642499	-5.502420836
cpk3_REM1.2_GFP	2.18766	62.4628	0.00411399	1	0.782832479	-5.493361918
cpk3_REM1.2_GFP	0.91163	37.0695	0.00658162	1	-0.092521073	-5.023474363
cpk3_REM1.2_GFP	1.34568	56.7032	0.00594495	1	0.296899462	-5.125213159
cpk3_REM1.2_GFP	0.929316	62.9332	0.00645636	1	-0.073306447	-5.042689587
cpk3_REM1.2_GFP	0.76192	32.7427	0.00787484	1	-0.271913716	-4.844082412
cpk3_REM1.2_GFP	1.37334	38.9587	0.00509708	1	0.317245729	-5.279087452
cpk3_REM1.2_GFP	1.37283	56.6438	0.00437055	1	0.316874303	-5.43286642
cpk3_REM1.2_GFP	0.698382	49.0376	0.0100232	1	-0.358989048	-4.602852873
cpk3_REM1.2_GFP	0.478216	40.7352	0.0125466	1	-0.737692766	-4.378305566
cpk3_REM1.2_GFP	1.61826	47.378	0.00370768	1	0.481351498	-5.597348935
cpk3_REM1.2_GFP	0.694678	39.4908	0.0100766	1	-0.36430685	-4.597539375
cpk3_REM1.2_GFP	0.570954	39.1371	0.0105087	1	-0.560446633	-4.555551793
cpk3_REM1.2_GFP	0.671798	41.0149	0.00893125	1	-0.397797579	-4.718198916
cpk3_REM1.2_GFP	0.782931	37.4123	0.00766351	1	-0.244710709	-4.871285176
cpk3_REM1.2_GFP	4.0066	68.6596	0.00374383	1	1.387943001	-5.587646127
cpk3_REM1.2_GFP	2.52433	61.8838	0.0035653	1	0.925975681	-5.636507077
cpk3_REM1.2_GFP	1.06779	41.5307	0.00561906	1	0.065591092	-5.181590889
cpk3_REM1.2_GFP	0.709708	37.735	0.00986321	1	-0.342901661	-4.618943606
cpk3_REM1.2_GFP	549.208	654.621	0.00123086	1	6.30847724	-6.700042167
cpk3_REM1.2_GFP	112.317	286.797	0.000872529	1	4.721325231	-7.044114667
cpk3_REM1.2_GFP	102.494	283.458	0.000731751	1	4.62980426	-7.220070266
cpk3_REM1.2_GFP	89.5103	373.712	0.000893751	1	4.494353702	-7.020083345
cpk3_REM1.2_GFP	27.0675	187.366	0.000849726	1	3.298333746	-7.070596613
cpk3_REM1.2_GFP	14.0058	130.822	0.00135658	1	2.63947153	-6.602788452
cpk3_REM1.2_GFP	58.1175	301.417	0.000894739	1	4.062466823	-7.018978502
cpk3_REM1.2_GFP	29.337	149.224	0.00109077	1	3.378849518	-6.82087141
cpk3_REM1.2_GFP	130.84	351.259	0.000749005	1	4.873975203	-7.196764899
cpk3_REM1.2_GFP	3.78224	61.2705	0.00211515	1	1.330316427	-6.158629547
cpk3_REM1.2_GFP	23.8073	158.62	0.00100809	1	3.169992256	-6.899697828
cpk3_REM1.2_GFP	26.7259	226.835	0.00112251	1	3.285633133	-6.79218803
cpk3_REM1.2_GFP	17.2545	155.159	0.00104321	1	2.848072979	-6.865452781
cpk3_REM1.2_GFP	71.3009	263.837	0.000799429	1	4.26690895	-7.131612835
cpk3_REM1.2_GFP	25.369	175.824	0.000906619	1	3.233527956	-7.005788262
cpk3_REM1.2_GFP	13.4805	115.358	0.00133526	1	2.601244197	-6.61862925
cpk3_REM1.2_GFP	53.8451	217.368	0.00128145	1	3.986111406	-6.65976303
cpk3_REM1.2_GFP	28.9331	176.924	0.000898624	1	3.364986268	-7.014645853
cpk3_REM1.2_GFP	2.03679	49.3622	0.00294582	1	0.711375039	-5.827368063
cpk3_REM1.2_GFP	1.36233	55.7329	0.00440422	1	0.309196469	-5.425192107
cpk3_REM1.2_GFP	55.1336	221.866	0.00114268	1	4.009759331	-6.774378898
cpk3_REM1.2_GFP	3.3288	73.0923	0.00180245	1	1.202611879	-6.318608428
cpk3_REM1.2_GFP	45.3068	219.346	0.000860799	1	3.813457132	-7.05764953
cpk3_REM1.2_GFP	94.309	235.697	0.00179198	1	4.546576625	-6.324434125
cpk3_REM1.2_GFP	5.07663	97.686	0.00137887	1	1.624647656	-6.586490956
cpk3_REM1.2_GFP	8.47538	97.2962	0.00094391	1	2.13716549	-6.965479735
cpk3_REM1.2_GFP	47.5081	240.816	0.000799863	1	3.860900223	-7.131070095
cpk3_REM1.2_GFP	20.1463	187.459	0.000992738	1	3.003020649	-6.915043776
cpk3_REM1.2_GFP	14.2471	131.909	0.00105285	1	2.656553377	-6.856254506
cpk3_REM1.2_GFP	9.40794	112.062	0.0014881	1	2.241554014	-6.510255141
cpk3_REM1.2_GFP	19.5805	152.017	0.000766067	1	2.974534173	-7.174240925
cpk3_REM1.2_GFP	25.3636	180.559	0.00102509	1	3.233315075	-6.882974865
cpk3_REM1.2_GFP	53.7207	220.97	0.000949355	1	3.983798402	-6.959727751
cpk3_REM1.2_GFP	4.4688	92.6389	0.00156641	1	1.497119916	-6.458968902
cpk3_REM1.2_GFP	6.73624	83.4869	0.00118761	1	1.907501906	-6.735812395
cpk3_REM1.2_GFP	8.24229	101.611	0.00157723	1	2.109278218	-6.452085135
cpk3_REM1.2_GFP	15.8231	173.567	0.000947983	1	2.761470898	-6.961173988
cpk3_REM1.2_GFP	2.06356	58.8846	0.00436139	1	0.724432647	-5.434964465
cpk3_REM1.2_GFP	15.0125	142.589	0.00106578	1	2.708883187	-6.844048354
cpk3_REM1.2_GFP	14.609	149.744	0.000958313	1	2.681637777	-6.950336111
cpk3_REM1.2_GFP	3.94594	81.6972	0.00177398	1	1.372687202	-6.334529669
cpk3_REM1.2_GFP	2.12594	91.7697	0.00282229	1	0.754214058	-5.870206667
cpk3_REM1.2_GFP	5.85483	112.834	0.00136639	1	1.767266962	-6.595583053
cpk3_REM1.2_GFP	2.10615	85.3216	0.0033236	1	0.744861636	-5.706706746
cpk3_REM1.2_GFP	9.44819	108.969	0.00190513	1	2.245823189	-6.263205031
cpk3_REM1.2_GFP	2.74193	63.814	0.00255295	1	1.008662052	-5.970505726
cpk3_REM1.2_GFP	5.19738	102.682	0.00192405	1	1.648154652	-6.25332294
cpk3_REM1.2_GFP	5.36596	87.4345	0.00167724	1	1.680075298	-6.390605694
cpk3_REM1.2_GFP	5.04137	82.3515	0.00198359	1	1.617677871	-6.222846945
cpk3_REM1.2_GFP	14.6448	128.47	0.00102425	1	2.684085324	-6.883794642
cpk3_REM1.2_GFP	4.44426	66.0905	0.0024751	1	1.491613376	-6.00147448
cpk3_REM1.2_GFP	28.4915	155.678	0.000596669	1	3.349605797	-7.424148037
cpk3_REM1.2_GFP	0.668082	37.2997	0.00898094	1	-0.403344358	-4.712650725
cpk3_REM1.2_GFP	4.83932	98.4883	0.00123984	1	1.576774215	-6.69277294
cpk3_REM1.2_GFP	14.7591	135.085	0.00094857	1	2.691859842	-6.960554971
cpk3_REM1.2_GFP	17.3073	132.645	0.0010978	1	2.851128378	-6.814447102
cpk3_REM1.2_GFP	6.06784	86.4933	0.00131843	1	1.803002693	-6.631313644
cpk3_REM1.2_GFP	32.7358	183.585	0.00113026	1	3.48846928	-6.785307584
cpk3_REM1.2_GFP	4.10002	62.4315	0.00146341	1	1.410991852	-6.52698595
cpk3_REM1.2_GFP	0.985865	44.597	0.00608603	1	-0.014235851	-5.101759298
cpk3_REM1.2_GFP	2.70837	64.4779	0.00258458	1	0.996346978	-5.95819226
cpk3_REM1.2_GFP	2.22269	67.1799	0.00269943	1	0.798718174	-5.914714639
cpk3_REM1.2_GFP	3.90963	49.5903	0.00153467	1	1.36344274	-6.479439905
cpk3_REM1.2_GFP	3.79269	50.5014	0.00210932	1	1.33307553	-6.161389658
cpk3_REM1.2_GFP	5.03057	86.2396	0.00139149	1	1.615533298	-6.577380164
cpk3_REM1.2_GFP	1.51635	53.3788	0.00461636	1	0.416306131	-5.378148763
cpk3_REM1.2_GFP	10.2126	93.7436	0.00088126	1	2.323622252	-7.034157856
cpk3_REM1.2_GFP	5.2816	90.5106	0.0020827	1	1.664229082	-6.17409015
cpk3_REM1.2_GFP	5.4104	114.229	0.00166346	1	1.688323027	-6.398855508
cpk3_REM1.2_GFP	1.49564	45.8734	0.00401167	1	0.402554209	-5.518547666
cpk3_REM1.2_GFP	2.63357	67.49	0.00265799	1	0.96834034	-5.930185081
cpk3_REM1.2_GFP	17.1539	141.332	0.00122421	1	2.842225553	-6.705459541
cpk3_REM1.2_GFP	2.91154	71.8824	0.00206077	1	1.068682151	-6.18467558
cpk3_REM1.2_GFP	3.40966	91.0677	0.00175971	1	1.22661258	-6.342606256
cpk3_REM1.2_GFP	338.271	555.752	0.00242409	1	5.823847349	-6.022299083
cpk3_REM1.2_GFP	4.8154	84.8014	0.00269967	1	1.571819116	-5.914625736
cpk3_REM1.2_GFP	37.8448	189.439	0.00235171	1	3.633493586	-6.052612556
cpk3_REM1.2_GFP	169.357	429.245	0.00247406	1	5.132008913	-6.001894753
cpk3_REM1.2_GFP	20.1991	152.314	0.00247536	1	3.005638049	-6.001369439
cpk3_REM1.2_GFP	3.26694	68.7525	0.00275487	1	1.183853767	-5.894385024
cpk3_REM1.2_GFP	24.9366	178.177	0.0024863	1	3.216336604	-5.996959617
cpk3_REM1.2_GFP	1.77102	52.7004	0.00677575	1	0.571555652	-4.994405217
cpk3_REM1.2_GFP	4.09438	62.4595	0.00439627	1	1.409615302	-5.426998825
cpk3_REM1.2_GFP	4.13099	67.7533	0.00411524	1	1.418517088	-5.493058123
cpk3_REM1.2_GFP	1.93227	50.4456	0.00362269	1	0.658695478	-5.620538435
cpk3_REM1.2_GFP	12.5079	125.931	0.00311804	1	2.526360445	-5.77055068
cpk3_REM1.2_GFP	1.13931	34.6497	0.00702182	1	0.130422816	-4.958732835
cpk3_REM1.2_GFP	3.74804	65.1918	0.00346848	1	1.321233037	-5.664038821
cpk3_REM1.2_GFP	5.82904	72.9357	0.00360265	1	1.762852321	-5.626085593
cpk3_REM1.2_GFP	4.01979	76.8873	0.00447784	1	1.391229662	-5.408614492
cpk3_REM1.2_GFP	6.79162	92.1577	0.00382824	1	1.915689499	-5.565350111
cpk3_REM1.2_GFP	1.479	49.3719	0.00473294	1	0.391366184	-5.353208705
cpk3_REM1.2_GFP	6.17626	107.804	0.00404776	1	1.82071291	-5.509591637
cpk3_REM1.2_GFP	26.9408	222.607	0.0030066	1	3.293641866	-5.806945407
cpk3_REM1.2_GFP	52.0221	228.553	0.00222982	1	3.951668628	-6.105834414
cpk3_REM1.2_GFP	9.3118	114.018	0.00279215	1	2.231282413	-5.880943371
cpk3_REM1.2_GFP	7.28363	80.5547	0.00356965	1	1.985629364	-5.635287727
cpk3_REM1.2_GFP	2.55066	62.0972	0.00352849	1	0.936352149	-5.646885262
cpk3_REM1.2_GFP	5.11575	84.8761	0.0039095	1	1.632324016	-5.54434579
cpk3_REM1.2_GFP	11.0908	91.8105	0.00261477	1	2.406115936	-5.946579139
cpk3_REM1.2_GFP	17.023	135.796	0.00281971	1	2.834565371	-5.871121236
cpk3_REM1.2_GFP	3.77668	73.2819	0.00317739	1	1.328845317	-5.751695174
cpk3_REM1.2_GFP	2.40614	52.0787	0.00415604	1	0.878023804	-5.483192581
cpk3_REM1.2_GFP	8.78463	88.7485	0.00398423	1	2.173003604	-5.52541121
cpk3_REM1.2_GFP	3.65878	70.8913	0.00327978	1	1.297129759	-5.719978932
cpk3_REM1.2_GFP	22.162	159.155	0.00279758	1	3.098379111	-5.879000521
cpk3_REM1.2_GFP	5.22372	72.3156	0.00402012	1	1.653209792	-5.516443526
cpk3_REM1.2_GFP	10.4351	98.9336	0.00287492	1	2.345175124	-5.851730431
cpk3_REM1.2_GFP	0.942565	32.1184	0.00636561	1	-0.059150397	-5.056845215
cpk3_REM1.2_GFP	0.95017	43.501	0.00631466	1	-0.051114363	-5.064881365
cpk3_REM1.2_GFP	19.7977	159.144	0.00252554	1	2.985565769	-5.981300378
cpk3_REM1.2_GFP	3.45931	68.2382	0.00462519	1	1.241069147	-5.376237828
cpk3_REM1.2_GFP	1.24606	44.3609	0.00802526	1	0.219986573	-4.825161212
cpk3_REM1.2_GFP	3.63965	75.1663	0.00357177	1	1.291887523	-5.634694008
cpk3_REM1.2_GFP	54.7527	225.01	0.00211862	1	4.002826683	-6.156990346
cpk3_REM1.2_GFP	1.08431	50.4177	0.0064557	1	0.08094384	-5.042791817
cpk3_REM1.2_GFP	21.7999	159.11	0.00284405	1	3.081905383	-5.862526186
cpk3_REM1.2_GFP	1.00566	52.4357	0.00696062	1	0.005644042	-4.967486728
cpk3_REM1.2_GFP	17.2069	140.689	0.00261523	1	2.845310466	-5.946403231
cpk3_REM1.2_GFP	0.852501	63.5458	0.00703811	1	-0.159580897	-4.956415611
cpk3_REM1.2_GFP	3.19565	69.0788	0.00406803	1	1.16179051	-5.504596426
cpk3_REM1.2_GFP	1.24287	46.0154	0.0064367	1	0.217423221	-5.045739293
cpk3_REM1.2_GFP	12.8443	140.3	0.00264709	1	2.552900133	-5.934294356
cpk3_REM1.2_GFP	3.41212	61.4037	0.00380995	1	1.227333799	-5.570139213
cpk3_REM1.2_GFP	5.11977	87.0954	0.00390642	1	1.633109516	-5.545133925
cpk3_REM1.2_GFP	9.02705	92.4703	0.00243712	1	2.200225625	-6.016938265
cpk3_REM1.2_GFP	4.01261	77.0652	0.00373821	1	1.389441902	-5.589148392
cpk3_REM1.2_GFP	1.58013	68.8715	0.00443003	1	0.457507122	-5.419348923
cpk3_REM1.2_GFP	5.926	79.4188	0.00219372	1	1.779349449	-6.122156546
cpk3_REM1.2_GFP	4.37226	73.4755	0.00388815	1	1.475280038	-5.549821813
cpk3_REM1.2_GFP	9.10872	96.4225	0.00318376	1	2.209232196	-5.749692391
cpk3_REM1.2_GFP	9.36765	98.9624	0.00266876	1	2.237262264	-5.926141334
cpk3_REM1.2_GFP	10.8517	113.976	0.00276454	1	2.38432175	-5.890881023
cpk3_REM1.2_GFP	6.02192	81.5701	0.00365332	1	1.795406145	-5.612118936
cpk3_REM1.2_GFP	6.61146	79.5304	0.0028738	1	1.888804507	-5.852120083
cpk3_REM1.2_GFP	0.864325	53.3626	0.00694183	1	-0.145806424	-4.97018985
cpk3_REM1.2_GFP	2.40815	52.5781	0.00456782	1	0.878858818	-5.388719212
cpk3_REM1.2_GFP	4.65721	68.7587	0.00300609	1	1.538416556	-5.807115048
cpk3_REM1.2_GFP	3.21758	76.3913	0.0040403	1	1.168629524	-5.511436332
cpk3_REM1.2_GFP	3.19104	79.9293	0.00313378	1	1.160346882	-5.765515335
cpk3_REM1.2_GFP	11.9793	95.8855	0.00250432	1	2.48318016	-5.989738038
cpk3_REM1.2_GFP	21.3459	174.074	0.002764	1	3.060859684	-5.891076373
cpk3_REM1.2_GFP	1.72885	63.2283	0.00404894	1	0.547456448	-5.509300161
cpk3_REM1.2_GFP	0.80729	30.8209	0.00867099	1	-0.21407232	-4.747772308
cpk3_REM1.2_GFP	1.74148	66.8442	0.00689068	1	0.554735326	-4.977585505
cpk3_REM1.2_GFP	0.89478	40.5427	0.0111759	1	-0.111177401	-4.493995605
cpk3_REM1.2_GFP	0.382835	34.116	0.0182846	1	-0.960151192	-4.001696103
cpk3_REM1.2_GFP	1.87413	33.8925	0.00640297	1	0.628144552	-5.050993334
cpk3_REM1.2_GFP	3.41702	73.2013	0.00438979	1	1.228768826	-5.428473889
cpk3_REM1.2_GFP	3.49546	59.4566	0.00257477	1	1.251464984	-5.961995069
cpk3_REM1.2_GFP	3.77874	71.675	0.00423422	1	1.329390621	-5.464556147
cpk3_REM1.2_GFP	3.84125	76.9487	0.00312398	1	1.345797834	-5.768647449
cpk3_REM1.2_GFP	3.00403	61.0219	0.00399463	1	1.099954721	-5.52280432
cpk3_REM1.2_GFP	5.9617	84.4131	0.00285154	1	1.785355675	-5.85989608
cpk3_REM1.2_GFP	1.07783	50.2456	0.0083501	1	0.074949761	-4.785481764
cpk3_REM1.2_GFP	5.26537	68.2106	0.00360848	1	1.661151419	-5.624468648
cpk3_REM1.2_GFP	8.92196	117.165	0.00358665	1	2.188515653	-5.63053666
cpk3_REM1.2_GFP	4.03577	63.155	0.00346898	1	1.395197114	-5.663894676
cpk3_REM1.2_GFP	0.775412	20.7087	0.00773782	1	-0.254360778	-4.861635285
cpk3_REM1.2_GFP	3.42518	75.7653	0.00467129	1	1.231154025	-5.366320014
cpk3_REM1.2_GFP	3.80668	57.4321	0.00499122	1	1.336757418	-5.30007491
cpk3_REM1.2_GFP	1.08127	36.5018	0.00832352	1	0.078136276	-4.788670037
cpk3_REM1.2_GFP	6.95952	113.338	0.00287376	1	1.940110506	-5.852134002
cpk3_REM1.2_GFP	0.773471	43.6145	0.00775724	1	-0.256867102	-4.859128678
cpk3_REM1.2_GFP	0.473227	40.8686	0.0126789	1	-0.74818009	-4.367816085
cpk3_REM1.2_GFP	2.65815	62.8394	0.00413822	1	0.977630392	-5.487489535
cpk3_REM1.2_GFP	1.29517	35.7999	0.00463259	1	0.258641961	-5.374639172
cpk3_REM1.2_GFP	3.58245	74.1021	0.00390794	1	1.276046924	-5.544744898
cpk3_REM1.2_GFP	1.03811	51.8035	0.00770632	1	0.037401752	-4.865714508
cpk3_REM1.2_GFP	1.28575	37.349	0.00622207	1	0.251342206	-5.07965263
cpk3_REM1.2_GFP	1.8211	54.4305	0.00658942	1	0.599440714	-5.022289946
cpk3_REM1.2_GFP	3.98294	75.5284	0.00326392	1	1.38202024	-5.724826352
cpk3_REM1.2_GFP	1.09308	36.7156	0.00640389	1	0.0889994	-5.050849661
cpk3_REM1.2_GFP	2.69341	58.4496	0.00408404	1	0.990808049	-5.500668584
cpk3_REM1.2_GFP	0.672926	56.2195	0.0104023	1	-0.396119911	-4.565728343
cpk3_REM1.2_GFP	1.11425	43.2933	0.00538481	1	0.108181533	-5.224173252
cpk3_REM1.2_GFP	2.65698	83.0412	0.00489277	1	0.977190139	-5.319996674
cpk3_REM1.2_GFP	9.17036	101.31	0.00239903	1	2.215976544	-6.03269079
cpk3_REM1.2_GFP	0.575417	23.5902	0.0156408	1	-0.552660284	-4.157872394
cpk3_REM1.2_GFP	1.23816	50.5269	0.00726884	1	0.213626407	-4.92415856
cpk3_REM1.2_GFP	0.751693	47.517	0.00798199	1	-0.285427283	-4.830567525
cpk3_REM1.2_GFP	1.21985	37.2143	0.00491865	1	0.1987279	-5.314721176
cpk3_REM1.2_GFP	5.30039	67.2127	0.00339598	1	1.667780403	-5.6851629
cpk3_REM1.2_GFP	4.7188	91.7338	0.00402645	1	1.55155453	-5.514870185
cpk3_REM1.2_GFP	1.59647	40.8584	0.00438466	1	0.467794942	-5.429643193
cpk3_REM1.2_GFP	1.40139	43.6873	0.00499503	1	0.337464601	-5.299311861
cpk3_REM1.2_GFP	1.85454	64.3025	0.00431373	1	0.617636687	-5.44595232
cpk3_REM1.2_GFP	1.12132	48.577	0.00802628	1	0.114506563	-4.825034121
cpk3_REM1.2_GFP	0.366046	31.4721	0.0163914	1	-1.00499627	-4.110998472
cpk3_REM1.2_GFP	1.3825	41.9365	0.00723329	1	0.323893454	-4.929061298
cpk3_REM1.2_GFP	1.41578	49.5155	0.00565059	1	0.347680616	-5.175995314
cpk3_REM1.2_GFP	1.63835	64.9015	0.00366221	1	0.493689638	-5.609688489
cpk3_REM1.2_GFP	0.566719	35.1129	0.0105873	1	-0.567891689	-4.548100109
cpk3_REM1.2_GFP	2.22935	54.114	0.00403706	1	0.801710063	-5.512238575
cpk3_REM1.2_GFP	1.59081	46.8386	0.00440028	1	0.46424332	-5.426087104
cpk3_REM1.2_GFP	0.854603	32.1811	0.00819093	1	-0.157118245	-4.804727834
cpk3_REM1.2_GFP	0.852195	55.1153	0.00821409	1	-0.159939905	-4.801904307
cpk3_REM1.2_GFP	3.41992	61.3205	0.00292404	1	1.229617159	-5.834789057
cpk3_REM1.2_GFP	8.98391	118.8	0.00300537	1	2.1954352	-5.80735459
cpk3_REM1.2_GFP	1.81079	47.1268	0.00497021	1	0.593763214	-5.304293186
cpk3_REM1.2_GFP	1.56988	53.9462	0.00445895	1	0.450999183	-5.412841967
cpk3_REM1.2_GFP	0.701409	48.3605	0.00997991	1	-0.35466411	-4.607181207
cpk3_REM1.2_GFP	1.35306	48.5469	0.00591253	1	0.302368694	-5.130681451
cpk3_REM1.2_GFP	2.15665	43.9395	0.00463682	1	0.768556092	-5.373726493
cpk3_REM1.2_GFP	0.705347	37.4857	0.00850645	1	-0.349065399	-4.76693058
cpk3_REM1.2_GFP	2.84092	56.4506	0.00351999	1	1.044127943	-5.64929713
cpk3_REM1.2_GFP	1.75396	48.9329	0.00627152	1	0.561876089	-5.071736529
cpk3_REM1.2_GFP	1.50978	44.5246	0.00529879	1	0.411963945	-5.240276786
cpk3_REM1.2_GFP	1.06723	53.0427	0.00562201	1	0.065066507	-5.181066028
cpk3_REM1.2_GFP	1.70601	39.9721	0.00351697	1	0.534157311	-5.650155456
cpk3_REM1.2_GFP	3.39668	85.3395	0.00618251	1	1.222798484	-5.086030941
cpk3_REM1.2_GFP	1.66268	45.9075	0.0048115	1	0.508430758	-5.336746393
cpk3_REM1.2_GFP	0.932738	48.1018	0.00750478	1	-0.069630932	-4.892215128
cpk3_REM1.2_GFP	2.0317	45.4764	0.00492199	1	0.708872881	-5.314042359
cpk3_REM1.2_GFP	0.657913	32.4778	0.0136796	1	-0.418682575	-4.291849607
cpk3_REM1.2_GFP	1.03198	39.5014	0.00581405	1	0.031479287	-5.147477877
cpk3_REM1.2_GFP	2.11153	60.2169	0.00378873	1	0.747412803	-5.575724408
cpk3_REM1.2_GFP	0.908785	50.2595	0.00880297	1	-0.095646736	-4.732666114
cpk3_REM1.2_GFP	1.32609	53.289	0.00452458	1	0.282234763	-5.398230524
cpk3_REM1.2_GFP	1.16282	30.3666	0.00601986	1	0.150848089	-5.112691276
cpk3_REM1.2_GFP	0.371874	29.2347	0.0161345	1	-0.989200192	-4.126795442
cpk3_REM1.2_GFP	2.04379	51.284	0.00489287	1	0.714805927	-5.319976236
cpk3_REM1.2_GFP	0.694524	41.6305	0.00863901	1	-0.36452856	-4.751467286
cpk3_REM1.2_GFP	0.313408	31.0192	0.0191444	1	-1.160249423	-3.955745034
cpk3_REM1.2_GFP	1.08468	55.583	0.00829738	1	0.081285013	-4.791815477
cpk3_REM1.2_GFP	2.43473	44.8475	0.00410724	1	0.889835867	-5.495004009
cpk3_REM1.2_GFP	0.220874	22.337	0.0271648	1	-1.510162876	-3.605833261
cpk3_REM1.2_GFP	1.06756	34.2495	0.00655704	1	0.065375671	-5.027215997
cpk3_REM1.2_GFP	0.639795	33.4424	0.00937801	1	-0.446607466	-4.669387692
cpk3_REM1.2_GFP	1.5348	67.1399	0.00456085	1	0.428400079	-5.390246269
cpk3_REM1.2_GFP	0.761078	34.0546	0.00788356	1	-0.27301943	-4.8429757
cpk3_REM1.2_GFP	1.87527	52.6065	0.00479932	1	0.628752649	-5.339281038
cpk3_REM1.2_GFP	1.45991	57.2629	0.00547979	2	0.37837479	-5.2066885
cpk3_REM1.2_GFP	11.3454	129.602	0.00220355	2	2.428812375	-6.117685583
cpk3_REM1.2_GFP	6.94067	87.3256	0.0020171	2	1.937398312	-6.206094443
cpk3_REM1.2_GFP	20.8475	129.945	0.00172683	2	3.037234037	-6.361467921
cpk3_REM1.2_GFP	1.47151	42.1905	0.00543661	2	0.386289084	-5.214599574
cpk3_REM1.2_GFP	5.71219	81.3284	0.00367635	2	1.742602488	-5.605834867
cpk3_REM1.2_GFP	11.2349	133.297	0.00195819	2	2.419025005	-6.235734702
cpk3_REM1.2_GFP	168.152	433.654	0.00130239	2	5.124868332	-6.643554241
cpk3_REM1.2_GFP	31.0926	186.313	0.00122216	2	3.436969849	-6.707135494
cpk3_REM1.2_GFP	7.39695	94.1759	0.00189267	2	2.001067753	-6.269766748
cpk3_REM1.2_GFP	34.0804	176.023	0.00170186	2	3.528722439	-6.376033508
cpk3_REM1.2_GFP	10.0653	80.2171	0.00158961	2	2.309093865	-6.444266576
cpk3_REM1.2_GFP	7.72671	100.436	0.00232958	2	2.044683158	-6.062067285
cpk3_REM1.2_GFP	13.5383	157.421	0.00162501	2	2.605522706	-6.422241309
cpk3_REM1.2_GFP	29.6254	175.333	0.00151897	2	3.388632101	-6.489722805
cpk3_REM1.2_GFP	14.9567	139.787	0.00153777	2	2.70515936	-6.477421964
cpk3_REM1.2_GFP	2.42993	62.4535	0.0037038	2	0.88786245	-5.598395959
cpk3_REM1.2_GFP	163.016	397.04	0.00122687	2	5.093848355	-6.703289068
cpk3_REM1.2_GFP	52.2219	201.529	0.00160852	2	3.955501947	-6.432440777
cpk3_REM1.2_GFP	51.721	292.841	0.00145009	2	3.945863889	-6.536129656
cpk3_REM1.2_GFP	20.8271	145.723	0.00129639	2	3.036255023	-6.6481718
cpk3_REM1.2_GFP	19.1366	124.171	0.00135866	2	2.951602732	-6.601256359
cpk3_REM1.2_GFP	70.9803	312.775	0.00140884	2	4.262402374	-6.564988608
cpk3_REM1.2_GFP	35.8869	199.075	0.00178338	2	3.580372326	-6.329244839
cpk3_REM1.2_GFP	6.87169	92.1334	0.00189182	2	1.927410073	-6.27021595
cpk3_REM1.2_GFP	26.0022	158.723	0.00134604	2	3.25818115	-6.610588331
cpk3_REM1.2_GFP	110.812	319.297	0.00108291	2	4.707835072	-6.828103417
cpk3_REM1.2_GFP	28.386	189.629	0.0014796	2	3.345896066	-6.515983498
cpk3_REM1.2_GFP	3.34208	63.4973	0.0038898	2	1.206593368	-5.549397537
cpk3_REM1.2_GFP	6.76876	80.7382	0.00221606	2	1.912317909	-6.112024435
cpk3_REM1.2_GFP	6.88762	93.6792	0.00145188	2	1.929725597	-6.534896011
cpk3_REM1.2_GFP	2.24303	79.171	0.00267495	2	0.80782763	-5.92382459
cpk3_REM1.2_GFP	21.4819	140.261	0.00176893	2	3.06721072	-6.337380435
cpk3_REM1.2_GFP	22.9872	155.022	0.00165309	2	3.134937539	-6.405109015
cpk3_REM1.2_GFP	6.50241	75.7753	0.00199926	2	1.872172877	-6.214978167
cpk3_REM1.2_GFP	2.03091	75.1077	0.00393913	2	0.708483968	-5.536795392
cpk3_REM1.2_GFP	13.5151	111.173	0.00170181	2	2.603807579	-6.376062888
cpk3_REM1.2_GFP	12.9716	107.32	0.0026982	2	2.562762352	-5.915170395
cpk3_REM1.2_GFP	69.0911	282.777	0.00144736	2	4.235425924	-6.538014072
cpk3_REM1.2_GFP	114.006	337.773	0.00120169	2	4.736251079	-6.72402638
cpk3_REM1.2_GFP	11.5111	110.1	0.00208494	2	2.443311787	-6.173015201
cpk3_REM1.2_GFP	1.10674	66.5935	0.00542135	2	0.101418757	-5.217410417
cpk3_REM1.2_GFP	43.5648	196.616	0.0018593	2	3.774249485	-6.287555206
cpk3_REM1.2_GFP	34.8744	158.632	0.00131902	2	3.551753036	-6.630866242
cpk3_REM1.2_GFP	3.80025	64.7576	0.00289454	2	1.335066854	-5.844929075
cpk3_REM1.2_GFP	9.15953	94.6167	0.00163764	2	2.214794867	-6.414499098
cpk3_REM1.2_GFP	37.3938	196.3	0.00139061	2	3.621504915	-6.578012779
cpk3_REM1.2_GFP	20.5654	157.829	0.00131289	2	3.023610052	-6.635524465
cpk3_REM1.2_GFP	24.9438	158.874	0.00136306	2	3.216625294	-6.598023107
cpk3_REM1.2_GFP	4.16137	100.748	0.00240306	2	1.425844347	-6.031012354
cpk3_REM1.2_GFP	9.27057	107.391	0.00183376	2	2.226844866	-6.301386775
cpk3_REM1.2_GFP	12.8408	99.0854	0.00155754	2	2.552627602	-6.464647625
cpk3_REM1.2_GFP	7.29208	88.2171	0.0027427	2	1.986788828	-5.898812442
cpk3_REM1.2_GFP	14.8946	128.166	0.00194701	2	2.700998731	-6.241460416
cpk3_REM1.2_GFP	27.1887	153.577	0.0011034	2	3.302801446	-6.809358957
cpk3_REM1.2_GFP	18.4333	143.539	0.00146474	2	2.914158812	-6.526077527
cpk3_REM1.2_GFP	0.923389	34.4689	0.0064978	2	-0.079704681	-5.036291621
cpk3_REM1.2_GFP	3.18451	63.5172	0.00251216	2	1.158298431	-5.986612338
cpk3_REM1.2_GFP	15.6656	152.219	0.00153202	2	2.751467226	-6.481168153
cpk3_REM1.2_GFP	4.60391	112.254	0.00260648	2	1.526905942	-5.949754627
cpk3_REM1.2_GFP	10.5163	100.316	0.00171163	2	2.352926434	-6.370309146
cpk3_REM1.2_GFP	2.04644	68.0963	0.00390923	2	0.716101698	-5.544414855
cpk3_REM1.2_GFP	4.63064	64.6029	0.00237548	2	1.532695087	-6.042555757
cpk3_REM1.2_GFP	5.84954	96.2481	0.0022224	2	1.766363026	-6.109167586
cpk3_REM1.2_GFP	15.4112	147.672	0.00168709	2	2.735094518	-6.384750128
cpk3_REM1.2_GFP	8.66039	113.042	0.00161656	2	2.158759756	-6.427454844
cpk3_REM1.2_GFP	12.0382	114.42	0.00141217	2	2.488084927	-6.562627751
cpk3_REM1.2_GFP	2.65017	66.5226	0.00339601	2	0.974623789	-5.685154066
cpk3_REM1.2_GFP	22.5671	208.612	0.00168387	2	3.116493093	-6.386660563
cpk3_REM1.2_GFP	5.13762	54.6169	0.00194643	2	1.636589937	-6.241758354
cpk3_REM1.2_GFP	30.9675	144.325	0.0011948	2	3.432938267	-6.729776472
cpk3_REM1.2_GFP	6.9828	80.0747	0.00171851	2	1.943449982	-6.366297643
cpk3_REM1.2_GFP	6.94165	83.3434	0.00244899	2	1.937539498	-6.012079584
cpk3_REM1.2_GFP	8.05381	104.572	0.00173831	2	2.086145271	-6.354841902
cpk3_REM1.2_GFP	35.2849	197.488	0.00116197	2	3.56345511	-6.757638438
cpk3_REM1.2_GFP	12.999	125.821	0.00161551	2	2.564872431	-6.428104583
cpk3_REM1.2_GFP	23.0427	161.077	0.00147552	2	3.137349016	-6.518744809
cpk3_REM1.2_GFP	11.967	114.916	0.00183838	2	2.482152862	-6.29887053
cpk3_REM1.2_GFP	8.00836	96.2598	0.00224765	2	2.080485996	-6.097870053
cpk3_REM1.2_GFP	6.09036	67.4749	0.00197033	2	1.806707193	-6.229554238
cpk3_REM1.2_GFP	24.3583	184.906	0.00156005	2	3.192872654	-6.463037407
cpk3_REM1.2_GFP	8.97485	96.9141	0.00211703	2	2.194426221	-6.157741116
cpk3_REM1.2_GFP	31.3197	160.71	0.00127715	2	3.444247293	-6.663124246
cpk3_REM1.2_GFP	41.5842	205.797	0.00125048	2	3.727720287	-6.684227801
cpk3_REM1.2_GFP	17.1888	129.885	0.00191986	2	2.844258009	-6.255503012
cpk3_REM1.2_GFP	13.0149	118.918	0.00215139	2	2.566094855	-6.141641134
cpk3_REM1.2_GFP	3.25974	72.8003	0.00337451	2	1.181647438	-5.69150515
cpk3_REM1.2_GFP	10.1004	105.743	0.0014851	2	2.312575027	-6.512273169
cpk3_REM1.2_GFP	3.74022	60.8663	0.00267364	2	1.319144433	-5.924314439
cpk3_REM1.2_GFP	5.28213	86.6897	0.00340772	2	1.664329425	-5.681711833
cpk3_REM1.2_GFP	6.8506	87.9274	0.00233556	2	1.92433624	-6.059503588
cpk3_REM1.2_GFP	6.95925	96.8608	0.00258648	2	1.94007171	-5.957457401
cpk3_REM1.2_GFP	1.53877	42.8921	0.00389921	2	0.430983396	-5.54698131
cpk3_REM1.2_GFP	11.036	103.434	0.00154041	2	2.401162656	-6.475706664
cpk3_REM1.2_GFP	25.0707	144.827	0.00195447	2	3.221699834	-6.237636222
cpk3_REM1.2_GFP	9.74662	86.9578	0.00174419	2	2.276920558	-6.351465014
cpk3_REM1.2_GFP	42.7105	198.659	0.00149846	2	3.754444792	-6.503317365
cpk3_REM1.2_GFP	20.3583	165.607	0.00216128	2	3.013488691	-6.13705464
cpk3_REM1.2_GFP	12.5844	124.495	0.00182766	2	2.532457952	-6.304718819
cpk3_REM1.2_GFP	1.63174	67.0036	0.00367706	2	0.48964693	-5.605641759
cpk3_REM1.2_GFP	5.37536	85.0889	0.00241844	2	1.681825549	-6.024632575
cpk3_REM1.2_GFP	15.8983	150.634	0.00157249	2	2.766212185	-6.455094929
cpk3_REM1.2_GFP	5.63198	88.1097	0.00284092	2	1.728461068	-5.863627336
cpk3_REM1.2_GFP	2.25157	72.3644	0.00310894	2	0.811627751	-5.773473447
cpk3_REM1.2_GFP	1.64489	47.6827	0.00364766	2	0.497673513	-5.613669413
cpk3_REM1.2_GFP	1.35875	44.5306	0.00515179	2	0.306565159	-5.268411052
cpk3_REM1.2_GFP	15.9429	128.673	0.0015681	2	2.769013589	-6.457890584
cpk3_REM1.2_GFP	5.4788	85.6267	0.0025553	2	1.700886099	-5.969585645
cpk3_REM1.2_GFP	6.15112	87.6974	0.00195086	2	1.816634179	-6.239484978
cpk3_REM1.2_GFP	51.618	326.975	0.00153048	2	3.943870449	-6.482173867
cpk3_REM1.2_GFP	2.34221	67.1626	0.00384252	2	0.851094928	-5.561626878
cpk3_REM1.2_GFP	1.90483	60.5167	0.00314989	2	0.644392766	-5.760387747
cpk3_REM1.2_GFP	2.35624	61.5261	0.00339523	2	0.857067128	-5.685383774
cpk3_REM1.2_GFP	3.55897	82.5321	0.00224784	2	1.269471177	-6.097785524
cpk3_REM1.2_GFP	2.1404	58.3246	0.00420482	2	0.760992727	-5.471523793
cpk3_REM1.2_GFP	2.32471	63.7753	0.00387145	2	0.8435953	-5.554126165
cpk3_REM1.2_GFP	1.41212	55.6464	0.00495709	2	0.345092121	-5.306936404
cpk3_REM1.2_GFP	2.96608	56.4585	0.00337146	2	1.087241216	-5.692409394
cpk3_REM1.2_GFP	5.00469	80.166	0.00279737	2	1.610375473	-5.879075589
cpk3_REM1.2_GFP	1.27032	49.4798	0.00551043	2	0.239268837	-5.201112619
cpk3_REM1.2_GFP	2.41623	61.96	0.00289708	2	0.882208474	-5.844051946
cpk3_REM1.2_GFP	18.0545	141.715	0.00166163	2	2.893394961	-6.399956231
cpk3_REM1.2_GFP	1.64576	54.8167	0.00425336	2	0.498202284	-5.46004602
cpk3_REM1.2_GFP	0.710131	35.5789	0.00844915	2	-0.342305819	-4.773689434
cpk3_REM1.2_GFP	6.53748	109.53	0.00168261	2	1.87755177	-6.38740912
cpk3_REM1.2_GFP	26.5523	183.054	0.00188307	2	3.279116373	-6.274851855
cpk3_REM1.2_GFP	4.28784	100.937	0.00233217	2	1.45578311	-6.060956114
cpk3_REM1.2_GFP	3.80766	71.382	0.0018384	2	1.337014827	-6.298859651
cpk3_REM1.2_GFP	2.71328	72.4099	0.0025799	2	0.998158235	-5.96000464
cpk3_REM1.2_GFP	2.05511	63.8944	0.00340614	2	0.720329374	-5.682175594
cpk3_REM1.2_GFP	4.5219	89.7454	0.00265375	2	1.50893226	-5.931781545
cpk3_REM1.2_GFP	1.23698	41.7843	0.00565896	2	0.212672925	-5.174515149
cpk3_REM1.2_GFP	4.94935	91.9961	0.00161637	2	1.599256255	-6.427572385
cpk3_REM1.2_GFP	6.0877	81.1927	0.00180692	2	1.806270342	-6.316131541
cpk3_REM1.2_GFP	4.7488	97.5304	0.00168463	2	1.557891955	-6.386209324
cpk3_REM1.2_GFP	1.70394	49.0401	0.00410814	2	0.532943217	-5.494784908
cpk3_REM1.2_GFP	3.27415	62.4104	0.00335965	2	1.186058293	-5.695918477
cpk3_REM1.2_GFP	3.09152	66.4681	0.00323466	2	1.128662879	-5.733831457
cpk3_REM1.2_GFP	4.54392	90.4804	0.00242082	2	1.513790076	-6.023648953
cpk3_REM1.2_GFP	22.1619	165.299	0.00153416	2	3.098374598	-6.479772279
cpk3_REM1.2_GFP	2.55912	72.4544	0.00390759	2	0.939663449	-5.544834463
cpk3_REM1.2_GFP	6.81081	93.4031	0.00249603	2	1.918511056	-5.993053809
cpk3_REM1.2_GFP	6.20397	79.7533	0.00322374	2	1.82518941	-5.737213103
cpk3_REM1.2_GFP	5.16747	76.5142	0.00193518	2	1.642383207	-6.247554934
cpk3_REM1.2_GFP	8.98185	87.5097	0.00178137	2	2.195205874	-6.330372548
cpk3_REM1.2_GFP	1.69571	71.776	0.00353835	2	0.528101532	-5.644094762
cpk3_REM1.2_GFP	3.53175	58.1172	0.00283146	2	1.261793499	-5.866962799
cpk3_REM1.2_GFP	3.57008	86.0559	0.00280105	2	1.272588005	-5.877760932
cpk3_REM1.2_GFP	2.64239	56.3375	0.00302756	2	0.971683811	-5.799998264
cpk3_REM1.2_GFP	15.3913	125.426	0.00116949	2	2.733802415	-6.751187523
cpk3_REM1.2_GFP	1.33106	49.2848	0.00525896	2	0.285975617	-5.24782199
cpk3_REM1.2_GFP	2.84709	60.1601	0.00280989	2	1.04629742	-5.874609942
cpk3_REM1.2_GFP	1.71124	31.8767	0.00409061	2	0.537218254	-5.499061176
cpk3_REM1.2_GFP	22.5208	142.854	0.00142091	2	3.114439327	-6.556457768
cpk3_REM1.2_GFP	3.15329	65.2798	0.0022199	2	1.148446352	-6.110293129
cpk3_REM1.2_GFP	1.81143	55.3897	0.00496846	2	0.594116589	-5.304645346
cpk3_REM1.2_GFP	4.18189	72.3839	0.00263039	2	1.430763297	-5.940623155
cpk3_REM1.2_GFP	9.47828	109.729	0.00116055	2	2.249002865	-6.758861248
cpk3_REM1.2_GFP	6.85533	74.0641	0.00189633	2	1.925026452	-6.26783484
cpk3_REM1.2_GFP	1.4064	48.8021	0.00497725	2	0.341033248	-5.302877749
cpk3_REM1.2_GFP	7.9469	97.227	0.00151002	2	2.072781916	-6.495632383
cpk3_REM1.2_GFP	1.13849	88.4479	0.00527015	2	0.129702823	-5.245696454
cpk3_REM1.2_GFP	5.7538	92.0727	0.00173798	2	1.749860506	-6.35503176
cpk3_REM1.2_GFP	3.39856	85.2413	0.00205969	2	1.223351812	-6.185199793
cpk3_REM1.2_GFP	3.97536	81.2978	0.00301859	2	1.38011531	-5.802965444
cpk3_REM1.2_GFP	3.07154	55.7127	0.0042324	2	1.122179064	-5.464986071
cpk3_REM1.2_GFP	5.99706	88.68	0.00233448	2	1.791269349	-6.059966111
cpk3_REM1.2_GFP	1.12079	44.7919	0.00535338	2	0.114033794	-5.230027142
cpk3_REM1.2_GFP	1.83148	51.3039	0.00436804	2	0.605124383	-5.433440883
cpk3_REM1.2_GFP	6.47356	83.3372	0.00231712	2	1.867726189	-6.067430244
cpk3_REM1.2_GFP	1.85929	76.1966	0.00430272	2	0.620194694	-5.448507898
cpk3_REM1.2_GFP	1.35054	40.583	0.0051831	2	0.300504512	-5.262351946
cpk3_REM1.2_GFP	4.17667	81.1617	0.00167597	2	1.429514278	-6.391363177
cpk3_REM1.2_GFP	3.34253	63.3394	0.00329092	2	1.206728005	-5.716588118
cpk3_REM1.2_GFP	2.69922	70.5006	0.00259334	2	0.992962842	-5.954808659
cpk3_REM1.2_GFP	1.99582	59.5089	0.00450942	2	0.691054993	-5.401586737
cpk3_REM1.2_GFP	6.96063	80.232	0.00201131	2	1.940269987	-6.208969028
cpk3_REM1.2_GFP	1.70913	45.6152	0.00468074	2	0.535984469	-5.364299062
cpk3_REM1.2_GFP	3.13716	80.4741	0.00223131	2	1.143317932	-6.105166422
cpk3_REM1.2_GFP	5.4868	80.724	0.00218707	2	1.702345208	-6.12519253
cpk3_REM1.2_GFP	22.2154	165.655	0.0016205	2	3.100785742	-6.425020535
cpk3_REM1.2_GFP	11.2581	114.85	0.00222063	2	2.42108787	-6.10996434
cpk3_REM1.2_GFP	2.88011	94.5641	0.00208325	2	1.057828488	-6.173826105
cpk3_REM1.2_GFP	2.63465	56.9092	0.00379556	2	0.968750346	-5.573923316
cpk3_REM1.2_GFP	2.49589	55.685	0.00400658	2	0.914645379	-5.519817269
cpk3_REM1.2_GFP	2.1304	64.7	0.00281638	2	0.756309756	-5.872302907
cpk3_REM1.2_GFP	2.96887	57.1233	0.0023578	2	1.088181409	-6.050026298
cpk3_REM1.2_GFP	0.776581	44.1634	0.00772618	2	-0.252854328	-4.863140717
cpk3_REM1.2_GFP	1.39313	41.7911	0.00430685	2	0.331553014	-5.447548501
cpk3_REM1.2_GFP	0.630684	45.8058	0.0110991	2	-0.460950334	-4.500891255
cpk3_REM1.2_GFP	4.06884	107.53	0.00196616	2	1.403357947	-6.231672877
cpk3_REM1.2_GFP	0.840752	51.7957	0.00832588	2	-0.17345855	-4.788386543
cpk3_REM1.2_GFP	1.58728	66.9031	0.00441006	2	0.46202186	-5.423866984
cpk3_REM1.2_GFP	5.92352	68.3824	0.00168819	2	1.778930867	-6.38409833
cpk3_REM1.2_GFP	3.55457	57.2565	0.00309461	2	1.2682341	-5.77809339
cpk3_REM1.2_GFP	0.332282	24.9999	0.018057	2	-1.101771273	-4.014221858
cpk3_REM1.2_GFP	0.807242	33.1054	0.00743271	2	-0.21413178	-4.901864749
cpk3_REM1.2_GFP	2.24693	58.1467	0.00267031	2	0.80956484	-5.925560708
cpk3_REM1.2_GFP	3.04092	56.8646	0.00197309	2	1.112160101	-6.228154437
cpk3_REM1.2_GFP	1.46846	54.9396	0.0040859	2	0.384214233	-5.500213257
cpk3_REM1.2_GFP	4.65895	93.6287	0.00257569	2	1.538790101	-5.96163782
cpk3_REM1.2_GFP	4.69001	88.1811	0.00234541	2	1.545434715	-6.055295052
cpk3_REM1.2_GFP	3.4128	70.3944	0.0020511	2	1.227533069	-6.189379044
cpk3_REM1.2_GFP	1.50044	63.7237	0.0046653	2	0.405758398	-5.367603138
cpk3_REM1.2_GFP	6.26979	66.7795	0.00175444	2	1.835742861	-6.345605561
cpk3_REM1.2_GFP	1.20468	56.0314	0.00581069	2	0.186213972	-5.148055954
cpk3_REM1.2_GFP	0.892125	28.7134	0.00672552	2	-0.114149022	-5.001846033
cpk3_REM1.2_GFP	3.67009	88.4997	0.00245225	2	1.300216185	-6.010749309
cpk3_REM1.2_GFP	2.46105	63.0655	0.0040633	2	0.900588088	-5.505759828
cpk3_REM1.2_GFP	2.40975	64.2122	0.00331985	2	0.879523008	-5.707835678
cpk3_REM1.2_GFP	0.82765	32.8913	0.00724944	2	-0.189164919	-4.926831054
cpk3_REM1.2_GFP	1.39334	50.9218	0.00430619	2	0.331703743	-5.447701757
cpk3_REM1.2_GFP	1.58874	49.3743	0.00503544	2	0.462941249	-5.291254368
cpk3_REM1.2_GFP	1.12724	37.893	0.00532273	2	0.119772167	-5.235768949
cpk3_REM1.2_GFP	2.95574	73.8583	0.00202995	2	1.083749043	-6.199744117
cpk3_REM1.2_GFP	8.94838	104.458	0.00156453	2	2.19147251	-6.46016982
cpk3_REM1.2_GFP	0.900874	63.2586	0.0066602	2	-0.104389876	-5.011605765
cpk3_REM1.2_GFP	3.6007	74.2643	0.00222179	2	1.281128271	-6.109442102
cpk3_REM1.2_GFP	0.638708	37.5805	0.00939396	2	-0.448307893	-4.667688349
cpk3_REM1.2_GFP	1.91381	66.7589	0.00365763	2	0.64909602	-5.610939882
cpk3_REM1.2_GFP	0.858065	45.263	0.00699248	2	-0.153075425	-4.962919993
cpk3_REM1.2_GFP	4.38861	75.8198	0.00341794	2	1.479012548	-5.678717249
cpk3_REM1.2_GFP	0.337466	49.952	0.0177796	2	-1.086290514	-4.029703546
cpk3_REM1.2_GFP	2.69194	46.8698	0.00260036	2	0.990262123	-5.952105382
cpk3_REM1.2_GFP	1.64375	62.7313	0.00425856	2	0.496980217	-5.458824204
cpk3_REM1.2_GFP	0.801641	36.6866	0.011227	2	-0.221094402	-4.489433688
cpk3_REM1.2_GFP	1.93649	56.72	0.00722957	2	0.660877056	-4.929575719
cpk3_REM1.2_GFP	1.46729	30.5471	0.00545223	2	0.383417162	-5.21173058
cpk3_REM1.2_GFP	5.10276	91.563	0.00548722	2	1.62978157	-5.205333527
cpk3_REM1.2_GFP	7.40587	74.0282	0.00351073	2	2.002272929	-5.651931286
cpk3_REM1.2_GFP	0.415752	27.2558	0.016837	2	-0.87766635	-4.084176433
cpk3_REM1.2_GFP	9.83611	90.1804	0.00304999	2	2.286060308	-5.792616967
cpk3_REM1.2_GFP	14.7631	120.195	0.00338683	2	2.692130824	-5.687860898
cpk3_REM1.2_GFP	2.22622	61.2789	0.00628868	2	0.80030508	-5.069004087
cpk3_REM1.2_GFP	26.937	183.188	0.00285852	2	3.293500806	-5.857451271
cpk3_REM1.2_GFP	3.85489	58.5709	0.00440999	2	1.349342472	-5.423882857
cpk3_REM1.2_GFP	15.4108	140.942	0.00395827	2	2.735068562	-5.531948218
cpk3_REM1.2_GFP	1.23943	35.789	0.00564774	2	0.214651597	-5.176499814
cpk3_REM1.2_GFP	9.60789	100.234	0.00447549	2	2.262584636	-5.409139436
cpk3_REM1.2_GFP	3.35463	58.2653	0.00566381	2	1.210341481	-5.173658468
cpk3_REM1.2_GFP	4.94696	79.1772	0.00323431	2	1.598773247	-5.733939666
cpk3_REM1.2_GFP	8.43089	91.675	0.00367696	2	2.131902342	-5.605668955
cpk3_REM1.2_GFP	1.38046	39.1188	0.00579518	2	0.322416777	-5.150728741
cpk3_REM1.2_GFP	6.46206	89.6565	0.00433299	2	1.865948152	-5.441497444
cpk3_REM1.2_GFP	6.52368	111.524	0.00459863	2	1.875438634	-5.381996846
cpk3_REM1.2_GFP	2.71807	59.3766	0.00404698	2	0.99992207	-5.509784355
cpk3_REM1.2_GFP	6.02388	100.576	0.00415015	2	1.79573157	-5.484610801
cpk3_REM1.2_GFP	0.584308	38.5646	0.01198	2	-0.537327038	-4.424516686
cpk3_REM1.2_GFP	20.4729	175.062	0.00317493	2	3.01910206	-5.752469694
cpk3_REM1.2_GFP	5.09332	74.7665	0.00392671	2	1.627929877	-5.539953354
cpk3_REM1.2_GFP	43.6913	238.875	0.00325008	2	3.777148998	-5.729075668
cpk3_REM1.2_GFP	15.3556	118.819	0.00325614	2	2.731480228	-5.727212834
cpk3_REM1.2_GFP	4.67582	76.6964	0.00449119	2	1.542404548	-5.405637579
cpk3_REM1.2_GFP	1.80373	51.7105	0.00443524	2	0.589856743	-5.41817355
cpk3_REM1.2_GFP	3.53437	63.2372	0.00509284	2	1.262535066	-5.279919647
cpk3_REM1.2_GFP	6.02885	81.2924	0.00447847	2	1.796556279	-5.408473809
cpk3_REM1.2_GFP	10.88	122.56	0.00340073	2	2.386926241	-5.683765165
cpk3_REM1.2_GFP	0.787968	40.9685	0.00888361	2	-0.238297799	-4.723547273
cpk3_REM1.2_GFP	0.4816	32.9204	0.0124585	2	-0.730641385	-4.385352158
cpk3_REM1.2_GFP	2.64324	59.1605	0.00453988	2	0.972005437	-5.394854699
cpk3_REM1.2_GFP	7.76256	89.7186	0.00296294	2	2.049312177	-5.82157326
cpk3_REM1.2_GFP	1.69963	58.79	0.0047069	2	0.53041058	-5.358725762
cpk3_REM1.2_GFP	4.35879	75.9746	0.00504727	2	1.472194496	-5.288907776
cpk3_REM1.2_GFP	1.23889	47.4997	0.00484303	2	0.214215817	-5.330214721
cpk3_REM1.2_GFP	4.07075	69.3426	0.00393048	2	1.403827258	-5.538993723
cpk3_REM1.2_GFP	13.8115	102.442	0.00304094	2	2.625501578	-5.795588601
cpk3_REM1.2_GFP	69.1474	214.56	0.0037167	2	4.236240458	-5.594919101
cpk3_REM1.2_GFP	2.34133	65.6459	0.0051253	2	0.850719144	-5.273566219
cpk3_REM1.2_GFP	33.3175	176.494	0.00348165	2	3.506082784	-5.66024896
cpk3_REM1.2_GFP	10.1757	85.3731	0.0037344	2	2.320002525	-5.590168116
cpk3_REM1.2_GFP	2.50702	57.1868	0.00478655	2	0.919094797	-5.341945378
cpk3_REM1.2_GFP	1.13878	33.1996	0.00702507	2	0.129957514	-4.958270099
cpk3_REM1.2_GFP	3.05358	61.8675	0.00622221	2	1.116314673	-5.07963013
cpk3_REM1.2_GFP	1.74887	44.885	0.00686157	2	0.558969865	-4.981819
cpk3_REM1.2_GFP	12.9653	138.34	0.00416496	2	2.562276558	-5.481048607
cpk3_REM1.2_GFP	1.86428	60.3362	0.00858239	2	0.62287492	-4.758042849
cpk3_REM1.2_GFP	13.9615	123.477	0.00401102	2	2.636303541	-5.518709706
cpk3_REM1.2_GFP	7.66684	86.9136	0.00378252	2	2.036904536	-5.577364825
cpk3_REM1.2_GFP	8.01458	75.7785	0.00349363	2	2.081262383	-5.656813969
cpk3_REM1.2_GFP	1.68717	50.529	0.0082979	2	0.523052569	-4.791752808
cpk3_REM1.2_GFP	25.5548	215.457	0.00324792	2	3.240825166	-5.729740488
cpk3_REM1.2_GFP	16.3834	145.257	0.00378432	2	2.796268627	-5.576889065
cpk3_REM1.2_GFP	31.9962	166.371	0.00306286	2	3.465617146	-5.788406159
cpk3_REM1.2_GFP	3.86039	74.2904	0.0044037	2	1.350768215	-5.425310182
cpk3_REM1.2_GFP	6.2034	78.0229	0.00338524	2	1.825097529	-5.688330474
cpk3_REM1.2_GFP	5.91899	73.7978	0.00489948	2	1.778165826	-5.318626202
cpk3_REM1.2_GFP	25.9412	161.701	0.0029297	2	3.255832438	-5.83285525
cpk3_REM1.2_GFP	5.71064	78.9385	0.00525336	2	1.742331101	-5.248887407
cpk3_REM1.2_GFP	36.2521	186.591	0.00322739	2	3.590497311	-5.736081518
cpk3_REM1.2_GFP	1.36633	50.0318	0.0058551	2	0.312128313	-5.140442203
cpk3_REM1.2_GFP	3.73657	78.773	0.00454963	2	1.318168078	-5.392709368
cpk3_REM1.2_GFP	1.1204	55.2355	0.0071403	2	0.113685764	-4.942000487
cpk3_REM1.2_GFP	3.81639	71.8069	0.00314433	2	1.33930495	-5.762154448
cpk3_REM1.2_GFP	0.333068	24.257	0.0210167	2	-1.099408606	-3.862437919
cpk3_REM1.2_GFP	9.54636	110.066	0.00429483	2	2.25615993	-5.450343305
cpk3_REM1.2_GFP	6.45403	81.9044	0.00511308	2	1.864704742	-5.275953317
cpk3_REM1.2_GFP	5.66451	120.863	0.00582575	2	1.734220395	-5.145467532
cpk3_REM1.2_GFP	2.40763	69.105	0.00623018	2	0.878642861	-5.078350054
cpk3_REM1.2_GFP	0.518682	33.2451	0.0115678	2	-0.6564643	-4.459529903
cpk3_REM1.2_GFP	0.603991	26.4818	0.0115896	2	-0.504195982	-4.457647135
cpk3_REM1.2_GFP	0.556343	25.507	0.0143796	2	-0.586370268	-4.241944743
cpk3_REM1.2_GFP	3.00761	64.2583	0.00398987	2	1.101145743	-5.52399663
cpk3_REM1.2_GFP	5.51306	104.086	0.00344636	2	1.707119823	-5.670436677
cpk3_REM1.2_GFP	7.7339	105.723	0.00336182	2	2.045613263	-5.695272785
cpk3_REM1.2_GFP	2.26255	47.8375	0.00353583	2	0.816492496	-5.644807212
cpk3_REM1.2_GFP	0.691306	39.0126	0.0101258	2	-0.369172717	-4.592668657
cpk3_REM1.2_GFP	6.30647	82.692	0.00396418	2	1.841576091	-5.530456255
cpk3_REM1.2_GFP	3.78178	73.7694	0.00502408	2	1.330194798	-5.293512926
cpk3_REM1.2_GFP	1.25061	54.8592	0.00959534	2	0.223631432	-4.646477715
cpk3_REM1.2_GFP	1.54727	49.3732	0.00646299	2	0.436492088	-5.04166322
cpk3_REM1.2_GFP	2.54541	57.0777	0.00785728	2	0.934291737	-4.846314788
cpk3_REM1.2_GFP	1.84326	51.2257	0.00651019	2	0.611535743	-5.034386637
cpk3_REM1.2_GFP	1.28737	39.7425	0.00776777	2	0.252601378	-4.857772157
cpk3_REM1.2_GFP	0.901173	37.6672	0.0110966	2	-0.104058031	-4.501116524
cpk3_REM1.2_GFP	8.40681	112.124	0.00392539	2	2.129042092	-5.54028957
cpk3_REM1.2_GFP	1.57682	58.0055	0.00443931	2	0.455410161	-5.41725632
cpk3_REM1.2_GFP	1.78885	48.8229	0.00670822	2	0.581572955	-5.004421639
cpk3_REM1.2_GFP	5.10935	76.1355	0.00371867	2	1.631072195	-5.594389202
cpk3_REM1.2_GFP	1.21831	40.8126	0.0073873	2	0.197464653	-4.907992969
cpk3_REM1.2_GFP	2.1097	52.1463	0.00474001	2	0.746545757	-5.351716034
cpk3_REM1.2_GFP	4.14614	62.5753	0.0041002	2	1.422177781	-5.496719526
cpk3_REM1.2_GFP	1.55435	51.1422	0.00772029	2	0.441057452	-4.863903351
cpk3_REM1.2_GFP	2.49182	60.0258	0.00401313	2	0.913013367	-5.518183794
cpk3_REM1.2_GFP	4.13357	89.4131	0.00483843	2	1.41914144	-5.331164991
cpk3_REM1.2_GFP	20.4616	165.107	0.00303007	2	3.018549959	-5.799169557
cpk3_REM1.2_GFP	3.43855	77.2598	0.00378067	2	1.235049871	-5.577854036
cpk3_REM1.2_GFP	24.9899	138.121	0.00328133	2	3.218471743	-5.719506451
cpk3_REM1.2_GFP	2.89741	63.6084	0.00517703	2	1.063817234	-5.263523746
cpk3_REM1.2_GFP	9.25231	104.71	0.00356668	2	2.22487325	-5.636120088
cpk3_REM1.2_GFP	1.12269	28.6105	0.0053443	2	0.115727591	-5.231724707
cpk3_REM1.2_GFP	16.6306	142.461	0.0036078	2	2.811244372	-5.624657111
cpk3_REM1.2_GFP	6.02698	87.5558	0.00431394	2	1.796246056	-5.445903639
cpk3_REM1.2_GFP	4.7679	70.622	0.00377525	2	1.561905956	-5.579288673
cpk3_REM1.2_GFP	0.424961	32.5646	0.0188252	2	-0.855757879	-3.972558881
cpk3_REM1.2_GFP	2.92219	44.4125	0.00444871	2	1.072333335	-5.415141112
cpk3_REM1.2_GFP	1.84211	53.3887	0.00542856	2	0.610911654	-5.216081374
cpk3_REM1.2_GFP	9.5684	95.7579	0.00344885	2	2.258466002	-5.669714437
cpk3_REM1.2_GFP	1.38504	46.7662	0.00866401	2	0.32572902	-4.748577615
cpk3_REM1.2_GFP	1.74894	45.9154	0.00457419	2	0.55900989	-5.387325645
cpk3_REM1.2_GFP	4.00327	65.2471	0.0057453	2	1.387111527	-5.15937315
cpk3_REM1.2_GFP	2.5606	58.0512	0.0046864	2	0.940241606	-5.363090582
cpk3_REM1.2_GFP	0.984717	23.5497	0.00710864	2	-0.015400989	-4.946444333
cpk3_REM1.2_GFP	14.6045	110.96	0.00280736	2	2.6813297	-5.875510739
cpk3_REM1.2_GFP	5.01066	65.2499	0.00379192	2	1.611567643	-5.574882792
cpk3_REM1.2_GFP	0.52794	33.0116	0.0132591	2	-0.638772638	-4.32307117
cpk3_REM1.2_GFP	2.01692	52.2434	0.00594966	2	0.701571595	-5.124421204
cpk3_REM1.2_GFP	25.4947	185.74	0.00278489	2	3.238470587	-5.883546904
cpk3_REM1.2_GFP	5.1535	66.26	0.00485107	2	1.639676095	-5.32855598
cpk3_REM1.2_GFP	8.34463	96.0863	0.00335545	2	2.121618218	-5.697169389
cpk3_REM1.2_GFP	3.80182	61.0931	0.00420851	2	1.335479899	-5.470646613
cpk3_REM1.2_GFP	0.243718	19.3175	0.0246186	2	-1.41174346	-3.704253024
cpk3_REM1.2_GFP	1.05102	54.6712	0.00570876	2	0.049761121	-5.165753442
cpk3_REM1.2_GFP	0.865989	38.45	0.00923799	2	-0.143883073	-4.684430949
cpk3_REM1.2_GFP	5.06739	66.3611	0.0049335	2	1.622825892	-5.311706604
cpk3_REM1.2_GFP	5.20334	79.392	0.00403587	2	1.649300727	-5.512533387
cpk3_REM1.2_GFP	1.55412	40.6797	0.00836488	2	0.440909469	-4.78371329
cpk3_REM1.2_GFP	0.628816	37.5342	0.00954175	2	-0.463916593	-4.652078372
cpk3_REM1.2_GFP	0.729767	40.9841	0.0109624	2	-0.315029974	-4.513284043
cpk3_REM1.2_GFP	6.36485	76.0189	0.00298514	2	1.850790665	-5.814108632
cpk3_REM1.2_GFP	2.91368	72.7621	0.00480491	2	1.069416887	-5.338116967
cpk3_REM1.2_GFP	1.11798	32.7472	0.00894466	2	0.111523485	-4.716698573
cpk3_REM1.2_GFP	2.67958	49.4396	0.0055979	2	0.985660066	-5.185363752
cpk3_REM1.2_GFP	3.28895	58.9527	0.00699312	2	1.190568365	-4.96282847
cpk3_REM1.2_GFP	0.922727	29.8944	0.00758621	2	-0.080421863	-4.881423154
cpk3_REM1.2_GFP	1.5409	56.243	0.00454279	2	0.432366661	-5.394213918
cpk3_REM1.2_GFP	2.50472	54.9132	0.0059887	2	0.918176952	-5.117880919
cpk3_REM1.2_GFP	14.1768	154.309	0.00359743	2	2.651606826	-5.627535577
cpk3_REM1.2_GFP	4.64978	70.1687	0.00365608	2	1.536819907	-5.611363744
cpk3_REM1.2_GFP	0.235594	22.7307	0.0254675	2	-1.445645294	-3.67035215
cpk3_REM1.2_GFP	3.30984	68.4762	0.00483407	2	1.19689985	-5.332066516
cpk3_REM1.2_GFP	2.82655	59.6059	0.00530682	2	1.039056887	-5.238762493
cpk3_REM1.2_GFP	5.34179	71.6235	0.00318245	2	1.675560803	-5.750103939
cpk3_REM1.2_GFP	9.72288	104.324	0.00339406	2	2.274481871	-5.685728434
cpk3_REM1.2_GFP	0.473858	25.4713	0.012662	2	-0.74684758	-4.369149897
cpk3_REM1.2_GFP	4.59857	66.2204	0.0036968	2	1.525745386	-5.600287698
cpk3_REM1.2_GFP	7.80661	84.4871	0.00409909	2	2.054970811	-5.496990281
cpk3_REM1.2_GFP	4.12887	85.4521	0.00581273	2	1.418003762	-5.147704939
cpk3_REM1.2_GFP	0.494598	25.8552	0.0161747	2	-0.704009968	-4.124306986
cpk3_REM1.2_GFP	4.65532	102.206	0.00494059	2	1.538010652	-5.310270522
cpk3_REM1.2_GFP	7.1017	87.9409	0.00366109	2	1.960334192	-5.609994362
cpk3_REM1.2_GFP	0.851784	44.3225	0.0105661	2	-0.160422305	-4.550104516
cpk3_REM1.2_GFP	2.38667	57.5495	0.00377095	2	0.869899089	-5.58042832
cpk3_REM1.2_GFP	1.57274	47.9602	0.00635834	2	0.452819321	-5.057987942
cpk3_REM1.2_GFP	8.51557	96.8145	0.00340553	2	2.141896253	-5.682354698
cpk3_REM1.2_GFP	5.79813	77.8666	0.00413926	2	1.757535452	-5.487238251
cpk3_REM1.2_GFP	4.33619	65.403	0.00438172	2	1.466996082	-5.430313938
cpk3_REM1.2_GFP	0.258057	29.6048	0.0232506	2	-1.354574788	-3.761424341
cpk3_REM1.2_GFP	4.20488	71.4633	0.00332947	2	1.436245756	-5.704942147
cpk3_REM1.2_GFP	1.44321	38.704	0.00554319	2	0.366869799	-5.195185132
cpk3_REM1.2_GFP	1.172	44.2438	0.0102389	2	0.158711691	-4.581561087
cpk3_REM1.2_GFP	3.10073	61.2357	0.00483757	2	1.131637568	-5.33134275
cpk3_REM1.2_GFP	1.66135	50.9626	0.00662111	2	0.507630525	-5.017492249
cpk3_REM1.2_GFP	1.76681	49.6634	0.00565992	2	0.569175661	-5.174345521
cpk3_REM1.2_GFP	1.29131	35.367	0.00774406	2	0.255657207	-4.860829181
cpk3_REM1.2_GFP	8.60287	92.6584	0.00302225	2	2.152095869	-5.801753692
cpk3_REM1.2_GFP	1.36955	52.6662	0.00511115	2	0.314482219	-5.276330851
cpk3_REM1.2_GFP	1.51002	53.673	0.00397344	2	0.412122896	-5.528123061
cpk3_REM1.2_GFP	0.634675	32.2193	0.0110293	2	-0.454642222	-4.507199911
cpk3_REM1.2_GFP	3.10937	56.725	0.00482413	2	1.134420133	-5.334124871
cpk3_REM1.2_GFP	7.09054	78.864	0.00310273	2	1.958761501	-5.77547291
cpk3_REM1.2_GFP	7.76536	99.3233	0.00321943	2	2.049672817	-5.738550954
cpk3_REM1.2_GFP	6.71815	93.8782	0.00431667	2	1.904812819	-5.445271007
cpk3_REM1.2_GFP	5.36113	103.395	0.00429014	2	1.679174774	-5.451435913
cpk3_REM1.2_GFP	5.43091	67.3408	0.00331436	2	1.692106707	-5.709490736
cpk3_REM1.2_GFP	9.38908	110.817	0.00404725	2	2.239547312	-5.509717641
cpk3_REM1.2_GFP	3.24658	63.7788	0.00400421	2	1.177602135	-5.520408971
cpk3_REM1.2_GFP	6.67438	94.7203	0.00374567	2	1.898276316	-5.587154773
cpk3_REM1.2_GFP	18.1016	149.948	0.00298317	2	2.896000332	-5.814768785
cpk3_REM1.2_GFP	1.53792	49.6885	0.00715251	2	0.430430854	-4.940291935
cpk3_REM1.2_GFP	1.91302	45.8837	0.00522733	2	0.648683145	-5.253854648
cpk3_REM1.2_GFP	11.6072	107.813	0.00361845	2	2.451625595	-5.621709522
cpk3_REM1.2_GFP	2.10183	59.8252	0.00570931	2	0.742808394	-5.165657103
cpk3_REM1.2_GFP	1.99655	57.3922	0.00550949	2	0.691420691	-5.201283219
cpk3_REM1.2_GFP	9.56483	112.092	0.00418199	2	2.25809283	-5.476968069
cpk3_REM1.2_GFP	0.834362	36.9697	0.00838964	2	-0.181087918	-4.780757668
cpk3_REM1.2_GFP	24.0653	146.419	0.00303341	2	3.180770969	-5.79806788
cpk3_REM1.2_GFP	1.61144	33.0443	0.00682619	2	0.477128189	-4.986988594
cpk3_REM1.2_GFP	2.38277	49.5711	0.00545583	2	0.868263676	-5.211070517
cpk3_REM1.2_GFP	1.27686	48.4774	0.0078317	2	0.244403939	-4.849575679
cpk3_REM1.2_GFP	1.92089	47.1041	0.00520592	2	0.65278862	-5.257958839
cpk3_REM1.2_GFP	0.770561	43.9704	0.00778654	2	-0.260636458	-4.855358677
cpk3_REM1.2_GFP	1.83395	55.3786	0.00490743	2	0.606472111	-5.317004896
cpk3_REM1.2_GFP	0.981969	34.7146	0.0101836	2	-0.018195539	-4.586976696
cpk3_REM1.2_GFP	1.36579	45.2103	0.00585743	2	0.311733016	-5.140044338
cpk3_REM1.2_GFP	0.97008	42.3342	0.00618506	2	-0.030376737	-5.085618572
cpk3_REM1.2_GFP	2.1703	53.8074	0.00276459	2	0.774865407	-5.890862937
cpk3_REM1.2_GFP	3.64539	72.9256	0.00438911	2	1.293463356	-5.428628806
cpk3_REM1.2_GFP	0.797871	35.2032	0.00877334	2	-0.225808349	-4.736037701
cpk3_REM1.2_GFP	1.54192	51.501	0.00713397	2	0.433028393	-4.942887397
cpk3_REM1.2_GFP	2.01541	45.135	0.00843501	2	0.700822649	-4.775364377
cpk3_REM1.2_GFP	0.690385	34.5662	0.0115877	2	-0.370505866	-4.457811088
cpk3_REM1.2_GFP	0.628058	46.6282	0.00955326	2	-0.46512276	-4.650872821
cpk3_REM1.2_GFP	1.61582	57.8536	0.00556994	2	0.479842568	-5.190370997
cpk3_REM1.2_GFP	0.83573	33.7976	0.00837591	2	-0.179449685	-4.78239555
cpk3_REM1.2_GFP	1.1652	42.2754	0.00858225	2	0.152892746	-4.758059162
cpk3_REM1.2_GFP	1.93122	54.2717	0.00517807	2	0.658151928	-5.263322879
cpk3_REM1.2_GFP	1.28311	47.4414	0.00623484	2	0.249286819	-5.077602362
cpk3_REM1.2_GFP	0.898951	52.5252	0.00667445	2	-0.106526751	-5.009468475
cpk3_REM1.2_GFP	0.942018	32.3361	0.0063693	2	-0.059730896	-5.056265706
cpk3_REM1.2_GFP	1.11592	56.6501	0.00627283	2	0.109679177	-5.071527671
cpk3_REM1.2_GFP	1.30542	53.5052	0.0084264	2	0.266524828	-4.776385644
cpk3_REM1.2_GFP	2.13533	49.2563	0.00515142	2	0.758621201	-5.268482874
cpk3_REM1.2_GFP	1.57504	44.4381	0.00634905	2	0.454280669	-5.059450084
cpk3_REM1.2_GFP	1.22297	43.9594	0.00817684	2	0.201282327	-4.806449511
cpk3_REM1.2_GFP	2.18874	46.389	0.00456885	2	0.783326036	-5.388493747
cpk3_REM1.2_GFP	2.24095	47.0497	0.00490863	2	0.806899883	-5.316760399
cpk3_REM1.2_GFP	1.16859	59.2384	0.0051344	2	0.155797894	-5.271792288
cpk3_REM1.2_GFP	7.53045	81.3997	0.00292147	2	2.018954801	-5.835668365
cpk3_REM1.2_GFP	1.76623	54.6256	0.00509561	2	0.568847332	-5.279375894
cpk3_REM1.2_GFP	1.44147	43.1811	0.00693734	2	0.365663426	-4.970836863
cpk3_REM1.2_GFP	0.273768	16.9056	0.0219164	2	-1.295474247	-3.820520064
cpk3_REM1.2_GFP	0.28608	53.9338	0.0209732	2	-1.251483787	-3.864509847
cpk3_REM1.2_GFP	0.614308	42.1092	0.00976708	2	-0.487258848	-4.628737732
cpk3_REM1.2_GFP	3.52173	54.6526	0.00312346	2	1.258952346	-5.768813917
cpk3_REM1.2_GFP	1.88067	55.3903	0.00584899	2	0.631628096	-5.141486282
cpk3_REM1.2_GFP	0.734248	31.8374	0.00817162	2	-0.308908433	-4.807088103
cpk3_REM1.2_GFP	4.29099	85.8433	0.0030296	2	1.456517476	-5.799324681
cpk3_REM1.2_GFP	0.67141	37.7831	0.0104258	2	-0.3983753	-4.563471776
cpk3_REM1.2_GFP	7.23547	105.238	0.00373162	2	1.97899532	-5.590912823
cpk3_REM1.2_GFP	2.30502	55.7515	0.00520602	2	0.835089353	-5.257939631
cpk3_REM1.2_GFP	1.85092	42.1064	0.00432217	2	0.615682813	-5.443997688
cpk3_REM1.2_GFP	1.17419	54.2976	0.00596157	2	0.160578548	-5.12242141
cpk3_REM1.2_GFP	2.45438	58.9136	0.0057041	2	0.897874184	-5.166570064
cpk3_REM1.2_GFP	0.958291	44.3238	0.0083482	2	-0.042603789	-4.785709332
cpk3_REM1.2_GFP	0.945508	45.8341	0.0063458	2	-0.05603293	-5.059962102
cpk3_REM1.2_GFP	1.39332	42.781	0.00933023	2	0.331689388	-4.674495613
cpk3_REM1.2_GFP	3.14571	76.5591	0.00413261	2	1.14603962	-5.48884611
cpk3_REM1.2_GFP	1.4351	40.1426	0.00766499	2	0.361234533	-4.871092071
cpk3_REM1.2_GFP	0.718168	33.699	0.00974702	2	-0.331051754	-4.630793682
cpk3_REM1.2_GFP	5.67345	108.332	0.00405397	2	1.735797398	-5.508058631
cpk3_REM1.2_GFP	3.00955	69.4755	0.00598096	2	1.101790566	-5.119174189
cpk3_REM1.2_GFP	2.49107	58.2848	0.0060215	2	0.912712337	-5.112418881
cpk3_REM1.2_GFP	1.54012	46.7204	0.00519441	2	0.431860335	-5.260172232
cpk3_REM1.2_GFP	1.17906	40.836	0.00593691	2	0.164717511	-5.126566483
cpk3_REM1.2_GFP	0.505089	46.9515	0.0118791	2	-0.683020628	-4.432974725
cpk3_REM1.2_GFP	1.49685	43.499	0.00601261	2	0.4033629	-5.113896348
cpk3_REM1.2_GFP	1.20783	37.0857	0.00579554	2	0.188825361	-5.150666623
cpk3_REM1.2_GFP	0.890834	36.8105	0.00785781	2	-0.115597176	-4.846247337
cpk3_REM1.2_GFP	3.40256	62.0232	0.00470234	2	1.224528089	-5.359695022
cpk3_REM1.2_GFP	3.33618	78.117	0.00539539	2	1.20482644	-5.222210394
cpk3_REM1.2_GFP	2.52724	62.9624	0.00435258	2	0.927127798	-5.436986506
cpk3_REM1.2_GFP	1.29485	48.4	0.00540602	2	0.258394858	-5.220242132
cpk3_REM1.2_GFP	1.908	51.6669	0.00314465	2	0.646055573	-5.762052683
cpk3_REM1.2_GFP	0.365448	50.0672	0.0164182	2	-1.006631281	-4.109364803
cpk3_REM1.2_GFP	0.677912	32.3924	0.0103258	2	-0.388737793	-4.573109661
cpk3_REM1.2_GFP	1.02501	44.7385	0.00585361	2	0.024702369	-5.140696714
cpk3_REM1.2_GFP	1.2089	51.7581	0.00744478	2	0.189710855	-4.900242163
cpk3_REM1.2_GFP	1.99138	55.683	0.00451947	2	0.688827866	-5.399360549
cpk3_REM1.2_GFP	3.93082	62.3716	0.0033072	2	1.368848056	-5.711653369
cpk3_REM1.2_GFP	1.00569	36.9399	0.00795471	2	0.005673873	-4.833991073
cpk3_REM1.2_GFP	6.79032	109.427	0.00456532	2	1.915498069	-5.389266669
cpk3_REM1.2_GFP	3.97875	56.2433	0.00452404	2	1.3809677	-5.398349879
cpk3_REM1.2_GFP	1.26215	35.2186	0.00792299	2	0.232816616	-4.837986619
cpk3_REM1.2_GFP	2.74869	56.5086	0.00472952	2	1.011124435	-5.353931562
cpk3_REM1.2_GFP	1.18159	37.0132	0.00761687	2	0.166860989	-4.877389755
cpk3_REM1.2_GFP	3.23832	69.8652	0.00494083	2	1.175054677	-5.310221946
cpk3_REM1.2_GFP	1.72289	49.0757	0.00580421	2	0.544003113	-5.149171763
cpk3_REM1.2_GFP	1.38397	45.4157	0.00722557	2	0.324956181	-4.930129155
cpk3_REM1.2_GFP	0.568163	45.9312	0.0105604	2	-0.56534693	-4.550644123
cpk3_REM1.2_GFP	3.71887	74.2031	0.00349569	2	1.313419859	-5.656224498
cpk3_REM1.2_GFP	1.59966	52.7293	0.00437592	2	0.469791107	-5.431638496
cpk3_REM1.2_GFP	4.26712	83.8417	0.00585876	2	1.450939127	-5.139817302
cpk3_REM1.2_GFP	6.93049	94.9285	0.00317438	2	1.935930518	-5.752642941
cpk3_REM1.2_GFP	1.42351	48.8968	0.00561991	2	0.353125653	-5.181439629
cpk3_REM1.2_GFP	1.33187	53.9615	0.00525578	2	0.28658397	-5.248426856
cpk3_REM1.2_GFP	6.69589	83.2442	0.00388298	2	1.901493905	-5.551152379
cpk3_REM1.2_GFP	2.72687	60.5901	0.00550082	2	1.003154431	-5.202858107
cpk3_REM1.2_GFP	1.58436	50.2212	0.00504936	2	0.46018054	-5.288493776
cpk3_REM1.2_GFP	2.16515	58.3247	0.00415676	2	0.772489643	-5.483019354
cpk3_REM1.2_GFP	1.28001	41.9343	0.0054687	2	0.24686789	-5.208714351
cpk3_REM1.2_GFP	0.891842	35.5414	0.00672765	2	-0.114466292	-5.001529379
cpk3_REM1.2_GFP	1.07923	43.4679	0.00648613	2	0.076247824	-5.038089228
cpk3_REM1.2_GFP	0.782588	44.0205	0.00766687	2	-0.245148903	-4.87084683
cpk3_REM1.2_GFP	1.89945	55.1127	0.0047382	2	0.641564371	-5.352097962
cpk3_REM1.2_GFP	1.38355	42.0499	0.0101189	2	0.32465266	-4.593350317
cpk3_REM1.2_GFP	1.80731	43.1664	0.00663971	2	0.591839552	-5.014686991
cpk3_REM1.2_GFP	0.4528	31.3551	0.0132509	2	-0.792304752	-4.323689804
cpk3_REM1.2_GFP	0.513502	31.9139	0.0116845	2	-0.666501355	-4.449492102
cpk3_REM1.2_GFP	1.41277	34.9136	0.00495482	2	0.345552316	-5.307394439
cpk3_REM1.2_GFP	5.94366	81.9903	0.00370142	2	1.782325105	-5.599038749
cpk3_REM1.2_GFP	0.906238	42.4815	0.00662078	2	-0.098453314	-5.017542091
cpk3_REM1.2_GFP	1.41729	50.2635	0.004939	2	0.348746597	-5.310592397
cpk3_REM1.2_GFP	0.769492	46.1639	0.011696	2	-0.262024722	-4.448508376
cpk3_REM1.2_GFP	4.73057	73.3048	0.00570756	2	1.554045703	-5.165963667
cpk3_REM1.2_GFP	2.99732	67.6884	0.00433721	2	1.097718556	-5.440523995
cpk3_REM1.2_GFP	0.775952	46.8895	0.0103099	2	-0.253664616	-4.57465068
cpk3_REM1.2_GFP	0.836119	34.4374	0.01196	2	-0.178984332	-4.42618753
cpk3_REM1.2_GFP	0.999303	42.4713	0.00600419	2	-0.000697243	-5.11529772
cpk3_REM1.2_GFP	0.666836	38.2049	0.00899772	2	-0.40521114	-4.710784067
cpk3_REM1.2_GFP	1.22578	39.331	0.00652644	2	0.203577376	-5.03189366
cpk3_REM1.2_GFP	1.50953	54.9813	0.00596213	2	0.411798344	-5.122327479
cpk3_REM1.2_GFP	15.0536	166.54	0.00372005	2	2.711617165	-5.59401817
cpk3_REM1.2_GFP	0.70084	34.0926	0.00856115	2	-0.355475663	-4.760520752
cpk3_REM1.2_GFP	1.00619	40.072	0.00894464	2	0.006170921	-4.716700809
cpk3_REM1.2_GFP	2.16721	62.702	0.00738275	2	0.773440626	-4.908609081
cpk3_REM1.2_GFP	3.73086	77.1925	0.00402052	2	1.31663877	-5.516344031
cpk3_REM1.2_GFP	0.555767	49.3259	0.0107959	2	-0.587406137	-4.528588847
cpk3_REM1.2_GFP	1.54182	43.2835	0.00583726	2	0.432963537	-5.14349377
cpk3_REM1.2_GFP	1.97213	33.072	0.00557771	2	0.679114177	-5.188976981
cpk3_REM1.2_GFP	2.82644	66.1768	0.00318422	2	1.039017969	-5.749547918
cpk3_REM1.2_GFP	7.89767	85.3055	0.00329211	2	2.066567779	-5.716226582
cpk3_REM1.2_GFP	4.49671	64.8912	0.00467008	2	1.503346018	-5.366579077
cpk3_REM1.2_GFP	1.36944	38.0049	0.00511159	2	0.314401897	-5.276244769
cpk3_REM1.2_GFP	0.855596	48.2045	0.00818143	2	-0.155956977	-4.805888327
cpk3_REM1.2_GFP	7.50101	108.137	0.00319957	2	2.015037678	-5.744738853
cpk3_REM1.2_GFP	0.593125	24.1442	0.0101159	2	-0.52235011	-4.593646836
cpk3_REM1.2_GFP	1.06843	42.0879	0.00561572	2	0.066190281	-5.182185471
cpk3_REM1.2_GFP	1.85063	39.0073	0.00540356	2	0.615526122	-5.220697283
cpk3_REM1.2_GFP	0.574753	36.5574	0.0121791	2	-0.553814896	-4.408033911
cpk3_REM1.2_GFP	2.6513	63.9787	0.0056576	2	0.975050086	-5.174755505
cpk3_REM1.2_GFP	0.953327	35.5742	0.0073427	2	-0.047797307	-4.914048657
cpk3_REM1.2_GFP	1.63832	51.142	0.0073246	2	0.493671327	-4.916516733
cpk3_REM1.2_GFP	2.33603	44.1823	0.00385269	2	0.848452907	-5.558983673
cpk3_REM1.2_GFP	2.19742	61.1591	0.00546094	2	0.787283945	-5.210134343
cpk3_REM1.2_GFP	1.33451	39.2982	0.00599471	2	0.288564183	-5.116877865
cpk3_REM1.2_GFP	2.66522	51.5484	0.00525284	2	0.980286606	-5.248986396
cpk3_REM1.2_GFP	3.70399	74.1068	0.00377971	2	1.309410617	-5.578107992
cpk3_REM1.2_GFP	0.821963	38.1913	0.0072996	2	-0.196059897	-4.919935727
cpk3_REM1.2_GFP	3.35685	59.5895	0.00357478	2	1.211003034	-5.633851643
cpk3_REM1.2_GFP	0.928058	35.497	0.00862015	2	-0.074661048	-4.753652793
cpk3_REM1.2_GFP	1.8925	60.855	0.0058124	2	0.637898706	-5.147761713
cpk3_REM1.2_GFP	0.846754	52.655	0.00708588	2	-0.166345063	-4.949651207
cpk3_REM1.2_GFP	1.14622	41.9006	0.00610705	2	0.136469572	-5.098311437
cpk3_REM1.2_GFP	1.96701	40.8509	0.00406709	2	0.676514623	-5.504827523
cpk3_REM1.2_GFP	0.808341	39.098	0.00865971	2	-0.21277128	-4.749074044
cpk3_REM1.2_GFP	1.35303	43.7165	0.00665173	2	0.302346522	-5.012878308
cpk3_REM1.2_GFP	2.08687	52.9615	0.00431268	2	0.735665336	-5.446195758
cpk3_REM1.2_GFP	0.748579	31.7527	0.00801519	2	-0.289578536	-4.826416788
cpk3_REM1.2_GFP	0.719258	35.9975	0.0125129	2	-0.329535154	-4.380995167
cpk3_REM1.2_GFP	0.960706	31.5289	0.00624541	2	-0.040086848	-5.075908485
cpk3_REM1.2_GFP	0.639605	38.8683	0.00938079	2	-0.446904481	-4.669091298
cpk3_REM1.2_GFP	1.72854	56.606	0.00462819	2	0.547277122	-5.375589416
cpk3_REM1.2_GFP	1.74987	48.288	0.00400029	2	0.559541499	-5.52138842
cpk3_REM1.2_GFP	1.16038	58.9978	0.00603249	2	0.148747538	-5.110595418
cpk3_REM1.2_GFP	0.836602	42.5846	0.00717187	2	-0.178406829	-4.937588849
cpk3_REM1.2_GFP	0.770759	43.1113	0.00778454	2	-0.260379535	-4.855615563
cpk3_REM1.2_GFP	0.576849	32.5969	0.0121349	2	-0.550174745	-4.41166968
cpk3_REM1.2_GFP	0.27053	21.4075	0.0221787	2	-1.307372281	-3.80862291
cpk3_REM1.2_GFP	0.73763	38.4248	0.0108456	2	-0.304312935	-4.523995811
cpk3_REM1.2_GFP	0.921494	53.6627	0.00759636	2	-0.081759013	-4.880086094
cpk3_REM1.2_GFP	0.719277	27.9777	0.0111223	2	-0.329508738	-4.498803177
cpk3_REM1.2_GFP	2.01761	59.3727	0.00446071	2	0.701913643	-5.412447333
cpk3_REM1.2_GFP	0.754476	38.0319	0.00927796	2	-0.28173181	-4.680113584
cpk3_REM1.2_GFP	1.23748	57.9754	0.00646474	2	0.213077054	-5.041392484
cpk3_REM1.2_GFP	0.649004	27.7284	0.0107858	2	-0.432316399	-4.529524825
cpk3_REM1.2_GFP	1.00416	42.7683	0.00796686	2	0.004151371	-4.832464841
cpk3_REM1.2_GFP	1.15609	54.1838	0.00518992	2	0.145043622	-5.261036996
cpk3_REM1.2_GFP	0.673841	36.2217	0.0103882	2	-0.394761101	-4.567084732
cpk3_REM1.2_GFP	1.90985	43.2301	0.00523601	2	0.647024705	-5.252195521
cpk3_REM1.2_GFP	2.04011	37.8377	0.00441154	2	0.713003728	-5.423531444
cpk3_REM1.2_GFP	0.370807	21.0404	0.0161809	2	-0.992073567	-4.123923745
cpk3_REM1.2_GFP	1.81703	49.3968	0.00385243	2	0.5972033	-5.559051161
cpk3_REM1.2_GFP	1.86768	52.2606	0.00535425	2	0.624697019	-5.229864641
cpk3_REM1.2_GFP	0.454896	25.9512	0.0131898	2	-0.787686458	-4.328311475
cpk3_REM1.2_GFP	0.595299	23.4095	0.010079	2	-0.518691479	-4.597301228
cpk3_REM1.2_GFP	0.71437	31.7426	0.00979884	2	-0.336354244	-4.625491268
cpk3_REM1.2_GFP	1.60718	44.8798	0.00622209	2	0.47448109	-5.079649416
cpk3_REM1.2_GFP	0.363215	30.1334	0.0192724	2	-1.012760334	-3.949081258
cpk3_REM1.2_GFP	1.60124	54.5085	0.00499612	2	0.470778329	-5.299093668
cpk3_REM1.2_GFP	0.66525	29.9008	0.0135287	2	-0.407592369	-4.302941924
cpk3_REM1.2_GFP	0.786096	35.0831	0.00763265	2	-0.240676357	-4.875320181
cpk3_REM1.2_GFP	0.362092	29.8568	0.0165704	2	-1.015856956	-4.100137308
cpk3_REM1.2_GFP	0.574132	18.2347	0.0104506	2	-0.554895944	-4.561095886
cpk3_REM1.2_GFP	0.511559	27.1168	0.0117289	2	-0.670292353	-4.445699397
cpk3_REM1.2_GFP	0.831526	35.7436	0.00721565	2	-0.184492712	-4.931503001
cpk3_REM1.2_GFP	0.677464	35.7818	0.0103327	2	-0.389398864	-4.572441655
cpk3_REM1.2_GFP	0.614372	39.6552	0.00976606	2	-0.487154671	-4.62884217
cpk3_REM1.2_GFP	1.38013	39.012	0.00434741	2	0.322177698	-5.438175014
cpk3_REM1.2_GFP	0.562142	23.4817	0.0106735	2	-0.576000792	-4.539991245
cpk3_REM1.2_GFP	1.19337	40.9662	0.00670371	2	0.176781238	-5.005094174
cpk3_REM1.2_GFP	1.04191	38.4969	0.00671844	2	0.041055567	-5.002899294
cpk3_REM1.2_GFP	0.795932	30.4525	0.00879472	2	-0.228241524	-4.733603738
cpk3_REM1.2_GFP	0.707441	34.4087	0.00848127	2	-0.346101045	-4.769895076
cpk3_REM1.2_GFP	0.624772	29.1561	0.0128047	2	-0.470368496	-4.357942988
cpk3_REM1.2_GFP	0.370989	35.6151	0.016173	2	-0.991582866	-4.124412094
cpk3_REM1.2_GFP	1.08721	47.3514	0.00643849	2	0.083614782	-5.045461238
cpk3_REM1.2_GFP	1.01543	42.1215	0.00787842	2	0.015312168	-4.843627903
cpk3_REM1.2_GFP	0.489469	40.476	0.0122582	2	-0.714434149	-4.401560178
cpk3_REM1.2_GFP	1.23214	37.9658	0.00730438	2	0.208752495	-4.919281111
cpk3_REM1.2_GFP	0.520244	29.0824	0.011533	2	-0.653457347	-4.462542788
cpk3_REM1.2_GFP	0.859059	36.9645	0.00931252	2	-0.151917675	-4.676395548
cpk3_REM1.2_GFP	1.22777	50.1978	0.00651585	2	0.205199516	-5.033517609
cpk3_REM1.2_GFP	2.09246	55.4677	0.00430116	2	0.738340407	-5.448870525
cpk3_REM1.2_GFP	6.29948	92.4308	0.00349235	2	1.84046709	-5.657180417
cpk3_REM1.2_GFP	2.44687	60.4056	0.00449554	2	0.894809657	-5.404669485
cpk3_REM1.2_GFP	1.50424	44.229	0.00664789	2	0.408287787	-5.013455768
cpk3_REM1.2_GFP	30.6094	158.353	0.00251557	2	3.421307151	-5.985255861
cpk3_REM1.2_GFP	58.8072	176.186	0.00709097	2	4.074264296	-4.948933135
cpk3_REM1.2_GFP	54.7576	196.144	0.00284892	2	4.002916172	-5.860815304
cpk3_REM1.2_GFP	43.6539	159.75	0.00320704	2	3.776292625	-5.742406886
cpk3_REM1.2_GFP	89.5755	223.298	0.00564887	2	4.495081845	-5.176299754
cpk3_REM1.2_GFP	15.4664	104.243	0.0036854	2	2.738669929	-5.603376211
cpk3_REM1.2_GFP	59.2239	171.268	0.00575781	2	4.081325177	-5.157198085
cpk3_REM1.2_GFP	32.3362	155.153	0.00448414	2	3.476187346	-5.407208552
cpk3_REM1.2_GFP	25.2307	137.748	0.0030122	2	3.228061507	-5.80508457
cpk3_REM1.2_GFP	4.9664	63.1054	0.00322165	2	1.602695232	-5.737861628
cpk3_REM1.2_GFP	58.6544	204.649	0.00317112	2	4.071662594	-5.753670441
cpk3_REM1.2_GFP	26.8381	129.863	0.004434	2	3.28982252	-5.418453168
cpk3_REM1.2_GFP	0.251214	15.8959	0.023884	2	-1.381450113	-3.7345465
cpk3_REM1.2_GFP	4.28497	64.1381	0.00490085	2	1.455113551	-5.31834662
cpk3_REM1.2_GFP	4.27589	67.2827	0.00491125	2	1.452992268	-5.316226787
cpk3_REM1.2_GFP	22.2202	126.575	0.00333031	2	3.101001785	-5.704689886
cpk3_REM1.2_GFP	23.3278	131.008	0.00488688	2	3.149645782	-5.321201216
cpk3_REM1.2_GFP	16.5023	126.411	0.00351467	2	2.803499765	-5.650809641
cpk3_REM1.2_GFP	63.2301	225.707	0.00229321	2	4.146780454	-6.077802696
cpk3_REM1.2_GFP	6.84297	80.9068	0.00306884	2	1.923221848	-5.786455639
cpk3_REM1.2_GFP	27.9597	171.077	0.00257514	2	3.330764188	-5.961851377
cpk3_REM1.2_GFP	65.0825	232.082	0.00288864	2	4.175655696	-5.846969476
cpk3_REM1.2_GFP	4.48042	76.6521	0.00424067	2	1.499716792	-5.463034003
cpk3_REM1.2_GFP	34.7369	171.726	0.00282121	2	3.547802523	-5.870589408
cpk3_REM1.2_GFP	15.9473	97.229	0.00507923	2	2.769289536	-5.282595604
cpk3_REM1.2_GFP	25.6156	152.559	0.00491887	2	3.243201541	-5.31467645
cpk3_REM1.2_GFP	1.57037	40.6354	0.00509435	2	0.45131126	-5.279623197
cpk3_REM1.2_GFP	0.802707	43.5744	0.0112121	2	-0.219765513	-4.490761727
cpk3_REM1.2_GFP	6.8221	99.6789	0.00322481	2	1.920167342	-5.736881245
cpk3_REM1.2_GFP	0.61122	29.8776	0.00981643	2	-0.492298319	-4.623697767
cpk3_REM1.2_GFP	3.99424	70.9523	0.00350504	2	1.384853323	-5.653553346
cpk3_REM1.2_GFP	36.8037	137.956	0.00434739	2	3.605598384	-5.438179614
cpk3_REM1.2_GFP	32.2507	154.921	0.0030697	2	3.473539748	-5.786175442
cpk3_REM1.2_GFP	75.2708	291.752	0.00251094	2	4.321092277	-5.987098094
cpk3_REM1.2_GFP	24.3222	140.737	0.0036181	2	3.191389514	-5.621806253
cpk3_REM1.2_GFP	1.39493	49.0397	0.00573504	2	0.332844235	-5.161160554
cpk3_REM1.2_GFP	1.76532	45.3789	0.00679762	2	0.568331977	-4.991182728
cpk3_REM1.2_GFP	1.43332	59.5376	0.00697681	2	0.359993432	-4.965163487
cpk3_REM1.2_GFP	3.76489	68.1338	0.00398418	2	1.325718644	-5.52542376
cpk3_REM1.2_GFP	5.09179	81.0205	0.0035351	2	1.627629439	-5.645013691
cpk3_REM1.2_GFP	26.0267	137.993	0.00276639	2	3.259122934	-5.890212058
cpk3_REM1.2_GFP	93.1371	253.559	0.00287748	2	4.534072601	-5.850840368
cpk3_REM1.2_GFP	0.781462	45.3881	0.00895757	2	-0.246588755	-4.715256294
cpk3_REM1.2_GFP	1.18516	44.9758	0.00675014	2	0.169877787	-4.998192034
cpk3_REM1.2_GFP	0.998559	37.6631	0.0070101	2	-0.001442039	-4.960403313
cpk3_REM1.2_GFP	0.695795	33.7884	0.0129349	2	-0.362700202	-4.347826194
cpk3_REM1.2_GFP	1.64619	48.8041	0.0048597	2	0.498463527	-5.326778571
cpk3_REM1.2_GFP	1.0124	50.6358	0.00790202	2	0.01232375	-4.840636856
cpk3_REM1.2_GFP	1.27662	31.4314	0.0046999	2	0.24421596	-5.360214047
cpk3_REM1.2_GFP	2.79066	74.4971	0.00465839	2	1.026278127	-5.369085384
cpk3_REM1.2_GFP	5.40027	79.5397	0.00333317	2	1.686448952	-5.703831476
cpk3_REM1.2_GFP	2.57299	62.1074	0.00388653	2	0.945068647	-5.55023855
cpk3_REM1.2_GFP	2.19078	51.472	0.00502105	2	0.784257645	-5.294116204
cpk3_REM1.2_GFP	4.92403	72.9894	0.00324937	2	1.594127301	-5.729294148
cpk3_REM1.2_GFP	1.67254	43.8166	0.00717472	2	0.514343429	-4.937191542
cpk3_REM1.2_GFP	0.926024	45.5645	0.0107989	2	-0.076855127	-4.528311002
cpk3_REM1.2_GFP	2.60109	60.0593	0.00422899	2	0.955930588	-5.465792085
cpk3_REM1.2_GFP	2.15799	57.3706	0.00741431	2	0.769177233	-4.904343362
cpk3_REM1.2_GFP	0.46127	22.6807	0.0130076	2	-0.773771724	-4.342221477
cpk3_REM1.2_GFP	2.94508	78.9144	0.0040746	2	1.080135981	-5.502982697
cpk3_REM1.2_GFP	0.5726	26.2704	0.0104785	2	-0.557567886	-4.55842974
cpk3_REM1.2_GFP	3.24024	74.791	0.00493791	2	1.175647401	-5.310813114
cpk3_REM1.2_GFP	1.68086	41.6697	0.0071392	2	0.519305567	-4.942154554
cpk3_REM1.2_GFP	24.0148	179.666	0.00245682	2	3.178670307	-6.008887448
cpk3_REM1.2_GFP	1.86367	56.2367	0.00375603	2	0.622547662	-5.58439273
cpk3_REM1.2_GFP	4.21327	74.2779	0.00379753	2	1.438239068	-5.573404424
cpk3_REM1.2_GFP	6.53311	95.2936	0.00290826	2	1.876883093	-5.840200315
cpk3_REM1.2_GFP	8.59001	84.6801	0.00372526	2	2.1505999	-5.592618631
cpk3_REM1.2_GFP	2.01455	52.6391	0.00546026	2	0.700395845	-5.210258871
cpk3_REM1.2_GFP	9.89735	92.035	0.00242489	2	2.292267045	-6.021969116
cpk3_REM1.2_GFP	3.10867	89.1881	0.00482521	2	1.134194982	-5.333901022
cpk3_REM1.2_GFP	4.44862	90.7006	0.00517015	2	1.492593936	-5.264853577
cpk3_REM1.2_GFP	4.52351	73.8123	0.00331601	2	1.509288241	-5.708993026
cpk3_REM1.2_GFP	5.1488	80.7396	0.00349596	2	1.638763678	-5.656147263
cpk3_REM1.2_GFP	8.15158	90.9877	0.00343492	2	2.098211773	-5.673761643
cpk3_REM1.2_GFP	1.75189	44.6107	0.00684975	2	0.560695205	-4.983543124
cpk3_REM1.2_GFP	5.92314	74.1442	0.00354542	2	1.778866714	-5.642098649
cpk3_REM1.2_GFP	36.2106	184.343	0.00259593	2	3.589351894	-5.953810445
cpk3_REM1.2_GFP	3.53441	68.4903	0.00424399	2	1.262546383	-5.462251415
cpk3_REM1.2_GFP	5.31398	79.1592	0.00338729	2	1.670341084	-5.687725087
cpk3_REM1.2_GFP	3.75627	67.0786	0.00479198	2	1.323426444	-5.340811592
cpk3_REM1.2_GFP	0.448758	34.3579	0.0155986	2	-0.801271512	-4.160574112
cpk3_REM1.2_GFP	5.32317	88.4399	0.00319359	2	1.672068991	-5.746609603
cpk3_REM1.2_GFP	2.47195	57.9991	0.00485446	2	0.905007313	-5.327857409
cpk3_REM1.2_GFP	3.99795	76.9717	0.00425218	2	1.38578173	-5.460323486
cpk3_REM1.2_GFP	1.98563	60.1347	0.00654704	2	0.685936244	-5.02874224
cpk3_REM1.2_GFP	3.98276	67.896	0.0042684	2	1.381975046	-5.456516229
cpk3_REM1.2_GFP	3.69456	79.513	0.00487203	2	1.306861467	-5.324244591
cpk3_REM1.2_GFP	3.89179	66.2905	0.00359732	2	1.358869206	-5.627566155
cpk3_REM1.2_GFP	3.40784	67.8691	0.00322786	2	1.22607866	-5.7359359
cpk3_REM1.2_GFP	0.772247	37.6221	0.0103594	2	-0.258450832	-4.569860959
cpk3_REM1.2_GFP	1.07941	39.6191	0.0083379	2	0.076414596	-4.786943893
cpk3_REM1.2_GFP	0.860989	42.7296	0.00696873	2	-0.14967355	-4.96632228
cpk3_REM1.2_GFP	2.68379	49.1369	0.00484389	2	0.987229975	-5.330037162
cpk3_REM1.2_GFP	2.81949	66.053	0.00354674	2	1.036556018	-5.641726407
cpk3_REM1.2_GFP	0.977549	41.6888	0.0061378	2	-0.022706861	-5.093288907
cpk3_REM1.2_GFP	0.89614	36.8125	0.00892718	2	-0.109658628	-4.718654723
cpk3_REM1.2_GFP	7.04337	75.9446	0.00326548	2	1.952086749	-5.724348513
cpk3_REM1.2_GFP	4.97327	67.9023	0.0032172	2	1.604077571	-5.739243863
cpk3_REM1.2_GFP	2.70817	63.5263	0.00443104	2	0.99627313	-5.419120959
cpk3_REM1.2_GFP	3.87938	67.6329	0.00412438	2	1.355675347	-5.490839574
cpk3_REM1.2_GFP	0.283935	27.3342	0.0211316	2	-1.25900994	-3.856985728
cpk3_REM1.2_GFP	1.62999	50.7293	0.004908	2	0.48857388	-5.316888752
cpk3_REM1.2_GFP	1.46476	47.2096	0.00546163	2	0.381691407	-5.210007999
cpk3_REM1.2_GFP	1.31121	45.7906	0.0053386	2	0.270950375	-5.232791833
cpk3_REM1.2_GFP	0.993233	36.0271	0.00704769	2	-0.00679	-4.955055375
cpk3_REM1.2_GFP	0.404911	28.5972	0.0148181	2	-0.904087989	-4.211905872
cpk3_REM1.2_GFP	0.63365	35.4803	0.00946896	2	-0.456258527	-4.659736198
cpk3_REM1.2_GFP	0.66107	31.4421	0.00907619	2	-0.413895545	-4.702100778
cpk3_REM1.2_GFP	0.252262	30.7652	0.0237848	2	-1.377287049	-3.738708558
cpk3_REM1.2_GFP	1.15319	52.4107	0.00520295	2	0.142532015	-5.258529507
cpk3_REM1.2_GFP	2.68234	69.585	0.00484652	2	0.986689548	-5.329494357
cpk3_REM1.2_GFP	3.56633	54.7043	0.0036452	2	1.271537056	-5.614344045
cpk3_REM1.2_GFP	0.414304	39.4707	0.0144821	2	-0.881155275	-4.234841875
cpk3_REM1.2_GFP	2.06518	42.1719	0.00677907	2	0.72521739	-4.993915355
cpk3_REM1.2_GFP	0.670536	35.4247	0.0104394	2	-0.399677886	-4.562168169
cpk3_REM1.2_GFP	1.84245	63.9641	0.00488481	2	0.611096208	-5.321624889
cpk3_REM1.2_GFP	3.55981	78.2758	0.00449462	2	1.269707173	-5.404874153
cpk3_REM1.2_GFP	4.32095	97.3867	0.00393432	2	1.463475285	-5.53801722
cpk3_REM1.2_GFP	0.608552	38.2399	0.00985946	2	-0.496672914	-4.619323879
cpk3_REM1.2_GFP	1.16064	64.4439	0.00689275	2	0.148971577	-4.977285144
cpk3_REM1.2_GFP	1.11492	38.7097	0.00807235	2	0.108782653	-4.819310637
cpk3_REM1.2_GFP	1.33863	46.6068	0.0067233	2	0.291646703	-5.002176174
cpk3_REM1.2_GFP	1.77531	52.4351	0.00394298	2	0.573975056	-5.535818496
cpk3_REM1.2_GFP	3.61839	62.902	0.00331639	2	1.286029176	-5.708878437
cpk3_REM1.2_GFP	1.97028	53.4935	0.00507543	2	0.678175665	-5.283344029
cpk3_REM1.2_GFP	1.47827	49.1629	0.00405879	2	0.390872485	-5.506870379
cpk3_REM1.2_GFP	0.546331	28.3936	0.0109824	2	-0.60453026	-4.511461288
cpk3_REM1.2_GFP	1.87202	58.6697	0.00480765	2	0.627018062	-5.33754688
cpk3_REM1.2_GFP	0.966465	35.6735	0.00724289	2	-0.034110194	-4.927734981
cpk3_REM1.2_GFP	3.70433	69.543	0.00404932	2	1.309502406	-5.509206313
cpk3_REM1.2_GFP	0.622774	38.6474	0.00963431	2	-0.473571587	-4.642424594
cpk3_REM1.2_GFP	2.06288	54.2507	0.00484759	2	0.724103065	-5.329273605
cpk3_REM1.2_GFP	1.08045	47.1299	0.0074043	2	0.077377621	-4.905694366
cpk3_REM1.2_GFP	0.917701	33.8088	0.00762775	2	-0.085883649	-4.875962366
cpk3_REM1.2_GFP	1.47858	43.9977	0.00405796	2	0.391082168	-5.507074895
cpk3_REM1.2_GFP	0.546899	35.985	0.0109709	2	-0.603491137	-4.512508966
cpk3_REM1.2_GFP	0.60377	27.8194	0.00993756	2	-0.504561948	-4.611433761
cpk3_REM1.2_GFP	1.2449	45.2656	0.00481968	2	0.219055205	-5.335047743
cpk3_REM1.2_GFP	1.10056	36.8386	0.00726905	2	0.095819141	-4.92412967
cpk3_REM1.2_GFP	0.361811	34.1923	0.0165832	2	-1.016633303	-4.099365144
cpk3_REM1.2_GFP	1.2366	42.7388	0.00485202	2	0.212365678	-5.328360166
cpk3_REM1.2_GFP	1.33954	38.9511	0.00597221	2	0.292326271	-5.120638236
cpk3_REM1.2_GFP	0.763692	25.0387	0.00785657	2	-0.269590712	-4.846405155
cpk3_REM1.2_GFP	0.355853	26.3862	0.0168609	2	-1.033237555	-4.082757947
cpk3_REM1.2_GFP	0.464376	44.8184	0.0172274	2	-0.76706071	-4.061254139
cpk3_REM1.2_GFP	1.79839	46.1092	0.00556054	2	0.58689182	-5.192060053
cpk3_REM1.2_GFP	3.23045	54.1807	0.00309554	2	1.172621446	-5.777792913
cpk3_REM1.2_GFP	1.73106	66.6946	0.00519913	2	0.548733938	-5.259263975
cpk3_REM1.2_GFP	1.11039	42.9275	0.00720465	2	0.104711305	-4.933028628
cpk3_REM1.2_GFP	1.15886	41.4398	0.00776625	2	0.147436763	-4.857967857
cpk3_REM1.2_GFP	5.1483	72.2848	0.00330206	2	1.638666563	-5.713208763
cpk3_REM1.2_GFP	60.2072	237.04	0.00493297	2	4.097791946	-5.311814038
cpk3_REM1.2_GFP	11.7704	100.668	0.00305853	2	2.465587905	-5.789820871
cpk3_REM1.2_GFP	13.8158	101.491	0.00289523	2	2.625812865	-5.844690724
cpk3_REM1.2_GFP	0.427866	32.1706	0.0140231	2	-0.848945217	-4.267049309
cpk3_REM1.2_GFP	4.89014	100.394	0.00388537	2	1.587220933	-5.550537062
cpk3_REM1.2_GFP	2.43429	59.3175	0.00492956	2	0.889655133	-5.312505544
cpk3_REM1.2_GFP	4.43998	64.8285	0.00405408	2	1.490649872	-5.508031498
cpk3_REM1.2_GFP	6.21381	98.3135	0.00337957	2	1.826774234	-5.690006797
cpk3_REM1.2_GFP	1.16465	42.7705	0.00772767	2	0.152420613	-4.862947885
cpk3_REM1.2_GFP	1.40551	52.0155	0.00426891	2	0.340400226	-5.456396754
cpk3_REM1.2_GFP	1.16144	36.4358	0.00602702	2	0.149660615	-5.111502586
cpk3_REM1.2_GFP	6.02628	93.8457	0.00365068	2	1.796129905	-5.612841827
cpk3_REM1.2_GFP	2.58088	64.3341	0.00387465	2	0.948130426	-5.553299943
cpk3_REM1.2_GFP	4.65742	71.9274	0.00300595	2	1.538461647	-5.807161621
cpk3_REM1.2_GFP	3.14042	57.2817	0.004458	2	1.144356549	-5.413055044
cpk3_REM1.2_GFP	1.7541	64.3513	0.00456074	2	0.561955905	-5.390270388
cpk3_REM1.2_GFP	1.04067	35.0751	0.0057655	2	0.039864736	-5.155863399
cpk3_REM1.2_GFP	2.33318	55.6831	0.00514319	2	0.847232144	-5.270081769
cpk3_REM1.2_GFP	3.89989	79.3638	0.00384626	2	1.360948348	-5.560654031
cpk3_REM1.2_GFP	5.19462	74.8394	0.00577521	2	1.647623475	-5.15418066
cpk3_REM1.2_GFP	0.678845	34.2675	0.0117847	2	-0.387362454	-4.440953199
cpk3_REM1.2_GFP	3.62237	72.2444	0.00579731	2	1.287128508	-5.150361262
cpk3_REM1.2_GFP	3.20172	62.7482	0.00437265	2	1.163688165	-5.432386046
cpk3_REM1.2_GFP	1.94419	51.3298	0.0066866	2	0.664845438	-5.007649755
cpk3_REM1.2_GFP	30.1109	136.116	0.00368637	2	3.404887232	-5.603113045
cpk3_REM1.2_GFP	0.253116	25.0874	0.0237045	2	-1.373907397	-3.742090375
cpk3_REM1.2_GFP	1.64389	64.8285	0.00547481	2	0.497065384	-5.207597707
cpk3_REM1.2_GFP	2.65412	66.9785	0.0041445	2	0.97611315	-5.485973125
cpk3_REM1.2_GFP	0.50953	33.6774	0.0117755	2	-0.674266547	-4.441734177
cpk3_REM1.2_GFP	10.6872	110.117	0.00299423	2	2.369046764	-5.811068176
cpk3_REM1.2_GFP	5.68602	93.1347	0.0035174	2	1.738010531	-5.650033199
cpk3_REM1.2_GFP	7.0853	81.5415	0.00324616	2	1.958022215	-5.73028252
cpk3_REM1.2_GFP	13.1686	133.456	0.00113908	3	2.577835208	-6.77753436
cpk3_REM1.2_GFP	111.8	343.74	0.000617175	3	4.716711561	-7.390357944
cpk3_REM1.2_GFP	16.7097	148.59	0.000897682	3	2.815989389	-7.015694673
cpk3_REM1.2_GFP	28.8152	172.235	0.00107582	3	3.360903026	-6.834672117
cpk3_REM1.2_GFP	15.7066	127.749	0.00108235	3	2.754081006	-6.828620676
cpk3_REM1.2_GFP	5.94753	117.214	0.00117696	3	1.782976007	-6.744820436
cpk3_REM1.2_GFP	12.3966	131.76	0.000806671	3	2.517422241	-7.122594656
cpk3_REM1.2_GFP	42.316	225.928	0.000803478	3	3.745165265	-7.126560753
cpk3_REM1.2_GFP	51.4346	189.64	0.000622149	3	3.940311098	-7.382330944
cpk3_REM1.2_GFP	9.63119	116.353	0.00166127	3	2.26500679	-6.400172909
cpk3_REM1.2_GFP	2.34177	74.0367	0.00384325	3	0.850907054	-5.561436916
cpk3_REM1.2_GFP	3.50128	74.6401	0.0028561	3	1.253128616	-5.858298221
cpk3_REM1.2_GFP	72.1063	279.802	0.000929183	3	4.278141419	-6.981204853
cpk3_REM1.2_GFP	60.4589	237.88	0.000926249	3	4.101963795	-6.984367461
cpk3_REM1.2_GFP	2.30217	82.6251	0.00390935	3	0.833852156	-5.544384159
cpk3_REM1.2_GFP	4.70895	55.8874	0.00212362	3	1.549464953	-6.154633099
cpk3_REM1.2_GFP	57.2031	262.48	0.000978969	3	4.046608093	-6.929010581
cpk3_REM1.2_GFP	49.3808	200.512	0.000891035	3	3.899561685	-7.02312685
cpk3_REM1.2_GFP	2.18276	44.5605	0.00320696	3	0.780590131	-5.742431831
cpk3_REM1.2_GFP	54.4149	199.352	0.000882112	3	3.996638013	-7.033191526
cpk3_REM1.2_GFP	9.05252	91.7578	0.0013256	3	2.203043172	-6.625890092
cpk3_REM1.2_GFP	13.0182	142.05	0.00161312	3	2.566348378	-6.429585087
cpk3_REM1.2_GFP	34.4461	221.658	0.00104511	3	3.539395784	-6.863633136
cpk3_REM1.2_GFP	14.7073	129.819	0.00129188	3	2.688343969	-6.651656757
cpk3_REM1.2_GFP	9.97622	109.961	0.0013031	3	2.300204261	-6.643009238
cpk3_REM1.2_GFP	8.07102	93.65	0.0016107	3	2.088279868	-6.431086412
cpk3_REM1.2_GFP	48.1692	193.548	0.000664325	3	3.874719813	-7.31673907
cpk3_REM1.2_GFP	17.9557	120.113	0.00128093	3	2.887907613	-6.660168902
cpk3_REM1.2_GFP	5.13888	61.6372	0.00155676	3	1.636835157	-6.465148541
cpk3_REM1.2_GFP	21.3964	158.75	0.00074779	3	3.063222684	-7.198388368
cpk3_REM1.2_GFP	42.7289	215.686	0.000842522	3	3.754875506	-7.079110783
cpk3_REM1.2_GFP	37.9569	223.408	0.000922098	3	3.636451305	-6.988859049
cpk3_REM1.2_GFP	14.9483	123.234	0.00100346	3	2.704597581	-6.904301251
cpk3_REM1.2_GFP	14.4526	153.076	0.000899493	3	2.670874329	-7.013679287
cpk3_REM1.2_GFP	70.889	247.415	0.000902819	3	4.261115273	-7.009988468
cpk3_REM1.2_GFP	2.68536	57.1947	0.00223434	3	0.987814797	-6.103809397
cpk3_REM1.2_GFP	24.4771	162.771	0.00114393	3	3.197737987	-6.773285577
cpk3_REM1.2_GFP	6.93282	125.689	0.00115393	3	1.936266657	-6.764581771
cpk3_REM1.2_GFP	4.73556	99.5962	0.00232285	3	1.555099988	-6.064960399
cpk3_REM1.2_GFP	2.74116	70.3716	0.00255367	3	1.008381188	-5.970223739
cpk3_REM1.2_GFP	57.6373	301.956	0.000867494	3	4.054169928	-7.049901963
cpk3_REM1.2_GFP	38.4698	265.801	0.000987788	3	3.649873518	-6.920042458
cpk3_REM1.2_GFP	77.2086	323.307	0.000777116	3	4.34651085	-7.159920927
cpk3_REM1.2_GFP	3.11885	95.4746	0.00256505	3	1.137464344	-5.965777307
cpk3_REM1.2_GFP	18.3064	183.711	0.00120177	3	2.907250725	-6.723959809
cpk3_REM1.2_GFP	32.9439	215.649	0.0010017	3	3.494806115	-6.906056722
cpk3_REM1.2_GFP	4.88096	72.8932	0.00143414	3	1.585341922	-6.547189913
cpk3_REM1.2_GFP	4.61921	86.5754	0.00151541	3	1.530223695	-6.49206925
cpk3_REM1.2_GFP	6.57745	114.879	0.00152035	3	1.883647132	-6.488814707
cpk3_REM1.2_GFP	4.26059	97.9341	0.00140826	3	1.449407648	-6.565400379
cpk3_REM1.2_GFP	14.4707	117.438	0.000967474	3	2.672125915	-6.940822007
cpk3_REM1.2_GFP	6.66348	103.798	0.00150072	3	1.896641871	-6.501810286
cpk3_REM1.2_GFP	5.05499	79.1953	0.00138477	3	1.620375874	-6.582221218
cpk3_REM1.2_GFP	3.88933	102.669	0.00154268	3	1.358236906	-6.474234115
cpk3_REM1.2_GFP	11.9737	114.011	0.000918677	3	2.482712578	-6.992575966
cpk3_REM1.2_GFP	1.89204	68.6845	0.00369971	3	0.637655612	-5.599500841
cpk3_REM1.2_GFP	2.33867	51.8865	0.00299316	3	0.849582392	-5.811425593
cpk3_REM1.2_GFP	2.11765	46.2833	0.00283332	3	0.750306983	-5.86630611
cpk3_REM1.2_GFP	3.04064	81.3649	0.00230214	3	1.11206802	-6.073916154
cpk3_REM1.2_GFP	5.46123	62.0269	0.00219731	3	1.697674039	-6.120521394
cpk3_REM1.2_GFP	18.9296	134.43	0.000898063	3	2.940726835	-7.015270336
cpk3_REM1.2_GFP	43.9462	234.44	0.000887449	3	3.782966159	-7.027159503
cpk3_REM1.2_GFP	5.81706	92.0409	0.0022348	3	1.760794979	-6.10360354
cpk3_REM1.2_GFP	7.34666	102.679	0.00108893	3	1.994245788	-6.822559716
cpk3_REM1.2_GFP	3.00464	93.0173	0.00299536	3	1.10015776	-5.810690854
cpk3_REM1.2_GFP	2.55256	82.5416	0.00274235	3	0.937096777	-5.898940062
cpk3_REM1.2_GFP	93.9316	320.926	0.000702639	3	4.542566858	-7.260667312
cpk3_REM1.2_GFP	2.59527	55.3862	0.00308254	3	0.953690557	-5.782001347
cpk3_REM1.2_GFP	20.5235	170.632	0.00102322	3	3.021570571	-6.884800761
cpk3_REM1.2_GFP	5.45944	96.1182	0.00146535	3	1.69734622	-6.525661157
cpk3_REM1.2_GFP	2.47272	62.7001	0.00283089	3	0.905318759	-5.867164129
cpk3_REM1.2_GFP	2.23443	65.0547	0.00313279	3	0.803986162	-5.765831298
cpk3_REM1.2_GFP	2.93945	56.9374	0.0023814	3	1.078222489	-6.040066729
cpk3_REM1.2_GFP	4.38773	99.8431	0.00136745	3	1.478812009	-6.594807587
cpk3_REM1.2_GFP	1.31426	55.2315	0.0045653	3	0.27327377	-5.38927105
cpk3_REM1.2_GFP	1.8342	57.8414	0.00327118	3	0.606608419	-5.722604503
cpk3_REM1.2_GFP	4.52663	115.178	0.00132549	3	1.509977733	-6.625973077
cpk3_REM1.2_GFP	1.9528	45.1193	0.0030725	3	0.66926424	-5.785263717
cpk3_REM1.2_GFP	1.81527	43.7092	0.00330529	3	0.596234217	-5.712231064
cpk3_REM1.2_GFP	1.67877	63.2648	0.00416971	3	0.518061382	-5.47990879
cpk3_REM1.2_GFP	10.7803	128.523	0.000927622	3	2.377720394	-6.982886236
cpk3_REM1.2_GFP	4.24161	86.7485	0.00212184	3	1.444942914	-6.155471642
cpk3_REM1.2_GFP	7.518	117.251	0.00146316	3	2.017300145	-6.527156799
cpk3_REM1.2_GFP	0.334473	29.53	0.0179387	3	-1.09519912	-4.020794889
cpk3_REM1.2_GFP	38.7493	169.72	0.00263231	3	3.657112691	-5.939893491
cpk3_REM1.2_GFP	83.9053	302.558	0.00300338	3	4.429688782	-5.808016958
cpk3_REM1.2_GFP	50.222	241.237	0.0024093	3	3.916453178	-6.02841903
cpk3_REM1.2_GFP	26.7626	149.317	0.00313871	3	3.28700539	-5.763943392
cpk3_REM1.2_GFP	3.71892	52.8125	0.00430233	3	1.313433304	-5.448598543
cpk3_REM1.2_GFP	1.41569	53.0444	0.00635733	3	0.347617045	-5.058146801
cpk3_REM1.2_GFP	296.544	506.595	0.00367231	3	5.692195605	-5.606934387
cpk3_REM1.2_GFP	3.27225	75.7309	0.00611199	3	1.185477822	-5.097502863
cpk3_REM1.2_GFP	0.496699	44.4662	0.0120797	3	-0.69977107	-4.416228921
cpk3_REM1.2_GFP	116.949	314.035	0.00371958	3	4.761737942	-5.59414452
cpk3_REM1.2_GFP	17.6492	130.219	0.00300297	3	2.870690457	-5.80815348
cpk3_REM1.2_GFP	34.8629	198.58	0.00286838	3	3.551423227	-5.854007869
cpk3_REM1.2_GFP	4.16782	67.114	0.0043188	3	1.427393117	-5.444777693
cpk3_REM1.2_GFP	10.8678	115.387	0.00358858	3	2.385804289	-5.629998698
cpk3_REM1.2_GFP	27.263	157.852	0.00322782	3	3.305530472	-5.735948292
cpk3_REM1.2_GFP	11.5193	112.137	0.00390648	3	2.44402389	-5.545118566
cpk3_REM1.2_GFP	13.9214	112.832	0.00308878	3	2.633427225	-5.779979088
cpk3_REM1.2_GFP	177.357	323.073	0.00369311	3	5.17816465	-5.601286357
cpk3_REM1.2_GFP	3.10838	67.8031	0.00418224	3	1.13410169	-5.476908291
cpk3_REM1.2_GFP	5.16835	64.9655	0.00348274	3	1.642553489	-5.659935939
cpk3_REM1.2_GFP	3.57713	71.5791	0.00447286	3	1.274560803	-5.409727254
cpk3_REM1.2_GFP	17.9223	130.901	0.00239924	3	2.886045748	-6.032603258
cpk3_REM1.2_GFP	11.4289	96.8405	0.00306241	3	2.436145235	-5.788553091
cpk3_REM1.2_GFP	2.79082	69.5931	0.00501645	3	1.026335459	-5.295032767
cpk3_REM1.2_GFP	48.8723	225.274	0.00294645	3	3.889210774	-5.827154223
cpk3_REM1.2_GFP	0.572015	22.872	0.0139857	3	-0.558590064	-4.2697199
cpk3_REM1.2_GFP	3.95415	80.5208	0.00480507	3	1.37476566	-5.338083669
cpk3_REM1.2_GFP	0.707503	48.1621	0.00848053	3	-0.346013409	-4.769982331
cpk3_REM1.2_GFP	38.6538	191.379	0.00269055	3	3.654645088	-5.918009645
cpk3_REM1.2_GFP	5.9993	81.5728	0.00416715	3	1.791642796	-5.48052293
cpk3_REM1.2_GFP	11.9604	122.689	0.00300992	3	2.481601193	-5.805841779
cpk3_REM1.2_GFP	4.52728	69.1142	0.00375502	3	1.510121318	-5.584661668
cpk3_REM1.2_GFP	5.38698	86.3959	0.00445519	3	1.683984931	-5.41368557
cpk3_REM1.2_GFP	1.92668	49.9208	0.00674735	3	0.655798314	-4.998605444
cpk3_REM1.2_GFP	5.13625	70.9846	0.00311511	3	1.636323241	-5.771490814
cpk3_REM1.2_GFP	7.1324	111.006	0.00434636	3	1.964647784	-5.438416566
cpk3_REM1.2_GFP	4.4628	79.8632	0.00448149	3	1.495776372	-5.407799699
cpk3_REM1.2_GFP	19.5872	157.633	0.00296112	3	2.974876292	-5.822187704
cpk3_REM1.2_GFP	2.60144	59.3528	0.00615045	3	0.956065138	-5.091230029
cpk3_REM1.2_GFP	1.29683	39.6612	0.00616889	3	0.259922825	-5.08823636
cpk3_REM1.2_GFP	9.02693	116.026	0.00376651	3	2.200212332	-5.581606436
cpk3_REM1.2_GFP	27.2756	171.524	0.00260306	3	3.30599253	-5.951067603
cpk3_REM1.2_GFP	3.84238	74.086	0.00572561	3	1.346091966	-5.162806185
cpk3_REM1.2_GFP	4.11824	67.3045	0.00461362	3	1.415425888	-5.378742481
cpk3_REM1.2_GFP	40.152	188.046	0.00298864	3	3.692672252	-5.812936845
cpk3_REM1.2_GFP	19.8532	135.229	0.00387847	3	2.988365203	-5.552314533
cpk3_REM1.2_GFP	8.60483	98.9745	0.00371884	3	2.152323674	-5.594343487
cpk3_REM1.2_GFP	1.00844	36.2921	0.00793307	3	0.008404582	-4.836715181
cpk3_REM1.2_GFP	4.93207	74.6959	0.00466335	3	1.595758778	-5.368021205
cpk3_REM1.2_GFP	6.5113	93.0039	0.00383948	3	1.873539129	-5.562418338
cpk3_REM1.2_GFP	1.82666	61.5311	0.00766425	3	0.602489163	-4.871188619
cpk3_REM1.2_GFP	0.987713	47.4814	0.00809952	3	-0.012363109	-4.815950478
cpk3_REM1.2_GFP	3.12618	50.4102	0.00447831	3	1.139811812	-5.408509536
cpk3_REM1.2_GFP	54.159	215.15	0.00300966	3	3.991924165	-5.805928163
cpk3_REM1.2_GFP	87.8234	281.375	0.00273276	3	4.47532798	-5.902443191
cpk3_REM1.2_GFP	17.1637	116.538	0.00244702	3	2.842796689	-6.012884321
cpk3_REM1.2_GFP	0.506889	34.7439	0.0118369	3	-0.679463234	-4.436533508
cpk3_REM1.2_GFP	0.797874	30.7995	0.01128	3	-0.225804589	-4.484724033
cpk3_REM1.2_GFP	42.8562	180.728	0.0028234	3	3.757850325	-5.869813447
cpk3_REM1.2_GFP	12.0202	113.205	0.0026622	3	2.486588568	-5.92860243
cpk3_REM1.2_GFP	14.3322	125.067	0.00307001	3	2.662508754	-5.78607446
cpk3_REM1.2_GFP	2.20461	48.6036	0.00589674	3	0.790550623	-5.133355623
cpk3_REM1.2_GFP	14.642	124.165	0.00327824	3	2.683894111	-5.720448586
cpk3_REM1.2_GFP	4.00487	70.9804	0.00349574	3	1.387511121	-5.656210195
cpk3_REM1.2_GFP	48.8447	220.33	0.0028867	3	3.888645877	-5.847641298
cpk3_REM1.2_GFP	43.1338	176.723	0.00245747	3	3.764306913	-6.008622914
cpk3_REM1.2_GFP	12.7009	138.162	0.00307065	3	2.541672857	-5.785866013
cpk3_REM1.2_GFP	2.97751	66.4556	0.00470191	3	1.091087381	-5.35978647
cpk3_REM1.2_GFP	5.69062	98.9892	0.00492038	3	1.738819205	-5.314369516
cpk3_REM1.2_GFP	11.2458	127.197	0.00329012	3	2.419994726	-5.716831241
cpk3_REM1.2_GFP	7.40171	97.8273	0.0033776	3	2.001711055	-5.690589881
cpk3_REM1.2_GFP	7.29919	96.8944	0.00397304	3	1.987763383	-5.528223734
cpk3_REM1.2_GFP	11.3755	144.581	0.0042196	3	2.43146192	-5.468014942
cpk3_REM1.2_GFP	6.53438	101.385	0.00505021	3	1.877077469	-5.288325452
cpk3_REM1.2_GFP	2.60271	58.5979	0.00691586	3	0.95655321	-4.973937954
cpk3_REM1.2_GFP	2.78501	56.5756	0.00359065	3	1.024251464	-5.629422034
cpk3_REM1.2_GFP	3.19241	83.4517	0.0043854	3	1.160776117	-5.429474437
cpk3_REM1.2_GFP	9.49441	93.2716	0.00400236	3	2.250703204	-5.520871092
cpk3_REM1.2_GFP	4.5301	69.9815	0.00419417	3	1.510744014	-5.474059813
cpk3_REM1.2_GFP	1.6708	53.8208	0.00418962	3	0.513302554	-5.475145241
cpk3_REM1.2_GFP	27.5572	198.781	0.00370139	3	3.316263844	-5.599046854
cpk3_REM1.2_GFP	1.98315	57.0377	0.00655522	3	0.68468649	-5.0274936
cpk3_REM1.2_GFP	20.25	120.818	0.00325926	3	3.008154794	-5.726255103
cpk3_REM1.2_GFP	2.7234	74.0812	0.00403908	3	1.0018811	-5.511738336
cpk3_REM1.2_GFP	4.56003	76.8599	0.00307015	3	1.517329202	-5.786028859
cpk3_REM1.2_GFP	4.69546	88.2111	0.00383349	3	1.546596084	-5.563979664
cpk3_REM1.2_GFP	12.063	105.405	0.00281853	3	2.490142917	-5.871539807
cpk3_REM1.2_GFP	2.37013	61.0424	0.00590685	3	0.862944806	-5.131642585
cpk3_REM1.2_GFP	7.91952	79.7859	0.00277794	3	2.069330598	-5.886045633
cpk3_REM1.2_GFP	3.73866	81.4859	0.00508204	3	1.318727258	-5.282042523
cpk3_REM1.2_GFP	1.72526	44.4266	0.0052166	3	0.545377764	-5.25590943
cpk3_REM1.2_GFP	0.558329	38.4691	0.0107464	3	-0.582806885	-4.533184464
cpk3_REM1.2_GFP	2.72351	60.1736	0.00440609	3	1.00192149	-5.424767604
cpk3_REM1.2_GFP	1.75737	44.0539	0.00569034	3	0.563818373	-5.168985279
cpk3_REM1.2_GFP	0.822921	51.466	0.00972147	3	-0.194895073	-4.633418437
cpk3_REM1.2_GFP	4.65237	82.2853	0.00408394	3	1.537376767	-5.50069307
cpk3_REM1.2_GFP	0.787605	42.9699	0.00761803	3	-0.238758584	-4.877237473
cpk3_REM1.2_GFP	2.62403	76.4839	0.0064786	3	0.964711304	-5.039250841
cpk3_REM1.2_GFP	1.11623	49.2423	0.007167	3	0.109956936	-4.938268122
cpk3_REM1.2_GFP	0.913277	55.6758	0.00875967	3	-0.090716049	-4.737597046
cpk3_REM1.2_GFP	3.16927	61.1511	0.00378637	3	1.153501277	-5.576347502
cpk3_REM1.2_GFP	2.82976	61.2807	0.00353387	3	1.040191902	-5.645361691
cpk3_REM1.2_GFP	0.705536	26.3809	0.00850418	3	-0.348797481	-4.767197472
cpk3_REM1.2_GFP	1.12404	61.1567	0.0080068	3	0.116929338	-4.827464098
cpk3_REM1.2_GFP	3.15893	61.655	0.00443187	3	1.150233363	-5.418933662
cpk3_REM1.2_GFP	3.63438	52.5785	0.00467755	3	1.290438532	-5.36498081
cpk3_REM1.2_GFP	2.31909	56.9899	0.00819286	3	0.841174867	-4.804492236
cpk3_REM1.2_GFP	2.59271	68.4789	0.00462836	3	0.952703661	-5.375552685
cpk3_REM1.2_GFP	1.56338	57.1106	0.0076757	3	0.446850144	-4.869695784
cpk3_REM1.2_GFP	0.927628	35.6031	0.00862414	3	-0.075124489	-4.753190031
cpk3_REM1.2_GFP	5.97639	71.5391	0.00418312	3	1.787816707	-5.476697899
cpk3_REM1.2_GFP	0.97925	41.4156	0.00612714	3	-0.020968306	-5.095027196
cpk3_REM1.2_GFP	2.19131	71.5845	0.00867061	3	0.784499539	-4.747816133
cpk3_REM1.2_GFP	12.7215	119.361	0.0033015	3	2.543293475	-5.713378368
cpk3_REM1.2_GFP	1.71067	52.0722	0.00759938	3	0.536885107	-4.879688614
cpk3_REM1.2_GFP	12.5207	110.129	0.00375378	3	2.527383275	-5.584991947
cpk3_REM1.2_GFP	38.1161	183.181	0.00327945	3	3.640636765	-5.720079554
cpk3_REM1.2_GFP	9.44503	90.4302	0.0030704	3	2.245488677	-5.785947433
cpk3_REM1.2_GFP	1.10437	51.0378	0.00724397	3	0.099275037	-4.92758588
cpk3_REM1.2_GFP	3.16889	62.7834	0.00536466	3	1.153381369	-5.227922279
cpk3_REM1.2_GFP	2.78645	65.5635	0.00394767	3	1.024768384	-5.534629748
cpk3_REM1.2_GFP	2.08467	60.079	0.00623599	3	0.734610569	-5.077417931
cpk3_REM1.2_GFP	0.304786	23.6889	0.019686	3	-1.188145388	-3.927847556
cpk3_REM1.2_GFP	7.21917	96.4751	0.00360152	3	1.976739988	-5.6263993
cpk3_REM1.2_GFP	4.52942	70.1428	0.0030909	3	1.510593896	-5.779292968
cpk3_REM1.2_GFP	4.23774	65.1364	0.00330365	3	1.444030108	-5.712727361
cpk3_REM1.2_GFP	1.35135	38.5055	0.00740002	3	0.301104093	-4.906272576
cpk3_REM1.2_GFP	0.908089	25.7493	0.00880971	3	-0.096412888	-4.731900757
cpk3_REM1.2_GFP	1.76036	53.9967	0.00738487	3	0.565518334	-4.908321966
cpk3_REM1.2_GFP	4.05933	76.5373	0.00492692	3	1.401017935	-5.313041233
cpk3_REM1.2_GFP	3.86987	77.4912	0.00335929	3	1.353220915	-5.696025637
cpk3_REM1.2_GFP	5.58551	82.5948	0.00375973	3	1.720175744	-5.583408133
cpk3_REM1.2_GFP	10.4502	112.897	0.00382767	3	2.346621117	-5.565499016
cpk3_REM1.2_GFP	8.23919	100.703	0.00303428	3	2.108902038	-5.797781115
cpk3_REM1.2_GFP	0.733046	56.3859	0.00954919	3	-0.310546823	-4.651298945
cpk3_REM1.2_GFP	7.88815	98.392	0.00392995	3	2.065361633	-5.539128576
cpk3_REM1.2_GFP	2.32773	66.4244	0.00687366	3	0.844893544	-4.980058564
cpk3_REM1.2_GFP	3.56109	65.0341	0.00393138	3	1.270066678	-5.53876477
cpk3_REM1.2_GFP	42.1153	218.306	0.00270685	3	3.740411095	-5.911969682
cpk3_REM1.2_GFP	13.7357	121.801	0.00305773	3	2.619998283	-5.790082468
cpk3_REM1.2_GFP	3.41264	67.3453	0.00351633	3	1.227486185	-5.650337447
cpk3_REM1.2_GFP	3.4938	58.0089	0.00457954	3	1.250989969	-5.386156723
cpk3_REM1.2_GFP	2.59112	69.8999	0.00656087	3	0.952090215	-5.026632063
cpk3_REM1.2_GFP	1.67816	64.0266	0.00715069	3	0.517697955	-4.940546423
cpk3_REM1.2_GFP	6.30402	88.8816	0.00317258	3	1.841187525	-5.753210142
cpk3_REM1.2_GFP	7.62868	98.7138	0.00380145	3	2.031914829	-5.572372706
cpk3_REM1.2_GFP	3.02326	73.675	0.00562307	3	1.106335719	-5.180877501
cpk3_REM1.2_GFP	1.06166	46.3824	0.00659343	3	0.059833721	-5.02168158
cpk3_REM1.2_GFP	3.06744	45.1496	0.00391206	3	1.120843338	-5.54369119
cpk3_REM1.2_GFP	1.51059	39.1204	0.00794393	3	0.412500303	-4.835347164
cpk3_REM1.2_GFP	0.410412	31.5911	0.0146195	3	-0.890593746	-4.225399025
cpk3_REM1.2_GFP	4.62495	57.6251	0.00432437	3	1.53146556	-5.443488814
cpk3_REM1.2_GFP	2.363	50.0691	0.00550149	3	0.859931998	-5.202736314
cpk3_REM1.2_GFP	2.08009	53.7043	0.00576899	3	0.732411162	-5.155258257
cpk3_REM1.2_GFP	1.95237	52.9746	0.00460979	3	0.669044019	-5.379572976
cpk3_REM1.2_GFP	1.99045	38.5056	0.0030144	3	0.688360744	-5.804354474
cpk3_REM1.2_GFP	0.609324	39.8343	0.0114881	3	-0.495405133	-4.466443562
cpk3_REM1.2_GFP	0.975213	44.6697	0.00820334	3	-0.02509937	-4.803213891
cpk3_REM1.2_GFP	6.01367	82.8438	0.00399091	3	1.794035211	-5.523736004
cpk3_REM1.2_GFP	0.930576	36.8031	0.00752222	3	-0.07195153	-4.889893972
cpk3_REM1.2_GFP	3.13691	54.7294	0.00541935	3	1.143238239	-5.217779397
cpk3_REM1.2_GFP	18.2575	113.999	0.00290291	3	2.904575955	-5.842041597
cpk3_REM1.2_GFP	1.81975	50.4487	0.0043962	3	0.598699129	-5.427014748
cpk3_REM1.2_GFP	3.06208	65.4497	0.00391891	3	1.119094424	-5.541941725
cpk3_REM1.2_GFP	16.8069	120.539	0.00309396	3	2.821789516	-5.778303455
cpk3_REM1.2_GFP	1.75776	50.8581	0.00739578	3	0.564040271	-4.906845712
cpk3_REM1.2_GFP	6.4984	90.7817	0.0038471	3	1.871555993	-5.560435661
cpk3_REM1.2_GFP	10.9275	86.3234	0.00320293	3	2.391282548	-5.743689263
cpk3_REM1.2_GFP	0.671983	21.4655	0.0104169	3	-0.397522236	-4.564325792
cpk3_REM1.2_GFP	0.770425	35.7736	0.00778791	3	-0.260812968	-4.855182748
cpk3_REM1.2_GFP	1.40058	42.3858	0.00642592	3	0.336886437	-5.047415468
cpk3_REM1.2_GFP	3.16928	64.6789	0.00410188	3	1.153504433	-5.496309874
cpk3_REM1.2_GFP	1.74447	50.9499	0.00515915	3	0.556450785	-5.266983442
cpk3_REM1.2_GFP	4.87145	66.2119	0.00431083	3	1.583391634	-5.446624818
cpk3_REM1.2_GFP	2.81865	49.9564	0.00425736	3	1.036258047	-5.459106029
cpk3_REM1.2_GFP	0.207605	24.9972	0.028901	3	-1.572118043	-3.543879082
cpk3_REM1.2_GFP	1.76621	55.9435	0.00509566	3	0.568836008	-5.279366082
cpk3_REM1.2_GFP	7.55756	81.5958	0.0037049	3	2.022548387	-5.598099011
cpk3_REM1.2_GFP	1.07091	39.6654	0.00653648	3	0.068508754	-5.030356485
cpk3_REM1.2_GFP	4.287	67.3256	0.00419874	3	1.455587188	-5.472970799
cpk3_REM1.2_GFP	2.26659	68.2078	0.00750025	3	0.818276499	-4.892818926
cpk3_REM1.2_GFP	2.61519	64.1155	0.00688286	3	0.961336753	-4.978721016
cpk3_REM1.2_GFP	0.92277	39.5153	0.00650216	3	-0.080375263	-5.03562085
cpk3_REM1.2_GFP	6.58213	87.9862	0.00334238	3	1.884358401	-5.701072151
cpk3_REM1.2_GFP	0.503431	19.0702	0.0119182	3	-0.686308617	-4.429688635
cpk3_REM1.2_GFP	2.30903	75.8137	0.00433083	3	0.836827523	-5.441996069
cpk3_REM1.2_GFP	0.592212	22.493	0.0118201	3	-0.5238906	-4.437953807
cpk3_REM1.2_GFP	1.89333	48.1848	0.0052817	3	0.638337184	-5.243507263
cpk3_REM1.2_GFP	0.597327	26.7314	0.0100447	3	-0.515290577	-4.600710147
cpk3_REM1.2_GFP	2.90833	64.4386	0.00515759	3	1.067579033	-5.267285863
cpk3_REM1.2_GFP	1.47741	44.0843	0.00609176	3	0.390290555	-5.100818241
cpk3_REM1.2_GFP	0.688152	39.2642	0.0101722	3	-0.373745535	-4.58809677
cpk3_REM1.2_GFP	0.598036	37.445	0.011705	3	-0.514104326	-4.447739178
cpk3_REM1.2_GFP	1.80452	65.9178	0.0044333	3	0.590294628	-5.418611051
cpk3_REM1.2_GFP	0.792191	54.55	0.00757393	3	-0.232952755	-4.883043192
cpk3_REM1.2_GFP	1.6042	56.1023	0.00623365	3	0.47262519	-5.077793243
cpk3_REM1.2_GFP	0.781198	44.3739	0.00768052	3	-0.24692664	-4.869068026
cpk3_REM1.2_GFP	5.38721	91.6695	0.00315562	3	1.684027626	-5.758570289
cpk3_REM1.2_GFP	2.33304	60.9488	0.00471487	3	0.847172138	-5.357033935
cpk3_REM1.2_GFP	1.38126	41.1139	0.00651577	3	0.322996126	-5.033529887
cpk3_REM1.2_GFP	1.8042	44.7392	0.00554262	3	0.59011728	-5.195287966
cpk3_REM1.2_GFP	1.31516	52.1067	0.00456217	3	0.273958331	-5.389956891
cpk3_REM1.2_GFP	1.38812	41.2132	0.00648358	3	0.327950314	-5.038482452
cpk3_REM1.2_GFP	5.52815	89.4373	0.00416053	3	1.709853221	-5.482112809
cpk3_REM1.2_GFP	2.29093	46.1289	0.00480153	3	0.828957849	-5.338820662
cpk3_REM1.2_GFP	4.51039	67.5031	0.00376908	3	1.506383624	-5.580924339
cpk3_REM1.2_GFP	7.65923	88.1524	0.00352516	3	2.035911457	-5.647829454
cpk3_REM1.2_GFP	2.24759	47.5728	0.0044492	3	0.809858531	-5.415030974
cpk3_REM1.2_GFP	0.212836	17.2464	0.0328892	3	-1.547233363	-3.414610943
cpk3_REM1.2_GFP	1.44203	38.6971	0.00624119	3	0.366051843	-5.07658441
cpk3_REM1.2_GFP	2.69628	65.782	0.00482145	3	0.991873045	-5.334680566
cpk3_REM1.2_GFP	0.90626	44.6219	0.00993092	3	-0.098429038	-4.612102157
cpk3_REM1.2_GFP	3.67263	67.6578	0.00435655	3	1.300908027	-5.436074819
cpk3_REM1.2_GFP	1.05684	50.0867	0.00756973	3	0.055283324	-4.883597879
cpk3_REM1.2_GFP	0.658626	27.8164	0.0136648	3	-0.417599432	-4.292932096
cpk3_REM1.2_GFP	3.16655	65.3945	0.00347381	3	1.152642667	-5.662503305
cpk3_REM1.2_GFP	1.24335	39.5869	0.00884709	3	0.21780935	-4.727666688
cpk3_REM1.2_GFP	6.30554	85.1703	0.0033304	3	1.841428612	-5.704662862
cpk3_REM1.2_GFP	2.29645	57.2249	0.0056609	3	0.831364452	-5.174172389
cpk3_REM1.2_GFP	6.27351	76.8501	0.00334741	3	1.836336007	-5.699568366
cpk3_REM1.2_GFP	1.69385	63.5708	0.0041326	3	0.527004044	-5.48884853
cpk3_REM1.2_GFP	0.576687	52.9159	0.0104042	3	-0.550455621	-4.565545708
cpk3_REM1.2_GFP	1.33964	43.6031	0.00597175	3	0.292400921	-5.120715262
cpk3_REM1.2_GFP	1.13973	50.0991	0.00701923	3	0.130791392	-4.959101754
cpk3_REM1.2_GFP	2.21621	55.2094	0.00586586	3	0.79579853	-5.138606175
cpk3_REM1.2_GFP	10.2269	103.165	0.00303122	3	2.325021504	-5.7987901
cpk3_REM1.2_GFP	0.814733	35.5612	0.00736438	3	-0.204894827	-4.911100415
cpk3_REM1.2_GFP	0.650534	25.9969	0.0122976	3	-0.429961715	-4.398351158
cpk3_REM1.2_GFP	1.60648	39.4033	0.0062248	3	0.47404545	-5.079213966
cpk3_REM1.2_GFP	1.04832	42.0594	0.00572343	3	0.047188883	-5.163187003
cpk3_REM1.2_GFP	11.8395	109.052	0.00354745	3	2.471441399	-5.641526243
cpk3_REM1.2_GFP	1.98618	51.1917	0.00453131	3	0.686213196	-5.396744198
cpk3_REM1.2_GFP	3.92436	61.2915	0.00458673	3	1.367203281	-5.384587927
cpk3_REM1.2_GFP	2.2847	59.6621	0.00481463	3	0.826234725	-5.33609608
cpk3_REM1.2_GFP	1.47812	53.0375	0.00676533	3	0.39077101	-4.995944238
cpk3_REM1.2_GFP	0.749097	50.3547	0.00934458	3	-0.288886798	-4.672958783
cpk3_REM1.2_GFP	0.228838	25.3894	0.0262194	3	-1.474740949	-3.641255684
cpk3_REM1.2_GFP	0.706909	40.6667	0.00848766	3	-0.346853334	-4.769141935
cpk3_REM1.2_GFP	1.47679	43.0924	0.00541715	3	0.389870813	-5.218185432
cpk3_REM1.2_GFP	4.83824	73.4377	0.00372036	3	1.576551018	-5.593934841
cpk3_REM1.2_GFP	0.919569	40.39	0.00869973	3	-0.083850197	-4.744463288
cpk3_REM1.2_GFP	3.47654	60.5658	0.00604049	3	1.246037546	-5.109270144
cpk3_REM1.2_GFP	2.17655	63.1069	0.00367554	3	0.777741054	-5.606055218
cpk3_REM1.2_GFP	0.191863	18.3858	0.0364844	3	-1.650973703	-3.310870507
cpk3_REM1.2_GFP	1.18869	54.0505	0.00588884	3	0.17285186	-5.134696245
cpk3_REM1.2_GFP	2.51421	55.5516	0.00437514	3	0.921958639	-5.43181676
cpk3_REM1.2_GFP	4.10824	63.3646	0.00584192	3	1.412994713	-5.142695769
cpk3_REM1.2_GFP	1.75828	35.0525	0.00398116	3	0.564336058	-5.526182045
cpk3_REM1.2_GFP	1.73412	48.6357	0.00461329	3	0.55050008	-5.378814011
cpk3_REM1.2_GFP	2.67969	65.9924	0.00447813	3	0.985701116	-5.40854973
cpk3_REM1.2_GFP	2.59393	54.3597	0.00424067	3	0.9531741	-5.463034003
cpk3_REM1.2_GFP	3.79887	74.0907	0.00500149	3	1.334703654	-5.298019411
cpk3_REM1.2_GFP	1.16803	46.2394	0.00513687	3	0.155318569	-5.271311334
cpk3_REM1.2_GFP	1.2944	46.5356	0.00849815	3	0.258047267	-4.767906786
cpk3_REM1.2_GFP	1.39639	36.3431	0.00429679	3	0.333890335	-5.449887047
cpk3_REM1.2_GFP	0.754748	29.9755	0.00794967	3	-0.28137136	-4.834624861
cpk3_REM1.2_GFP	4.52736	75.4497	0.00353407	3	1.510138988	-5.645305098
cpk3_REM1.2_GFP	3.6428	77.0661	0.00494125	3	1.292752617	-5.310136943
cpk3_REM1.2_GFP	2.82117	70.1476	0.00319017	3	1.037151693	-5.747681072
cpk3_REM1.2_GFP	1.64462	40.2903	0.00486436	3	0.497509354	-5.325820124
cpk3_REM1.2_GFP	3.18266	58.1482	0.00502724	3	1.157717325	-5.292884153
cpk3_REM1.2_GFP	1.63773	46.0463	0.00427421	3	0.493311137	-5.455155989
cpk3_REM1.2_GFP	2.97213	71.4478	0.00471042	3	1.089278867	-5.357978203
cpk3_REM1.2_GFP	9.13644	89.259	0.00273629	3	2.212270813	-5.901152291
cpk3_REM1.2_GFP	0.932651	40.2173	0.00750549	3	-0.06972421	-4.892120526
cpk3_REM1.2_GFP	3.96985	67.5538	0.00352658	3	1.378728311	-5.647426716
cpk3_REM1.2_GFP	2.29433	67.5546	0.00566615	3	0.830440862	-5.173245404
cpk3_REM1.2_GFP	1.06523	56.21	0.00751014	3	0.063190738	-4.891501172
cpk3_REM1.2_GFP	2.66178	57.8723	0.00450826	3	0.978995072	-5.401844009
cpk3_REM1.2_GFP	6.32945	76.4203	0.00347582	3	1.845213345	-5.661924857
cpk3_REM1.2_GFP	1.78114	47.3227	0.00617581	3	0.577253609	-5.087115231
cpk3_REM1.2_GFP	6.73151	83.2271	0.00356532	3	1.906799487	-5.636501468
cpk3_REM1.2_GFP	1.89076	55.4434	0.00475998	3	0.636978865	-5.347511812
cpk3_REM1.2_GFP	1.423	61.4715	0.00421645	3	0.352767319	-5.468761737
cpk3_REM1.2_GFP	2.84261	72.7692	0.00386968	3	1.044722644	-5.554583463
cpk3_REM1.2_GFP	1.12705	44.9828	0.00532364	3	0.1196036	-5.235597999
cpk3_REM1.2_GFP	2.52784	63.7261	0.00474713	3	0.927365183	-5.350215054
cpk3_REM1.2_GFP	0.456092	35.4748	0.0153478	3	-0.785060735	-4.176783138
cpk3_REM1.2_GFP	8.05777	80.3231	0.0031026	3	2.086636843	-5.775514809
cpk3_REM1.2_GFP	1.16703	42.389	0.006855	3	0.15446206	-4.982776966
cpk3_REM1.2_GFP	1.28573	56.0228	0.00622214	3	0.25132665	-5.07964138
cpk3_REM1.2_GFP	0.556634	36.6558	0.0143721	3	-0.585847347	-4.242466452
cpk3_REM1.2_GFP	1.29179	41.3611	0.00774117	3	0.256028853	-4.86120244
cpk3_REM1.2_GFP	4.93165	77.2776	0.00446098	3	1.595673618	-5.412386806
cpk3_REM1.2_GFP	6.14117	88.852	0.00293104	3	1.815015278	-5.83239797
cpk3_REM1.2_GFP	6.58159	97.1262	0.00319072	3	1.884276357	-5.747508682
cpk3_REM1.2_GFP	3.39593	56.6009	0.00382811	3	1.222577656	-5.56538407
cpk3_REM1.2_GFP	1.00143	44.418	0.00699001	3	0.001428979	-4.963273292
cpk3_REM1.2_GFP	1.18409	39.9134	0.00760075	3	0.168974547	-4.879508352
cpk3_REM1.2_GFP	2.07054	65.1779	0.0043467	3	0.727809443	-5.438338342
cpk3_REM1.2_GFP	1.72623	65.7631	0.00521366	3	0.54593984	-5.256473175
cpk3_REM1.2_GFP	8.72232	98.9191	0.00321015	3	2.165885258	-5.741437614
cpk3_REM1.2_GFP	1.96166	43.2896	0.00509773	3	0.673791054	-5.278959936
cpk3_REM1.2_GFP	2.07495	54.3296	0.00385552	3	0.729937057	-5.558249391
cpk3_REM1.2_GFP	2.47987	73.0173	0.00604871	3	0.908206139	-5.107910253
cpk3_REM1.2_GFP	1.58511	43.4152	0.00630871	3	0.460653806	-5.065824061
cpk3_REM1.2_GFP	1.76275	48.3795	0.00624026	3	0.56687509	-5.076733431
cpk3_REM1.2_GFP	2.06991	44.7396	0.0038649	3	0.727505128	-5.55581947
cpk3_REM1.2_GFP	3.31223	61.6059	0.00362293	3	1.197621679	-5.620472188
cpk3_REM1.2_GFP	0.23068	29.2773	0.0260101	3	-1.46672381	-3.649270355
cpk3_REM1.2_GFP	1.31075	49.5057	0.00457752	3	0.270599492	-5.386597912
cpk3_REM1.2_GFP	1.124	47.6796	0.00533805	3	0.116893751	-5.232894861
cpk3_REM1.2_GFP	1.12578	38.7712	0.00621794	3	0.118476129	-5.080316617
cpk3_REM1.2_GFP	0.650894	35.5115	0.0122908	3	-0.429408476	-4.398904264
cpk3_REM1.2_GFP	0.725702	28.7476	0.00826786	3	-0.320615817	-4.79537957
cpk3_REM1.2_GFP	0.76036	40.9564	0.00920616	3	-0.273963274	-4.687882454
cpk3_REM1.2_GFP	1.76547	60.0002	0.00566422	3	0.568416944	-5.173586082
cpk3_REM1.2_GFP	0.57154	34.3459	0.0122476	3	-0.559420807	-4.40242528
cpk3_REM1.2_GFP	0.231297	29.5804	0.0259407	3	-1.46405268	-3.651942115
cpk3_REM1.2_GFP	0.375211	41.5328	0.015991	3	-0.980266745	-4.135729215
cpk3_REM1.2_GFP	0.791489	44.8423	0.0126344	3	-0.233839297	-4.371332026
cpk3_REM1.2_GFP	0.763051	27.0353	0.0091737	3	-0.270430409	-4.691414584
cpk3_REM1.2_GFP	1.14402	46.6366	0.0069929	3	0.134548375	-4.96285993
cpk3_REM1.2_GFP	0.424074	29.2477	0.0141485	3	-0.857847311	-4.258146668
cpk3_REM1.2_GFP	2.71892	67.0041	0.00441352	3	1.000234743	-5.423082722
cpk3_REM1.2_GFP	0.917423	36.6071	0.00654006	3	-0.086186626	-5.029808939
cpk3_REM1.2_GFP	1.41296	34.0461	0.00778507	3	0.345686795	-4.855547482
cpk3_REM1.2_GFP	0.77261	34.3392	0.00776589	3	-0.257980886	-4.858014212
cpk3_REM1.2_GFP	1.04089	36.8302	0.0057643	3	0.040076116	-5.156071555
cpk3_REM1.2_GFP	3.32984	74.83	0.00390409	3	1.202924255	-5.545730557
cpk3_REM1.2_GFP	1.21556	44.8051	0.00493598	3	0.195204876	-5.311204044
cpk3_REM1.2_GFP	0.951227	33.0536	0.00841019	3	-0.050002549	-4.778311213
cpk3_REM1.2_GFP	0.562057	34.4225	0.0106751	3	-0.576152011	-4.539841352
cpk3_REM1.2_GFP	0.279815	22.5844	0.0214428	3	-1.273626608	-3.842366354
cpk3_REM1.2_GFP	0.394087	21.8224	0.0152251	3	-0.931183582	-4.184809897
cpk3_REM1.2_GFP	0.214754	13.7608	0.0279389	3	-1.538262092	-3.577735296
cpk3_REM1.2_GFP	2.66437	61.8713	0.00337791	3	0.979967632	-5.690498104
cpk3_REM1.2_GFP	0.874786	24.9284	0.00800196	3	-0.133775994	-4.828068767
cpk3_REM1.2_GFP	1.75232	54.532	0.00627739	3	0.560940624	-5.07080099
cpk3_REM1.2_GFP	0.984875	41.0129	0.00913822	3	-0.015240549	-4.695289661
cpk3_REM1.2_GFP	2.17761	46.2093	0.00505141	3	0.778227945	-5.288087867
cpk3_REM1.2_GFP	1.62885	57.8241	0.00491143	3	0.487874244	-5.316190137
cpk3_REM1.2_GFP	0.808412	35.2714	0.00742196	3	-0.212683449	-4.903312106
cpk3_REM1.2_GFP	1.85821	47.5929	0.00376708	3	0.619613659	-5.581455113
cpk3_REM1.2_GFP	0.627207	37.4118	0.0143493	3	-0.466478649	-4.244054118
cpk3_REM1.2_GFP	0.478775	33.4974	0.012532	3	-0.736524521	-4.379469906
cpk3_REM1.2_GFP	0.358263	26.752	0.0167475	3	-1.026487925	-4.089506286
cpk3_REM1.2_GFP	0.804889	34.0663	0.00869685	3	-0.217050899	-4.744794388
cpk3_REM1.2_GFP	1.52666	39.0998	0.0052402	3	0.423082343	-5.251395613
cpk3_REM1.2_GFP	1.00227	45.3508	0.00598639	3	0.002267427	-5.11826672
cpk3_REM1.2_GFP	0.748177	33.1578	0.00935607	3	-0.290115698	-4.671729948
cpk3_REM1.2_GFP	1.53191	54.31	0.00587501	3	0.426515323	-5.137047517
cpk3_REM1.2_GFP	1.03193	82.0261	0.00775249	3	0.031430835	-4.859741197
cpk3_REM1.2_GFP	0.801963	35.9723	0.00748164	3	-0.220692807	-4.89530326
cpk3_REM1.2_GFP	4.19889	73.211	0.00309605	3	1.434820205	-5.777628174
cpk3_REM1.2_GFP	10.9433	124.116	0.00392934	3	2.392727397	-5.539283806
cpk3_REM1.2_GFP	4.85813	80.7801	0.00308761	3	1.58065359	-5.78035795
cpk3_REM1.2_GFP	1.53014	33.3908	0.00914946	3	0.425359234	-4.694060418
cpk3_REM1.2_GFP	14.4095	140.786	0.00340052	3	2.667887711	-5.683826918
cpk3_REM1.2_GFP	3.39523	64.0603	0.00589061	3	1.222371505	-5.134395721
cpk3_REM1.2_GFP	2.59249	60.6342	0.00385729	3	0.952618804	-5.557790415
cpk3_REM1.2_GFP	0.720053	30.685	0.00972151	3	-0.328430459	-4.633414323
cpk3_REM1.2_GFP	37.2464	212.028	0.00292646	3	3.617555296	-5.833961778
cpk3_REM1.2_GFP	1.48415	41.2544	0.00875921	3	0.394842218	-4.737649561
cpk3_REM1.2_GFP	3.18688	66.8144	0.00407922	3	1.159042382	-5.501849485
cpk3_REM1.2_GFP	2.91837	59.7619	0.00513985	3	1.071025241	-5.270731383
cpk3_REM1.2_GFP	18.4465	160.671	0.00330686	3	2.914874651	-5.71175618
cpk3_REM1.2_GFP	4.92727	74.591	0.00324724	3	1.594785082	-5.729949874
cpk3_REM1.2_GFP	2.8405	54.3384	0.00492871	3	1.043980093	-5.312677988
cpk3_REM1.2_GFP	0.502414	23.2549	0.0159231	3	-0.688330798	-4.139984394
cpk3_REM1.2_GFP	31.37	183.059	0.00191266	3	3.445852022	-6.259260336
cpk3_REM1.2_GFP	388.862	638.126	0.00157382	3	5.963224525	-6.454249494
cpk3_REM1.2_GFP	73.8898	291.637	0.00170524	3	4.302574794	-6.374049416
cpk3_REM1.2_GFP	320.098	471.066	0.0016245	3	5.768627199	-6.422555203
cpk3_REM1.2_GFP	69.5376	226.744	0.00175445	3	4.241867613	-6.345599861
cpk3_REM1.2_GFP	1.54341	47.3831	0.00583126	3	0.433994254	-5.144522178
cpk3_REM1.2_GFP	507.238	794.837	0.00164617	3	6.228980321	-6.409303901
cpk3_REM1.2_GFP	42.2659	244.93	0.00186912	3	3.743980614	-6.282287547
cpk3_REM1.2_GFP	23.2003	147.775	0.00232756	3	3.14416521	-6.06293477
cpk3_REM1.2_GFP	5.99097	93.344	0.00283761	3	1.790253336	-5.86479313
cpk3_REM1.2_GFP	28.2507	189.284	0.00205305	3	3.341118236	-6.188428787
cpk3_REM1.2_GFP	4.94968	82.7125	0.0030305	3	1.599322928	-5.799027657
cpk3_REM1.2_GFP	11.8918	110.618	0.00201819	3	2.475849087	-6.205554209
cpk3_REM1.2_GFP	0.951019	37.1694	0.00736052	3	-0.050221238	-4.911624697
cpk3_REM1.2_GFP	12.891	131.866	0.00224962	3	2.556529393	-6.096993966
cpk3_REM1.2_GFP	218.697	419.2	0.00147693	3	5.38768721	-6.51778967
cpk3_REM1.2_GFP	95.0568	244.654	0.00239857	3	4.554474608	-6.032882553
cpk3_REM1.2_GFP	434.198	804.28	0.00155459	3	6.073500651	-6.466543434
cpk3_REM1.2_GFP	44.0268	202.133	0.00190793	3	3.784798539	-6.261736394
cpk3_REM1.2_GFP	2.92938	63.7895	0.00409643	3	1.074790797	-5.497639416
cpk3_REM1.2_GFP	20.5227	143.49	0.00229015	3	3.021531591	-6.079137961
cpk3_REM1.2_GFP	13.4853	138.838	0.0029662	3	2.601600203	-5.820473607
cpk3_REM1.2_GFP	82.7023	305.411	0.00160818	3	4.415247413	-6.432652174
cpk3_REM1.2_GFP	2.55852	64.0412	0.00234511	3	0.939428966	-6.05542297
cpk3_REM1.2_GFP	2.67368	55.5922	0.00411418	3	0.983455801	-5.493315736
cpk3_REM1.2_GFP	8.3511	97.6611	0.00239489	3	2.122393267	-6.034417978
cpk3_REM1.2_GFP	49.156	175.143	0.00268533	3	3.894998914	-5.919951654
cpk3_REM1.2_GFP	4.37837	76.8306	0.00342593	3	1.476676509	-5.676382311
cpk3_REM1.2_GFP	1.38569	53.7689	0.00432997	3	0.326198211	-5.442194665
cpk3_REM1.2_GFP	5.04074	81.5155	0.00456282	3	1.617552897	-5.389814426
cpk3_REM1.2_GFP	28.6667	153.454	0.00216279	3	3.35573617	-6.136356224
cpk3_REM1.2_GFP	3.12587	90.5316	0.00255929	3	1.139712644	-5.968025403
cpk3_REM1.2_GFP	31.4122	171.415	0.00191008	3	3.447196352	-6.260610153
cpk3_REM1.2_GFP	69.2808	282.868	0.00157331	3	4.238167812	-6.454573599
cpk3_REM1.2_GFP	2.12458	66.2094	0.00517748	3	0.753574136	-5.263436828
cpk3_REM1.2_GFP	12.3005	127.24	0.00252021	3	2.509639912	-5.983413048
cpk3_REM1.2_GFP	37.4422	188.121	0.00192297	3	3.622798411	-6.253884413
cpk3_REM1.2_GFP	3.16418	52.2493	0.00410849	3	1.151893938	-5.494699715
cpk3_REM1.2_GFP	2.14704	65.9707	0.0032603	3	0.764090149	-5.725936063
cpk3_REM1.2_GFP	16.1838	133.662	0.00216265	3	2.784010742	-6.136420957
cpk3_REM1.2_GFP	3.06919	60.1873	0.00293237	3	1.121413683	-5.831944309
cpk3_REM1.2_GFP	4.83207	60.1754	0.00351816	3	1.575274947	-5.649817153
cpk3_REM1.2_GFP	16.7153	145.165	0.00167511	3	2.816324468	-6.391876444
cpk3_REM1.2_GFP	4.91503	65.5986	0.00345878	3	1.592297857	-5.666839353
cpk3_REM1.2_GFP	0.389794	27.2687	0.0153927	3	-0.942136885	-4.173861908
cpk3_REM1.2_GFP	2.50846	63.7126	0.00398651	3	0.919669019	-5.524839118
cpk3_REM1.2_GFP	9.4723	102.422	0.00242813	3	2.24837175	-6.020633865
cpk3_REM1.2_GFP	5.48282	88.2933	0.00364776	3	1.701619567	-5.613641998
cpk3_REM1.2_GFP	2.50769	66.8236	0.00319018	3	0.919362011	-5.747677937
cpk3_REM1.2_GFP	6.94187	98.0395	0.00172864	3	1.937571191	-6.360420307
cpk3_REM1.2_GFP	9.79678	86.7886	0.00214356	3	2.28205376	-6.145287281
cpk3_REM1.2_GFP	9.29283	116.244	0.00182937	3	2.229243135	-6.303783634
cpk3_REM1.2_GFP	3.64298	72.7402	0.00356851	3	1.292802028	-5.635607137
cpk3_REM1.2_GFP	81.6536	216.246	0.00282903	3	4.402485909	-5.867821382
cpk3_REM1.2_GFP	1.63787	60.9158	0.0036633	3	0.493396617	-5.609390898
cpk3_REM1.2_GFP	3.33514	63.5077	0.00269854	3	1.204514657	-5.915044393
cpk3_REM1.2_GFP	10.4152	116.716	0.00249635	3	2.343266278	-5.992925614
cpk3_REM1.2_GFP	5.4878	70.1323	0.00218667	3	1.702527447	-6.12537544
cpk3_REM1.2_GFP	15.1787	133.507	0.00204233	3	2.719893129	-6.193663966
cpk3_REM1.2_GFP	17.878	184.082	0.00201364	3	2.883570907	-6.207811249
cpk3_REM1.2_GFP	18.6375	123.446	0.00225352	3	2.92517568	-6.095261841
cpk3_REM1.2_GFP	20.5258	151.46	0.00214365	3	3.021682631	-6.145245295
cpk3_REM1.2_GFP	8.62834	111.92	0.00243384	3	2.155052134	-6.018285022
cpk3_REM1.2_GFP	1.74145	77.3515	0.0051681	3	0.5547181	-5.265250163
cpk3_REM1.2_GFP	21.8385	147.392	0.00201479	3	3.083674467	-6.207240307
cpk3_REM1.2_GFP	13.5839	92.3921	0.00235574	3	2.608885268	-6.050900376
cpk3_REM1.2_GFP	26.0781	159.375	0.0015722	3	3.261095882	-6.455279367
cpk3_REM1.2_GFP	10.3963	105.572	0.00230852	3	2.341449974	-6.071148652
cpk3_REM1.2_GFP	2.51648	37.5218	0.00238429	3	0.9228611	-6.038853893
cpk3_REM1.2_GFP	5.73257	69.7131	0.00279107	3	1.746163947	-5.881330244
cpk3_REM1.2_GFP	3.64195	69.4744	0.00274578	3	1.292519252	-5.897690091
cpk3_REM1.2_GFP	22.8691	168.889	0.00205517	3	3.129786654	-6.187396709
cpk3_REM1.2_GFP	34.0114	183.287	0.00188172	3	3.526695763	-6.275569027
cpk3_REM1.2_GFP	13.1901	120.909	0.00219862	3	2.579466548	-6.119925388
cpk3_REM1.2_GFP	30.4417	211.725	0.00174103	3	3.415813379	-6.353278387
cpk3_REM1.2_GFP	2.02936	47.2859	0.00492765	3	0.707720472	-5.312893078
cpk3_REM1.2_GFP	12.051	105.362	0.00273837	3	2.489147644	-5.900392426
cpk3_REM1.2_GFP	1.68923	51.7912	0.00532788	3	0.524272804	-5.234801869
cpk3_REM1.2_GFP	15.7088	109.303	0.0018461	3	2.754221065	-6.294679973
cpk3_REM1.2_GFP	9.85632	110.547	0.00213061	3	2.288112874	-6.151346955
cpk3_REM1.2_GFP	2.46458	55.8886	0.00284024	3	0.902021408	-5.863866723
cpk3_REM1.2_GFP	4.75168	75.7249	0.00252542	3	1.55849824	-5.981347893
cpk3_REM1.2_GFP	3.51622	90.1887	0.00255957	3	1.257386549	-5.967916003
cpk3_REM1.2_GFP	4.82383	86.7565	0.00331687	3	1.573568218	-5.708733712
cpk3_REM1.2_GFP	1.52192	53.5393	0.00459945	3	0.419972696	-5.381818548
cpk3_REM1.2_GFP	3.88554	74.1711	0.00257364	3	1.35726197	-5.96243404
cpk3_REM1.2_GFP	1.96979	56.581	0.00355369	3	0.677926938	-5.639768779
cpk3_REM1.2_GFP	10.3973	113.797	0.00182739	3	2.341546157	-6.30486656
cpk3_REM1.2_GFP	9.76764	91.0346	0.0019452	3	2.279074881	-6.242390479
cpk3_REM1.2_GFP	2.19136	66.0366	0.00319436	3	0.784522356	-5.746368524
cpk3_REM1.2_GFP	14.7852	133.005	0.00196143	3	2.69362668	-6.23408148
cpk3_REM1.2_GFP	2.4899	54.3473	0.00481948	3	0.912242549	-5.335089241
cpk3_REM1.2_GFP	3.53137	76.0044	0.00339811	3	1.261685898	-5.684535884
cpk3_REM1.2_GFP	2.15459	50.5694	0.00417713	3	0.76760045	-5.478130871
cpk3_REM1.2_GFP	3.26905	55.6895	0.003059	3	1.184499423	-5.789667214
cpk3_REM1.2_GFP	9.23444	128.373	0.00205751	3	2.222939973	-6.186258765
cpk3_REM1.2_GFP	1.97871	53.3985	0.00353767	3	0.682445117	-5.644286961
cpk3_REM1.2_GFP	6.18254	99.4585	0.00258794	3	1.82172919	-5.956893087
cpk3_REM1.2_GFP	19.1311	143.625	0.00219537	3	2.951315283	-6.121404682
cpk3_REM1.2_GFP	9.6988	101.237	0.00216522	3	2.272002167	-6.135233306
cpk3_REM1.2_GFP	6.26273	99.5715	0.0019161	3	1.834616192	-6.257463409
cpk3_REM1.2_GFP	8.02776	76.2081	0.00224222	3	2.082905535	-6.100288832
cpk3_REM1.2_GFP	9.04974	86.54	0.00254151	3	2.202736028	-5.974996886
cpk3_REM1.2_GFP	19.1106	150.978	0.0019361	3	2.950243155	-6.247079639
cpk3_REM1.2_GFP	12.8969	112.36	0.00170583	3	2.556986972	-6.373703483
cpk3_REM1.2_GFP	1.09715	33.5901	0.00546874	3	0.092715908	-5.208707036
cpk3_REM1.2_GFP	2.92676	61.2091	0.0041001	3	1.073896009	-5.496743915
cpk3_REM1.2_GFP	9.11428	93.3569	0.00197492	3	2.209842414	-6.227227388
cpk3_REM1.2_GFP	8.9557	100.376	0.00245654	3	2.192290201	-6.009001423
cpk3_REM1.2_GFP	2.24174	68.1276	0.0026765	3	0.80725235	-5.923245308
cpk3_REM1.2_GFP	2.25342	49.2704	0.00488147	3	0.812449062	-5.322308875
cpk3_REM1.2_GFP	2.11095	54.2588	0.00331605	3	0.747138083	-5.708980963
cpk3_REM1.2_GFP	2.4978	59.7019	0.00320282	3	0.915410344	-5.743723607
cpk3_REM1.2_GFP	0.461595	35.6679	0.0129984	3	-0.773067396	-4.342929006
cpk3_REM1.2_GFP	2.38692	57.5517	0.0025137	3	0.870003832	-5.985999508
cpk3_REM1.2_GFP	19.8876	159.002	0.00175989	3	2.990096422	-6.342503972
cpk3_REM1.2_GFP	1.53997	54.4259	0.00649363	3	0.431762936	-5.036933583
cpk3_REM1.2_GFP	3.59223	65.5118	0.00334055	3	1.27877318	-5.701619815
cpk3_REM1.2_GFP	1.72502	40.2492	0.00579702	3	0.545238645	-5.150411287
cpk3_REM1.2_GFP	21.451	158.023	0.00237751	3	3.065771264	-6.041701557
cpk3_REM1.2_GFP	2.19584	35.2796	0.00409866	3	0.786564661	-5.497095188
cpk3_REM1.2_GFP	4.23768	62.2153	0.00259576	3	1.44401595	-5.953875934
cpk3_REM1.2_GFP	1.65943	47.2613	0.00421831	3	0.50647417	-5.468320705
cpk3_REM1.2_GFP	3.34364	71.1998	0.00299075	3	1.207060034	-5.812231087
cpk3_REM1.2_GFP	2.25822	47.1649	0.00309979	3	0.814576892	-5.776420912
cpk3_REM1.2_GFP	13.0744	128.855	0.00229457	3	2.57065612	-6.077209817
cpk3_REM1.2_GFP	1.67374	61.2628	0.00358479	3	0.515060643	-5.631055384
cpk3_REM1.2_GFP	0.601895	38.2125	0.0116299	3	-0.507672267	-4.454175911
cpk3_REM1.2_GFP	5.06255	83.2686	0.00256788	3	1.621870309	-5.964674623
cpk3_REM1.2_GFP	1.7646	65.3197	0.005667	3	0.567924036	-5.173095402
cpk3_REM1.2_GFP	3.16582	68.9097	0.00379048	3	1.152412106	-5.575262619
cpk3_REM1.2_GFP	1.01874	72.3987	0.00588964	3	0.01856657	-5.134560404
cpk3_REM1.2_GFP	1.00222	34.2972	0.00598669	3	0.002217539	-5.118216607
cpk3_REM1.2_GFP	8.91363	97.7439	0.00280469	3	2.187581566	-5.876462263
cpk3_REM1.2_GFP	3.54538	83.6343	0.00310263	3	1.265645347	-5.77550514
cpk3_REM1.2_GFP	1.26112	57.2245	0.00475768	3	0.232000215	-5.347995125
cpk3_REM1.2_GFP	9.96526	103.121	0.00260906	3	2.299105045	-5.948765276
cpk3_REM1.2_GFP	0.905689	36.4403	0.00772892	3	-0.099059299	-4.862786142
cpk3_REM1.2_GFP	1.28643	51.0834	0.00621874	3	0.25187094	-5.080187965
cpk3_REM1.2_GFP	3.45532	70.5591	0.00289409	3	1.239915072	-5.845084552
cpk3_REM1.2_GFP	1.76331	69.5918	0.00340269	3	0.567192725	-5.683188984
cpk3_REM1.2_GFP	8.81275	100.889	0.00215597	3	2.176199537	-6.139514541
cpk3_REM1.2_GFP	3.76154	54.7869	0.00265848	3	1.324828448	-5.930000748
cpk3_REM1.2_GFP	1.05403	57.1286	0.0075899	3	0.052620913	-4.880936863
cpk3_REM1.2_GFP	6.08357	92.6723	0.00230128	3	1.805591695	-6.074289789
cpk3_REM1.2_GFP	1.46709	49.9577	0.00477135	3	0.383280847	-5.345125995
cpk3_REM1.2_GFP	0.767502	61.5463	0.00781757	3	-0.264614194	-4.851381514
cpk3_REM1.2_GFP	7.98656	101.057	0.00275463	3	2.077760129	-5.894472147
cpk3_REM1.2_GFP	6.74108	97.0524	0.00222516	3	1.908220149	-6.107926456
cpk3_REM1.2_GFP	2.40739	53.5526	0.00373849	3	0.878543173	-5.589073492
cpk3_REM1.2_GFP	1.56238	45.2096	0.00384029	3	0.4462103	-5.562207394
cpk3_REM1.2_GFP	3.89168	80.7565	0.00282654	3	1.358840941	-5.86870193
cpk3_REM1.2_GFP	1.03043	38.8339	0.0067933	3	0.029976191	-4.991818447
cpk3_REM1.2_GFP	4.13533	78.3379	0.00266	3	1.419567132	-5.929429156
cpk3_REM1.2_GFP	1.60971	36.9486	0.0062123	3	0.476054039	-5.081224081
cpk3_REM1.2_GFP	4.80109	78.3598	0.00270772	3	1.568842975	-5.911648327
cpk3_REM1.2_GFP	5.40494	86.6169	0.00259022	3	1.68731335	-5.956012465
cpk3_REM1.2_GFP	2.07666	72.7406	0.00337079	3	0.730760834	-5.692608141
cpk3_REM1.2_GFP	4.75584	71.0608	0.00252321	3	1.559373337	-5.982223379
cpk3_REM1.2_GFP	0.888594	51.0896	0.00900298	3	-0.118114841	-4.710199645
cpk3_REM1.2_GFP	1.38098	52.7354	0.00506887	3	0.322793392	-5.284637366
cpk3_REM1.2_GFP	2.22277	58.4148	0.0044989	3	0.798754166	-5.403922357
cpk3_REM1.2_GFP	2.20477	52.6314	0.00453563	3	0.790623195	-5.395791286
cpk3_REM1.2_GFP	0.652982	43.4442	0.00918861	3	-0.426205715	-4.689790605
cpk3_REM1.2_GFP	1.00043	39.9644	0.00699698	3	0.000429908	-4.962276652
cpk3_REM1.2_GFP	3.88404	69.4492	0.0028321	3	1.356875849	-5.866736793
cpk3_REM1.2_GFP	1.11195	41.6	0.00629523	3	0.106115231	-5.067963075
cpk3_REM1.2_GFP	0.42965	27.4581	0.0186198	3	-0.844784355	-3.983529748
cpk3_REM1.2_GFP	1.74802	33.1239	0.00400454	3	0.558483719	-5.520326561
cpk3_REM1.2_GFP	2.15988	67.0081	0.00277793	3	0.770052665	-5.886049233
cpk3_REM1.2_GFP	4.26663	59.5791	0.00257815	3	1.450824288	-5.960683192
cpk3_REM1.2_GFP	0.643341	46.7303	0.0108807	3	-0.441080369	-4.520764701
cpk3_REM1.2_GFP	2.08889	47.7223	0.00430851	3	0.736632824	-5.447163142
cpk3_REM1.2_GFP	1.01332	47.4022	0.00592114	3	0.013232069	-5.129226281
cpk3_REM1.2_GFP	1.32363	40.8294	0.00528848	3	0.280377962	-5.242224409
cpk3_REM1.2_GFP	1.48765	57.446	0.00470539	3	0.397197694	-5.359046619
cpk3_REM1.2_GFP	2.2655	58.5725	0.00308982	3	0.817795485	-5.779642442
cpk3_REM1.2_GFP	0.749856	64.73	0.00933513	3	-0.287874091	-4.673970576
cpk3_REM1.2_GFP	78.5676	234.676	0.00201101	3	4.363959401	-6.209118196
cpk3_REM1.2_GFP	5.72978	87.0642	0.00314148	3	1.745677136	-5.763061253
cpk3_REM1.2_GFP	397.928	505.648	0.00137462	3	5.986271084	-6.58957795
cpk3_REM1.2_GFP	111.387	324.498	0.00137358	3	4.713010624	-6.590334809
cpk3_REM1.2_GFP	75.6491	304.436	0.0017449	3	4.326105543	-6.351058032
cpk3_REM1.2_GFP	99.5971	329.526	0.00138558	3	4.601133048	-6.581636454
cpk3_REM1.2_GFP	6.89702	96.7147	0.00202986	3	1.931089434	-6.199788454
cpk3_REM1.2_GFP	21.3941	128.272	0.00140225	3	3.063115183	-6.56967719
cpk3_REM1.2_GFP	51.1073	213.178	0.00121313	3	3.933927344	-6.714551482
cpk3_REM1.2_GFP	72.9896	302.838	0.00124675	3	4.290316965	-6.687215114
cpk3_REM1.2_GFP	10.0176	98.834	0.00179683	3	2.304343546	-6.321731278
cpk3_REM1.2_GFP	84.8979	383.762	0.00234399	3	4.441449358	-6.055900673
cpk3_REM1.2_GFP	3.54905	60.3028	0.00281766	3	1.266679962	-5.871848526
cpk3_REM1.2_GFP	173.937	341.051	0.00147755	3	5.158693165	-6.517369968
cpk3_REM1.2_GFP	126.614	390.883	0.00133477	3	4.841143088	-6.618996287
cpk3_REM1.2_GFP	17.0603	141.321	0.00123093	3	2.836754127	-6.699985298
cpk3_REM1.2_GFP	2.24165	63.6375	0.0035688	3	0.807212202	-5.635525874
cpk3_REM1.2_GFP	2.41813	82.5672	0.00248125	3	0.882994514	-5.998992814
cpk3_REM1.2_GFP	7.14331	81.5085	0.00223986	3	1.966176254	-6.101341915
cpk3_REM1.2_GFP	8.78644	114.512	0.00182099	3	2.173209624	-6.30837497
cpk3_REM1.2_GFP	1.75117	59.4391	0.00571048	3	0.560284136	-5.165452196
cpk3_REM1.2_GFP	8.40691	87.3659	0.0016653	3	2.129053987	-6.397749992
cpk3_REM1.2_GFP	10.1037	104.569	0.0018805	3	2.312901693	-6.27621758
cpk3_REM1.2_GFP	45.9466	252.617	0.00141468	3	3.827479853	-6.560851922
cpk3_REM1.2_GFP	26.7922	143.601	0.00108241	3	3.2881108	-6.828565242
cpk3_REM1.2_GFP	7.51346	81.6868	0.00252879	3	2.016696079	-5.980014352
cpk3_REM1.2_GFP	15.9925	140.226	0.00143817	3	2.772119862	-6.544383807
cpk3_REM1.2_GFP	2.82711	77.8309	0.0038909	3	1.039254988	-5.549114786
cpk3_REM1.2_GFP	4.35631	84.2156	0.00183642	3	1.471625369	-6.299937255
cpk3_REM1.2_GFP	2.50483	70.0976	0.00319383	3	0.918220868	-5.746534455
cpk3_REM1.2_GFP	62.6815	233.761	0.00146774	3	4.138066348	-6.524031476
cpk3_REM1.2_GFP	3.18905	69.9095	0.00250859	3	1.159723067	-5.988034437
cpk3_REM1.2_GFP	222.254	395.489	0.00169626	3	5.403820872	-6.379329451
cpk3_REM1.2_GFP	130.893	365.531	0.00113069	3	4.874380196	-6.784927213
cpk3_REM1.2_GFP	23.5357	187.749	0.00144461	3	3.158518417	-6.53991589
cpk3_REM1.2_GFP	44.4381	201.785	0.00153022	3	3.79409721	-6.482343763
cpk3_REM1.2_GFP	32.9617	185.033	0.00145624	3	3.495346281	-6.531897508
cpk3_REM1.2_GFP	2.41746	61.1806	0.00330926	3	0.882717402	-5.71103068
cpk3_REM1.2_GFP	9.5906	113.157	0.00187684	3	2.260783452	-6.278165767
cpk3_REM1.2_GFP	6.38656	78.8854	0.00140921	3	1.854195782	-6.564726015
cpk3_REM1.2_GFP	0.799576	39.5414	0.00750397	3	-0.223673692	-4.892323065
cpk3_REM1.2_GFP	10.9509	104.394	0.00155239	3	2.393421645	-6.4679596
cpk3_REM1.2_GFP	2.60822	66.5576	0.00421743	3	0.958667996	-5.468529341
cpk3_REM1.2_GFP	15.5652	113.481	0.00199162	3	2.745037653	-6.218806901
cpk3_REM1.2_GFP	8.47208	91.7007	0.00129838	3	2.136776051	-6.646637945
cpk3_REM1.2_GFP	53.5491	261.092	0.00130721	3	3.98059899	-6.639860184
cpk3_REM1.2_GFP	2.34781	65.0055	0.00425929	3	0.853482979	-5.458652799
cpk3_REM1.2_GFP	25.6371	140.647	0.00144322	3	3.244040521	-6.540878551
cpk3_REM1.2_GFP	62.7639	241.986	0.00132242	3	4.139380067	-6.628291888
cpk3_REM1.2_GFP	3.033	52.5643	0.00362677	3	1.109552229	-5.619412834
cpk3_REM1.2_GFP	24.2484	174.361	0.00152587	3	3.188350636	-6.48519054
cpk3_REM1.2_GFP	6.09358	95.1669	0.00147696	3	1.807235758	-6.517769358
cpk3_REM1.2_GFP	10.8302	99.1092	0.00221603	3	2.382338528	-6.112037972
cpk3_REM1.2_GFP	23.2812	158.806	0.00150336	3	3.147646168	-6.500052676
cpk3_REM1.2_GFP	28.5901	176.449	0.00160895	3	3.353060504	-6.432173487
cpk3_REM1.2_GFP	20.2059	175.859	0.00173217	3	3.005974641	-6.358380321
cpk3_REM1.2_GFP	3.4828	74.7879	0.00258412	3	1.247836568	-5.958370255
cpk3_REM1.2_GFP	6.71873	99.6255	0.0023814	3	1.904899149	-6.040066729
cpk3_REM1.2_GFP	21.4324	148.337	0.00149307	3	3.064903796	-6.506920876
cpk3_REM1.2_GFP	12.021	120.687	0.00149738	3	2.48665512	-6.504038365
cpk3_REM1.2_GFP	1.5415	40.0826	0.00518974	3	0.432755968	-5.261071679
cpk3_REM1.2_GFP	3.65537	70.3056	0.00246213	3	1.296197319	-6.00672845
cpk3_REM1.2_GFP	34.0214	196.435	0.00164602	3	3.526989738	-6.409395026
cpk3_REM1.2_GFP	1.29529	34.0683	0.00540421	3	0.258734608	-5.220577
cpk3_REM1.2_GFP	5.67784	69.1252	0.00246572	3	1.736570879	-6.005271425
cpk3_REM1.2_GFP	7.961	97.2766	0.00175857	3	2.07455462	-6.3432543
cpk3_REM1.2_GFP	0.54553	39.6005	0.0128316	3	-0.60599748	-4.3558444
cpk3_REM1.2_GFP	23.1199	163.539	0.00220589	3	3.140693719	-6.116624223
cpk3_REM1.2_GFP	9.91096	93.0108	0.00232066	3	2.293641215	-6.065903651
cpk3_REM1.2_GFP	6.14608	68.4729	0.00211517	3	1.81581448	-6.158620091
cpk3_REM1.2_GFP	4.29412	64.2116	0.00256164	3	1.457246645	-5.967107601
cpk3_REM1.2_GFP	5.33344	80.2711	0.00243745	3	1.673996433	-6.016802868
cpk3_REM1.2_GFP	22.8149	153.375	0.00144642	3	3.127413831	-6.538663741
cpk3_REM1.2_GFP	23.5424	189.489	0.00135925	3	3.158803051	-6.600822202
cpk3_REM1.2_GFP	7.25545	97.4481	0.00206741	3	1.981752911	-6.181458663
cpk3_REM1.2_GFP	4.82384	81.2639	0.00269495	3	1.573570291	-5.916375628
cpk3_REM1.2_GFP	37.9459	207.458	0.00131767	3	3.636161461	-6.631890254
cpk3_REM1.2_GFP	7.88917	110.262	0.00164783	3	2.065490933	-6.408296008
cpk3_REM1.2_GFP	29.0951	158.211	0.00161539	3	3.370569775	-6.428178865
cpk3_REM1.2_GFP	4.89922	77.6864	0.00326583	3	1.589076009	-5.724241337
cpk3_REM1.2_GFP	4.60878	77.9715	0.00238675	3	1.52796318	-6.037822671
cpk3_REM1.2_GFP	34.6409	182.706	0.00109697	3	3.545035065	-6.815203445
cpk3_REM1.2_GFP	5.62315	90.4195	0.00231187	3	1.726892005	-6.069698558
cpk3_REM1.2_GFP	35.6371	191.453	0.00140303	3	3.57338723	-6.569121095
cpk3_REM1.2_GFP	2.98194	64.765	0.00234747	3	1.092574095	-6.054417127
cpk3_REM1.2_GFP	8.72945	100.692	0.00194743	3	2.166702367	-6.241244724
cpk3_REM1.2_GFP	35.0336	187.572	0.00114176	3	3.556307601	-6.775184347
cpk3_REM1.2_GFP	1.55979	58.5761	0.00448778	3	0.444551197	-5.406397132
cpk3_REM1.2_GFP	2.47709	73.2879	0.00322959	3	0.907084484	-5.735400085
cpk3_REM1.2_GFP	7.59314	90.1604	0.00197547	3	2.027245208	-6.226948934
cpk3_REM1.2_GFP	3.32805	63.9544	0.00270429	3	1.202386547	-5.912915878
cpk3_REM1.2_GFP	2.5329	56.7416	0.00355324	3	0.929364891	-5.639895416
cpk3_REM1.2_GFP	13.6443	133.526	0.0015391	3	2.613321852	-6.476557449
cpk3_REM1.2_GFP	3.55978	72.04	0.00224733	3	1.269698745	-6.098012434
cpk3_REM1.2_GFP	15.4724	136.166	0.00174504	3	2.739057792	-6.350977801
cpk3_REM1.2_GFP	17.956	143.551	0.00183783	3	2.887924321	-6.299169751
cpk3_REM1.2_GFP	3.29423	60.3712	0.00273205	3	1.192172453	-5.902703036
cpk3_REM1.2_GFP	3.3448	94.6442	0.0020928	3	1.207406901	-6.169252397
cpk3_REM1.2_GFP	1.49477	44.1487	0.006021	3	0.401972349	-5.11250192
cpk3_REM1.2_GFP	19.3087	145.682	0.00139833	3	2.960555772	-6.572476612
cpk3_REM1.2_GFP	8.34312	101.934	0.00167803	3	2.121437247	-6.390134793
cpk3_REM1.2_GFP	7.8405	108.911	0.00165806	3	2.059302608	-6.402107035
cpk3_REM1.2_GFP	7.31591	92.293	0.00150357	3	1.990051429	-6.499912999
cpk3_REM1.2_GFP	2.69728	67.9812	0.00296595	3	0.992243858	-5.820557893
cpk3_REM1.2_GFP	17.7216	125.76	0.00141071	3	2.874784235	-6.563662155
cpk3_REM1.2_GFP	2.69376	59.9894	0.00334105	3	0.990937987	-5.70147015
cpk3_REM1.2_GFP	10.2671	104.184	0.00185057	3	2.328944608	-6.292261579
cpk3_REM1.2_GFP	21.8898	184.264	0.00132482	3	3.086020775	-6.626478678
cpk3_REM1.2_GFP	4.17338	88.0384	0.00263575	3	1.428726259	-5.938587508
cpk3_REM1.2_GFP	2.39324	64.9708	0.00292491	3	0.872648096	-5.834491568
cpk3_REM1.2_GFP	3.61976	89.6025	0.00193383	3	1.286407725	-6.248252787
cpk3_REM1.2_GFP	2.38925	81.5321	0.00334833	3	0.870979509	-5.699293565
cpk3_REM1.2_GFP	6.97114	90.5967	0.00243863	3	1.94177877	-6.016318873
cpk3_REM1.2_GFP	1.71184	45.5649	0.00408917	3	0.537568815	-5.499413264
cpk3_REM1.2_GFP	2.39552	77.5063	0.00250468	3	0.873600326	-5.989594297
cpk3_REM1.2_GFP	2.11422	51.8704	0.00283793	3	0.74868595	-5.864680366
cpk3_REM1.2_GFP	1.17692	61.6364	0.00509803	3	0.162900857	-5.278901088
cpk3_REM1.2_GFP	13.7169	117.721	0.00138515	3	2.618628649	-6.581946842
cpk3_REM1.2_GFP	13.6616	127.357	0.00124437	3	2.614588978	-6.689125901
cpk3_REM1.2_GFP	3.38029	58.8948	0.00414166	3	1.217961505	-5.486658605
cpk3_REM1.2_GFP	7.87173	93.8831	0.00177852	3	2.06327786	-6.331973721
cpk3_REM1.2_GFP	5.49184	84.9324	0.00218506	3	1.703263354	-6.126111991
cpk3_REM1.2_GFP	2.70367	80.8169	0.00221921	3	0.994610109	-6.110604002
cpk3_REM1.2_GFP	0.970822	43.8627	0.00618033	3	-0.029612144	-5.086383611
cpk3_REM1.2_GFP	1.87154	46.9389	0.00480888	3	0.626761621	-5.33729107
cpk3_REM1.2_GFP	1.64053	72.894	0.00365736	3	0.49501936	-5.611013703
cpk3_REM1.2_GFP	6.48661	73.9599	0.00200413	3	1.869740052	-6.212545228
cpk3_REM1.2_GFP	8.51546	102.638	0.0017615	3	2.141883335	-6.34158956
cpk3_REM1.2_GFP	4.8451	77.3451	0.00247673	3	1.577967885	-6.000816137
cpk3_REM1.2_GFP	2.52113	66.4249	0.00277653	3	0.924707214	-5.886553332
cpk3_REM1.2_GFP	1.8863	63.1959	0.00318082	3	0.634617238	-5.750616254
cpk3_REM1.2_GFP	2.26725	78.978	0.0048517	3	0.818567643	-5.32842612
cpk3_REM1.2_GFP	6.4654	134.687	0.00154669	3	1.866464882	-6.471638115
cpk3_REM1.2_GFP	1.81338	73.5907	0.00330873	3	0.595192507	-5.711190849
cpk3_REM1.2_GFP	2.27919	60.1949	0.00307126	3	0.823820117	-5.785667378
cpk3_REM1.2_GFP	1.98068	61.8899	0.00403901	3	0.68344022	-5.511755667
cpk3_REM1.2_GFP	9.84509	128.281	0.0019299	3	2.286972854	-6.250287091
cpk3_REM1.2_GFP	9.83214	97.0425	0.00152561	3	2.285656611	-6.485360949
cpk3_REM1.2_GFP	5.25114	86.2562	0.00190435	3	1.658445196	-6.263614536
cpk3_REM1.2_GFP	2.69952	81.9593	0.00370436	3	0.993073979	-5.598244775
cpk3_REM1.2_GFP	1.46093	62.9634	0.00479148	3	0.379073219	-5.340915938
cpk3_REM1.2_GFP	3.00823	48.0349	0.00199453	3	1.101351866	-6.217346845
cpk3_REM1.2_GFP	4.61884	77.9014	0.00281456	3	1.530143591	-5.872949335
cpk3_REM1.2_GFP	5.90216	81.7722	0.00169429	3	1.775318386	-6.380491505
cpk3_REM1.2_GFP	4.12678	64.2265	0.0024232	3	1.417497442	-6.022666298
cpk3_REM1.2_GFP	2.46678	61.3266	0.0032431	3	0.902913656	-5.731225616
cpk3_REM1.2_GFP	4.98676	81.5592	0.00240637	3	1.6067864	-6.029635891
cpk3_REM1.2_GFP	3.18956	66.7251	0.00219466	3	1.159882976	-6.121728142
cpk3_REM1.2_GFP	1.34709	54.7654	0.00445403	3	0.29794671	-5.413945975
cpk3_REM1.2_GFP	1.73789	39.9006	0.00402787	3	0.552671734	-5.514517579
cpk3_REM1.2_GFP	2.52113	42.2375	0.00277654	3	0.924707214	-5.886549731
cpk3_REM1.2_GFP	0.311231	26.2642	0.0192783	3	-1.167219877	-3.948775168
cpk3_REM1.2_GFP	1.05483	46.9259	0.0056881	3	0.053379617	-5.169379006
cpk3_REM1.2_GFP	2.3686	52.1343	0.00295533	3	0.862299063	-5.824144959
cpk3_REM1.2_GFP	3.62901	85.4311	0.00220446	3	1.288959884	-6.117272698
cpk3_REM1.2_GFP	2.2615	50.97	0.00309529	3	0.81602831	-5.777873678
cpk3_REM1.2_GFP	0.345655	44.1117	0.0173584	3	-1.062314111	-4.05367874
cpk3_REM1.2_GFP	2.10964	48.3573	0.00284409	3	0.746517317	-5.862512122
cpk3_REM1.2_GFP	2.54474	82.3335	0.00275077	3	0.934028484	-5.895874406
cpk3_REM1.2_GFP	0.329612	28.356	0.0212371	3	-1.109839074	-3.852005627
cpk3_REM1.2_GFP	2.16468	72.1236	0.00369569	3	0.772272545	-5.600588003
cpk3_REM1.2_GFP	1.85485	40.9683	0.00323477	3	0.61780383	-5.733797451
[truncated: 1,894 more rows]
