# Supplementary material for: Interdependence of plasma membrane nanoscale dynamics of a kinase and its cognate substrate underlies Arabidopsis response to viral infection
Source: eLife. 2025 May 2;12:RP90309. doi: 10.7554/eLife.90309 (PMC12048157; doi:10.7554/eLife.90309)
Supplement: Figure 5—figure supplement 3—source data 2. [file elife-90309-fig5-figsupp3-data2.csv]

Condition	Non-linear fit of the values presented in "source data Figure 5 supp 3B"
cpk3_REM1.2_GFP	66.79
cpk3_REM1.2_GFP	105.1
cpk3_REM1.2_GFP	107.3
cpk3_REM1.2_GFP	61.07
cpk3_REM1.2_GFP	62.73
cpk3_REM1.2_GFP	61.07
cpk3_REM1.2_GFP	72.94
cpk3_REM1.2_GFP	48.64
cpk3_REM1.2_GFP	53.25
cpk3_REM1.2_GFP	81.39
cpk3_REM1.2_GFP	60.79
cpk3_REM1.2_PlaMV	91.31
cpk3_REM1.2_PlaMV	103
cpk3_REM1.2_PlaMV	123.5
cpk3_REM1.2_PlaMV	38.26
cpk3_REM1.2_PlaMV	47.65
cpk3_REM1.2_PlaMV	39.76
cpk3_REM1.2_PlaMV	119.4
cpk3_REM1.2_PlaMV	63.77
cpk3_REM1.2_PlaMV	69.93
