# Supplementary material for: Interdependence of plasma membrane nanoscale dynamics of a kinase and its cognate substrate underlies Arabidopsis response to viral infection
Source: eLife. 2025 May 2;12:RP90309. doi: 10.7554/eLife.90309 (PMC12048157; doi:10.7554/eLife.90309)
Supplement: Figure 5—figure supplement 3—source data 3. [file elife-90309-fig5-figsupp3-data3.csv]

Condition	TotalArea	TotalDetections	Clusters	relativeArea	relativeDetections (proportion of particles found in ND)	relativeClusters	Date	#Clusters
cpk3_MD187_GFP	95085.00312	48810	173	0.00875897	0.052817046	0.001819425	220222	1.819424666
cpk3_MD187_GFP	81501.6177	13660	74	0.025618086	0.170863836	0.000907957	220222	0.907957438
cpk3_MD187_GFP	90759.3	49441	158	0.014282808	0.078497603	0.001740868	220222	1.740868429
cpk3_MD187_GFP	115924.8401	32986	226	0.023069693	0.139998787	0.001949539	220301	1.949539028
cpk3_MD187_GFP	137587.4836	100929	400	0.011355332	0.066957961	0.002907241	220301	2.907241193
cpk3_MD187_GFP	113495.116	75073	184	0.014552402	0.086648995	0.001621215	220301	1.621215137
cpk3_MD187_GFP	69210.69325	11895	83	0.022796107	0.134174023	0.001199237	220302	1.199236651
cpk3_MD187_GFP	125864.7917	84142	361	0.02105034	0.116469777	0.002868157	220302	2.868157132
cpk3_MD187_GFP	94814.91874	36627	180	0.039191321	0.1978322	0.001898435	220302	1.898435419
cpk3_MD187_GFP	110393.0718	30181	164	0.027457239	0.162718266	0.0014856	220302	1.485600476
cpk3_MD187_GFP	85598.1351	13833	106	0.031658297	0.198799971	0.001238345	220302	1.238344736
cpk3_MD187_PlaMV	85515.23925	13936	65	0.018360258	0.113231917	0.000760098	220222	0.760098441
cpk3_MD187_PlaMV	85682.41663	19746	95	0.019402529	0.144484959	0.001108746	220222	1.108745572
cpk3_MD187_PlaMV	53011	8115	51	0.027542938	0.163401109	0.000962064	220222	0.962064477
cpk3_MD187_PlaMV	128296.7089	149196	415	0.007512661	0.041978337	0.003234689	220301	3.234689367
cpk3_MD187_PlaMV	112021.0105	81095	286	0.012791967	0.069708367	0.002553092	220301	2.553092485
cpk3_MD187_PlaMV	102240.2691	94730	372	0.019220152	0.112276998	0.003638488	220301	3.638488075
cpk3_MD187_PlaMV	89226.2312	4568	45	0.028439461	0.213441331	0.000504336	220302	0.504335994
cpk3_MD187_PlaMV	109108.0464	52716	289	0.025142736	0.133773427	0.002648751	220302	2.648750569
cpk3_MD187_PlaMV	85116.37865	34238	166	0.020062914	0.10654828	0.001950271	220302	1.950270942
