# Supplementary material for: Interdependence of plasma membrane nanoscale dynamics of a kinase and its cognate substrate underlies Arabidopsis response to viral infection
Source: eLife. 2025 May 2;12:RP90309. doi: 10.7554/eLife.90309 (PMC12048157; doi:10.7554/eLife.90309)
Supplement: Figure 5—figure supplement 3—source data 4. [file elife-90309-fig5-figsupp3-data4.csv]

Condition	Area	Diameter	Local_density	Date	logArea	logDensity
atrem3ko_MD157_GFP	25.8693	141.16	0.00112102	220819	3.25305693746309	-6.79351629383806
atrem3ko_MD157_GFP	48.0163	231.373	0.000354046	220819	3.87154053659585	-7.9460837097696
atrem3ko_MD157_GFP	52.9114	239.051	0.000321292	220819	3.96861881659244	-8.04316019100087
atrem3ko_MD157_GFP	67.6037	279.694	0.000606476	220819	4.21366271527889	-7.40784540167393
atrem3ko_MD157_GFP	92.3746	321.029	0.000248986	220819	4.52585204908308	-8.29811388797984
atrem3ko_MD157_GFP	11.3763	117.405	0.000703218	220819	2.43153224402119	-7.25984361465129
atrem3ko_MD157_GFP	4.35832	70.214	0.00550671	220819	1.47208666200477	-5.20178793033898
atrem3ko_MD157_GFP	8.94655	141.1	0.000782425	220819	2.1912679831119	-7.15311248678892
atrem3ko_MD157_GFP	22.1891	153.392	0.00049574	220819	3.0996011773117	-7.6094589622252
atrem3ko_MD157_GFP	67.5866	335.707	0.000295917	220819	4.21340973854771	-8.12543154836657
atrem3ko_MD157_GFP	28.7057	209.585	0.000348363	220819	3.35709570931774	-7.9622655183959
atrem3ko_MD157_GFP	16.1262	211.219	0.000372065	220819	2.78044527851756	-7.89644198777205
atrem3ko_MD157_GFP	5.99684	87.5466	0.00100053	220819	1.79123266382378	-6.90722541938253
atrem3ko_MD157_GFP	26.9458	222.71	0.000259781	220819	3.2938274410542	-8.2556715895815
atrem3ko_MD157_GFP	42.8908	188.283	0.00037304	220819	3.75865735072135	-7.89382490546421
atrem3ko_MD157_GFP	36.5943	223.705	0.000273267	220819	3.59989249057403	-8.20506121875318
atrem3ko_MD157_GFP	43.4298	205.609	0.000391437	220819	3.77114584142445	-7.84568597502258
atrem3ko_MD157_GFP	37.066	219.403	0.000782387	220819	3.61270010737512	-7.15316105492363
atrem3ko_MD157_GFP	9.61534	128.952	0.00104001	220819	2.26335973983	-6.86852495049047
atrem3ko_MD157_GFP	9.51535	134.751	0.00063056	220819	2.25290628409682	-7.36890224451758
atrem3ko_MD157_GFP	3.38593	102.109	0.00206738	220819	1.21962861013635	-6.18147317386333
atrem3ko_MD157_GFP	7.67017	115.942	0.001043	220819	2.03733877940994	-6.8656541029635
atrem3ko_MD157_GFP	0.481389	27.8889	0.0166186	220819	-0.731079603915004	-4.09723272896328
atrem3ko_MD157_GFP	1.06197	47.8608	0.00564989	220819	0.0601256738331777	-5.17611920303986
atrem3ko_MD157_GFP	8.03196	84.9899	0.00149403	220819	2.08342858285729	-6.50627811215183
atrem3ko_MD157_GFP	34.5329	203.971	0.000318536	220819	3.54191249281599	-8.05177505951213
atrem3ko_MD157_GFP	27.2397	163.006	0.000293689	220819	3.30467546800481	-8.13298917364461
atrem3ko_MD157_GFP	26.3888	189.731	0.000416843	220819	3.27293967771175	-7.7828009058599
atrem3ko_MD157_GFP	7.08801	66.7359	0.0076185	220819	1.958404624137	-4.87717577905486
atrem3ko_MD157_GFP	10.855	97.2655	0.00257945	220819	2.38462580333026	-5.96017908106891
atrem3ko_MD157_GFP	3.51809	83.9842	0.00540066	220819	1.25791822870559	-5.22123411065821
atrem3ko_MD157_GFP	2.09341	51.3279	0.00382152	220819	0.738794315345169	-5.56710702974799
atrem3ko_MD157_GFP	10.699	93.2905	0.00177586	220819	2.37015027915647	-6.33347046634814
atrem3ko_MD157_GFP	14.2318	122.901	0.00154583	220819	2.65547889742612	-6.47219429605325
atrem3ko_MD157_GFP	108.589	207.528	0.0081868	220819	4.68757011323531	-4.80523217785898
atrem3ko_MD157_GFP	43.4514	173.183	0.00230142	220819	3.77164307213593	-6.07422895525029
atrem3ko_MD157_GFP	1.28682	43.159	0.00932532	220819	0.252174058692788	-4.67502199768716
atrem3ko_MD157_GFP	30.2545	198.189	0.00181791	220819	3.40964493374371	-6.31006778940276
atrem3ko_MD157_GFP	12.4742	114.567	0.00192398	220819	2.52366251132476	-6.25335932180305
atrem3ko_MD157_GFP	3.54784	68.3066	0.00310048	220819	1.26633896760185	-5.77619834076763
atrem3ko_MD157_GFP	25.1016	138.21	0.00139433	220819	3.22293158912603	-6.57534126582178
atrem3ko_MD157_GFP	8.92456	96.0772	0.00212896	220819	2.18880702673054	-6.15212168141075
atrem3ko_MD157_GFP	48.1384	198.376	0.00145414	220819	3.87408019540873	-6.53334061839873
atrem3ko_MD157_GFP	20.0662	135.931	0.00169439	220819	2.99903680756229	-6.38043248492869
atrem3ko_MD157_GFP	16.7369	164.041	0.00215094	220819	2.81761586272725	-6.14185032308838
atrem3ko_MD157_GFP	18.7479	124.388	0.00170686	220819	2.93108174614395	-6.37309985376467
atrem3ko_MD157_GFP	33.3863	177.065	0.00248605	220819	3.50814563619526	-5.99706017346514
atrem3ko_MD157_GFP	2.28615	48.809	0.00568641	220819	0.826869180017831	-5.16967616142361
atrem3ko_MD157_GFP	14.7439	135.915	0.00217038	220819	2.69082943792455	-6.13285301155327
atrem3ko_MD157_GFP	45.1438	179.032	0.00270248	220819	3.80985295038944	-5.91358540903334
atrem3ko_MD157_GFP	26.5551	150.017	0.00301261	220819	3.27922181963643	-5.80494846630918
atrem3ko_MD157_GFP	4.92314	97.5176	0.00223435	220819	1.59394653831606	-6.10380492095569
atrem3ko_MD157_GFP	2.67674	76.7916	0.00261512	220819	0.984599636175537	-5.94644529341678
atrem3ko_MD157_GFP	30.9679	193.671	0.00184061	220819	3.43295118413038	-6.2976582405633
atrem3ko_MD157_GFP	11.5193	103.533	0.00199664	220819	2.44402388953266	-6.21628951120473
atrem3ko_MD157_GFP	1.48202	50.8312	0.00472327	220819	0.393406022059488	-5.35525392264729
atrem3ko_MD157_GFP	8.94237	101.191	0.00201289	220819	2.19080065472359	-6.20818377862631
atrem3ko_MD157_GFP	1.75047	42.4015	0.00571275	220819	0.559884323305144	-5.16505476004327
atrem3ko_MD157_GFP	5.12523	76.2521	0.00234136	220819	1.63417540206626	-6.05702332186065
atrem3ko_MD157_GFP	2.17659	78.2604	0.00367548	220819	0.777759431947852	-5.60607154260148
atrem3ko_MD157_GFP	14.7969	143.073	0.00202745	220819	2.69441769937091	-6.20097643319125
atrem3ko_MD157_GFP	5.60695	83.4682	0.0021402	220819	1.72400689967713	-6.14685599637137
atrem3ko_MD157_GFP	2.7048	94.682	0.00369713	220819	0.995027972411539	-5.60019843599967
atrem3ko_MD157_GFP	1.88605	65.2708	0.00371146	220819	0.634484694994528	-5.5963299487785
atrem3ko_MD157_GFP	1.11595	50.0377	0.00537658	220819	0.109706060088057	-5.2257027946759
atrem3ko_MD157_GFP	2.29454	49.7532	0.00348654	220819	0.830532387692736	-5.65884543854527
atrem3ko_MD157_GFP	1.40215	53.6612	0.00427915	220819	0.33800677290364	-5.45400088724249
atrem3ko_MD157_GFP	1.84384	49.7277	0.00379643	220819	0.611850353473972	-5.573694127516
atrem3ko_MD157_GFP	7.05942	84.7898	0.00424964	220819	1.95436289515591	-5.46092100551591
atrem3ko_MD157_GFP	1.77199	51.9635	0.00507904	220819	0.572103208826108	-5.28263301162798
atrem3ko_MD157_GFP	1.21319	59.4775	0.00659417	220819	0.193253254134289	-5.02156935365188
atrem3ko_MD157_GFP	0.871408	45.9921	0.00803297	220819	-0.137644984712064	-4.82420095639223
atrem3ko_MD157_GFP	7.67088	83.2445	0.00221617	220819	2.03743134152277	-6.11197479823809
atrem3ko_MD157_GFP	1.26946	37.4721	0.00551414	220819	0.238591613198293	-5.20043957678627
atrem3ko_MD157_GFP	1.23683	48.718	0.00565965	220819	0.212551654701735	-5.17439322613489
atrem3ko_MD157_GFP	13.1964	120.317	0.00174291	220819	2.57994406512275	-6.35219914888927
atrem3ko_MD157_GFP	1.72009	58.2705	0.00697636	220819	0.542376615037822	-4.96522798820239
atrem3ko_MD157_GFP	6.41636	90.2698	0.00171437	220819	1.85885097871581	-6.36870961279142
atrem3ko_MD157_GFP	1.73954	56.8802	0.00402405	220819	0.553620710459015	-5.51546642081458
atrem3ko_MD157_GFP	0.911614	47.7288	0.00767869	220819	-0.0925386241155466	-4.86930631928844
atrem3ko_MD157_GFP	6.40724	90.3982	0.00265325	220819	1.8574286009845	-5.93196997532234
atrem3ko_MD157_GFP	5.9382	83.7909	0.00252602	220819	1.78140605714856	-5.98111033742881
atrem3ko_MD157_GFP	2.69721	94.9361	0.00407828	220819	0.992217905419986	-5.50207994807855
atrem3ko_MD157_GFP	6.23199	81.0974	0.00240694	220819	1.82969570394585	-6.02939904778728
atrem3ko_MD157_GFP	1.4702	43.0145	0.00408108	220819	0.38539844595785	-5.50139361971213
atrem3ko_MD157_GFP	1.61928	46.1865	0.00370535	220819	0.481981606005143	-5.59797755775923
atrem3ko_MD157_GFP	4.43855	68.4285	0.00383008	220819	1.49032774652981	-5.56486958827927
atrem3ko_MD157_GFP	4.31646	56.7986	0.00254838	220819	1.46243562188345	-5.97229741581427
atrem3ko_MD157_GFP	0.848559	62.4889	0.00707081	220819	-0.164215662252667	-4.95178023703642
atrem3ko_MD157_GFP	3.98958	63.231	0.00225587	220819	1.38368596220332	-6.09421957112013
atrem3ko_MD157_GFP	3.66535	60.3191	0.00300108	220819	1.29892382873259	-5.80878305509848
atrem3ko_MD157_GFP	1.94378	51.1665	0.00360124	220819	0.664634530909904	-5.626477048383
atrem3ko_MD157_GFP	0.84574	45.3934	0.00827678	220819	-0.167543295216228	-4.79430127511075
atrem3ko_MD157_GFP	0.793792	42.6551	0.0100782	220819	-0.230933816789273	-4.59738060371326
atrem3ko_MD157_GFP	2.80852	49.8697	0.00320454	220819	1.03265765420409	-5.74318672465134
atrem3ko_MD157_GFP	5.65296	103.738	0.00247658	220819	1.73217930177921	-6.00087670280338
atrem3ko_MD157_GFP	3.00673	71.2626	0.00232811	220819	1.10085310948613	-6.06269849937013
atrem3ko_MD157_GFP	2.05646	50.5795	0.00486272	220819	0.720986057976445	-5.32615732684512
atrem3ko_MD157_GFP	3.34152	69.8514	0.00239412	220819	1.206425793287	-6.0347395477893
atrem3ko_MD157_GFP	3.34324	73.8895	0.002692	220819	1.20694039666482	-5.91747086719966
atrem3ko_MD157_GFP	2.39886	65.3649	0.00416865	220819	0.874993624505663	-5.48016303659405
atrem3ko_MD157_GFP	1.33882	50.9583	0.00597543	220819	0.291788628994573	-5.12009921722683
atrem3ko_MD157_GFP	1.24116	43.6715	0.0048342	220819	0.216046426195576	-5.33203962395307
atrem3ko_MD157_GFP	4.45575	83.1671	0.00224429	220819	1.49419539692182	-6.09936606616003
atrem3ko_MD157_GFP	9.18412	110.608	0.00185102	220819	2.21747590569394	-6.29201844047886
atrem3ko_MD157_GFP	9.89655	118.041	0.00202091	220819	2.2921862115571	-6.20420737396195
atrem3ko_MD157_GFP	1.81738	61.0714	0.00440195	220819	0.597395903486522	-5.4257076544158
atrem3ko_MD157_GFP	1.51488	63.1825	0.00462082	220819	0.415336227903427	-5.37718310046034
atrem3ko_MD157_GFP	0.283948	33.8329	0.0211306	220819	-1.25896415617707	-3.85703305211132
atrem3ko_MD157_GFP	2.06089	52.5226	0.00339659	220819	0.723137928334536	-5.68498329181853
atrem3ko_MD157_GFP	2.00213	65.971	0.00299681	220819	0.694211613849774	-5.81020688938733
atrem3ko_MD157_GFP	2.02996	68.2439	0.00394097	220819	0.708016088426064	-5.53632839307939
atrem3ko_MD157_GFP	4.70749	75.5688	0.00276156	220819	1.54915485727713	-5.89195954153696
atrem3ko_MD157_GFP	2.81101	60.5815	0.00320169	220819	1.03354384937093	-5.74407648358538
atrem3ko_MD157_GFP	1.36197	37.9494	0.0044054	220819	0.308932181053017	-5.42492421781422
atrem3ko_MD157_GFP	1.639	38.674	0.00427091	220819	0.494086299761693	-5.45592835969323
atrem3ko_MD157_GFP	3.55077	62.3873	0.00253466	220819	1.26716448137607	-5.97769577322216
atrem3ko_MD157_GFP	22.644	114.961	0.00839074	220819	3.11989491617441	-4.78062656215406
atrem3ko_MD157_GFP	4.24688	68.0595	0.00541574	220819	1.44618459569296	-5.2184457504329
atrem3ko_MD157_GFP	2.18418	48.6272	0.00732539	220819	0.781240472068934	-4.91640888317551
atrem3ko_MD157_GFP	17.415	133.864	0.00200976	220819	2.85733190381796	-6.20973996702533
atrem3ko_MD157_GFP	2.85034	63.7788	0.00350835	220819	1.0474382854107	-5.65260943749926
atrem3ko_MD157_GFP	1.23479	41.709	0.00566899	220819	0.210900915135588	-5.17274430762106
atrem3ko_MD157_GFP	0.98409	46.5334	0.00812934	220819	-0.0160379226977725	-4.81227553952957
atrem3ko_MD157_GFP	5.66653	79.988	0.00264712	220819	1.73457693745021	-5.93428302242398
atrem3ko_MD157_GFP	1.10976	44.8195	0.00720874	220819	0.104143775729931	-4.93246110023867
atrem3ko_MD157_GFP	11.2814	124.16	0.00265925	220819	2.42315535184365	-5.9297111508325
atrem3ko_MD157_GFP	15.4778	153.399	0.00200287	220819	2.73940673919869	-6.21317412705075
atrem3ko_MD157_GFP	9.39523	111.112	0.0020223	220819	2.24020211367274	-6.20351980143677
atrem3ko_MD157_GFP	1.22504	44.6943	0.00571409	220819	0.202973496524815	-5.16482022451006
atrem3ko_MD157_GFP	1.16444	64.7548	0.00687028	220819	0.1522402847555	-4.9805504166643
atrem3ko_MD157_GFP	33.5858	150.866	0.00250106	220819	3.51410335859294	-5.99104063697058
atrem3ko_MD157_GFP	4.00329	86.7101	0.00249794	220819	1.38711652305213	-5.99228888678259
atrem3ko_MD157_GFP	1.50064	58.2358	0.0039983	220819	0.405891683778491	-5.52188600820034
atrem3ko_MD157_GFP	3.94522	74.6703	0.00329513	220819	1.37250471953634	-5.71530965808819
atrem3ko_MD157_GFP	10.5299	99.9919	0.00189935	220819	2.35421882942463	-6.26624355660426
atrem3ko_MD157_GFP	2.45856	82.028	0.00244045	220819	0.899575812697133	-6.01557283045195
atrem3ko_MD157_GFP	4.32714	83.8561	0.00300429	220819	1.46490681569969	-5.80771401179034
atrem3ko_MD157_GFP	5.16449	76.2743	0.00251719	220819	1.64180635616681	-5.98461207898743
atrem3ko_MD157_GFP	3.39409	63.8226	0.0029463	220819	1.22203568384407	-5.82720513313244
atrem3ko_MD157_GFP	3.25709	67.4985	0.0039913	220819	1.18083415870323	-5.52363828661005
atrem3ko_MD157_GFP	0.844179	61.9609	0.0071075	220819	-0.169390721565033	-4.94660471443912
atrem3ko_MD157_GFP	66.7972	248.087	0.00167672	220819	4.20166116349643	-6.39091577489937
atrem3ko_MD157_GFP	5.75351	99.7269	0.00278091	220819	1.74981010335234	-5.88497706671353
atrem3ko_MD157_GFP	16.0253	123.866	0.00230885	220819	2.77416872338033	-6.07100571390751
atrem3ko_MD157_GFP	22.1311	177.646	0.00203334	220819	3.09698385910871	-6.19807551778783
atrem3ko_MD157_GFP	1.75263	46.8599	0.00570571	220819	0.561117516918651	-5.16628785117675
atrem3ko_MD157_GFP	4.63388	79.0085	0.00258962	220819	1.53339453012029	-5.95624413218157
atrem3ko_MD157_GFP	5.20566	67.8206	0.00249728	220819	1.64974649518108	-5.99255313940964
atrem3ko_MD157_GFP	1.72289	64.3894	0.00348251	220819	0.544003113371987	-5.66000198081408
atrem3ko_MD157_GFP	8.50393	82.1229	0.00411574	220819	2.14052840958526	-5.49293663112992
atrem3ko_MD157_GFP	2.25398	60.8481	0.00842952	220819	0.812697542463755	-4.77601544809127
atrem3ko_MD157_GFP	7.0355	91.8963	0.00298486	220819	1.95096876124617	-5.81420243440999
atrem3ko_MD157_GFP	1.34599	35.8407	0.00445769	220819	0.297129801774433	-5.41312458434571
atrem3ko_MD157_GFP	1.67534	42.2463	0.00537205	220819	0.516016129752974	-5.22654569284398
atrem3ko_MD157_GFP	7.03604	85.3143	0.00284251	220819	1.95104551190747	-5.86306781431587
atrem3ko_MD157_GFP	5.56478	82.4098	0.00251582	220819	1.71645745115182	-5.98515648483357
atrem3ko_MD157_GFP	1.89032	54.5555	0.00423209	220819	0.636746126909176	-5.46505931811163
atrem3ko_MD157_GFP	1.60222	38.2584	0.00436894	220819	0.47139016755707	-5.43323486222685
atrem3ko_MD157_GFP	2.77121	73.9429	0.00288683	220819	1.0192840479245	-5.84759626469046
atrem3ko_MD157_GFP	1.4524	55.1141	0.00481961	220819	0.373217360558044	-5.33506226705632
atrem3ko_MD157_GFP	1.33833	56.3454	0.00448321	220819	0.291422568067489	-5.40741597127447
atrem3ko_MD157_GFP	5.17334	73.678	0.00212629	220819	1.64351851474593	-6.1533766019679
atrem3ko_MD157_GFP	0.856159	33.969	0.00700804	220819	-0.155299172425805	-4.96069721760178
atrem3ko_MD157_GFP	0.684991	51.1923	0.00875924	220819	-0.378349579492356	-4.7376461357884
atrem3ko_MD157_GFP	4.24043	67.1222	0.00259408	220819	1.44466467919604	-5.95452335316252
atrem3ko_MD157_GFP	2.63517	87.8857	0.00303586	220819	0.968947696041282	-5.79726053381899
atrem3ko_MD157_GFP	5.06002	72.2854	0.00237153	220819	1.62137043586073	-6.04421996250527
atrem3ko_MD157_GFP	1.78616	50.2158	0.00503873	220819	0.580068064108045	-5.29060121277918
atrem3ko_MD157_GFP	2.08366	70.6547	0.00335948	220819	0.734125962788365	-5.69596907888865
atrem3ko_MD157_GFP	0.798781	34.7937	0.00751144	220819	-0.224668463401878	-4.89132808724581
atrem3ko_MD157_GFP	1.62696	44.377	0.00368786	220819	0.486713242808683	-5.60270893496277
atrem3ko_MD157_GFP	1.39139	40.7162	0.00431223	220819	0.330303247475684	-5.44630010728032
atrem3ko_MD157_GFP	2.30541	49.1948	0.00433762	220819	0.835258534817426	-5.4404294683858
atrem3ko_MD157_GFP	3.10166	57.244	0.00322408	220819	1.13193745204174	-5.73710764074983
atrem3ko_MD157_GFP	4.90474	90.5056	0.00224273	220819	1.59020208447682	-6.1000614051881
atrem3ko_MD157_GFP	1.86331	61.457	0.00536679	220819	0.622354476059133	-5.22752531455744
atrem3ko_MD157_GFP	7.79323	79.951	0.00243801	220819	2.05325540809201	-6.01657314620875
atrem3ko_MD157_GFP	14.5376	115.052	0.00185726	220819	2.67673839658295	-6.2886529956421
atrem3ko_MD157_GFP	1.03748	48.4224	0.00867489	220819	0.0367946958284767	-4.74732263334488
atrem3ko_MD157_GFP	2.81905	54.9399	0.00319257	220819	1.03639994876077	-5.74692904390798
atrem3ko_MD157_GFP	2.39464	59.4402	0.0029232	220819	0.873232906412324	-5.83507637234053
atrem3ko_MD157_GFP	1.30118	48.0427	0.00537973	220819	0.263271545071635	-5.2251170919414
atrem3ko_MD157_GFP	5.91273	93.0856	0.00219864	220819	1.77710765369569	-6.11991629158921
atrem3ko_MD157_GFP	0.749218	32.7927	0.00934308	220819	-0.288725283073479	-4.67311931664777
atrem3ko_MD157_GFP	1.53707	45.6838	0.00455411	220819	0.429878006785499	-5.39172515704293
atrem3ko_MD157_GFP	3.28257	62.4119	0.00274175	220819	1.18862665217688	-5.89915887632396
atrem3ko_MD157_GFP	3.22052	64.0223	0.00310508	220819	1.16954283720133	-5.77471579903327
atrem3ko_MD157_GFP	3.3505	58.0831	0.00298463	220819	1.20910958843109	-5.81427949291922
atrem3ko_MD157_GFP	1.15473	29.1485	0.00519604	220819	0.143866550412406	-5.25985848197401
atrem3ko_MD157_GFP	6.83589	76.1439	0.0021943	220819	1.92218667384243	-6.12189218992245
atrem3ko_MD157_GFP	2.55338	60.1943	0.00391638	220819	0.937417971679774	-5.54258752122807
atrem3ko_MD157_GFP	3.85658	77.3	0.00207438	220819	1.34978078037487	-6.17809296512837
atrem3ko_MD157_GFP	4.13133	71.6731	0.00314669	220819	1.41859938902946	-5.76140417226609
atrem3ko_MD157_GFP	2.82427	69.584	0.00247852	220819	1.0382499241259	-6.00009367113939
atrem3ko_MD157_GFP	2.03648	53.1068	0.00294627	220819	0.711222827287176	-5.82721531544677
atrem3ko_MD157_GFP	0.568832	49.9547	0.0123059	220819	-0.564170143285136	-4.3976764568142
atrem3ko_MD157_GFP	2.49929	57.7	0.00360103	220819	0.916006691538518	-5.62653536333094
atrem3ko_MD157_GFP	5.99052	88.7838	0.00233703	220819	1.79017821971172	-6.05887438653733
atrem3ko_MD157_GFP	1.0993	66.3938	0.00636767	220819	0.094673613602681	-5.05652165339088
atrem3ko_MD157_GFP	1.65007	60.8453	0.00484828	220819	0.500817711255031	-5.32913127610735
atrem3ko_MD157_GFP	3.5968	78.8489	0.00194617	220819	1.28004456127718	-6.24189194034939
atrem3ko_MD157_GFP	4.5779	74.809	0.00218441	220819	1.52124037769197	-6.12640950978062
atrem3ko_MD157_GFP	2.69679	72.8654	0.00519136	220819	0.992062176832352	-5.26075957374224
atrem3ko_MD157_GFP	6.44244	79.0873	0.00248353	220819	1.86290735034618	-5.99807434376364
atrem3ko_MD157_GFP	1.18355	42.7667	0.00506951	220819	0.168518396650263	-5.28451111299246
atrem3ko_MD157_GFP	0.751954	31.7847	0.00930908	220819	-0.285080127116037	-4.67676501105079
atrem3ko_MD157_GFP	4.24005	69.0888	0.00259431	220819	1.44457506162717	-5.95443469367464
atrem3ko_MD157_GFP	1.59616	58.0418	0.00438552	220819	0.467600744629425	-5.42944707409983
atrem3ko_MD157_GFP	1.12986	31.1231	0.00619547	220819	0.122093731243468	-5.08393689914365
atrem3ko_MD157_GFP	0.76032	36.9438	0.00920665	220819	-0.274015881687966	-4.68782922995314
atrem3ko_MD157_GFP	2.25842	64.2872	0.00354231	220819	0.814665453745064	-5.64297622227677
atrem3ko_MD157_GFP	2.08233	75.9999	0.00384185	220819	0.733487459073673	-5.56180125756348
atrem3ko_MD157_GFP	0.910911	46.6647	0.00658681	220819	-0.0933100813354647	-5.02268611443369
atrem3ko_MD157_GFP	4.00625	71.4725	0.00224649	220819	1.38785564168684	-6.09838628083276
atrem3ko_MD157_GFP	1.30511	57.9989	0.00689599	220819	0.266287328410094	-4.97681519573781
atrem3ko_MD157_GFP	1.17649	33.696	0.00849987	220819	0.162535429361651	-4.76770440972047
atrem3ko_MD157_GFP	0.877127	50.3206	0.0079806	220819	-0.13110348523557	-4.83074168237697
atrem3ko_MD157_GFP	1.25322	46.0923	0.00478767	220819	0.225716239113144	-5.34171141596743
atrem3ko_MD157_GFP	1.00663	38.577	0.00596048	220819	0.00660811821424468	-5.12260426423505
atrem3ko_MD157_GFP	1.02586	36.0533	0.00779831	220819	0.0255312851964083	-4.85384823542887
atrem3ko_MD157_GFP	1.48631	52.5487	0.00403685	220819	0.396296538266879	-5.51229059410583
atrem3ko_MD157_GFP	1.48243	55.7926	0.00539653	220819	0.393682633237018	-5.22199912455561
atrem3ko_MD157_GFP	2.15329	52.7788	0.00325084	220819	0.766996905084904	-5.72884185449746
atrem3ko_MD157_GFP	1.37465	43.733	0.00436475	220819	0.318199153261796	-5.43419436509939
atrem3ko_MD157_GFP	3.37211	49.7979	0.00266895	220819	1.2155386611971	-5.92607014234332
atrem3ko_MD157_GFP	21.3706	160.488	0.00294798	220819	3.06201614568001	-5.82663508893858
atrem3ko_MD157_GFP	3.62088	71.0465	0.00414264	220819	1.28671709021779	-5.48642201321773
atrem3ko_MD157_GFP	2.33977	45.9766	0.00256436	220819	0.850052633940482	-5.96604634416344
atrem3ko_MD157_GFP	17.6273	143.517	0.00198556	220819	2.86944883663831	-6.22185428876116
atrem3ko_MD157_GFP	8.03504	77.8519	0.00336028	220819	2.08381197739737	-5.69573097514572
atrem3ko_MD157_GFP	3.19758	80.3681	0.00375284	220819	1.1623942737044	-5.58524239229866
atrem3ko_MD157_GFP	23.0652	161.818	0.00238455	220819	3.13832498811895	-6.03874485168928
atrem3ko_MD157_GFP	14.5557	104.224	0.00240456	220819	2.67798266947982	-6.03038834434516
atrem3ko_MD157_GFP	4.54813	83.1875	0.00351793	220819	1.51471615947274	-5.64988253053386
atrem3ko_MD157_GFP	0.527503	34.5916	0.0113743	220819	-0.639600726444296	-4.47639885450023
atrem3ko_MD157_GFP	11.6473	101.817	0.00300499	220819	2.45507439349464	-5.80748103878753
atrem3ko_MD157_GFP	7.33101	94.5848	0.00368299	220819	1.99211329631091	-5.60403035670074
atrem3ko_MD157_GFP	1.48067	43.4876	0.00405222	220819	0.392494688039773	-5.50849039989386
atrem3ko_MD157_GFP	9.55824	87.9805	0.00355714	220819	2.25740360969634	-5.63879842777996
atrem3ko_MD157_GFP	3.92667	74.1298	0.00432937	220819	1.36779173845141	-5.44233324408918
atrem3ko_MD157_GFP	6.34383	75.6536	0.00378321	220819	1.84748268699998	-5.57718242337314
atrem3ko_MD157_GFP	10.5611	109.418	0.00435559	220819	2.35717743951981	-5.43629520138994
atrem3ko_MD157_GFP	15.6306	97.5171	0.00524611	220819	2.74923053141253	-5.25026842940045
atrem3ko_MD157_GFP	5.89893	92.2541	0.0030514	220819	1.77477097853249	-5.79215477728517
atrem3ko_MD157_GFP	3.73864	67.1001	0.00561702	220819	1.31872190893107	-5.18195400481863
atrem3ko_MD157_GFP	0.966357	37.3108	0.0072437	220819	-0.0342219478246325	-4.92762315340219
atrem3ko_MD157_GFP	2.19693	50.2903	0.00637253	220819	0.787060931265386	-5.05575871399656
atrem3ko_MD157_GFP	4.62213	60.2788	0.00584146	220819	1.53085563780888	-5.14277451338679
atrem3ko_MD157_GFP	0.846124	27.3131	0.00709116	220819	-0.167089358012536	-4.94890634110155
atrem3ko_MD157_GFP	63.0813	216.735	0.0015694	220819	4.14442437063327	-6.4570618982709
atrem3ko_MD157_GFP	71.9286	269.199	0.00120953	220819	4.27567396032269	-6.71752342458393
atrem3ko_MD157_GFP	9.05508	99.8415	0.00143566	220819	2.2033259261942	-6.54613060519249
atrem3ko_MD157_GFP	4.44951	70.1067	0.00471962	220819	1.49279397775579	-5.35602699110023
atrem3ko_MD157_GFP	165.587	264.202	0.00311618	220819	5.10949673645422	-5.77114738627491
atrem3ko_MD157_GFP	101.446	436.112	0.00168562	220819	4.61952663720471	-6.38562183033349
atrem3ko_MD157_GFP	18.6755	151.819	0.00117801	220819	2.92721250442218	-6.74392870482443
atrem3ko_MD157_GFP	15.6341	109.185	0.00236661	220819	2.7494544260934	-6.0462967275516
atrem3ko_MD157_GFP	41.93	205.228	0.00100167	220819	3.73600156118267	-6.90608667188159
atrem3ko_MD157_GFP	11.1711	99.5262	0.00187985	220819	2.41333008629871	-6.27656329255749
atrem3ko_MD157_GFP	11.2827	103.521	0.00354525	220819	2.4232705791296	-5.64214659962282
atrem3ko_MD157_GFP	20.808	178.046	0.00105729	220819	3.03533752814635	-6.85204624832405
atrem3ko_MD157_GFP	37.8679	125.696	0.00430444	220819	3.63410378751107	-5.44810823086456
atrem3ko_MD157_GFP	10.3918	105.183	0.00173214	220819	2.34101703360958	-6.3583976406998
atrem3ko_MD157_GFP	8.6474	88.2906	0.00485695	220819	2.15725869772647	-5.32734461009194
atrem3ko_MD157_GFP	8.27385	107.026	0.0019338	220819	2.11309993879584	-6.24826829991483
atrem3ko_MD157_GFP	61.7478	257.414	0.00105267	220819	4.12305834734305	-6.8564254852607
atrem3ko_MD157_GFP	39.1307	153.355	0.00199332	220819	3.66690732514997	-6.21795368867329
atrem3ko_MD157_GFP	17.6426	148.825	0.00181379	220819	2.87031643200772	-6.31233670025303
atrem3ko_MD157_GFP	2.84616	68.3409	0.00281081	220819	1.04597071734251	-5.87428258094657
atrem3ko_MD157_GFP	5.63895	111.135	0.00177338	220819	1.72969787796538	-6.33486794885347
atrem3ko_MD157_GFP	10.9685	122.746	0.00182341	220819	2.39502752838361	-6.30704690456834
atrem3ko_MD157_GFP	2.87437	83.3798	0.00347902	220819	1.05583351980195	-5.66100463405047
atrem3ko_MD157_GFP	4.98715	85.1466	0.00340876	220819	1.60686460431497	-5.68140669018208
atrem3ko_MD157_GFP	11.295	101.667	0.00398407	220819	2.42436014991997	-5.52545136913302
atrem3ko_MD157_GFP	31.1321	215.707	0.00122061	220819	3.43823944122098	-6.70840454519532
atrem3ko_MD157_GFP	63.5707	271.121	0.00144721	220819	4.1521526723711	-6.53811771401209
atrem3ko_MD157_GFP	15.2519	118.41	0.00137687	220819	2.72470408545665	-6.58794247182597
atrem3ko_MD157_GFP	35.3882	161.316	0.00254322	220819	3.56637843123849	-5.97432428429039
atrem3ko_MD157_GFP	14.5967	118.971	0.00191824	220819	2.68079547576899	-6.25634718000493
atrem3ko_MD157_GFP	84.4201	267.024	0.00144515	220819	4.43580552490707	-6.53954215657686
atrem3ko_MD157_GFP	41.5512	218.327	0.001083	220819	3.72692640175084	-6.82802031096328
atrem3ko_MD157_GFP	11.2056	111.036	0.00169558	220819	2.4164136533427	-6.37973041379008
atrem3ko_MD157_GFP	29.4045	182.063	0.00129232	220819	3.38114772385645	-6.65131622627029
atrem3ko_MD157_GFP	4.54007	87.3549	0.00242287	220819	1.5129424304366	-6.022802491084
atrem3ko_MD157_GFP	3.79564	62.8724	0.00342498	220819	1.33385303958022	-5.67665964670106
atrem3ko_MD157_GFP	3.53069	88.0809	0.00226585	220819	1.26149331926603	-6.08980531450735
atrem3ko_MD157_GFP	19.243	167.161	0.00124721	220819	2.95714735823842	-6.68684622229262
atrem3ko_MD157_GFP	17.577	116.443	0.00119475	220819	2.86659122923076	-6.72981832050601
atrem3ko_MD157_GFP	20.3687	143.304	0.00122738	220819	3.01399940886	-6.70287346274852
atrem3ko_MD157_GFP	3.58411	86.3336	0.00251108	220819	1.27651018660598	-5.9870423394974
atrem3ko_MD157_GFP	4.71762	95.7461	0.00233168	220819	1.55130443513896	-6.06116624117889
atrem3ko_MD157_GFP	2.93309	71.3631	0.0027275	220819	1.07605647482968	-5.90436984025705
atrem3ko_MD157_GFP	6.27439	76.2494	0.00127502	220819	1.83647626913716	-6.66479341422027
atrem3ko_MD157_GFP	26.9929	162.686	0.00114845	220819	3.29557386846054	-6.76934207182851
atrem3ko_MD157_GFP	0.627943	46.7608	0.009555	220819	-0.46530588096448	-4.6506907012899
atrem3ko_MD157_GFP	1.72839	54.566	0.00636432	220819	0.547190339361149	-5.05704788692976
atrem3ko_MD157_GFP	8.13188	94.5913	0.00196756	220819	2.09579213913976	-6.23096108258496
atrem3ko_MD157_GFP	58.307	197.09	0.00193802	220819	4.06572215475942	-6.24608844564937
atrem3ko_MD157_GFP	4.26812	81.0684	0.00281154	220819	1.45117344925794	-5.87402290305241
atrem3ko_MD157_GFP	34.1634	214.796	0.00134647	220819	3.53115489558335	-6.61026892594597
atrem3ko_MD157_GFP	22.2231	137.776	0.00161993	220819	3.10113228843171	-6.42537234054796
atrem3ko_MD157_GFP	3.35368	109.518	0.00268362	220819	1.21005825038184	-5.9205886496278
atrem3ko_MD157_GFP	7.74454	97.5618	0.0016786	220819	2.04698807894811	-6.38979516631555
atrem3ko_MD157_GFP	2.14431	59.7861	0.0046635	220819	0.762817822308733	-5.36798903979736
atrem3ko_MD157_GFP	4.3746	63.892	0.00365748	220819	1.4758150870583	-5.61098089330094
atrem3ko_MD157_GFP	1.93618	85.2157	0.00309888	220819	0.66071695973907	-5.77671452309469
atrem3ko_MD157_GFP	20.9359	139.047	0.00191059	220819	3.04146538875484	-6.26034318409998
atrem3ko_MD157_GFP	6.96176	87.726	0.00229827	220819	1.94043231594242	-6.07559861298481
atrem3ko_MD157_GFP	2.23427	56.1834	0.00447574	220819	0.803914552789036	-5.4090835777978
atrem3ko_MD157_GFP	20.3746	131.303	0.0015215	220819	3.01428902703238	-6.48805858862725
atrem3ko_MD157_GFP	3.47944	63.3873	0.00229922	220819	1.24687136129721	-6.07518534399955
atrem3ko_MD157_GFP	0.710242	35.7376	0.00844782	220819	-0.342149521950838	-4.77384685906341
atrem3ko_MD157_GFP	31.8339	187.471	0.00109946	220819	3.46053175970726	-6.81293612880404
atrem3ko_MD157_GFP	2.07296	53.3783	0.00337681	220819	0.728977537560773	-5.69082380211681
atrem3ko_MD157_GFP	5.47289	63.2514	0.00146175	220819	1.69980681329362	-6.52812093090849
atrem3ko_MD157_GFP	7.75311	100.048	0.00128981	220819	2.04809405319241	-6.65326035827803
atrem3ko_MD157_GFP	4.48256	77.6836	0.0017847	220819	1.50019431179519	-6.3285049451023
atrem3ko_MD157_GFP	2.8002	71.4098	0.00249982	220819	1.02969084320169	-5.99153654970011
atrem3ko_MD157_GFP	3.77736	80.3563	0.00211788	220819	1.32902535292932	-6.1573396906318
atrem3ko_MD157_GFP	14.5274	135.424	0.0011702	220819	2.67603652144662	-6.75058060461014
atrem3ko_MD157_GFP	0.98914	47.1591	0.00606587	220819	-0.0109194002492773	-5.10507730087187
atrem3ko_MD157_GFP	1.15624	43.7485	0.00518925	220819	0.145173361158449	-5.26116610091724
atrem3ko_MD157_GFP	21.1069	128.258	0.00194249	220819	3.04960000124253	-6.24378462374087
atrem3ko_MD157_GFP	6.38175	103.117	0.00250715	220819	1.85344235441564	-5.98860862912678
atrem3ko_MD157_GFP	6.28666	95.9906	0.00206787	220819	1.83842992809125	-6.18123618698114
atrem3ko_MD157_GFP	2.74037	64.8492	0.00291932	220819	1.00809294777972	-5.83640456653427
atrem3ko_MD157_GFP	8.45098	102.363	0.00331322	220819	2.13428241097571	-5.70983475279816
atrem3ko_MD157_GFP	1.67379	43.0693	0.00358467	220819	0.515090516169348	-5.63108885937664
atrem3ko_MD157_GFP	2.63866	43.4436	0.00265286	220819	0.970271212540468	-5.93211697566749
atrem3ko_MD157_GFP	4.62407	65.4514	0.00194634	220819	1.5312752696638	-6.24180459311066
atrem3ko_MD157_GFP	2.24722	54.7118	0.00444994	220819	0.809693896732693	-5.41486466604095
atrem3ko_MD157_GFP	2.08459	55.8938	0.00383769	220819	0.734572193228205	-5.56288465589382
atrem3ko_MD157_GFP	1.40354	48.3778	0.0042749	220819	0.338997616591804	-5.45499456867987
atrem3ko_MD157_GFP	1.64057	48.8166	0.00365727	220819	0.495043742426392	-5.61103831153124
atrem3ko_MD157_GFP	10.0868	108.126	0.00208193	220819	2.31122763837539	-6.17445993087235
atrem3ko_MD157_GFP	3.11414	56.2051	0.00289004	220819	1.13595303065427	-5.84648493612313
atrem3ko_MD157_GFP	3.15508	72.5613	0.00221864	220819	1.14901385224857	-6.11086088343434
atrem3ko_MD157_GFP	1.10329	48.5757	0.00543828	220819	0.0982966250251106	-5.21429244457919
atrem3ko_MD157_GFP	2.39181	64.8808	0.00376285	220819	0.872050401495414	-5.58257862997772
atrem3ko_MD157_GFP	2.7192	64.2276	0.00220653	220819	1.00033771939977	-6.11633413315403
atrem3ko_MD157_GFP	3.27229	69.7134	0.00183358	220819	1.18549004561987	-6.3014849390077
atrem3ko_MD157_GFP	4.26962	97.7865	0.00210791	220819	1.45152483030618	-6.16205834371161
atrem3ko_MD157_GFP	4.34774	94.9917	0.00207004	220819	1.46965616986292	-6.18018734822006
atrem3ko_MD157_GFP	2.85841	57.9859	0.0031486	220819	1.05026552618162	-5.76079736938375
atrem3ko_MD157_GFP	3.06829	78.882	0.0022814	220819	1.12112040315783	-6.08296598937048
atrem3ko_MD157_GFP	3.17787	74.1139	0.00314676	220819	1.15621116104751	-5.76138192691577
atrem3ko_MD157_GFP	1.87776	59.0312	0.00319529	220819	0.630079577092371	-5.74607742844854
atrem3ko_MD157_GFP	2.15821	69.613	0.00370678	220819	0.769279174427634	-5.59759170375566
atrem3ko_MD157_GFP	1.2681	55.4	0.00473149	220819	0.237519717258717	-5.35351511551288
atrem3ko_MD157_GFP	2.62861	61.3331	0.00342386	220819	0.966455189365009	-5.67698670938904
atrem3ko_MD157_GFP	2.06442	48.4913	0.00387518	220819	0.724849315290459	-5.55316316564277
atrem3ko_MD157_GFP	1.40908	41.2604	0.0042581	220819	0.342937009161378	-5.4589322275823
atrem3ko_MD157_GFP	2.52876	70.3223	0.00276815	220819	0.927729064014985	-5.88957605194353
atrem3ko_MD157_GFP	4.49312	84.4972	0.00155794	220819	1.50254733794414	-6.46439084318657
atrem3ko_MD157_GFP	1.36167	37.5682	0.00514075	220819	0.308711887621276	-5.27055629576265
atrem3ko_MD157_GFP	7.07307	82.865	0.00212072	220819	1.95629461479549	-6.15599962531542
atrem3ko_MD157_GFP	142.023	343.744	0.00109138	220930	4.95598901631623	-6.82031232846709
atrem3ko_MD157_GFP	71.0041	201.826	0.00150696	220930	4.26273762185293	-6.49766090249031
atrem3ko_MD157_GFP	88.7886	218.588	0.0028382	220930	4.48625826337854	-5.86458523056384
atrem3ko_MD157_GFP	26.5201	181.31	0.000678731	220930	3.27790293604962	-7.29528567974145
atrem3ko_MD157_GFP	2.9027	69.9555	0.00344507	220930	1.06564133833141	-5.67081105541961
atrem3ko_MD157_GFP	74.8776	260.026	0.000801307	220930	4.31585478037363	-7.12926641341409
atrem3ko_MD157_GFP	3.59686	74.5311	0.00222416	220930	1.28006124263271	-6.10837596273549
atrem3ko_MD157_GFP	82.4249	240.018	0.000545951	220930	4.41188757573292	-7.51298132983631
atrem3ko_MD157_GFP	146.327	400.317	0.000724406	220930	4.98584384328822	-7.23015854927259
atrem3ko_MD157_GFP	93.1707	287.798	0.000783508	220930	4.53443329458212	-7.15172928562684
atrem3ko_MD157_GFP	5.78785	72.2031	0.00293719	220930	1.75576089274579	-5.83030193699564
atrem3ko_MD157_GFP	1.9936	50.2498	0.00652087	220930	0.689942049610997	-5.03274747636249
atrem3ko_MD157_GFP	6.31757	95.7446	0.0028492	220930	1.84333464055124	-5.86071702586008
atrem3ko_MD157_GFP	45.8411	211.66	0.0016579	220930	3.82518106862817	-6.40220353771885
atrem3ko_MD157_GFP	89.7303	266.763	0.00111445	220930	4.4968085046678	-6.79939426931207
atrem3ko_MD157_GFP	3.81981	48.8823	0.013875	220930	1.3402006831616	-4.27766661934964
atrem3ko_MD157_GFP	88.0317	295.473	0.00102236	220930	4.47769697688467	-6.88564159873703
atrem3ko_MD157_GFP	36.4445	212.286	0.000850607	220930	3.59579055543701	-7.06956034569353
atrem3ko_MD157_GFP	10.5256	107.935	0.000855056	220930	2.35381038506949	-7.06434359409633
atrem3ko_MD157_GFP	10.1447	149.726	0.00128145	220930	2.31695140162319	-6.65976302969854
atrem3ko_MD157_GFP	17.5448	158.45	0.000683964	220930	2.86475760971116	-7.28760527330576
atrem3ko_MD157_GFP	69.6669	219.399	0.000674639	220930	4.24372531257339	-7.30133282497101
atrem3ko_MD157_GFP	8.37153	99.1258	0.000836168	220930	2.12483666349521	-7.08668100813091
atrem3ko_MD157_GFP	16.0139	141.528	0.00087424	220930	2.77345709509491	-7.04215562046196
atrem3ko_MD157_GFP	8.13092	97.7113	0.00122987	220930	2.09567407828909	-6.70084680624042
atrem3ko_MD157_GFP	3.6353	65.5964	0.00275081	220930	1.2906916385291	-5.89585986521911
atrem3ko_MD157_GFP	4.14181	64.7878	0.00144864	220930	1.42113289036163	-6.53713009371668
atrem3ko_MD157_GFP	6.61297	126.527	0.00136096	220930	1.88903287216326	-6.59956494589901
atrem3ko_MD157_GFP	11.7701	122.54	0.000764648	220930	2.46556241741281	-7.17609496074932
atrem3ko_MD157_GFP	8.54934	95.0722	0.00128665	220930	2.14585408698668	-6.65571333762528
atrem3ko_MD157_GFP	6.83209	86.222	0.00190279	220930	1.92163062970161	-6.26443404883303
atrem3ko_MD157_GFP	5.50121	104.406	0.00145423	220930	1.70496806804197	-6.53327872806151
atrem3ko_MD157_GFP	5.67545	75.1956	0.00229057	220930	1.73614985537796	-6.07895458409158
atrem3ko_MD157_GFP	3.62084	71.203	0.00303797	220930	1.28670604311848	-5.79656574977502
atrem3ko_MD157_GFP	4.44452	75.3566	0.00202497	220930	1.49167187663322	-6.20220039334819
atrem3ko_MD157_GFP	2.47889	56.0355	0.00322725	220930	0.907810879337615	-5.73612489757746
atrem3ko_MD157_GFP	1.38773	49.1393	0.00432359	220930	0.327669318666592	-5.44366920331231
atrem3ko_MD157_GFP	33.9992	168.454	0.000882375	220930	3.52633699492758	-7.03289342224864
atrem3ko_MD157_GFP	6.83882	127.687	0.000877344	220930	1.92261520213222	-7.03861139620637
atrem3ko_MD157_GFP	1.28572	58.5131	0.00466663	220930	0.251318872715474	-5.36731809520871
atrem3ko_MD157_GFP	11.9694	123.27	0.000835466	220930	2.48235339300028	-7.08752090495195
atrem3ko_MD157_GFP	1.88157	55.7708	0.00318882	220930	0.632106534717515	-5.74810433657358
atrem3ko_MD157_GFP	1.28706	40.5483	0.00466178	220930	0.252360547573929	-5.36835792952925
atrem3ko_MD157_GFP	14.1595	131.976	0.00127123	220930	2.65038577690767	-6.66777034327197
atrem3ko_MD157_GFP	2.16403	73.1864	0.0027726	220930	0.771972224104408	-5.88796977086
atrem3ko_MD157_GFP	1.62001	50.1097	0.00679008	220930	0.482432322064747	-4.99229255544854
atrem3ko_MD157_GFP	23.1026	159.191	0.000822418	220930	3.13994516530656	-7.10326177634336
atrem3ko_MD157_GFP	6.1106	74.6642	0.0019638	220930	1.8100249680349	-6.23287390722908
atrem3ko_MD157_GFP	1.84728	66.9632	0.00487204	220930	0.613714286912035	-5.32424253842762
atrem3ko_MD157_GFP	1.85224	54.833	0.00377921	220930	0.616395717460806	-5.57824028590207
atrem3ko_MD157_GFP	58.4437	286.645	0.000992408	220930	4.06806389767778	-6.9153762449135
atrem3ko_MD157_GFP	27.8763	159.002	0.000932693	220930	3.32777686546412	-6.97743445735236
atrem3ko_MD157_GFP	32.2723	185.478	0.000805645	220930	3.47420927715278	-7.12386735913289
atrem3ko_MD157_GFP	9.00417	98.5666	0.000666358	220930	2.19768780336381	-7.3136834943079
atrem3ko_MD157_GFP	134.051	320.84	0.000634087	220930	4.89822032455716	-7.36332438896663
atrem3ko_MD157_GFP	4.18648	81.1292	0.00191091	220930	1.4318602853907	-6.26017571059442
atrem3ko_MD157_GFP	7.13512	102.537	0.00140152	220930	1.96502906928772	-6.57019791703671
atrem3ko_MD157_GFP	35.3188	158.496	0.00138736	220930	3.56441540007366	-6.58035261833542
atrem3ko_MD157_GFP	6.45742	104.201	0.00154861	220930	1.8652298572158	-6.47039752458707
atrem3ko_MD157_GFP	64.1647	236.24	0.000514302	220930	4.16145321523938	-7.5726999164101
atrem3ko_MD157_GFP	4.82044	95.6755	0.00145215	220930	1.57286521020322	-6.53471006213008
atrem3ko_MD157_GFP	15.6823	164.407	0.000573896	220930	2.75253268783873	-7.46306236272962
atrem3ko_MD157_GFP	18.5498	151.379	0.000700818	220930	2.92045900732416	-7.26326233374044
atrem3ko_MD157_GFP	65.2631	265.987	0.000490323	220930	4.17842679233547	-7.62044620035226
atrem3ko_MD157_GFP	45.5576	268.95	0.00100971	220930	3.81897745940392	-6.89809211807118
atrem3ko_MD157_GFP	12.5369	130.478	0.000877411	220930	2.52867629571219	-7.03853503226949
atrem3ko_MD157_GFP	3.75636	109.685	0.00159729	220930	1.32345040339839	-6.43944683575266
atrem3ko_MD157_GFP	7.44122	114.24	0.000806319	220930	2.00703481389662	-7.12303111212082
atrem3ko_MD157_GFP	23.4152	160.785	0.000726023	220930	3.15338538413223	-7.22792886320052
atrem3ko_MD157_GFP	6.40105	141.828	0.00109357	220930	1.85646203940885	-6.81830770526438
atrem3ko_MD157_GFP	13.0115	116.291	0.00215195	220930	2.56583358180456	-6.14138087115326
atrem3ko_MD157_GFP	8.01841	125.205	0.00137184	220930	2.08174014785934	-6.59160237455466
atrem3ko_MD157_GFP	16.9941	165.619	0.00105919	220930	2.83286622499384	-6.85025081391371
atrem3ko_MD157_GFP	13.2464	141.328	0.000754924	220930	2.5837258174024	-7.18889347603369
atrem3ko_MD157_GFP	14.1187	133.668	0.000637452	220930	2.64750015983791	-7.35803157788408
atrem3ko_MD157_GFP	6.6088	104.879	0.00121051	220930	1.88840209426616	-6.71671352057113
atrem3ko_MD157_GFP	17.837	143.548	0.000953077	220930	2.88127495157617	-6.95581486009238
atrem3ko_MD157_GFP	2.77562	65.6853	0.00216168	220930	1.02087414566653	-6.13686958182068
atrem3ko_MD157_GFP	9.4772	115.37	0.000844131	220930	2.24888891399018	-7.07720286214251
atrem3ko_MD157_GFP	22.3701	149.96	0.000670538	220930	3.10772524576473	-7.30743018272467
atrem3ko_MD157_GFP	1.96377	107.214	0.00458303	220930	0.67486609513163	-5.38539492754596
atrem3ko_MD157_GFP	5.42124	90.1466	0.00110676	220930	1.6903245715727	-6.80631845092865
atrem3ko_MD157_GFP	32.2651	213.423	0.000805824	220930	3.47398615071664	-7.12364520158504
atrem3ko_MD157_GFP	7.51644	133.254	0.00106433	220930	2.01709262161526	-6.84540978577343
atrem3ko_MD157_GFP	3.13063	62.0829	0.00447195	220930	1.14123426225364	-5.40993072387163
atrem3ko_MD157_GFP	2.49682	70.1777	0.00240306	220930	0.915017922195475	-6.03101235375051
atrem3ko_MD157_GFP	4.63957	108.49	0.00129322	220930	1.53462168953002	-6.65062004672068
atrem3ko_MD157_GFP	25.1591	178.525	0.000874434	220930	3.22521966012726	-7.04193373805186
atrem3ko_MD157_GFP	4.23253	66.5259	0.00141759	220930	1.44279992300948	-6.55879703231441
atrem3ko_MD157_GFP	2.75982	89.4404	0.00217406	220930	1.01516546021101	-6.13115889176792
atrem3ko_MD157_GFP	16.4327	118.907	0.00103453	220930	2.79927325208411	-6.87380806168248
atrem3ko_MD157_GFP	4.15551	110.028	0.00168451	220930	1.42443516445733	-6.38628055865562
atrem3ko_MD157_GFP	7.55364	94.1003	0.00119148	220930	2.02202956628411	-6.73255904713077
atrem3ko_MD157_GFP	3.74157	59.2941	0.00187087	220930	1.31950530943716	-6.2813517156648
atrem3ko_MD157_GFP	14.7241	133.054	0.000679161	220930	2.68948560712642	-7.29465234511046
atrem3ko_MD157_GFP	4.66804	53.6011	0.00149956	220930	1.54073928336789	-6.50258354723794
atrem3ko_MD157_GFP	39.9456	248.793	0.000675919	220930	3.68751852847459	-7.2994373115858
atrem3ko_MD157_GFP	8.2488	93.6082	0.000848608	220930	2.1100677352216	-7.07191319794848
atrem3ko_MD157_GFP	28.2759	192.485	0.000530487	220930	3.34200985173434	-7.54171510539428
atrem3ko_MD157_GFP	7.0052	124.229	0.000999258	220930	1.94665273041637	-6.90849755440039
atrem3ko_MD157_GFP	2.00256	60.0874	0.00349553	220930	0.694426362058326	-5.6562702695859
atrem3ko_MD157_GFP	3.92239	109.651	0.00178463	220930	1.36670116189212	-6.32854416814977
atrem3ko_MD157_GFP	4.76496	91.7179	0.00167892	220930	1.56128914252738	-6.38960454943108
atrem3ko_MD157_GFP	7.0633	86.7187	0.000849461	220930	1.95491236439379	-7.0709085272646
atrem3ko_MD157_GFP	9.82356	122.267	0.000814369	220930	2.28478358212815	-7.11309697772551
atrem3ko_MD157_GFP	11.9408	122.837	0.000921212	220930	2.47996110739499	-6.9898203636154
atrem3ko_MD157_GFP	4.76882	66.8831	0.00125817	220930	1.56209889484198	-6.67809699469868
atrem3ko_MD157_GFP	4.62351	100.565	0.00129772	220930	1.53115415689685	-6.64714640045729
atrem3ko_MD157_GFP	0.925614	35.0565	0.00648218	220930	-0.0772979778929427	-5.0386984054413
atrem3ko_MD157_GFP	21.5312	150.724	0.00208999	220930	3.06950304600514	-6.17059599770586
atrem3ko_MD157_GFP	4.56839	73.5945	0.00131337	220930	1.51916084524174	-6.6351589259484
atrem3ko_MD157_GFP	93.3178	227.784	0.00227181	220930	4.53601087207894	-6.08717840838071
atrem3ko_MD157_GFP	29.8319	124.008	0.00522931	220930	3.39557829076578	-5.25347594077534
atrem3ko_MD157_GFP	25.4958	135.326	0.00239255	220930	3.23851373271652	-6.03539553621395
atrem3ko_MD157_GFP	6.02324	97.2276	0.00166024	220930	1.7956253205199	-6.40079310875087
atrem3ko_MD157_GFP	28.9504	162.219	0.00210705	220930	3.36558402084929	-6.16246641401925
atrem3ko_MD157_GFP	14.9464	127.548	0.00180645	220930	2.70447046816349	-6.31639168558968
atrem3ko_MD157_GFP	52.303	237.705	0.00105157	220930	3.95705373080245	-6.85747099347288
atrem3ko_MD157_GFP	2.82992	56.8148	0.00388704	220930	1.04024844270435	-5.55010733645237
atrem3ko_MD157_GFP	17.3244	98.4155	0.00600308	220930	2.85211591244163	-5.11548260813123
atrem3ko_MD157_GFP	13.1349	98.2456	0.00319759	220930	2.57527280986147	-5.74535787791756
atrem3ko_MD157_GFP	11.2021	97.6891	0.00116049	220930	2.41610126072512	-6.75891294926235
atrem3ko_MD157_GFP	3.79801	74.3817	0.00421273	220930	1.33447724535135	-5.46964438538762
atrem3ko_MD157_GFP	25.8413	131.336	0.00162531	220930	3.25197398724644	-6.4220567121638
atrem3ko_MD157_GFP	5.32176	78.3139	0.0048856	220930	1.67180407571001	-5.32146317605535
atrem3ko_MD157_GFP	7.83889	104.875	0.0016584	220930	2.05909724270604	-6.4019019968427
atrem3ko_MD157_GFP	12.4287	102.967	0.00225285	220930	2.52000831437335	-6.09555919764458
atrem3ko_MD157_GFP	5.30566	77.8379	0.00471195	220930	1.66877417526063	-5.35765344389458
atrem3ko_MD157_GFP	1.85665	43.5825	0.00377024	220930	0.61877378857011	-5.58061661907101
atrem3ko_MD157_GFP	5.38927	91.0911	0.00185554	220930	1.68440993975604	-6.28957952016432
atrem3ko_MD157_GFP	2.70004	58.7798	0.00740731	220930	0.99326658771536	-4.90528792852489
atrem3ko_MD157_GFP	8.03464	82.2798	0.00435614	220930	2.08376219420317	-5.43616893485029
atrem3ko_MD157_GFP	89.9284	283.501	0.00114536	220930	4.49901379815245	-6.7720362809122
atrem3ko_MD157_GFP	64.2626	161.219	0.00455942	220930	4.1629778134979	-5.39055985652801
atrem3ko_MD157_GFP	9.29855	100.981	0.00139807	220930	2.22985847402487	-6.5726625648933
atrem3ko_MD157_GFP	6.11959	106.9	0.00147069	220930	1.81149510081602	-6.52202360056436
atrem3ko_MD157_GFP	7.88348	119.868	0.00177587	220930	2.06476943074793	-6.33346483528948
atrem3ko_MD157_GFP	3.87439	88.4511	0.00258105	220930	1.35438823105874	-5.959558986097
atrem3ko_MD157_GFP	9.45024	114.091	0.00126981	220930	2.24604013800855	-6.66888799600299
atrem3ko_MD157_GFP	10.3183	114.679	0.00135681	220930	2.33391901780199	-6.60261892267078
atrem3ko_MD157_GFP	9.62826	113.311	0.00145405	220930	2.26470252412621	-6.5334025125666
atrem3ko_MD157_GFP	8.05476	98.215	0.00347621	220930	2.08626322102677	-5.66181265913458
atrem3ko_MD157_GFP	27.8927	148.727	0.00218695	220930	3.3283650058458	-6.1252473999174
atrem3ko_MD157_GFP	3.63931	64.0015	0.00329733	220930	1.29179410324024	-5.7146422289095
atrem3ko_MD157_GFP	9.62453	81.3364	0.00602627	220930	2.26431504781274	-5.11162703343643
atrem3ko_MD157_GFP	3.81179	83.1764	0.00445985	220930	1.33809889508247	-5.41264014580274
atrem3ko_MD157_GFP	1.95846	71.1013	0.00357424	220930	0.672158450121461	-5.63400271284866
atrem3ko_MD157_GFP	3.89905	69.5682	0.00487298	220930	1.36073293371921	-5.32404961937709
atrem3ko_MD157_GFP	1.70549	44.6874	0.00820876	220930	0.533852459476202	-4.80255340224756
atrem3ko_MD157_GFP	3.4945	58.5848	0.00486479	220930	1.25119030393505	-5.32573172974345
atrem3ko_MD157_GFP	5.74368	86.6703	0.00104463	220930	1.74810011988764	-6.86409252324752
atrem3ko_MD157_GFP	8.82972	89.5055	0.00373738	220930	2.17812330403382	-5.58937044780419
atrem3ko_MD157_GFP	12.6087	113.436	0.00206207	220930	2.5343870518789	-6.18404494633991
atrem3ko_MD157_GFP	2.1825	66.909	0.00412371	220930	0.78047100873162	-5.49100203537759
atrem3ko_MD157_GFP	4.40016	86.9115	0.00204538	220930	1.48164090389944	-6.19217168767869
atrem3ko_MD157_GFP	5.82566	65.6061	0.00755279	220930	1.7622722977543	-4.88583824755913
atrem3ko_MD157_GFP	2.31202	52.7505	0.00346018	220930	0.838121601291747	-5.66643466814427
atrem3ko_MD157_GFP	11.874	115.991	0.00210545	220930	2.47435113584848	-6.16322605797269
atrem3ko_MD157_GFP	10.112	105.612	0.00158228	220930	2.3137228374045	-6.44888843414732
atrem3ko_MD157_GFP	2.60552	53.3968	0.0030704	220930	0.957632271407524	-5.78594743271084
atrem3ko_MD157_GFP	4.58701	92.6016	0.00218007	220930	1.52322839568678	-6.12839829260491
atrem3ko_MD157_GFP	4.31491	80.3636	0.00139053	220930	1.46207646684394	-6.57807030954996
atrem3ko_MD157_GFP	5.87145	98.8663	0.00136253	220930	1.77010162207525	-6.59841201332065
atrem3ko_MD157_GFP	2.66718	59.9462	0.00449913	220930	0.981021734485979	-5.40387123423049
atrem3ko_MD157_GFP	15.3602	149.451	0.00136717	220930	2.73177974846809	-6.59501236906016
atrem3ko_MD157_GFP	6.09893	96.7692	0.00147567	220930	1.8081133459571	-6.51864315503674
atrem3ko_MD157_GFP	1.08013	48.0428	0.00740654	220930	0.077081404262567	-4.90539188529517
atrem3ko_MD157_GFP	3.24875	59.1868	0.00338592	220930	1.17827030697356	-5.68812962224848
atrem3ko_MD157_GFP	3.8106	78.3942	0.00236183	220930	1.33778665705485	-6.04831853670146
atrem3ko_MD157_GFP	10.3183	99.8482	0.00155065	220930	2.33391901780199	-6.46908108111694
atrem3ko_MD157_GFP	2.22179	55.7123	0.00450089	220930	0.798313177300194	-5.40348012398353
atrem3ko_MD157_GFP	11.3618	146.591	0.00158426	220930	2.43025685144524	-6.44763785764549
atrem3ko_MD157_GFP	5.8874	129.336	0.00152869	220930	1.77281447406028	-6.48334411948454
atrem3ko_MD157_GFP	19.3729	147.626	0.00144532	220930	2.96387518226833	-6.5394245286477
atrem3ko_MD157_GFP	0.594197	29.3608	0.0100977	220930	-0.520544364771491	-4.59544760383997
atrem3ko_MD157_GFP	2.39003	65.2339	0.00251043	220930	0.871305918165895	-5.9873012257701
atrem3ko_MD157_GFP	6.72378	79.6333	0.00386687	220930	1.90565049639123	-5.55530988471364
atrem3ko_MD157_GFP	1.82974	60.0924	0.00327915	220930	0.604173880256775	-5.72017103651176
atrem3ko_MD157_GFP	5.95679	79.5875	0.00486839	220930	1.78453174538121	-5.32499199202892
atrem3ko_MD157_GFP	4.0945	86.4063	0.00268653	220930	1.40964460972811	-5.91950488091191
atrem3ko_MD157_GFP	5.30888	75.6495	0.00489746	220930	1.66938089021931	-5.3190385756113
atrem3ko_MD157_GFP	6.47858	103.361	0.00185226	220930	1.86850135054796	-6.29134876384283
atrem3ko_MD157_GFP	10.0871	108.911	0.00198273	220930	2.31125737977393	-6.2232805960521
atrem3ko_MD157_GFP	5.05099	70.1938	0.00376164	220930	1.61958426367798	-5.58290024646214
atrem3ko_MD157_GFP	5.22519	100.291	0.00133966	220930	1.6534911608261	-6.61533942855784
atrem3ko_MD157_GFP	3.46788	70.9698	0.00259525	220930	1.24354345624351	-5.95407242789092
atrem3ko_MD157_GFP	1.82697	71.5836	0.00328412	220930	0.602658856899806	-5.71865654725566
atrem3ko_MD157_GFP	1.47912	46.8536	0.0054086	220930	0.39144731633996	-5.21976499965005
atrem3ko_MD157_GFP	1.47321	45.1858	0.00543031	220930	0.387443693510346	-5.21575905642647
atrem3ko_MD157_GFP	2.42883	62.241	0.00370548	220930	0.887409659921547	-5.5979424739697
atrem3ko_MD157_GFP	0.686217	38.4326	0.00874359	220930	-0.376561374746328	-4.73943441850275
atrem3ko_MD157_GFP	2.10262	63.889	0.00332918	220930	0.743184186147076	-5.70502925155962
atrem3ko_MD157_GFP	1.3271	51.1522	0.00527464	220930	0.282996110461066	-5.2448448483944
atrem3ko_MD157_GFP	8.12818	104.929	0.00196846	220930	2.09533703626021	-6.23050376782758
atrem3ko_MD157_GFP	16.9739	113.386	0.00276895	220930	2.83167687016687	-5.88928709201665
atrem3ko_MD157_GFP	18.8897	143.887	0.00127053	220930	2.93861679996857	-6.66832114273195
atrem3ko_MD157_GFP	2.93735	66.4903	0.0023831	220930	1.07750781433669	-6.03935311783496
atrem3ko_MD157_GFP	7.13075	77.8269	0.0044876	220930	1.96441641823501	-5.40643724129346
atrem3ko_MD157_GFP	1.15394	44.3219	0.00779938	220930	0.14318217366663	-4.85371103562535
atrem3ko_MD157_GFP	8.32587	117.379	0.000960861	220930	2.1193675349108	-6.94768080045446
atrem3ko_MD157_GFP	11.7657	120.738	0.00127489	220930	2.4651885189219	-6.66489537860341
atrem3ko_MD157_GFP	4.01917	73.7253	0.00149285	220930	1.39107541365186	-6.50706823432707
atrem3ko_MD157_GFP	7.50903	81.63	0.00399519	220930	2.01610629631552	-5.5226641414455
atrem3ko_MD157_GFP	11.887	110.828	0.00176664	220930	2.47544536599849	-6.33867584154571
atrem3ko_MD157_GFP	5.1038	95.5967	0.00254712	220930	1.62998536032176	-5.9727919698426
atrem3ko_MD157_GFP	18.4726	144.082	0.00119095	220930	2.91628855311844	-6.73300397101835
atrem3ko_MD157_GFP	5.223	76.1403	0.00344629	220930	1.65307194945416	-5.67045698887462
atrem3ko_MD157_GFP	5.17404	77.5124	0.00463855	220930	1.64365381469646	-5.37335346158227
atrem3ko_MD157_GFP	4.70776	62.5315	0.00191174	220930	1.54921221103833	-6.25974145686309
atrem3ko_MD157_GFP	2.94232	56.7089	0.00441828	220930	1.0791983858088	-5.42200479889875
atrem3ko_MD157_GFP	1.27996	40.9301	0.00703148	220930	0.246828827443234	-4.95735806900133
atrem3ko_MD157_GFP	4.7775	75.5143	0.00439561	220930	1.56391739713229	-5.42714896339182
atrem3ko_MD157_GFP	4.6376	67.9071	0.00625323	220930	1.53419699104339	-5.07465714872896
atrem3ko_MD157_GFP	25.3714	167.255	0.00236486	220930	3.233622555376	-6.04703645540777
atrem3ko_MD157_GFP	10.3862	129.484	0.00154051	220930	2.34047800192842	-6.47564174854972
atrem3ko_MD157_GFP	4.43898	64.6102	0.00608248	220930	1.49042462032249	-5.10234277143366
atrem3ko_MD157_GFP	2.87734	61.2349	0.0024328	220930	1.05686625624519	-6.01871242160112
atrem3ko_MD157_GFP	1.68944	51.2051	0.00414339	220930	0.524397113076067	-5.48624098563225
atrem3ko_MD157_GFP	9.49098	119.251	0.00168581	220930	2.25034187388663	-6.38550911851672
atrem3ko_MD157_GFP	1.69485	62.2931	0.00413015	220930	0.527594241341228	-5.48944155305615
atrem3ko_MD157_GFP	6.67739	88.2364	0.00209663	220930	1.89872719263529	-6.16742398516713
atrem3ko_MD157_GFP	7.92781	131.095	0.00113524	220930	2.07037683104928	-6.78091119665747
atrem3ko_MD157_GFP	0.651963	31.114	0.0153383	220930	-0.427767467131997	-4.17740231056618
atrem3ko_MD157_GFP	20.13	84.171	0.00601094	220930	3.0022112396517	-5.11417413667515
atrem3ko_MD157_GFP	14.7064	149.194	0.000747973	220930	2.68828277318653	-7.19814367689797
atrem3ko_MD157_GFP	7.58591	104.117	0.00355923	220930	2.0262925792364	-5.63821104964755
atrem3ko_MD157_GFP	7.8395	72.4327	0.00242362	220930	2.05917505681837	-6.02249298874066
atrem3ko_MD157_GFP	4.37061	86.451	0.00160161	220930	1.47490258746667	-6.43674590566657
atrem3ko_MD157_GFP	4.167	89.6248	0.00215983	220930	1.42719635244032	-6.13772576408707
atrem3ko_MD157_GFP	20.4314	110.913	0.00323032	220930	3.01707293315814	-5.73517407544737
atrem3ko_MD157_GFP	1.45849	39.5393	0.0137128	220930	0.377401653942861	-4.28942557577143
atrem3ko_MD157_GFP	7.61713	85.9305	0.00433234	220930	2.03039965833179	-5.44164746723533
atrem3ko_MD157_GFP	7.63714	99.9276	0.00144033	220930	2.0330231875439	-6.54288302498223
atrem3ko_MD157_GFP	7.98038	90.7488	0.00300738	220930	2.07698602937559	-5.80668601116085
atrem3ko_MD157_GFP	2.30892	49.3791	0.00303172	220930	0.836779882738788	-5.79862516375134
atrem3ko_MD157_GFP	1.49062	56.1635	0.00402516	220930	0.399192140791249	-5.51519061734889
atrem3ko_MD157_GFP	0.758001	40.9957	0.0184696	220930	-0.277070574079422	-3.99162914174616
atrem3ko_MD157_GFP	4.41028	112.641	0.00249417	220930	1.48393817950671	-5.9937992704547
atrem3ko_MD157_GFP	2.87058	53.3969	0.0045287	220930	1.05451409994631	-5.39732035639004
atrem3ko_MD157_GFP	8.66827	105.987	0.00357626	220930	2.15966923224298	-5.63343771737877
atrem3ko_MD157_GFP	0.799143	33.0207	0.0100107	220930	-0.224215375512601	-4.60410075803007
atrem3ko_MD157_GFP	7.8206	58.4552	0.0190523	220930	2.05676127795662	-3.96056744978916
atrem3ko_MD157_GFP	7.41789	76.746	0.00242657	220930	2.00389465016263	-6.02127654139993
atrem3ko_MD157_GFP	14.9241	126.059	0.00140712	220930	2.70297735595292	-6.56621021664021
atrem3ko_MD157_GFP	0.195957	18.1058	0.0306189	220930	-1.62986003157574	-3.48613781363042
atrem3ko_MD157_GFP	12.1115	115.032	0.00264212	220930	2.49415541446915	-5.93617365377721
atrem3ko_MD157_GFP	13.599	93.5114	0.00308847	220930	2.60999626062682	-5.78007945632863
atrem3ko_MD157_GFP	7.56151	64.7833	0.0100509	220930	2.02307090569671	-4.60009309624781
atrem3ko_MD157_GFP	0.759948	40.1218	0.0184223	220930	-0.274505269095219	-3.99419339167191
atrem3ko_MD157_GFP	0.568729	25.48	0.0105498	220930	-0.564351232475574	-4.55164837658573
atrem3ko_MD157_GFP	8.86508	102.374	0.00112802	220930	2.18211996373813	-6.787291395567
atrem3ko_MD157_GFP	69.0382	193.808	0.00320113	220930	4.23465997459289	-5.74425140651041
atrem3ko_MD157_GFP	0.226971	20.6638	0.0264351	220930	-1.48293302296585	-3.63306260643825
atrem3ko_MD157_GFP	1.33853	55.6967	0.00971214	220930	0.291571996876147	-4.63437862961238
atrem3ko_MD157_GFP	2.53465	60.8708	0.00276172	220930	0.930055560449868	-5.89190160494854
atrem3ko_MD157_GFP	4.88328	93.8914	0.00184302	220930	1.58581712523362	-6.29634974848138
atrem3ko_MD157_GFP	7.9788	81.1182	0.00626661	220930	2.07678802421427	-5.07251974040842
atrem3ko_MD157_GFP	14.4393	114.116	0.00228543	220930	2.66995365583537	-6.08120108853288
atrem3ko_MD157_GFP	7.79392	82.3086	0.00359254	220930	2.05334394255796	-5.6288958057655
atrem3ko_MD157_GFP	2.31057	50.2301	0.00432794	220930	0.83749424734188	-5.44266360075032
atrem3ko_MD157_GFP	16.1199	145.36	0.00446654	220930	2.7800545335853	-5.41114121930444
atrem3ko_MD157_GFP	0.755305	36.8775	0.00794381	220930	-0.280633637798508	-4.83536226994724
atrem3ko_MD157_GFP	0.356322	22.8399	0.0280645	220930	-1.03192046255664	-3.57324984653146
atrem3ko_MD157_GFP	0.818004	38.9364	0.00733493	220930	-0.200888052415796	-4.91510741071835
atrem3ko_MD157_GFP	0.508768	35.994	0.0117932	220930	-0.675763162015838	-4.44023218480502
atrem3ko_MD157_GFP	0.491088	21.1956	0.0162904	220930	-0.711131941177443	-4.11717930172797
atrem3ko_MD157_GFP	0.618991	29.3057	0.0177709	220930	-0.479664545983209	-4.03019299093997
atrem3ko_MD157_GFP	0.707526	38.4303	0.011307	220930	-0.345980901023369	-4.48233327602903
atrem3ko_MD157_GFP	4.88732	76.7546	0.00347839	220930	1.58664409598879	-5.66118573592652
atrem3ko_MD157_GFP	25.1081	185.869	0.00246932	220930	3.22319050324168	-6.00381246988898
atrem3ko_MD157_GFP	23.0953	117.74	0.00437318	220930	3.13962913362284	-5.43226484572456
atrem3ko_MD157_GFP	15.1414	111.134	0.00363242	220930	2.7174327140116	-5.61785618616222
atrem3ko_MD157_GFP	3.76756	80.1512	0.00238881	220930	1.32642757707186	-6.03695994498583
atrem3ko_MD157_GFP	13.1688	104.625	0.00288562	220930	2.57785039543074	-5.8480154974314
atrem3ko_MD157_GFP	8.02221	78.7892	0.00560943	220930	2.08221394501569	-5.18330616888767
atrem3ko_MD157_GFP	15.2141	105.948	0.00256342	220930	2.7222226294469	-5.9664129745612
atrem3ko_MD157_GFP	2.17217	72.3145	0.00368296	220930	0.775726667885452	-5.60403850228956
atrem3ko_MD157_GFP	20.8118	124.863	0.00307518	220930	3.03552013354141	-5.78439184285149
atrem3ko_MD157_GFP	5.0711	82.8917	0.00335233	220930	1.62355775659478	-5.6980996525207
atrem3ko_MD157_GFP	6.68104	79.8507	0.00703483	220930	1.89927366405309	-4.9568817535976
atrem3ko_MD157_GFP	1.37257	59.1545	0.00437136	220930	0.316684894922494	-5.43268110547666
atrem3ko_MD157_GFP	0.815275	42.8951	0.00735948	220930	-0.204229799342835	-4.91176600091125
atrem3ko_MD157_GFP	2.87363	63.583	0.00382791	220930	1.05557603893762	-5.5654363166396
atrem3ko_MD157_GFP	5.42056	94.122	0.00202931	220930	1.69019913114751	-6.20005944518587
atrem3ko_MD157_GFP	12.1249	108.255	0.00272166	220930	2.49526118936686	-5.9065132907103
atrem3ko_MD157_GFP	4.00427	63.6984	0.00174813	220930	1.38736129174693	-6.34920863380477
atrem3ko_MD157_GFP	3.93231	73.3524	0.00254304	220930	1.36922703946203	-5.97439506321246
atrem3ko_MD157_GFP	2.65554	62.9414	0.00414228	220930	0.976648023843503	-5.48650891810039
atrem3ko_MD157_GFP	8.05952	114.294	0.00186115	220930	2.08685400139529	-6.2865607027432
atrem3ko_MD157_GFP	3.85318	55.4855	0.00233574	220930	1.34889878139684	-6.05942652158048
atrem3ko_MD157_GFP	3.50872	59.0204	0.00199503	220930	1.25525129860397	-6.21709619115939
atrem3ko_MD157_GFP	1.6513	50.7303	0.00605584	220930	0.501562856486806	-5.10673218327527
atrem3ko_MD157_GFP	4.42091	67.1078	0.00384536	220930	1.48634555725168	-5.56088805231894
atrem3ko_MD157_GFP	2.00811	63.7625	0.00448184	220930	0.697193981205559	-5.40772160258955
atrem3ko_MD157_GFP	6.36106	81.217	0.00408737	220930	1.85019503013135	-5.49985354754588
atrem3ko_MD157_GFP	0.740444	35.5782	0.0148559	220930	-0.300505272711954	-4.20935818624141
atrem3ko_MD157_GFP	4.5143	79.4813	0.00376581	220930	1.50725013608951	-5.58179230142722
atrem3ko_MD157_GFP	3.1525	49.0952	0.00412371	220930	1.14819578885694	-5.49100203537759
atrem3ko_MD157_GFP	4.01201	70.6982	0.00373877	220930	1.38929236261902	-5.58899859865295
atrem3ko_MD157_GFP	1.55646	50.5065	0.00513987	220930	0.442414011886366	-5.2707274916637
atrem3ko_MD157_GFP	8.37378	75.5711	0.00800116	220930	2.1251053954582	-4.82816874781378
atrem3ko_MD157_GFP	15.9142	101.908	0.0028905	220930	2.76721179242696	-5.84632578144174
atrem3ko_MD157_GFP	0.809581	35.447	0.00988166	220930	-0.211238449103769	-4.61707476514117
atrem3ko_MD157_GFP	6.5802	73.6109	0.00395125	220930	1.88406514001208	-5.53372329443445
atrem3ko_MD157_GFP	4.04262	63.4036	0.00469992	220930	1.39689299662966	-5.36020979168758
atrem3ko_MD157_GFP	1.43183	49.9608	0.00628565	220930	0.358953346407462	-5.06948602144422
atrem3ko_MD157_GFP	0.958043	33.1221	0.0104379	220930	-0.0428626168411329	-4.56231186618619
atrem3ko_MD157_GFP	4.97525	63.7186	0.00301492	220930	1.60447562060429	-5.8041819831517
atrem3ko_MD157_GFP	7.02144	81.8735	0.00484231	220930	1.94896832520693	-5.33036339938473
atrem3ko_MD157_GFP	1.92012	50.1409	0.0119784	220930	0.652387684086647	-4.42465025114076
atrem3ko_MD157_GFP	1.05712	36.2673	0.0104056	220930	0.0555482292994386	-4.56541115621474
atrem3ko_MD157_GFP	12.2543	103.856	0.00277454	220930	2.50587689580565	-5.88727031129017
atrem3ko_MD157_GFP	0.746554	31.2246	0.00937641	220930	-0.292287327043777	-4.66955831843461
atrem3ko_MD157_GFP	1.49755	61.1153	0.00400653	220930	0.403830439431704	-5.51982974894191
atrem3ko_MD157_GFP	1.69478	37.3456	0.0135711	220930	0.527552938898182	-4.29981274725631
atrem3ko_MD157_GFP	0.892671	34.5817	0.0156833	220930	-0.113537187041979	-4.15515882701963
atrem3ko_MD157_GFP	2.27785	62.3147	0.00482912	220930	0.82323201562255	-5.33309102253409
atrem3ko_MD157_GFP	5.76046	70.8512	0.00538152	220930	1.75101733263018	-5.22478441683089
atrem3ko_MD157_GFP	4.43422	71.212	0.00293174	220930	1.48935172656226	-5.83215917556095
atrem3ko_MD157_GFP	2.75011	71.544	0.00254535	220930	1.0116409108785	-5.97348711387733
atrem3ko_MD157_GFP	0.513789	26.0008	0.011678	220930	-0.665942603644135	-4.45004854912079
atrem3ko_MD157_GFP	1.77342	44.9254	0.00789436	220930	0.572909885671688	-4.84160669852493
atrem3ko_MD157_GFP	5.70819	82.5302	0.00245262	220930	1.74190198567588	-6.01059843805816
atrem3ko_MD157_GFP	17.646	87.6551	0.0137708	220930	2.87050912879991	-4.28520487061616
atrem3ko_MD157_GFP	0.529902	26.9348	0.01321	220930	-0.635063195193506	-4.3267811604479
atrem3ko_MD157_GFP	0.880807	45.6987	0.00681193	220930	-0.126916746284629	-4.98907979221805
atrem3ko_MD157_GFP	71.0906	171.11	0.00600642	220930	4.2639551199114	-5.11492638179606
atrem3ko_MD157_GFP	18.8112	146.276	0.00228587	220930	2.93445243713134	-6.08100858311807
atrem3ko_MD157_GFP	1.11767	28.9974	0.0241574	220930	0.111246161215352	-3.72316452760057
atrem3ko_MD157_GFP	1.25976	31.0043	0.019845	220930	0.230921226630017	-3.91980319274711
atrem3ko_MD157_GFP	13.2304	83.016	0.00891885	220930	2.58251721198577	-4.71958826446842
atrem3ko_MD157_GFP	8.06233	72.5085	0.00694588	220930	2.08720259662828	-4.96960660093964
atrem3ko_MD157_GFP	1.84431	44.5342	0.00759093	220930	0.612105223803294	-4.88080116543647
atrem3ko_MD157_GFP	1.44875	33.2573	0.0207075	220930	0.370701115671824	-3.87725932549185
atrem3ko_MD157_GFP	2.20919	41.9219	0.00995842	220930	0.792625932509212	-4.60933685450757
atrem3ko_MD157_GFP	1.01752	34.1662	0.0108106	220930	0.017368294161092	-4.52722814470851
atrem3ko_MD157_GFP	0.172527	14.6912	0.0347772	220930	-1.75720153301984	-3.35879327933474
atrem3ko_MD157_GFP	4.02084	56.9939	0.00472538	220930	1.39149083602671	-5.35480729798979
atrem3ko_MD157_GFP	1.52871	46.1099	0.0058873	220930	0.42442424250931	-5.13495779049261
atrem3ko_MD157_GFP	3.89849	71.3651	0.00410416	220930	1.36058929867509	-5.49575418551884
atrem3ko_MD157_GFP	2.48321	49.0713	0.0084568	220930	0.90955207806051	-4.77278442750982
atrem3ko_MD157_GFP	0.86695	33.7861	0.0230694	220930	-0.142773973991455	-3.76924821493702
atrem3ko_MD157_GFP	1.63955	55.7062	0.00487939	220930	0.494421813940314	-5.32273506693023
atrem3ko_MD157_GFP	15.8763	91.0182	0.0100779	220930	2.76482743118975	-4.59741037137665
atrem3ko_MD157_GFP	0.87966	36.162	0.00909442	220930	-0.128219809803909	-4.70009424034844
atrem3ko_MD157_GFP	16.8119	130.988	0.00559129	220930	2.82208696899289	-5.18654524920748
atrem3ko_MD157_GFP	2.55789	50.3471	0.00625515	220930	0.939182699886441	-5.07435015453545
atrem3ko_MD157_GFP	1.81234	45.658	0.0110355	220930	0.594618827988081	-4.50663792992385
atrem3ko_MD157_GFP	0.934836	32.4406	0.0117668	220930	-0.0673841661475354	-4.44247327233044
atrem3ko_MD157_GFP	0.81822	41.2612	0.00977732	220930	-0.20062402988434	-4.62768986111797
atrem3ko_MD157_GFP	3.03609	43.0405	0.0121867	220930	1.11057050336278	-4.40741008583828
atrem3ko_MD157_GFP	10.0633	81.7732	0.00675719	220930	2.30889514269007	-4.99714815581971
atrem3ko_MD157_GFP	3.89425	48.1254	0.0184888	220930	1.35950110622458	-3.99059013563511
atrem3ko_MD157_GFP	1.21855	39.4187	0.00656517	220930	0.197661627299518	-5.02597687666546
atrem3ko_MD157_GFP	1.10898	41.3566	0.00721382	220930	0.103440673940507	-4.93175664829531
atrem3ko_MD157_GFP	1.51784	42.1594	0.00790597	220930	0.417288271573741	-4.84013710870123
atrem3ko_MD157_GFP	1.67996	48.6301	0.0125003	220930	0.518769983607907	-4.38200263496188
atrem3ko_MD157_GFP	1.59688	38.88	0.00751465	220930	0.46805172552049	-4.89090083038141
atrem3ko_MD157_GFP	2.29314	41.943	0.0152629	220930	0.82992205739792	-4.18233023186253
atrem3ko_MD157_GFP	0.334184	20.0968	0.0179542	220930	-1.09606353949055	-4.01993120813076
atrem3ko_MD157_GFP	1.69805	38.3681	0.0164895	220930	0.529480533863157	-4.10503146427725
atrem3ko_MD157_GFP	3.05812	58.0664	0.00425098	220930	1.11780034807115	-5.4606057343919
atrem3ko_MD157_GFP	2.46529	42.3109	0.0178478	220930	0.902309447633604	-4.02587502765203
atrem3ko_MD157_GFP	1.05805	36.0446	0.00945137	220930	0.0564275912986432	-4.66159557443916
atrem3ko_MD157_GFP	3.39313	53.0355	0.00943082	220930	1.22175279924437	-4.66377222959553
atrem3ko_MD157_GFP	1.12546	35.7185	0.0142164	220930	0.118191840972991	-4.25335905121556
atrem3ko_MD157_GFP	1.76048	33.5348	0.0301054	220930	0.565586499139466	-3.50305072132456
atrem3ko_MD157_GFP	1.74405	40.0555	0.0143344	220930	0.55620999480059	-4.24509303612096
atrem3ko_MD157_GFP	0.45814	25.5049	0.0152792	220930	-0.780580464721709	-4.18126285263533
atrem3ko_MD157_GFP	0.226114	22.1003	0.0265353	220930	-1.4867159821105	-3.62927935694369
atrem3ko_MD157_GFP	0.748409	25.6543	0.0307319	220930	-0.28980565899978	-3.48245407591931
atrem3ko_MD157_GFP	0.996599	31.9536	0.0130444	220930	-0.00340679654693571	-4.33939635608519
atrem3ko_MD157_GFP	0.640222	39.83	0.0124957	220930	-0.445940287775644	-4.38237069385545
atrem3ko_MD157_GFP	0.788809	28.9027	0.024087	220930	-0.237231066022494	-3.72608300311148
atrem3ko_MD157_GFP	0.163171	19.181	0.0367712	220930	-1.81295654832038	-3.30304034890096
atrem3ko_MD157_GFP	0.27642	24.3783	0.0217061	220930	-1.28583383080626	-3.83016195194783
atrem3ko_MD157_PlaMV	18.8504	141.232	0.000954885	220819	2.93653413382803	-6.95391964358264
atrem3ko_MD157_PlaMV	9.55102	101.019	0.00104701	220819	2.25664795507198	-6.86181679604097
atrem3ko_MD157_PlaMV	2.91849	75.669	0.00308379	220819	1.07106635923816	-5.78159591898473
atrem3ko_MD157_PlaMV	23.3459	146.161	0.000642512	220819	3.15042137983228	-7.35012506432651
atrem3ko_MD157_PlaMV	8.00332	111.519	0.00137443	220819	2.07985645559115	-6.58971617926587
atrem3ko_MD157_PlaMV	33.3671	220.402	0.00080918	220819	3.50757038458172	-7.11948916874478
atrem3ko_MD157_PlaMV	110.095	370.909	0.000663062	220819	4.70134362943675	-7.3186420578218
atrem3ko_MD157_PlaMV	17.5902	164.795	0.000795898	220819	2.86734192878147	-7.13603952103413
atrem3ko_MD157_PlaMV	18.5395	140.662	0.00124059	220819	2.91990359105776	-6.69216820607357
atrem3ko_MD157_PlaMV	79.6039	276.127	0.000565299	220819	4.377063086625	-7.47815576325682
atrem3ko_MD157_PlaMV	39.8321	200.514	0.00120506	220819	3.68467311988102	-6.72122592074801
atrem3ko_MD157_PlaMV	3.42397	79.2654	0.00204441	220819	1.23080069655887	-6.19264603967143
atrem3ko_MD157_PlaMV	29.5359	159.741	0.000778712	220819	3.3856064726159	-7.15786928520085
atrem3ko_MD157_PlaMV	7.39278	91.4214	0.00162321	220819	2.00050384825311	-6.42334960880136
atrem3ko_MD157_PlaMV	5.0501	71.3141	0.00198016	220819	1.61940804507141	-6.22457762945968
atrem3ko_MD157_PlaMV	15.0695	150.037	0.000597234	220819	2.71267283358765	-7.42320156156885
atrem3ko_MD157_PlaMV	8.78375	103.431	0.00102462	220819	2.17290342352427	-6.88343346683707
atrem3ko_MD157_PlaMV	8.16115	91.093	0.000980253	220819	2.09938509041867	-6.92769985635275
atrem3ko_MD157_PlaMV	13.5764	129.002	0.000957542	220819	2.60833299125745	-6.95114097364172
atrem3ko_MD157_PlaMV	5.55323	96.5498	0.00162068	220819	1.71437974045449	-6.42490946472311
atrem3ko_MD157_PlaMV	12.9613	116.992	0.000925834	220819	2.56196799453553	-6.98481560504685
atrem3ko_MD157_PlaMV	4.97776	86.3028	0.00160715	220819	1.60497999064977	-6.43329285495245
atrem3ko_MD157_PlaMV	17.2928	152.448	0.000578277	220819	2.85029022990363	-7.45545756533579
atrem3ko_MD157_PlaMV	6.58488	114.359	0.00151863	220819	1.88477611179458	-6.48994666634273
atrem3ko_MD157_PlaMV	0.874795	61.2574	0.00685875	220819	-0.133765705787994	-4.98223006959109
atrem3ko_MD157_PlaMV	8.9565	102.422	0.00145146	220819	2.19237952567302	-6.53518533257824
atrem3ko_MD157_PlaMV	2.87765	66.2422	0.00243254	220819	1.05697398883909	-6.01881930005165
atrem3ko_MD157_PlaMV	2.19942	70.1532	0.00272799	220819	0.788193689242458	-5.90419020469679
atrem3ko_MD157_PlaMV	12.6117	124.634	0.00111008	220819	2.53462495453025	-6.80332319418289
atrem3ko_MD157_PlaMV	2.89326	68.6704	0.00207379	220819	1.06238389406082	-6.1783774279175
atrem3ko_MD157_PlaMV	3.93155	96.1335	0.00152611	220819	1.36903375016075	-6.48503326483837
atrem3ko_MD157_PlaMV	1.1107	66.7503	0.005402	220819	0.104990447190937	-5.22098602361171
atrem3ko_MD157_PlaMV	4.19571	71.3355	0.00190671	220819	1.43406257470423	-6.26237603524407
atrem3ko_MD157_PlaMV	8.08682	120.987	0.000741948	220819	2.09023557592112	-7.20623139811521
atrem3ko_MD157_PlaMV	9.73869	122.049	0.000718783	220819	2.276106611689	-7.23795105386321
atrem3ko_MD157_PlaMV	1.72048	47.8074	0.00406862	220819	0.542603321660079	-5.50445140336269
atrem3ko_MD157_PlaMV	4.94447	86.104	0.00161797	220819	1.59826978036194	-6.42658300192688
atrem3ko_MD157_PlaMV	4.76923	92.2196	0.00146774	220819	1.56218486629322	-6.52403147619257
atrem3ko_MD157_PlaMV	5.82928	102.008	0.00120084	220819	1.76289349359339	-6.72473396707391
atrem3ko_MD157_PlaMV	78.6343	197.993	0.00211104	220819	4.36480799101459	-6.16057456192977
atrem3ko_MD157_PlaMV	79.1076	203.874	0.00230067	220819	4.37080895106837	-6.07455489412008
atrem3ko_MD157_PlaMV	63.042	195.815	0.001729	220819	4.14380117093469	-6.36021207228098
atrem3ko_MD157_PlaMV	18.6386	149.088	0.000590174	220819	2.92523469914061	-7.43509314928923
atrem3ko_MD157_PlaMV	5.62061	70.8923	0.0010675	220819	1.72644019894073	-6.84243581286149
atrem3ko_MD157_PlaMV	62.057	182.492	0.00146639	220819	4.12805331753598	-6.52495168088374
atrem3ko_MD157_PlaMV	13.5802	161.697	0.000883638	220819	2.6086128495626	-7.03146308145802
atrem3ko_MD157_PlaMV	2.47441	78.8778	0.00242482	220819	0.906001983764326	-6.02199798415176
atrem3ko_MD157_PlaMV	54.6513	226.942	0.00115276	220819	4.00097300207979	-6.76559621200726
atrem3ko_MD157_PlaMV	13.152	85.4594	0.00577857	220819	2.57657383831382	-5.15359903175177
atrem3ko_MD157_PlaMV	37.3595	206.877	0.00120451	220819	3.62058722997344	-6.72168243374373
atrem3ko_MD157_PlaMV	72.1306	264.639	0.00148342	220819	4.27847836479514	-6.51340504621259
atrem3ko_MD157_PlaMV	3.95345	63.0254	0.00278238	220819	1.37458861542724	-5.88444860242919
atrem3ko_MD157_PlaMV	12.5143	128.582	0.00223744	220819	2.52687199043889	-6.10242292381727
atrem3ko_MD157_PlaMV	22.4327	155.261	0.00196142	220819	3.11051971578613	-6.23408657825984
atrem3ko_MD157_PlaMV	7.54438	134.93	0.00106039	220819	2.02080291521846	-6.84911851399749
atrem3ko_MD157_PlaMV	26.6832	125.446	0.0027358	220819	3.28403415388518	-5.90133138130893
atrem3ko_MD157_PlaMV	3.12237	80.5356	0.00224188	220819	1.13859232884426	-6.10044047940422
atrem3ko_MD157_PlaMV	33.8592	146.218	0.00174251	220819	3.52221074972771	-6.35242867646514
atrem3ko_MD157_PlaMV	27.3508	219.499	0.0010603	220819	3.30874577889724	-6.84920339203252
atrem3ko_MD157_PlaMV	26.1241	178.013	0.000842135	220819	3.2628582599308	-7.07957022403227
atrem3ko_MD157_PlaMV	19.3609	119.134	0.00103301	220819	2.96325556837122	-6.87527840834938
atrem3ko_MD157_PlaMV	20.5391	140.284	0.000876375	220819	3.02233038659787	-7.03971647643714
atrem3ko_MD157_PlaMV	12.788	113.388	0.00195496	220819	2.5485072311976	-6.23738554611218
atrem3ko_MD157_PlaMV	7.65265	113.356	0.00130674	220819	2.03505199308276	-6.6402197929737
atrem3ko_MD157_PlaMV	2.33257	69.707	0.00257227	220819	0.846970664007163	-5.96296650144458
atrem3ko_MD157_PlaMV	4.59237	93.701	0.00217753	220819	1.52439623068417	-6.12956407206501
atrem3ko_MD157_PlaMV	12.7789	134.617	0.00148683	220819	2.5477953732575	-6.51110894218219
atrem3ko_MD157_PlaMV	13.4616	107.673	0.0030457	220819	2.5998411878801	-5.79402451918233
atrem3ko_MD157_PlaMV	8.79908	91.7065	0.00227297	220819	2.17464717056436	-6.08666793261502
atrem3ko_MD157_PlaMV	6.70487	98.1387	0.00149145	220819	1.90283412802965	-6.50800647787008
atrem3ko_MD157_PlaMV	6.72468	97.2306	0.00163577	220819	1.90578434071264	-6.4156416374819
atrem3ko_MD157_PlaMV	31.0069	189.409	0.00132228	220819	3.43420976036291	-6.62839775967659
atrem3ko_MD157_PlaMV	2.92659	91.7891	0.00205017	220819	1.07383792273602	-6.18983256244079
atrem3ko_MD157_PlaMV	17.5812	140.769	0.000966943	220819	2.86683014931313	-6.94137100943963
atrem3ko_MD157_PlaMV	10.4174	93.6319	0.00220784	220819	2.34347748503634	-6.11574061696103
atrem3ko_MD157_PlaMV	17.2095	136.333	0.000987827	220819	2.84546155692517	-6.92000297676299
atrem3ko_MD157_PlaMV	14.2806	155.078	0.0014005	220819	2.65890197283548	-6.57092596326411
atrem3ko_MD157_PlaMV	33.798	189.065	0.00082845	220819	3.52040162914063	-7.09595407294897
atrem3ko_MD157_PlaMV	5.99038	108.991	0.00133547	220819	1.79015484918029	-6.61847198916338
atrem3ko_MD157_PlaMV	16.8744	137.242	0.000829661	220819	2.82579768057092	-7.09449337434035
atrem3ko_MD157_PlaMV	2.74569	88.5613	0.00291366	220819	1.01003240949454	-5.83834525612224
atrem3ko_MD157_PlaMV	4.71753	62.9832	0.0016958	220819	1.55128535754082	-6.37960067309437
atrem3ko_MD157_PlaMV	10.1116	112.907	0.00128566	220819	2.31368327966008	-6.65648307381484
atrem3ko_MD157_PlaMV	3.61013	79.3283	0.00166199	220819	1.28374378277674	-6.39973959941415
atrem3ko_MD157_PlaMV	3.80586	82.5394	0.00157652	220819	1.33654198417219	-6.45253539272915
atrem3ko_MD157_PlaMV	2.77445	83.4209	0.00252302	220819	1.02045252935634	-5.98229868228369
atrem3ko_MD157_PlaMV	14.0485	141.914	0.00106773	220819	2.6425156285145	-6.84222037939448
atrem3ko_MD157_PlaMV	16.487	149.244	0.000727845	220819	2.80257219157904	-7.2254224445245
atrem3ko_MD157_PlaMV	2.04726	68.1846	0.00439612	220819	0.716502313757525	-5.42703294527011
atrem3ko_MD157_PlaMV	19.8129	123.79	0.000605667	220819	2.98633324070815	-7.40918022787863
atrem3ko_MD157_PlaMV	7.95978	109.503	0.00163321	220819	2.0744013612834	-6.41720787558879
atrem3ko_MD157_PlaMV	5.13626	64.1319	0.00155755	220819	1.63632518815932	-6.46464120508922
atrem3ko_MD157_PlaMV	4.3621	82.4181	0.00229247	220819	1.4729535927803	-6.07812544006977
atrem3ko_MD157_PlaMV	6.39736	76.9267	0.00203209	220819	1.8558854052641	-6.19869045890815
atrem3ko_MD157_PlaMV	6.2908	115.383	0.00174858	220819	1.83908824863443	-6.3489512490045
atrem3ko_MD157_PlaMV	8.4403	91.4559	0.00142175	220819	2.13301785299985	-6.55586677177736
atrem3ko_MD157_PlaMV	11.2143	138.733	0.00151592	220819	2.41718974961759	-6.49173276360291
atrem3ko_MD157_PlaMV	3.70592	66.6589	0.00188887	220819	1.30993154101388	-6.27177651231214
atrem3ko_MD157_PlaMV	7.32982	96.1285	0.00245572	220819	1.9919509589804	-6.00933528171114
atrem3ko_MD157_PlaMV	6.41103	96.4751	0.00140383	220819	1.85801994445135	-6.56855106333069
atrem3ko_MD157_PlaMV	4.87078	90.1817	0.00184775	220819	1.58325408854062	-6.29378659629928
atrem3ko_MD157_PlaMV	12.5374	124.255	0.0010369	220819	2.52871617718446	-6.87151978640004
atrem3ko_MD157_PlaMV	5.69865	88.2062	0.00193028	220819	1.74022930468372	-6.25009020886789
atrem3ko_MD157_PlaMV	5.13415	89.7844	0.00194774	220819	1.63591429900695	-6.24108555289561
atrem3ko_MD157_PlaMV	15.8829	148.683	0.00100737	220819	2.76524305879341	-6.90041230472688
atrem3ko_MD157_PlaMV	8.77235	119.073	0.00113995	220819	2.17160472944047	-6.77677087718672
atrem3ko_MD157_PlaMV	10.4878	135.035	0.00104884	220819	2.35021267686691	-6.86007048741673
atrem3ko_MD157_PlaMV	6.31198	99.3012	0.000950574	220819	1.84244941497075	-6.95844454530506
atrem3ko_MD157_PlaMV	8.88685	109.046	0.00168789	220819	2.18457265602719	-6.38427605080854
atrem3ko_MD157_PlaMV	1.8126	41.7276	0.00386185	220819	0.594762278638544	-5.55660893570939
atrem3ko_MD157_PlaMV	8.38243	119.521	0.00143157	220819	2.12613784859269	-6.54898353486616
atrem3ko_MD157_PlaMV	3.75102	56.04	0.00373232	220819	1.32202780299703	-5.59072525476403
atrem3ko_MD157_PlaMV	8.7984	92.8805	0.00181851	220819	2.17456988677141	-6.30973779451468
atrem3ko_MD157_PlaMV	6.50315	100.373	0.00169149	220819	1.8722866748981	-6.38214548167349
atrem3ko_MD157_PlaMV	5.08523	56.9714	0.00137654	220819	1.62634025954941	-6.58818217459569
atrem3ko_MD157_PlaMV	1.33972	53.6944	0.00447854	220819	0.292460636904755	-5.408458178527
atrem3ko_MD157_PlaMV	6.56869	71.4512	0.00137014	220819	1.88231442144346	-6.5928423545821
atrem3ko_MD157_PlaMV	2.38715	82.4016	0.00251346	220819	0.87010018576774	-5.98609498902233
atrem3ko_MD157_PlaMV	2.92056	64.1408	0.0023968	220819	1.07177537871452	-6.03362076464137
atrem3ko_MD157_PlaMV	3.77046	114.808	0.00212176	220819	1.3271970099317	-6.15550934603499
atrem3ko_MD157_PlaMV	6.49447	84.2695	0.00138579	220819	1.87095104556128	-6.58148490484552
atrem3ko_MD157_PlaMV	0.700514	48.2302	0.00856514	220819	-0.355940927680305	-4.76005480174711
atrem3ko_MD157_PlaMV	3.46318	80.5585	0.00173251	220819	1.24218724212318	-6.3581840549111
atrem3ko_MD157_PlaMV	5.27577	70.8758	0.00132682	220819	1.6631246402733	-6.62497017714306
atrem3ko_MD157_PlaMV	4.53637	84.322	0.00132264	220819	1.51212713276373	-6.62812553972118
atrem3ko_MD157_PlaMV	1.40764	55.9881	0.00497285	220819	0.3419145432255	-5.30376216258399
atrem3ko_MD157_PlaMV	2.41264	62.664	0.0024869	220819	0.880721583635348	-5.99671832405653
atrem3ko_MD157_PlaMV	5.99139	87.3971	0.00100144	220819	1.7903234386295	-6.90631631478788
atrem3ko_MD157_PlaMV	1.28776	62.434	0.00465924	220819	0.252904274915837	-5.36890293427398
atrem3ko_MD157_PlaMV	4.91234	100.775	0.00162855	220819	1.59175040669041	-6.4200652306183
atrem3ko_MD157_PlaMV	6.82998	92.0973	0.00146413	220819	1.92132174532072	-6.5264940695711
atrem3ko_MD157_PlaMV	15.8995	137.664	0.00150948	220819	2.76628766219085	-6.49599005832549
atrem3ko_MD157_PlaMV	1.83646	72.9762	0.00435621	220819	0.607839805479536	-5.43615286570707
atrem3ko_MD157_PlaMV	1.11491	54.4789	0.00538158	220819	0.108773684165461	-5.22477326762666
atrem3ko_MD157_PlaMV	6.02632	95.3445	0.00398253	220819	1.79613654251757	-5.52583798325176
atrem3ko_MD157_PlaMV	25.5182	206.197	0.00105807	220819	3.23939192307367	-6.85130878516379
atrem3ko_MD157_PlaMV	12.4969	132.912	0.00128032	220819	2.52548061355117	-6.6606452322954
atrem3ko_MD157_PlaMV	11.7814	120.286	0.000848793	220819	2.46652201666272	-7.07169521763536
atrem3ko_MD157_PlaMV	6.30369	88.2576	0.0012691	220819	1.84113517621954	-6.66944729114816
atrem3ko_MD157_PlaMV	4.59636	82.179	0.00195807	220819	1.52526468590068	-6.23579598474677
atrem3ko_MD157_PlaMV	7.05558	105.069	0.00226771	220819	1.95381879312335	-6.08898476725338
atrem3ko_MD157_PlaMV	1.85939	63.404	0.00322686	220819	0.620248476946208	-5.73624575080136
atrem3ko_MD157_PlaMV	23.9767	171.776	0.000792437	220819	3.1770825254507	-7.14039755064089
atrem3ko_MD157_PlaMV	6.3773	110.71	0.000940836	220819	1.8527448102912	-6.96874171624589
atrem3ko_MD157_PlaMV	5.76863	113.714	0.00156016	220819	1.75243461731919	-6.46296689887747
atrem3ko_MD157_PlaMV	4.35275	89.7526	0.00206766	220819	1.47080782926457	-6.1813377459108
atrem3ko_MD157_PlaMV	6.47401	119.928	0.00123571	220819	1.86779570014296	-6.69610957530777
atrem3ko_MD157_PlaMV	10.7014	142.591	0.00121479	220819	2.3703745740304	-6.71318405663427
atrem3ko_MD157_PlaMV	3.48074	75.9364	0.00172377	220819	1.24724491485908	-6.36324152631348
atrem3ko_MD157_PlaMV	3.33149	62.4983	0.00240133	220819	1.20341965136504	-6.03173252845521
atrem3ko_MD157_PlaMV	8.32349	95.4499	0.00120142	220819	2.11908163803353	-6.7242510884419
atrem3ko_MD157_PlaMV	27.1015	201.587	0.000959356	220819	3.29958907690738	-6.94924833194509
atrem3ko_MD157_PlaMV	4.55892	58.4379	0.00241285	220819	1.51708575336951	-6.02694665755368
atrem3ko_MD157_PlaMV	7.35981	102.055	0.00108698	220819	1.99603411719018	-6.82435207027636
atrem3ko_MD157_PlaMV	6.39188	91.5789	0.00156449	220819	1.85502843482092	-6.46019538669424
atrem3ko_MD157_PlaMV	7.85597	110.831	0.00140021	220819	2.0612737523076	-6.5711330536098
atrem3ko_MD157_PlaMV	23.0629	205.759	0.000997271	220819	3.13822526582378	-6.91048800949122
atrem3ko_MD157_PlaMV	22.7133	160.594	0.000748461	220819	3.12295065599686	-7.19749145967048
atrem3ko_MD157_PlaMV	7.6711	98.309	0.000782156	220819	2.03746002100221	-7.1534563488231
atrem3ko_MD157_PlaMV	5.30685	75.9572	0.00226123	220819	1.66899843889006	-6.09184636595944
atrem3ko_MD157_PlaMV	4.97125	93.9018	0.00181041	220819	1.60367131753976	-6.31420194001902
atrem3ko_MD157_PlaMV	2.11623	61.0274	0.00330777	220819	0.749636203741282	-5.71148103265387
atrem3ko_MD157_PlaMV	4.80593	108.067	0.00124846	220819	1.56985057208128	-6.68584448720382
atrem3ko_MD157_PlaMV	4.84101	85.5602	0.00144598	220819	1.57712337664433	-6.53896798659986
atrem3ko_MD157_PlaMV	4.23243	91.0074	0.00141763	220819	1.44277629619967	-6.55876881580916
atrem3ko_MD157_PlaMV	0.754307	41.0707	0.0132572	220819	-0.281955832038342	-4.32321447790976
atrem3ko_MD157_PlaMV	3.94962	82.282	0.0022787	220819	1.37361937175362	-6.08415017406621
atrem3ko_MD157_PlaMV	5.58732	83.7253	0.00125284	220819	1.72049974465568	-6.68234230475723
atrem3ko_MD157_PlaMV	13.6522	122.377	0.000805729	220819	2.6139006808053	-7.12376310028289
atrem3ko_MD157_PlaMV	0.995576	77.7964	0.00602666	220819	-0.00443381484594944	-5.11156231888152
atrem3ko_MD157_PlaMV	2.06489	53.5676	0.00290572	220819	0.725076956229032	-5.84107407085063
atrem3ko_MD157_PlaMV	11.3356	146.625	0.000970394	220819	2.42794821595072	-6.93780838337086
atrem3ko_MD157_PlaMV	4.84289	102.541	0.0018584	220819	1.57751164996884	-6.28803937650807
atrem3ko_MD157_PlaMV	4.28659	80.0333	0.00233286	220819	1.45549154506696	-6.06066029631608
atrem3ko_MD157_PlaMV	3.75518	78.2912	0.00159779	220819	1.32313622015242	-6.4391338545415
atrem3ko_MD157_PlaMV	4.39164	92.5015	0.00204935	220819	1.47970273363462	-6.19023260928088
atrem3ko_MD157_PlaMV	4.27084	94.2129	0.00163902	220819	1.45181052920491	-6.41365677673236
atrem3ko_MD157_PlaMV	8.0716	107.557	0.000867238	220819	2.08835172780959	-7.05019710905073
atrem3ko_MD157_PlaMV	8.51576	87.3423	0.000704576	220819	2.14191856438892	-7.25791435451634
atrem3ko_MD157_PlaMV	4.89166	82.7157	0.00143101	220819	1.58753171418311	-6.54937479031204
atrem3ko_MD157_PlaMV	4.23604	76.1948	0.0023607	220819	1.44362887056521	-6.04879709375523
atrem3ko_MD157_PlaMV	1.50255	72.4371	0.0039932	220819	0.407163664743746	-5.523162364502
atrem3ko_MD157_PlaMV	8.91175	105.806	0.00157096	220819	2.18737063072683	-6.4560683815223
atrem3ko_MD157_PlaMV	4.43515	109.435	0.0015783	220819	1.48956143706107	-6.4514069605594
atrem3ko_MD157_PlaMV	3.86217	89.1495	0.00181245	220819	1.35122920168072	-6.31307575782285
atrem3ko_MD157_PlaMV	5.04515	95.7081	0.00158568	220819	1.6184273857719	-6.44674194157453
atrem3ko_MD157_PlaMV	1.74706	73.7431	0.00343434	220819	0.557934375152885	-5.67393051150702
atrem3ko_MD157_PlaMV	5.33733	88.8593	0.00131152	220819	1.67472552793042	-6.63656850905955
atrem3ko_MD157_PlaMV	7.319	81.4369	0.0017762	220819	1.99047370661909	-6.33327902813987
atrem3ko_MD157_PlaMV	23.4728	135.161	0.00136328	220819	3.15584230398273	-6.59786171816514
atrem3ko_MD157_PlaMV	10.1745	138.297	0.00186742	220819	2.31988459007211	-6.28319747989362
atrem3ko_MD157_PlaMV	13.156	122.232	0.00121617	220819	2.57687792832681	-6.71204870257806
atrem3ko_MD157_PlaMV	6.38094	101.158	0.00235075	220819	1.8533154219271	-6.05302085280709
atrem3ko_MD157_PlaMV	9.82835	95.0972	0.00142445	220819	2.28527106656043	-6.55396950467743
atrem3ko_MD157_PlaMV	3.74201	73.5101	0.00213789	220819	1.31962290021604	-6.14793591765611
atrem3ko_MD157_PlaMV	5.64791	93.9282	0.00159351	220819	1.73128556521979	-6.44181614863238
atrem3ko_MD157_PlaMV	2.0921	72.4819	0.00334593	220819	0.738168346207466	-5.70001059713843
atrem3ko_MD157_PlaMV	3.74658	65.3484	0.00186837	220819	1.3208434238573	-6.28268888598418
atrem3ko_MD157_PlaMV	5.0077	72.8886	0.00199693	220819	1.61097672785012	-6.21614427774168
atrem3ko_MD157_PlaMV	4.71803	80.7646	0.00169562	220819	1.5513913395918	-6.37970682332063
atrem3ko_MD157_PlaMV	3.98477	104.851	0.0022586	220819	1.38247959413988	-6.0930101266747
atrem3ko_MD157_PlaMV	0.659655	26.8352	0.00909566	220819	-0.416038307903923	-4.69995790230024
atrem3ko_MD157_PlaMV	28.2256	154.784	0.00106286	220819	3.34022936756	-6.84679189102402
atrem3ko_MD157_PlaMV	7.05978	100.055	0.00226636	220819	1.95441388954653	-6.08958025873891
atrem3ko_MD157_PlaMV	4.36349	83.4165	0.00160422	220819	1.47327219588032	-6.43511762183576
atrem3ko_MD157_PlaMV	2.31697	65.613	0.00258958	220819	0.840260297589118	-5.95625957858256
atrem3ko_MD157_PlaMV	2.05142	51.2739	0.00438721	220819	0.718532236283055	-5.42906178924074
atrem3ko_MD157_PlaMV	0.609698	35.7189	0.00984093	220819	-0.494791526375535	-4.62120506018885
atrem3ko_MD157_PlaMV	4.88306	78.1124	0.00184311	220819	1.58577207253219	-6.29630091677983
atrem3ko_MD157_PlaMV	1.37881	69.8168	0.00435157	220819	0.321220808317766	-5.4372185794571
atrem3ko_MD157_PlaMV	2.27228	52.6817	0.00352069	220819	0.820783732702169	-5.6490982858548
atrem3ko_MD157_PlaMV	1.60618	68.7864	0.00373557	220819	0.47385868894523	-5.58985486159938
atrem3ko_MD157_PlaMV	2.35804	48.9192	0.00254449	220819	0.857830765499714	-5.9738250419883
atrem3ko_MD157_PlaMV	0.698283	34.8003	0.0100246	220819	-0.35913081426395	-4.60271320683492
atrem3ko_MD157_PlaMV	0.627588	43.8096	0.00956042	220819	-0.465871378764949	-4.65012361982946
atrem3ko_MD157_PlaMV	1.42789	64.6027	0.004202	220819	0.356197830138042	-5.47219467655933
atrem3ko_MD157_PlaMV	1.08146	46.2331	0.00554808	220819	0.0783119800589362	-5.19430335702284
atrem3ko_MD157_PlaMV	5.50097	69.2071	0.00181786	220819	1.70492444032455	-6.31009529389287
atrem3ko_MD157_PlaMV	0.698451	44.6443	0.00859044	220819	-0.358890253067888	-4.75710532194622
atrem3ko_MD157_PlaMV	1.31968	77.1318	0.00454656	220819	0.277389282966349	-5.39338437592069
atrem3ko_MD157_PlaMV	1.0481	63.0447	0.00572464	220819	0.0469790011939946	-5.16297561361507
atrem3ko_MD157_PlaMV	2.49076	69.6866	0.00240891	220819	0.912587884789732	-6.02858091594767
atrem3ko_MD157_PlaMV	2.43318	57.5092	0.00246591	220819	0.889199043802159	-6.00519437125636
atrem3ko_MD157_PlaMV	4.87103	70.9705	0.00184766	220819	1.58330541370505	-6.29383530537352
atrem3ko_MD157_PlaMV	3.91582	94.4482	0.00178762	220819	1.36502475834114	-6.32687015278229
atrem3ko_MD157_PlaMV	2.18736	50.8506	0.00274303	220819	0.782695337201545	-5.89869213015611
atrem3ko_MD157_PlaMV	1.87984	59.7819	0.00372373	220819	0.631186666837125	-5.59302942488105
atrem3ko_MD157_PlaMV	4.14539	76.2286	0.00241232	220819	1.42199687342531	-6.02716633893367
atrem3ko_MD157_PlaMV	1.64223	60.2631	0.00487142	220819	0.496055074302526	-5.32436980328032
atrem3ko_MD157_PlaMV	2.20139	71.5368	0.00317981	220819	0.789088979033014	-5.75093383240273
atrem3ko_MD157_PlaMV	2.32577	83.4942	0.00257979	220819	0.844051167006102	-5.96004727871023
atrem3ko_MD157_PlaMV	1.67274	60.6338	0.00418476	220819	0.514463000483276	-5.47630592435539
atrem3ko_MD157_PlaMV	5.11296	87.9172	0.00176023	220819	1.63177849287149	-6.34231079665202
atrem3ko_MD157_PlaMV	3.37182	80.8536	0.00415206	220819	1.21545265793189	-5.48415068235591
atrem3ko_MD157_PlaMV	1.95071	39.0283	0.00358844	220819	0.668193408870505	-5.63003771131196
atrem3ko_MD157_PlaMV	5.80488	96.0796	0.0022395	220819	1.75869894310156	-6.10150265231692
atrem3ko_MD157_PlaMV	1.84561	65.0627	0.00325096	220819	0.612809846154882	-5.72880494164255
atrem3ko_MD157_PlaMV	4.663	72.6464	0.00493245	220819	1.53965901782618	-5.31191945696632
atrem3ko_MD157_PlaMV	2.17571	58.4818	0.0045962	220819	0.777355048053363	-5.38252540384147
atrem3ko_MD157_PlaMV	1.68531	63.9653	0.00415353	220819	0.521949523143896	-5.48379670388711
atrem3ko_MD157_PlaMV	7.14465	92.7901	0.00265933	220819	1.9663638248776	-5.9296810676148
atrem3ko_MD157_PlaMV	0.862914	32.5787	0.00927091	220819	-0.147440245239772	-4.68087373809506
atrem3ko_MD157_PlaMV	4.5884	69.159	0.00152559	220930	1.52353137942498	-6.48537405849766
atrem3ko_MD157_PlaMV	29.0777	181.156	0.00154758	220930	3.36997155737781	-6.4710628584574
atrem3ko_MD157_PlaMV	21.0275	157.089	0.000618237	220930	3.04583110485446	-7.38863867887642
atrem3ko_MD157_PlaMV	25.7049	162.877	0.000622451	220930	3.24668163520618	-7.38184564758303
atrem3ko_MD157_PlaMV	2.90488	89.3093	0.00240974	220930	1.06639208136117	-6.02823642111688
atrem3ko_MD157_PlaMV	11.4895	112.302	0.00104443	220930	2.44143357481285	-6.86428399692526
atrem3ko_MD157_PlaMV	71.0661	328.539	0.000548785	220930	4.26361042985821	-7.50780381428765
atrem3ko_MD157_PlaMV	12.7924	171.518	0.00132892	220930	2.54885124458624	-6.62338869669868
atrem3ko_MD157_PlaMV	4.6144	96.0262	0.00325069	220930	1.52918184866844	-5.72888799748227
atrem3ko_MD157_PlaMV	25.6274	171.794	0.000897478	220930	3.24366209160947	-7.0159219504371
atrem3ko_MD157_PlaMV	5.03129	73.026	0.00159005	220930	1.61567641246369	-6.44398981670355
atrem3ko_MD157_PlaMV	3.01128	72.7192	0.00298876	220930	1.10236523753742	-5.81289669331695
atrem3ko_MD157_PlaMV	18.2066	160.399	0.00098865	220930	2.90178416570835	-6.91917018179744
atrem3ko_MD157_PlaMV	22.5421	139.298	0.000487975	220930	3.11538467197365	-7.6252463829316
atrem3ko_MD157_PlaMV	2.25843	53.8012	0.00265671	220930	0.814669881609616	-5.93066676381427
atrem3ko_MD157_PlaMV	11.8343	119.394	0.001183	220930	2.47100209461765	-6.73970169398589
atrem3ko_MD157_PlaMV	59.7098	250.144	0.000921121	220930	4.0894961610306	-6.98991915140248
atrem3ko_MD157_PlaMV	18.5971	144.072	0.000752806	220930	2.92300565458481	-7.19170299948045
atrem3ko_MD157_PlaMV	13.2661	150.43	0.00105532	220930	2.58521190914219	-6.85391124051003
atrem3ko_MD157_PlaMV	10.0046	113.629	0.00109949	220930	2.30304498722648	-6.81290884305402
atrem3ko_MD157_PlaMV	3.86785	66.0828	0.00155125	220930	1.35269879710797	-6.46869422144546
atrem3ko_MD157_PlaMV	7.52537	106.95	0.000797303	220930	2.01827997886138	-7.13427577576379
atrem3ko_MD157_PlaMV	7.0445	71.747	0.00141955	220930	1.95224717051119	-6.55741535900128
atrem3ko_MD157_PlaMV	3.74021	69.3823	0.00160419	220930	1.31914175958272	-6.43513632268758
atrem3ko_MD157_PlaMV	6.29583	84.0957	0.00111185	220930	1.83988750947991	-6.80172998433883
atrem3ko_MD157_PlaMV	12.1518	156.501	0.000740633	220930	2.49747730696185	-7.20800533201135
atrem3ko_MD157_PlaMV	7.97385	121.546	0.000877869	220930	2.07616743764604	-7.03801317819448
atrem3ko_MD157_PlaMV	7.46577	100.535	0.000803668	220930	2.01032857369587	-7.12632430938996
atrem3ko_MD157_PlaMV	3.19573	78.0074	0.00281626	220930	1.16181554373459	-5.872345515403
atrem3ko_MD157_PlaMV	21.3466	138.335	0.000702687	220930	3.06089247640743	-7.2605990000084
atrem3ko_MD157_PlaMV	30.3765	170.519	0.000493803	220930	3.41366928315748	-7.61337390573751
atrem3ko_MD157_PlaMV	24.715	143.068	0.00060692	220930	3.20741034675892	-7.40711357130723
atrem3ko_MD157_PlaMV	11.3253	135.718	0.00114787	220930	2.42703916108447	-6.76984722791506
atrem3ko_MD157_PlaMV	2.19765	78.4928	0.00318522	220930	0.787388607633295	-5.74923391856013
atrem3ko_MD157_PlaMV	1.35754	48.3842	0.00589299	220930	0.30567423832186	-5.13399177005636
atrem3ko_MD157_PlaMV	11.0887	136.921	0.00117236	220930	2.40592657176798	-6.74873646775802
atrem3ko_MD157_PlaMV	25.4687	150.636	0.000706751	220930	3.23745024724903	-7.25483214646409
atrem3ko_MD157_PlaMV	4.56256	97.6841	0.00131505	220930	1.51788386950707	-6.63388059126157
atrem3ko_MD157_PlaMV	5.19609	59.7545	0.00115471	220930	1.64790641967451	-6.76390604878589
atrem3ko_MD157_PlaMV	3.85416	134.538	0.00155676	220930	1.34915308443921	-6.46514854059335
atrem3ko_MD157_PlaMV	7.51589	86.4679	0.00106441	220930	2.01701944599973	-6.84533462394057
atrem3ko_MD157_PlaMV	7.18268	127.14	0.000835343	220930	1.97167257246923	-7.08766813901667
atrem3ko_MD157_PlaMV	7.11069	89.0387	0.0008438	220930	1.96159928551995	-7.07759505827404
atrem3ko_MD157_PlaMV	1.57707	65.0019	0.0057068	220930	0.45556869507441	-5.16609683272361
atrem3ko_MD157_PlaMV	2.19872	93.7915	0.00318366	220930	0.787875372860574	-5.74972380062141
atrem3ko_MD157_PlaMV	2.1677	58.0282	0.00276792	220930	0.773666697618741	-5.88965914337848
atrem3ko_MD157_PlaMV	29.9904	122.114	0.00806926	220930	3.40087733045123	-4.81969349855037
atrem3ko_MD157_PlaMV	25.144	121.128	0.00334075	220930	3.22461929949527	-5.7015599463031
atrem3ko_MD157_PlaMV	0.473641	36.9581	0.0126678	220930	-0.747305628213443	-4.36869193824218
atrem3ko_MD157_PlaMV	6.26317	74.0973	0.00287395	220930	1.83468644671633	-5.85206788883224
atrem3ko_MD157_PlaMV	3.74634	85.3565	0.00160156	220930	1.32077936338419	-6.43677712474017
atrem3ko_MD157_PlaMV	3.59837	73.5783	0.00277904	220930	1.28048096514948	-5.88564973465857
atrem3ko_MD157_PlaMV	3.18773	64.613	0.00219592	220930	1.15930906474411	-6.12115418587093
atrem3ko_MD157_PlaMV	1.46534	70.5466	0.00409462	220930	0.382087297453453	-5.49808136207572
atrem3ko_MD157_PlaMV	2.30306	57.235	0.00260523	220930	0.834238673473557	-5.95023431592765
atrem3ko_MD157_PlaMV	39.714	170.196	0.00392808	220930	3.68170377036484	-5.53960452209854
atrem3ko_MD157_PlaMV	0.997863	45.3069	0.00601285	220930	-0.0021392866427845	-5.1138564331863
atrem3ko_MD157_PlaMV	12.8631	111.701	0.00233226	220930	2.55436274730254	-6.06091752442739
atrem3ko_MD157_PlaMV	0.963009	30.7201	0.00934571	220930	-0.0376925214332906	-4.67283786450268
atrem3ko_MD157_PlaMV	7.07366	87.8557	0.00212054	220930	1.9563780262977	-6.15608450575195
atrem3ko_MD157_PlaMV	2.66284	77.5928	0.00225324	220930	0.979393222413169	-6.09538609857155
atrem3ko_MD157_PlaMV	0.997079	67.0888	0.00601758	220930	-0.00292527444630102	-5.11307009383788
atrem3ko_MD157_PlaMV	1.62109	47.5482	0.00370122	220930	0.483098762495448	-5.59909278395113
atrem3ko_MD157_PlaMV	9.00607	108.226	0.00255383	220930	2.19789879444522	-5.97016108584244
atrem3ko_MD157_PlaMV	18.7114	145.61	0.00267217	220930	2.92913296378275	-5.92486440257709
atrem3ko_MD157_PlaMV	1.36624	37.8723	0.0124429	220930	0.312062441177159	-4.38660509986805
atrem3ko_MD157_PlaMV	7.69747	65.0995	0.00883407	220930	2.04089170343965	-4.72913944190893
atrem3ko_MD157_PlaMV	4.64961	60.2632	0.00645216	220930	1.53678334511416	-5.04334032051456
atrem3ko_MD157_PlaMV	3.28057	55.2544	0.00883993	220930	1.18801718778578	-4.72847632091597
atrem3ko_MD157_PlaMV	1.9949	55.4078	0.00551405	220930	0.690593923772228	-5.2004558985943
atrem3ko_MD157_PlaMV	2.0411	41.2121	0.00881875	220930	0.71348887821786	-4.73087514236315
atrem3ko_MD157_PlaMV	0.187419	14.8827	0.0480206	220930	-1.67440852691055	-3.03612519347325
atrem3ko_MD157_PlaMV	33.8839	189.029	0.00123953	220930	3.52293997531952	-6.69302300347414
atrem3ko_MD157_PlaMV	2.93033	72.1011	0.00238881	220930	1.07511504467327	-6.03695994498583
atrem3ko_MD157_PlaMV	10.4745	115.587	0.000954701	220930	2.34894373197206	-6.95411235551137
atrem3ko_MD157_PlaMV	354.188	487.754	0.000389624	220930	5.86982784561051	-7.85032838645049
atrem3ko_MD157_PlaMV	42.2734	205.024	0.000520422	220930	3.74415804664085	-7.56087053704655
atrem3ko_MD157_PlaMV	4.25034	103.245	0.00164693	220930	1.4469989797365	-6.40884233020776
atrem3ko_MD157_PlaMV	10.6012	157.987	0.000754634	220930	2.3609672022577	-7.18927769446527
atrem3ko_MD157_PlaMV	14.3988	150.44	0.000833402	220930	2.66714486977621	-7.08999443917078
atrem3ko_MD157_PlaMV	24.7212	180.385	0.000525865	220930	3.2076611751006	-7.55046603216023
atrem3ko_MD157_PlaMV	17.8074	116.602	0.00376248	220930	2.8796141012432	-5.58267696453589
atrem3ko_MD157_PlaMV	38.8452	212.883	0.000514864	220930	3.65958451705691	-7.57160776984509
atrem3ko_MD157_PlaMV	33.8558	160.563	0.0010338	220930	3.52211032884598	-6.87451394520234
atrem3ko_MD157_PlaMV	3.50646	76.3212	0.0022815	220930	1.25460698154348	-6.08292215759682
atrem3ko_MD157_PlaMV	5.07663	64.7747	0.00531849	220930	1.62464765562588	-5.23656585050371
atrem3ko_MD157_PlaMV	9.28837	101.513	0.00118428	220930	2.22876307995012	-6.73862028399236
atrem3ko_MD157_PlaMV	24.9124	144.768	0.000602109	220930	3.21536567148168	-7.41507206592248
atrem3ko_MD157_PlaMV	6.67437	94.812	0.000898961	220930	1.89827481780958	-7.0142709059687
atrem3ko_MD157_PlaMV	19.2828	165.611	0.000466738	220930	2.95921350685357	-7.66974248556764
atrem3ko_MD157_PlaMV	18.0207	141.377	0.000776884	220930	2.89152109715269	-7.1602195108911
atrem3ko_MD157_PlaMV	12.7515	130.337	0.000705798	220930	2.54564891174339	-7.25618148039105
atrem3ko_MD157_PlaMV	4.25969	61.9416	0.00375614	220930	1.44919638768037	-5.58436344463535
atrem3ko_MD157_PlaMV	1.83518	49.6633	0.00926339	220930	0.607142569338817	-4.68168520660616
atrem3ko_MD157_PlaMV	12.2069	130.87	0.000573447	220930	2.50200136563314	-7.46384504066102
atrem3ko_MD157_PlaMV	10.3578	127.405	0.00086891	220930	2.33773985906842	-7.0482710053811
atrem3ko_MD157_PlaMV	12.5947	138.096	0.000952785	220930	2.53327609054511	-6.95612128312016
atrem3ko_MD157_PlaMV	10.8403	152.93	0.00101473	220930	2.3832706709053	-6.8931327117275
atrem3ko_MD157_PlaMV	8.06028	132.951	0.000868456	220930	2.08694829536923	-7.04879363562751
atrem3ko_MD157_PlaMV	1.35854	45.0561	0.00515257	220930	0.306410593690763	-5.2682596596539
atrem3ko_MD157_PlaMV	4.70016	151.247	0.00148931	220930	1.54759655068977	-6.50944235353111
atrem3ko_MD157_PlaMV	14.819	141.732	0.000809774	220930	2.69591014120804	-7.11875536157465
atrem3ko_MD157_PlaMV	4.64583	93.8685	0.00193722	220930	1.53597004306318	-6.24650132330927
atrem3ko_MD157_PlaMV	6.00013	104.365	0.00116664	220930	1.79178113566	-6.75362745655896
atrem3ko_MD157_PlaMV	18.9176	152.616	0.000634331	220930	2.94009270568331	-7.36293965774552
atrem3ko_MD157_PlaMV	8.17213	97.8187	0.00244734	220930	2.10072958480731	-6.01275355852592
atrem3ko_MD157_PlaMV	21.614	170.564	0.000647727	220930	3.07334125288097	-7.34204124667851
atrem3ko_MD157_PlaMV	1.28287	46.6567	0.004677	220930	0.249099755480287	-5.36509840023839
atrem3ko_MD157_PlaMV	8.45178	90.9384	0.00070991	220930	2.13437707007287	-7.25037235652709
atrem3ko_MD157_PlaMV	8.21621	137.392	0.000851975	220930	2.10610903218276	-7.06795337428847
atrem3ko_MD157_PlaMV	5.62819	100.469	0.00159909	220930	1.72778789845486	-6.43832056153603
atrem3ko_MD157_PlaMV	16.95	156.306	0.000589969	220930	2.83026783382646	-7.43544056481779
atrem3ko_MD157_PlaMV	6.23159	93.2978	0.00224662	220930	1.82963151693054	-6.09832841445512
atrem3ko_MD157_PlaMV	25.8371	180.693	0.00058056	220930	3.25181144351408	-7.45151740299439
atrem3ko_MD157_PlaMV	9.72165	142.694	0.000720042	220930	2.27435535715234	-7.23620101432216
atrem3ko_MD157_PlaMV	13.6409	156.142	0.000586474	220930	2.61307263264327	-7.44138222162917
atrem3ko_MD157_PlaMV	7.86446	132.368	0.00101723	220930	2.06235387553902	-6.89067203212608
atrem3ko_MD157_PlaMV	0.944866	35.3858	0.00635011	220930	-0.0567121604846137	-5.05928314339293
atrem3ko_MD157_PlaMV	44.6039	183.306	0.00118824	220930	3.79782129914921	-6.735282058243
atrem3ko_MD157_PlaMV	43.4878	163.913	0.00236848	220930	3.77248043898833	-6.04550687979909
atrem3ko_MD157_PlaMV	50.65	271.275	0.000848963	220930	3.92493923069469	-7.07149495328575
atrem3ko_MD157_PlaMV	11.4646	106.872	0.00331455	220930	2.43926402690926	-5.70943341116505
atrem3ko_MD157_PlaMV	25.9548	138.487	0.00111733	220930	3.25635656360512	-6.79681336832842
atrem3ko_MD157_PlaMV	14.9636	122.388	0.00120292	220930	2.70562058530799	-6.72300334461647
atrem3ko_MD157_PlaMV	8.72779	104.211	0.00160407	220930	2.16651218774635	-6.43521112959229
atrem3ko_MD157_PlaMV	7.28629	88.3329	0.00164693	220930	1.98599450015497	-6.40884233020776
atrem3ko_MD157_PlaMV	6.92627	113.704	0.00115502	220930	1.93532142876067	-6.76363761914098
atrem3ko_MD157_PlaMV	1.39106	38.8587	0.0100643	220930	0.330066046446701	-4.59876077024735
atrem3ko_MD157_PlaMV	8.94631	95.8862	0.00167667	220930	2.19124115676887	-6.390945595469
atrem3ko_MD157_PlaMV	6.20057	113.385	0.00145148	220930	1.82464122330911	-6.53517155344398
atrem3ko_MD157_PlaMV	1.03228	38.3745	0.00774984	220930	0.0317699480888023	-4.86008308099129
atrem3ko_MD157_PlaMV	69.7226	264.183	0.000975293	220930	4.24452451198173	-6.93277261929085
atrem3ko_MD157_PlaMV	9.75436	73.5025	0.00830398	220930	2.27771436454199	-4.79102036103935
atrem3ko_MD157_PlaMV	36.4888	179.635	0.000849577	220930	3.59700536418549	-7.07077197940613
atrem3ko_MD157_PlaMV	5.22952	89.0367	0.00286833	220930	1.65431949566228	-5.85402530010247
atrem3ko_MD157_PlaMV	39.7287	192.904	0.00158575	220930	3.68207384842532	-6.44669779745027
atrem3ko_MD157_PlaMV	1.53371	44.5356	0.00391209	220930	0.427689636833298	-5.54368352093923
atrem3ko_MD157_PlaMV	2.20761	69.632	0.00317085	220930	0.791910482379074	-5.75375558823447
atrem3ko_MD157_PlaMV	1.6135	70.4611	0.00371862	220930	0.478405732509879	-5.59440264726457
atrem3ko_MD157_PlaMV	12.1713	146.805	0.0012324	220930	2.49908072134388	-6.69879179124176
atrem3ko_MD157_PlaMV	1.86761	74.7942	0.00481899	220930	0.624659538565934	-5.33519091644541
atrem3ko_MD157_PlaMV	6.98965	109.005	0.00128762	220930	1.94443048346134	-6.6549597258861
atrem3ko_MD157_PlaMV	28.5617	139.713	0.00161055	220930	3.35206665950944	-6.43117954341602
atrem3ko_MD157_PlaMV	4.99314	80.4698	0.00120165	220930	1.60806497038034	-6.72405966663504
atrem3ko_MD157_PlaMV	16.5381	126.764	0.00169306	220930	2.80566680996207	-6.38121773641187
atrem3ko_MD157_PlaMV	13.4912	107.124	0.00155657	220930	2.60203762104474	-6.4652705963987
atrem3ko_MD157_PlaMV	9.68032	88.7775	0.00216935	220930	2.27009495859333	-6.13332769547109
atrem3ko_MD157_PlaMV	11.3119	132.369	0.00167965	220930	2.42585526894541	-6.38916984060471
atrem3ko_MD157_PlaMV	11.7139	91.7515	0.00332939	220930	2.46077617083757	-5.70496617495306
atrem3ko_MD157_PlaMV	2.83377	56.4589	0.00317598	220930	1.04160798060032	-5.75213903284629
atrem3ko_MD157_PlaMV	2.10371	43.8563	0.00522885	220930	0.743702452676044	-5.25356391036086
atrem3ko_MD157_PlaMV	2.19185	72.2491	0.00319364	220930	0.784745936087351	-5.74659394687547
atrem3ko_MD157_PlaMV	10.7913	107.548	0.00101934	220930	2.37874025394039	-6.8885999199424
atrem3ko_MD157_PlaMV	9.17741	135.425	0.00152548	220930	2.21674502974856	-6.48544616434908
atrem3ko_MD157_PlaMV	4.5452	72.2888	0.00154009	220930	1.51407173106172	-6.4759144227058
atrem3ko_MD157_PlaMV	1.45037	58.867	0.00482637	220930	0.371818696295333	-5.33366064667007
atrem3ko_MD157_PlaMV	4.38412	103.031	0.00228096	220930	1.47798892153387	-6.08315887200199
atrem3ko_MD157_PlaMV	1.38644	36.0145	0.0100978	220930	0.326739310705307	-4.59543770064371
atrem3ko_MD157_PlaMV	2.53692	62.5109	0.00275925	220930	0.930950746812904	-5.89279637531128
atrem3ko_MD157_PlaMV	3.83168	75.8277	0.00234884	220930	1.3433033493148	-6.05383368971633
atrem3ko_MD157_PlaMV	2.91639	99.4338	0.00205734	220930	1.07034655005933	-6.18634139271388
atrem3ko_MD157_PlaMV	1.10204	50.1973	0.00544445	220930	0.0971630077126326	-5.21315853780009
atrem3ko_MD157_PlaMV	6.00395	99.9052	0.000999342	220930	1.79241758595506	-6.90841349555915
atrem3ko_MD157_PlaMV	3.00459	82.4285	0.00232977	220930	1.1001411194106	-6.06198572872327
atrem3ko_MD157_PlaMV	12.983	106.612	0.00115536	220930	2.56364080937812	-6.7633432952614
atrem3ko_MD157_PlaMV	3.53809	52.2635	0.00169583	220930	1.26358703351467	-6.37958298248543
atrem3ko_MD157_PlaMV	0.472937	25.028	0.0126867	220930	-0.748793091750104	-4.36720107835532
atrem3ko_MD157_PlaMV	15.1657	117.761	0.00158252	220930	2.71903629899382	-6.44873676579516
atrem3ko_MD157_PlaMV	2.39342	59.8576	0.00292469	220930	0.87272330543556	-5.83456678682089
atrem3ko_MD157_PlaMV	3.51346	62.9578	0.00483853	220930	1.25660130692614	-5.33114432339382
atrem3ko_MD157_PlaMV	11.4928	113.97	0.00208826	220930	2.4417207523384	-6.17142409564105
atrem3ko_MD157_PlaMV	20.9704	129.065	0.00143059	220930	3.04311191960077	-6.54966833238852
atrem3ko_MD157_PlaMV	15.6506	116.765	0.00102232	220930	2.7505092549094	-6.88568072466383
atrem3ko_MD157_PlaMV	3.70966	83.0598	0.0016174	220930	1.31094022821491	-6.42693535730255
atrem3ko_MD157_PlaMV	3.46973	67.3757	0.00172924	220930	1.24407678113316	-6.36007327335414
atrem3ko_MD157_PlaMV	4.08003	102.051	0.00171567	220930	1.40610434133021	-6.36795160410217
atrem3ko_MD157_PlaMV	3.75244	91.0561	0.00186545	220930	1.32240629505721	-6.28425296812808
atrem3ko_MD157_PlaMV	6.26112	107.769	0.00159716	220930	1.83435908284687	-6.43952822691551
atrem3ko_MD157_PlaMV	1.42054	42.5214	0.00422375	220930	0.351037081014554	-5.46703191993577
atrem3ko_MD157_PlaMV	5.28371	86.7348	0.00151409	220930	1.66462850248932	-6.49294068055534
atrem3ko_MD157_PlaMV	3.49264	91.7133	0.00229053	220930	1.25065789724392	-6.0789720471463
atrem3ko_MD157_PlaMV	1.60336	43.8179	0.00374213	220930	0.472101427327882	-5.58810031095335
atrem3ko_MD157_PlaMV	2.9631	68.7877	0.00236239	220930	1.08623601760005	-6.04808146052693
atrem3ko_MD157_PlaMV	3.58846	87.935	0.00195069	220930	1.27772314110718	-6.23957212284142
atrem3ko_MD157_PlaMV	32.3074	152.71	0.00120715	220930	3.4752963061559	-6.71949306952611
atrem3ko_MD157_PlaMV	225.835	401.896	0.000371952	220930	5.41980464413231	-7.89674574427457
atrem3ko_MD157_PlaMV	37.0339	198.454	0.000432037	220930	3.61183370939056	-7.74699932523961
atrem3ko_MD157_PlaMV	10.0509	91.6895	0.0014924	220930	2.30766218273433	-6.50736971661727
atrem3ko_MD157_PlaMV	76.3815	272.02	0.000562963	220930	4.3357405202534	-7.48229665134476
atrem3ko_MD157_PlaMV	13.585	94.047	0.00390136	220930	2.60896624287831	-5.54643006868579
atrem3ko_MD157_PlaMV	18.8013	135.741	0.000691441	220930	2.9339260163814	-7.27673273226385
atrem3ko_MD157_PlaMV	3.22842	53.0062	0.00216824	220930	1.1719928534681	-6.13383950042464
atrem3ko_MD157_PlaMV	1.60077	39.3207	0.018741	220930	0.470484763482094	-3.97704164180259
atrem3ko_MD157_PlaMV	7.70016	130.589	0.000909071	220930	2.04124110786453	-7.00308735902627
atrem3ko_MD157_PlaMV	7.91607	146.328	0.000757952	220930	2.06889487055115	-7.18489049886524
atrem3ko_MD157_PlaMV	7.15361	115.708	0.000978527	220930	1.96761712439416	-6.92946217825385
atrem3ko_MD157_PlaMV	3.16854	54.8836	0.0104149	220930	1.15327091397191	-4.56451780585154
atrem3ko_MD157_PlaMV	7.77086	79.5221	0.00411795	220930	2.05038084036543	-5.49239981226667
atrem3ko_MD157_PlaMV	3.34543	59.3749	0.00448373	220930	1.20759523539308	-5.40729998967972
atrem3ko_MD157_PlaMV	4.16512	63.2911	0.00360134	220930	1.42674508672837	-5.62644928055536
atrem3ko_MD157_PlaMV	20.7443	176.158	0.00106053	220930	3.0322715101449	-6.84898649581651
atrem3ko_MD157_PlaMV	17.1061	194.461	0.000876878	220930	2.83943512504353	-7.0391426858732
atrem3ko_MD157_PlaMV	6.39858	93.5946	0.00109399	220930	1.85607609074773	-6.81792371579195
atrem3ko_MD157_PlaMV	13.6303	121.326	0.000660292	220930	2.61229525573768	-7.32282839654213
atrem3ko_MD157_PlaMV	6.51516	94.0102	0.00107442	220930	1.87413176898592	-6.83597429788755
atrem3ko_MD157_PlaMV	9.60541	115.254	0.000728756	220930	2.26232648141048	-7.22417158705731
atrem3ko_MD157_PlaMV	4.37381	76.3809	0.00160044	220930	1.47563448281087	-6.43747668754197
atrem3ko_MD157_PlaMV	10.602	179.74	0.000943218	220930	2.36104266256561	-6.96621312495374
atrem3ko_MD157_PlaMV	6.92233	85.7629	0.00260028	220930	1.93475241815941	-5.95213614744541
atrem3ko_MD157_PlaMV	25.0298	156.518	0.000719143	220930	3.22006711500025	-7.23745033267516
atrem3ko_MD157_PlaMV	9.77054	105.756	0.000818788	220930	2.27937173576578	-7.10768535987809
atrem3ko_MD157_PlaMV	4.18188	72.0674	0.00239127	220930	1.43076090619016	-6.03593067341834
atrem3ko_MD157_PlaMV	0.509827	40.8985	0.0137301	220930	-0.673683826496695	-4.28816477590759
atrem3ko_MD157_PlaMV	25.2817	174.438	0.00146351	220930	3.23008081385313	-6.52691761892093
atrem3ko_MD157_PlaMV	7.35935	95.6924	0.00108705	220930	1.99597161362338	-6.82428767374087
atrem3ko_MD157_PlaMV	5.00134	92.6378	0.00199946	220930	1.60970587652852	-6.21487813487875
atrem3ko_MD157_PlaMV	1.51696	38.8118	0.0145027	220930	0.416708332187512	-4.23342043999341
atrem3ko_MD157_PlaMV	11.931	95.8069	0.00251445	220930	2.47914005489366	-5.98570118721888
atrem3ko_MD157_PlaMV	0.567242	30.4415	0.021155	220930	-0.566969258550768	-3.85587899481011
atrem3ko_MD157_PlaMV	24.2779	132.93	0.00255377	220930	3.1895664715117	-5.97018458024294
atrem3ko_MD157_PlaMV	17.6123	129.776	0.00249826	220930	2.868597521589	-5.99216078942843
atrem3ko_MD157_PlaMV	7.2038	101.235	0.00124934	220930	1.97460866457408	-6.68513986710901
