# Supplementary material for: Interdependence of plasma membrane nanoscale dynamics of a kinase and its cognate substrate underlies Arabidopsis response to viral infection
Source: eLife. 2025 May 2;12:RP90309. doi: 10.7554/eLife.90309 (PMC12048157; doi:10.7554/eLife.90309)
Supplement: Figure 5—figure supplement 3—source data 5. [file elife-90309-fig5-figsupp3-data5.csv]

Condition	Non-linear fit of the values presented in "source data Figure 5 supp 5F"
atrem3ko_REM1.2_GFP	150.5
atrem3ko_REM1.2_GFP	58.8
atrem3ko_REM1.2_GFP	62.11
atrem3ko_REM1.2_GFP	78.08
atrem3ko_REM1.2_GFP	80.39
atrem3ko_REM1.2_GFP	112.3
atrem3ko_REM1.2_GFP	84.52
atrem3ko_REM1.2_GFP	71.75
atrem3ko_REM1.2_GFP	50.39
atrem3ko_REM1.2_PlaMV	101.4
atrem3ko_REM1.2_PlaMV	201.2
atrem3ko_REM1.2_PlaMV	96.76
atrem3ko_REM1.2_PlaMV	89.22
atrem3ko_REM1.2_PlaMV	68.58
atrem3ko_REM1.2_PlaMV	109.6
atrem3ko_REM1.2_PlaMV	61.12
atrem3ko_REM1.2_PlaMV	134.5
atrem3ko_REM1.2_PlaMV	87.27
atrem3ko_REM1.2_PlaMV	101.6
