# Supplementary material for: Interdependence of plasma membrane nanoscale dynamics of a kinase and its cognate substrate underlies Arabidopsis response to viral infection
Source: eLife. 2025 May 2;12:RP90309. doi: 10.7554/eLife.90309 (PMC12048157; doi:10.7554/eLife.90309)
Supplement: Figure 5—figure supplement 3—source data 6. [file elife-90309-fig5-figsupp3-data6.csv]

Condition	TotalArea	TotalDetections	Clusters	relativeArea	relativeDetections	relativeClusters	Date	#Clusters
atrem3ko_MD157_GFP	115918.8214	5234	31	0.00680107172828795	0.0928544134505159	0.00026742852994535	220819	0.26742852994535
atrem3ko_MD157_GFP	120510.46953	41136	91	0.00663677897961303	0.065976273823415	0.0007551211139987	220819	0.7551211139987
atrem3ko_MD157_GFP	128876.028969	52387	128	0.00500538021818756	0.0372229751655945	0.0009932025452987	220819	0.9932025452987
atrem3ko_MD157_GFP	124482.37307	29014	107	0.012915168592552	0.108189150065486	0.00085955944894969	220819	0.85955944894969
atrem3ko_MD157_GFP	134611.27572	15000	50	0.00982658111606819	0.106866666666667	0.00037143990897169	220930	0.37143990897169
atrem3ko_MD157_GFP	140145.93177	13599	61	0.00718581667895104	0.0686079858813148	0.00043526058323341	220930	0.43526058323341
atrem3ko_MD157_GFP	141780.21003	28694	83	0.00626374014971545	0.0798773262703004	0.00058541315450469	220930	0.58541315450469
atrem3ko_MD157_GFP	123028.5966344	18491	74	0.00442248038979798	0.0998323508733979	0.00060148617495738	220930	0.60148617495738
atrem3ko_MD157_GFP	98753.608669	30152	108	0.00561356799484757	0.10728973202441	0.00109363092099238	220930	1.09363092099238
atrem3ko_MD157_PlaMV	99390.35838	12202	39	0.00578326423577586	0.0448287166038354	0.00039239218607997	220819	0.39239218607997
atrem3ko_MD157_PlaMV	44809.1478	4697	5	0.00546859563350142	0.100915477964658	0.00011158435822785	220819	0.11158435822785
atrem3ko_MD157_PlaMV	159200.12939	26620	91	0.00647178685059987	0.0601803155522164	0.00057160757562623	220819	0.57160757562623
atrem3ko_MD157_PlaMV	120013.9221	17397	53	0.00326487107615326	0.030177616830488	0.00044161543154833	220819	0.44161543154833
atrem3ko_MD157_PlaMV	165257.07705	40385	54	0.00141501455292743	0.0131236845363377	0.0003267636155979	220819	0.3267636155979
atrem3ko_MD157_PlaMV	185876.82189	17827	46	0.00323793592918311	0.0327592976945083	0.00024747571823248	220930	0.24747571823248
atrem3ko_MD157_PlaMV	68768.480051	20915	26	0.002791969094818	0.0417881902940473	0.00037808018994629	220930	0.37808018994629
atrem3ko_MD157_PlaMV	159108.748763	14271	46	0.00586325493257188	0.0520636255343003	0.00028911043772029	220930	0.28911043772029
atrem3ko_MD157_PlaMV	151702.0989	26898	66	0.00460967799437612	0.0449104022603911	0.00043506319608343	220930	0.43506319608343
atrem3ko_MD157_PlaMV	141619.16526	11619	38	0.00491589967870426	0.0683363456407608	0.00026832526466481	220930	0.26832526466481
