# Supplementary material for: Interdependence of plasma membrane nanoscale dynamics of a kinase and its cognate substrate underlies Arabidopsis response to viral infection
Source: eLife. 2025 May 2;12:RP90309. doi: 10.7554/eLife.90309 (PMC12048157; doi:10.7554/eLife.90309)
Supplement: Figure 5—figure supplement 4—source data 1. [file elife-90309-fig5-figsupp4-data1.csv]

condition	experiment	logD
REM	1	0.02407619
REM	1	0.013603892				condition	experiment	Non-linear fit of the logD values (values plotted on Figure 5 supp 4B)
REM	1	0.023084572				REM	1	0.035270082
REM	1	0.037672265				REM	1	0.032475045
REM	1	0.060364623				REM	1	0.02551642
REM	1	0.016547941				REM	1	0.024772414
REM	1	0.040064659				REM	1	0.029997258
REM	1	0.055716435				REM	1	0.034814999
REM	1	0.002041715				REM_CPK3CA	1	0.032608296
REM	1	0.02671949				REM_CPK3CA	1	0.034962674
REM	1	0.00666299				REM_CPK3CA	1	0.041723836
REM	1	0.019173983				REM_CPK3CA	1	0.027979717
REM	1	0.006900135				REM_CPK3CA	1	0.02758981
REM	1	0.100852643				REM_CPK3CAG2A	1	0.023039299
REM	1	0.007073167				REM_CPK3CAG2A	1	0.018466793
REM	1	0.007493483				REM_CPK3CAG2A	1	0.017914414
REM	1	0.023015225				REM_CPK3CAG2A	1	0.017556984
REM	1	0.011916219				REM_CPK3CAG2A	1	0.019820347
REM	1	0.011651552				REM_CPK3CAG2A	1	0.022211636
REM	1	0.054376399				REM	2	0.022556814
REM	1	0.051989531				REM	2	0.014250263
REM	1	0.008741979				REM	2	0.026886829
REM	1	0.046947321				REM	2	0.01483094
REM	1	0.036636516				REM	2	0.02405998
REM	1	0.020839562				REM_CPK3CA	2	0.032617414
REM	1	0.010434583				REM_CPK3CA	2	0.02611769
REM	1	0.133768171				REM_CPK3CA	2	0.027238822
REM	1	0.044158439				REM_CPK3CA	2	0.027829124
REM	1	0.058594016				REM_CPK3CA	2	0.027537158
REM	1	0.000909017				REM_CPK3CAG2A	2	0.032028492
REM	1	0.036683606				REM_CPK3CAG2A	2	0.033714234
REM	1	0.041316166				REM_CPK3CAG2A	2	0.02598272
REM	1	0.030951006				REM_CPK3CAG2A	2	0.033579221
REM	1	0.039410857				REM	3	0.021711825
REM	1	0.141918071				REM	3	0.012569965
REM	1	0.039333153				REM	3	0.014082215
REM	1	0.002330949				REM	3	0.023221108
REM	1	0.007493289				REM	3	0.024194893
REM	1	0.021285407				REM	3	0.025662235
REM	1	0.007395067				REM_CPK3CA	3	0.029518524
REM	1	0.051268981				REM_CPK3CA	3	0.028406085
REM	1	0.032534977				REM_CPK3CA	3	0.028547475
REM	1	0.035482009				REM_CPK3CA	3	0.026237353
REM	1	0.030214697				REM_CPK3CA	3	0.026983549
REM	1	0.046500657				REM_CPK3CA	3	0.029761695
REM	1	0.072582965				REM_CPK3CAG2A	3	0.034825279
REM	1	0.007259939				REM_CPK3CAG2A	3	0.027250231
REM	1	0.048460919				REM_CPK3CAG2A	3	0.024226473
REM	1	0.029844264				REM_CPK3CAG2A	3	0.033451373
REM	1	0.046285801				REM_CPK3CAG2A	3	0.031717222
REM	1	0.03818521
REM	1	0.042291968
REM	1	0.078160009
REM	1	0.071139189
REM	1	0.032706314
REM	1	0.013183128
REM	1	0.116626072
REM	1	0.031733405
REM	1	0.038524635
REM	1	0.029116468
REM	1	0.181792054
REM	1	0.011262479
REM	1	0.021595923
REM	1	0.008533168
REM	1	0.066388181
REM	1	0.067660431
REM	1	0.022810976
REM	1	0.010938217
REM	1	0.122381957
REM	1	0.061164713
REM	1	0.032190331
REM	1	0.05837084
REM	1	0.021628512
REM	1	0.083588777
REM	1	0.04296208
REM	1	0.021905416
REM	1	0.014258899
REM	1	0.067569435
REM	1	0.061369599
REM	1	0.010972257
REM	1	0.101783193
REM	1	0.037256407
REM	1	0.081322676
REM	1	0.08644411
REM	1	0.096597758
REM	1	0.041488003
REM	1	0.017510224
REM	1	0.002331828
REM	1	0.02290253
REM	1	0.01651365
REM	1	0.062602478
REM	1	0.051304161
REM	1	0.065122714
REM	1	0.052635151
REM	1	0.035711669
REM	1	0.027039302
REM	1	0.024579068
REM	1	0.011483163
REM	1	0.041813804
REM	1	0.007304379
REM	1	0.030892699
REM	1	0.006224592
REM	1	0.101625362
REM	1	0.009922858
REM	1	0.010999683
REM	1	0.048278233
REM	1	0.036584754
REM	1	0.094974016
REM	1	0.016510628
REM	1	0.206831306
REM	1	0.010746424
REM	1	0.009148274
REM	1	0.083054111
REM	1	0.078223707
REM	1	0.034441034
REM	1	0.040818904
REM	1	0.048032724
REM	1	0.136247928
REM	1	0.018033327
REM	1	0.002565235
REM	1	0.07238144
REM	1	0.019628365
REM	1	0.07229893
REM	1	0.122852253
REM	1	0.001869719
REM	1	0.019763304
REM	1	0.069868331
REM	1	0.014285682
REM	1	0.010672185
REM	1	0.045660132
REM	1	0.027876649
REM	1	0.015563297
REM	1	0.003993015
REM	1	0.076610757
REM	1	0.005410584
REM	1	0.068056176
REM	1	0.02334414
REM	1	0.055060161
REM	1	0.146546301
REM	1	0.056148355
REM	1	0.059211574
REM	1	0.005287446
REM	1	0.113017908
REM	1	0.052236256
REM	1	0.025107294
REM	1	0.011781
REM	1	0.06933976
REM	1	0.067355116
REM	1	0.057813454
REM	1	0.029123043
REM	1	0.090754341
REM	1	0.049389453
REM	1	0.064735533
REM	1	0.007264216
REM	1	0.060286629
REM	1	0.063376195
REM	1	0.079387152
REM	1	0.037031427
REM	1	0.032415554
REM	1	0.019747708
REM	1	0.015465509
REM	1	0.022683991
REM	1	0.076656543
REM	1	0.037507776
REM	1	0.039486858
REM	1	0.016985112
REM	1	0.027686334
REM	1	0.050335211
REM	1	0.021290241
REM	1	0.114763748
REM	1	0.062092368
REM	1	0.04814918
REM	1	0.050941628
REM	1	0.021877556
REM	1	0.003144016
REM	1	0.003950506
REM	1	0.030625785
REM	1	0.061520587
REM	1	0.085805209
REM	1	0.036028423
REM	1	0.041518465
REM	1	0.031184278
REM	1	0.067142335
REM	1	0.033492981
REM	1	0.154359168
REM	1	0.02717935
REM	1	0.022774924
REM	1	0.063324555
REM	1	0.020319924
REM	1	0.056582346
REM	1	0.028273319
REM	1	0.065549859
REM	1	0.032316466
REM	1	0.256835486
REM	1	0.050939443
REM	1	0.017570309
REM	1	0.060766064
REM	1	0.06860822
REM	1	0.007030668
REM	1	0.019081366
REM	1	0.034477131
REM	1	0.097948441
REM	1	0.084861107
REM	1	0.015542913
REM	1	0.040152441
REM	1	0.018149052
REM	1	0.048005552
REM	1	0.044990409
REM	1	0.036620222
REM	1	0.139752282
REM	1	0.04923122
REM	1	0.088186751
REM	1	0.057789289
REM	1	0.132660359
REM	1	0.012723262
REM	1	0.048110983
REM	1	0.020745484
REM	1	0.095178784
REM	1	0.0187456
REM	1	0.064369462
REM	1	0.084782143
REM	1	0.13242738
REM	1	0.02113068
REM	1	0.019624849
REM	1	0.004365244
REM	1	0.047461851
REM	1	0.014066438
REM	1	0.023198758
REM	1	0.049033836
REM	1	0.065031899
REM	1	0.07849568
REM	1	0.014695752
REM	1	0.027753283
REM	1	0.042338078
REM	1	0.036562331
REM	1	0.035580365
REM	1	0.037272403
REM	1	0.053584471
REM	1	0.039872691
REM	1	0.077679426
REM	1	0.019105237
REM	1	0.0429257
REM	1	0.05606452
REM	1	0.015702241
REM	1	0.038303729
REM	1	0.038838805
REM	1	0.028029643
REM	1	0.054430223
REM	1	0.05292946
REM	1	0.066343084
REM	1	0.074537656
REM	1	0.143455379
REM	1	0.012388425
REM	1	0.040313973
REM	1	0.025891097
REM	1	0.126457302
REM	1	0.082579896
REM	1	0.034401181
REM	1	0.004804404
REM	1	0.029076247
REM	1	0.016154133
REM	1	0.092922813
REM	1	0.083122957
REM	1	0.089089361
REM	1	0.024991188
REM	1	0.069989502
REM	1	0.015649337
REM	1	0.012393608
REM	1	0.048004251
REM	1	0.013868761
REM	1	0.062353086
REM	1	0.041338103
REM	1	0.078202462
REM	1	0.057743964
REM	1	0.032130477
REM	1	0.012462155
REM	1	0.065088021
REM	1	0.007208859
REM	1	0.027819899
REM	1	0.059871402
REM	1	0.029661202
REM	1	0.020095527
REM	1	0.101011353
REM	1	0.0212237
REM	1	0.059101883
REM	1	0.041033977
REM	1	0.058708406
REM	1	0.004688222
REM	1	0.07564712
REM	1	0.027449105
REM	1	0.019085042
REM	1	0.045324924
REM	1	0.01153769
REM	1	0.109473629
REM	1	0.148709476
REM	1	0.020773589
REM	1	0.076771531
REM	1	0.068773121
REM	1	0.058862429
REM	1	0.0307543
REM	1	0.039234835
REM	1	0.078782995
REM	1	0.0748388
REM	1	0.022665437
REM	1	0.037359607
REM	1	0.063640316
REM	1	0.048697755
REM	1	0.028010892
REM	1	0.069054364
REM	1	0.010258411
REM	1	0.056690373
REM	1	0.001709845
REM	1	0.07312757
REM	1	0.0482604
REM	1	0.028015047
REM	1	0.020951186
REM	1	0.062690028
REM	1	0.068805818
REM	1	0.024603741
REM	1	0.043200915
REM	1	0.04793258
REM	1	0.043706218
REM	1	0.040453031
REM	1	0.007021049
REM	1	0.029568952
REM	1	0.08112964
REM	1	0.101558916
REM	1	0.008581697
REM	1	0.03556556
REM	1	0.015251334
REM	1	0.059286834
REM	1	0.077522969
REM	1	0.032008942
REM	1	0.032667739
REM	1	0.088562606
REM	1	0.042712255
REM	1	0.000358312
REM	1	0.012531803
REM	1	0.028459404
REM	1	0.020413632
REM	1	0.072767317
REM	1	0.113729582
REM	1	0.031160529
REM	1	0.064735028
REM	1	0.00262076
REM	1	0.031928382
REM	1	0.011637343
REM	1	0.067221868
REM	1	0.062699994
REM	1	0.017363869
REM	1	0.026781741
REM	1	0.020711454
REM	1	0.068734758
REM	1	0.048455347
REM	1	0.029309925
REM	1	0.015641889
REM	1	0.012718726
REM	1	0.018713467
REM	1	0.027312128
REM	1	0.024391127
REM	1	0.019279937
REM	1	0.102059393
REM	1	0.035027155
REM	1	0.027946174
REM	1	0.025543977
REM	1	0.000375129
REM	1	0.121795324
REM	1	0.057996068
REM	1	0.043839509
REM	1	0.085880531
REM	1	0.010773947
REM	1	0.073227906
REM	1	0.028017719
REM	1	0.020357919
REM	1	0.04175098
REM	1	0.060039216
REM	1	0.014240198
REM	1	0.063455956
REM	1	0.11609581
REM	1	0.019415521
REM	1	0.045541929
REM	1	0.023017375
REM	1	0.046369008
REM	1	0.002128055
REM	1	0.060974632
REM	1	0.027165701
REM	1	0.007170369
REM	1	0.03647947
REM	1	0.008807567
REM	1	0.011618645
REM	1	0.045984052
REM	1	0.035151338
REM	1	0.021849929
REM	1	0.037790553
REM	1	0.012341186
REM	1	0.032692772
REM	1	0.035773355
REM	1	0.047091758
REM	1	0.023635719
REM	1	0.038576124
REM	1	0.121714496
REM	1	0.049855788
REM	1	0.060872647
REM	1	0.06339644
REM	1	0.019661183
REM	1	0.016438146
REM	1	0.057148487
REM	1	0.038092957
REM	1	0.017732675
REM	1	0.095537054
REM	1	0.133192543
REM	1	0.002056621
REM	1	0.035670488
REM	1	0.128926756
REM	1	0.095550549
REM	1	0.032066446
REM	1	0.030397351
REM	1	0.139415923
REM	1	0.039804431
REM	1	0.027999705
REM	1	0.092787067
REM	1	0.157649479
REM	1	0.035815673
REM	1	0.009670734
REM	1	0.048691301
REM	1	0.151041685
REM	1	0.060221004
REM	1	0.033747022
REM	1	0.023641952
REM	1	0.056600626
REM	1	0.019914961
REM	1	0.022382189
REM	1	0.02717715
REM	1	0.067172776
REM	1	0.047562557
REM	1	0.017613482
REM	1	0.030562046
REM	1	0.043422551
REM	1	0.00954837
REM	1	0.059289657
REM	1	0.035559125
REM	1	0.038020199
REM	1	0.042919758
REM	1	0.017692119
REM	1	0.094246617
REM	1	0.026723815
REM	1	0.140148128
REM	1	0.021891458
REM	1	0.072751271
REM	1	0.02383712
REM	1	0.03643421
REM	1	0.090801413
REM	1	0.079612959
REM	1	0.028985486
REM	1	0.113051377
REM	1	0.018389732
REM	1	0.120123268
REM	1	0.024691464
REM	1	0.032092621
REM	1	0.021091151
REM	1	0.035284097
REM	1	0.009401655
REM	1	0.048831398
REM	1	0.014766429
REM	1	0.016492316
REM	1	0.061298515
REM	1	0.001931854
REM	1	0.082012533
REM	1	0.075120378
REM	1	0.017068037
REM	1	0.06781629
REM	1	0.015762036
REM	1	0.027596656
REM	1	0.11611037
REM	1	0.016455835
REM	1	0.127744
REM	1	0.115378212
REM	1	0.083260797
REM	1	0.046950643
REM	1	0.088432675
REM	1	0.085332529
REM	1	0.040978052
REM	1	0.019596969
REM	1	0.041467558
REM	1	0.037103602
REM	1	0.054740481
REM	1	0.053669047
REM	1	0.063111697
REM	1	0.002789764
REM	1	0.011094681
REM	1	0.038030132
REM	1	0.040788633
REM	1	0.02081771
REM	1	0.006916949
REM	1	0.008735595
REM	1	0.020176292
REM	1	0.016747941
REM	1	0.15206646
REM	1	0.027603709
REM	1	0.016922816
REM	1	0.032561094
REM	1	0.036006226
REM	1	0.003370568
REM	1	0.024882611
REM	1	0.153535494
REM	1	0.068199309
REM	1	0.089922105
REM	1	0.031806212
REM	1	0.034171921
REM	1	0.021023007
REM	1	0.014431746
REM	1	0.020021269
REM	1	0.050023657
REM	1	0.139301439
REM	1	0.003150382
REM	1	0.070315884
REM	1	0.011352097
REM	1	0.039547005
REM	1	0.047232897
REM	1	0.059124032
REM	1	0.053701034
REM	1	0.056933269
REM	1	0.0475861
REM	1	0.050830792
REM	1	0.041735853
REM	1	0.093237651
REM	1	0.021511975
REM	1	0.061773313
REM	1	0.088593853
REM	1	0.09923313
REM	1	0.002401475
REM	1	0.027504041
REM	1	0.007920373
REM	1	0.026849147
REM	1	0.023311405
REM	1	0.014060786
REM	1	0.064526692
REM	1	0.155076317
REM	1	0.002634222
REM	1	0.053789133
REM	1	0.014591044
REM	1	0.006110482
REM	1	0.046303223
REM	1	0.007816461
REM	1	0.021297934
REM	1	0.015122883
REM	1	0.031054538
REM	1	0.02389464
REM	1	0.059452959
REM	1	0.103502431
REM	1	0.077867114
REM	1	0.085370979
REM	1	0.027736706
REM	1	0.015669113
REM	1	0.056831783
REM	1	0.034882654
REM	1	0.131286026
REM	1	0.03066194
REM	1	0.105642721
REM	1	0.015844598
REM	1	0.02735197
REM	1	0.042175711
REM	1	0.01987646
REM	1	0.033269391
REM	1	0.02268991
REM	1	0.049621838
REM	1	0.075172871
REM	1	0.108108103
REM	1	0.03416602
REM	1	0.047520995
REM	1	0.03982857
REM	1	0.00609959
REM	1	0.026406871
REM	1	0.015317956
REM	1	0.057418205
REM	1	0.027106262
REM	1	0.009656476
REM	1	0.069975449
REM	1	0.104811623
REM	1	0.042614612
REM	1	0.049720035
REM	1	0.000863284
REM	1	0.08687587
REM	1	0.019382185
REM	1	0.007802294
REM	1	0.006687816
REM	1	0.021359419
REM	1	0.0651932
REM	1	0.048602275
REM	1	0.010814429
REM	1	0.022136274
REM	1	0.048063125
REM	1	0.066190551
REM	1	0.009365611
REM	1	0.005941772
REM	1	0.01583733
REM	1	0.084584589
REM	1	0.045528546
REM	1	0.025475303
REM	1	0.053533872
REM	1	0.03486001
REM	1	0.052015228
REM	1	0.035779297
REM	1	0.023379967
REM	1	0.033674867
REM	1	0.023004222
REM	1	0.09192647
REM	1	0.039507786
REM	1	0.028698125
REM	1	0.020460203
REM	1	0.037934265
REM	1	0.015383464
REM	1	0.009816412
REM	1	0.052525687
REM	1	0.001829382
REM	1	0.064925462
REM	1	0.10279204
REM	1	0.035176579
REM	1	0.016521186
REM	1	0.061660023
REM	1	0.011604024
REM	1	0.009989467
REM	1	0.083541093
REM	1	0.05060757
REM	1	0.015667021
REM	1	0.072243201
REM	1	0.00404195
REM	1	0.085290125
REM	1	0.016843568
REM	1	0.029409969
REM	1	0.045487214
REM	1	0.009679341
REM	1	0.096181129
REM	1	0.027391065
REM	1	0.042498965
REM	1	0.077679926
REM	1	0.075302268
REM	1	0.029102838
REM	1	0.031784904
REM	1	0.017168144
REM	1	0.001002347
REM	1	0.088577027
REM	1	0.039649488
REM	1	0.072468484
REM	1	0.0369738
REM	1	0.027037974
REM	1	0.128820956
REM	1	0.100026131
REM	1	0.02497652
REM	1	0.06191514
REM	1	0.032630645
REM	1	0.030375355
REM	1	0.023034607
REM	1	0.03244704
REM	1	0.038985107
REM	1	0.052352085
REM	1	0.030133383
REM	1	0.018694778
REM	1	0.013753635
REM	1	0.017370893
REM	1	0.01945229
REM	1	0.041953064
REM	1	0.029184797
REM	1	0.015298567
REM	1	0.080637153
REM	1	0.013468906
REM	1	0.083290106
REM	1	0.021201598
REM	1	0.021166966
REM	1	0.038743836
REM	1	0.020078366
REM	1	0.031945612
REM	1	0.016527915
REM	1	0.03591311
REM	1	0.074494288
REM	1	0.044808788
REM	1	0.013580345
REM	1	0.05178214
REM	1	0.035816644
REM	1	0.021401477
REM	1	0.036504136
REM	1	0.055977398
REM	1	0.050056712
REM	1	0.026065967
REM	1	0.030906174
REM	1	0.028293605
REM	1	0.040612616
REM	1	0.028050886
REM	1	0.017965902
REM	1	0.027003907
REM	1	0.007543865
REM	1	0.01275542
REM	1	0.033332368
REM	1	0.040702134
REM	1	0.012876458
REM	1	0.020715653
REM	1	0.052876043
REM	1	0.013130592
REM	1	0.056062242
REM	1	0.007549331
REM	1	0.065643534
REM	1	0.063747978
REM	1	0.022864062
REM	1	0.016439553
REM	1	0.037152969
REM	1	0.024388357
REM	1	0.049960035
REM	1	0.029974159
REM	1	0.03047778
REM	1	0.045754239
REM	1	0.015620226
REM	1	0.008276265
REM	1	0.0136739
REM	1	0.052645904
REM	1	0.02527887
REM	1	0.014186862
REM	1	0.014781633
REM	1	0.022066705
REM	1	0.008117398
REM	1	0.03913309
REM	1	0.031578823
REM	1	0.067289377
REM	1	0.021125865
REM	1	0.023729569
REM	1	0.022679594
REM	1	0.078437871
REM	1	0.034755421
REM	1	0.00694456
REM	1	0.047689776
REM	1	0.015692813
REM	1	0.019909888
REM	1	0.045915018
REM	1	0.011674754
REM	1	0.022259252
REM	1	0.013068217
REM	1	0.035036851
REM	1	0.089957609
REM	1	0.032925166
REM	1	0.003181193
REM	1	0.054890646
REM	1	0.02596027
REM	1	0.037876303
REM	1	0.022987526
REM	1	0.01055993
REM	1	0.00513525
REM	1	0.018174898
REM	1	0.03817699
REM	1	0.017339841
REM	1	0.003405941
REM	1	0.052820047
REM	1	0.017652044
REM	1	0.02792957
REM	1	0.020510062
REM	1	0.029793762
REM	1	0.00429316
REM	1	0.020900932
REM	1	0.011976957
REM	1	0.017344719
REM	1	0.028053095
REM	1	0.086396625
REM	1	0.020860857
REM	1	0.001928488
REM	1	0.029666906
REM	1	0.034286064
REM	1	0.041040432
REM	1	0.061893908
REM	1	0.02164087
REM	1	0.019821194
REM	1	0.07517493
REM	1	0.085655058
REM	1	0.03113349
REM	1	0.004352825
REM	1	0.030540146
REM	1	0.013370586
REM	1	0.010984604
REM	1	0.016528176
REM	1	0.00585359
REM	1	0.014799623
REM	1	0.04429083
REM	1	0.036874198
REM	1	0.022990054
REM	1	0.001636181
REM	1	0.043518017
REM	1	0.035384676
REM	1	0.052709724
REM	1	0.010894986
REM	1	0.038214836
REM	1	0.001309812
REM	1	0.044610879
REM	1	0.020369993
REM	1	0.028957419
REM	1	0.015981562
REM	1	0.044248266
REM	1	0.027660248
REM	1	0.024653545
REM	1	0.02903469
REM	1	0.024542253
REM	1	0.017415461
REM	1	0.034723486
REM	1	0.065855823
REM	1	0.078951891
REM	1	0.037251292
REM	1	0.006634008
REM	1	0.012477823
REM	1	0.021629607
REM	1	0.033045105
REM	1	0.02029031
REM	1	0.043244765
REM	1	0.020698128
REM	1	0.006244445
REM	1	0.015606143
REM	1	0.094485453
REM	1	0.086082101
REM	1	0.047069031
REM	1	0.024371958
REM	1	0.026148832
REM	1	0.013092445
REM	1	0.068693949
REM	1	0.01143347
REM	1	0.037751351
REM	1	0.011326231
REM	1	0.019967466
REM	1	0.033644156
REM	1	0.033195667
REM	1	0.024981475
REM	1	0.009199318
REM	1	0.072657132
REM	1	0.041095395
REM	1	0.057345432
REM	1	0.054584394
REM	1	0.047721907
REM	1	0.080054153
REM	1	0.029196786
REM	1	0.043503088
REM	1	0.023568348
REM	1	0.023878456
REM	1	0.028796485
REM	1	0.014769235
REM	1	0.024993092
REM	1	0.037419957
REM	1	0.030487262
REM	1	0.045038421
REM	1	0.030120402
REM	1	0.019590877
REM	1	0.011428205
REM	1	0.001126923
REM	1	0.008344573
REM	1	0.002960859
REM	1	0.036110133
REM	1	0.036865667
REM	1	0.078618572
REM	1	0.029519303
REM	1	0.012823744
REM	1	0.030690124
REM	1	0.017900601
REM	1	0.013820633
REM	1	0.022047813
REM	1	0.019989724
REM	1	0.036258316
REM	1	0.054396006
REM	1	0.043062033
REM	1	0.026403267
REM	1	0.037415694
REM	1	0.013488123
REM	1	0.035847748
REM	1	0.057089433
REM	1	0.033769678
REM	1	0.027929935
REM	1	0.049570581
REM	1	0.037496074
REM	1	0.006398575
REM	1	0.005949689
REM	1	0.00993974
REM	1	0.010938412
REM	1	0.036660045
REM	1	0.02542652
REM	1	0.102137169
REM	1	0.032832025
REM	1	0.015562284
REM	1	0.050274624
REM	1	0.01054891
REM	1	0.006420652
REM	1	0.023088204
REM	1	0.055701227
REM	1	0.020239371
REM	1	0.042215108
REM	1	0.026503049
REM	1	0.093149692
REM	1	0.030832101
REM	1	0.011409873
REM	1	0.066286699
REM	1	0.010017682
REM	1	0.071830318
REM	1	0.014708804
REM	1	0.03217953
REM	1	0.125417142
REM	1	0.011589667
REM	1	0.022804893
REM	1	0.020436524
REM	1	0.033660865
REM	1	0.015130826
REM	1	0.106769554
REM	1	0.041145869
REM	1	0.012246189
REM	1	0.027635739
REM	1	0.032826882
REM	1	0.024634159
REM	1	0.022396714
REM	1	0.023809049
REM	1	0.008440203
REM	1	0.016869756
REM	1	0.054012292
REM	1	0.072177777
REM	1	0.059219837
REM	1	0.066904463
REM	1	0.029012178
REM	1	0.028285815
REM	1	0.11105678
REM	1	0.023248382
REM	1	0.021912268
REM	1	0.020209398
REM	1	0.015884398
REM	1	0.035280842
REM	1	0.035398516
REM	1	0.023615564
REM	1	0.027123219
REM	1	0.045321789
REM	1	0.017879804
REM	1	0.047421359
REM	1	0.008608299
REM	1	0.080169731
REM	1	0.00816008
REM	1	0.029033234
REM	1	0.004914613
REM	1	0.031072591
REM	1	0.009938484
REM	1	0.089250127
REM	1	0.056776413
REM	1	0.046479568
REM	1	0.048122391
REM	1	0.032611568
REM	1	0.04115041
REM	1	0.016528779
REM	1	0.120329579
REM	1	0.020613732
REM	1	0.010435473
REM	1	0.052379158
REM	1	0.01694333
REM	1	0.076213726
REM	1	0.039196348
REM	1	0.022858434
REM	1	0.022441836
REM	1	0.014446228
REM	1	0.060181734
REM	1	0.07562458
REM	1	0.017872195
REM	1	0.010049327
REM	1	0.062196496
REM	1	0.041965196
REM	1	0.022333126
REM	1	0.005882387
REM	1	0.005805255
REM	1	0.038750529
REM	1	0.019488029
REM	1	0.048838631
REM	1	0.029614799
REM	1	0.073919671
REM	1	0.023056498
REM	1	0.046353305
REM	1	0.040165335
REM	1	0.003028799
REM	1	0.036062109
REM	1	0.022237973
REM	1	0.030407696
REM	1	0.026993473
REM	1	0.027872024
REM	1	0.016710485
REM	1	0.030883572
REM	1	0.012146165
REM	1	0.043429279
REM	1	0.00460708
REM	1	0.008708368
REM	1	0.030095653
REM	1	0.027077016
REM	1	0.036935968
REM	1	0.030796506
REM	1	0.033137085
REM	1	0.018646323
REM	1	0.040484822
REM	1	0.056635087
REM	1	0.052767199
REM	1	0.007061865
REM	1	0.010891109
REM	1	0.026769107
REM	1	0.047996259
REM	1	0.047517898
REM	1	0.043749008
REM	1	0.007330266
REM	1	0.074860085
REM	1	0.085739195
REM	1	0.037374698
REM	1	0.041189016
REM	1	0.029466959
REM	1	0.037688599
REM	1	0.013353063
REM	1	0.024422788
REM	1	0.065297936
REM	1	0.046138444
REM	1	0.039456638
REM	1	0.020144712
REM	1	0.051733884
REM	1	0.015928984
REM	1	0.09998152
REM	1	0.065397652
REM	1	0.017412129
REM	1	0.021129898
REM	1	0.007922946
REM	1	0.055005018
REM	1	0.047619239
REM	1	0.066810212
REM	1	0.019565875
REM	1	0.054500681
REM	1	0.034441559
REM	1	0.011983369
REM	1	0.018188094
REM	1	0.016018453
REM	1	0.029691448
REM	1	0.012588125
REM	1	0.089532323
REM	1	0.110678656
REM	1	0.038498012
REM	1	0.003709066
REM	1	0.039786764
REM	1	0.025071817
REM	1	0.0268053
REM	1	0.065565381
REM	1	0.020564341
REM	1	0.033474792
REM	1	0.076965522
REM	1	0.014273282
REM	1	0.029420876
REM	1	0.000596713
REM	1	0.040027265
REM	1	0.011811093
REM	1	0.03660307
REM	1	0.017994787
REM	1	0.046101035
REM	1	0.070722444
REM	1	0.009638599
REM	1	0.031622367
REM	1	0.025263417
REM	1	0.056196398
REM	1	0.024731516
REM	1	0.03099106
REM	1	0.0225622
REM	1	0.118502349
REM	1	0.021915231
REM	1	0.096646316
REM	1	0.005666086
REM	1	0.040407174
REM	1	0.063279082
REM	1	0.051313165
REM	1	0.015663929
REM	1	0.010895618
REM	1	0.016490896
REM	1	0.003025268
REM	1	0.099313149
REM	1	0.024454236
REM	1	0.064998454
REM	1	0.016726718
REM	1	0.022037531
REM	1	0.036476548
REM	1	0.010586276
REM	1	0.007437265
REM	1	0.024050922
REM	1	0.02550009
REM	1	0.037311269
REM	1	0.02520741
REM	1	0.016176882
REM	1	0.029073313
REM	1	0.023462761
REM	1	0.011637276
REM	1	0.038006414
REM	1	0.022965648
REM	1	0.01851471
REM	1	0.110661345
REM	1	0.023542402
REM	1	0.037784724
REM	1	0.027098212
REM	1	0.051054152
REM	1	0.064951782
REM	1	0.037394696
REM	1	0.009250695
REM	1	0.023258915
REM	1	0.012454801
REM	1	0.194664416
REM	1	0.125727208
REM	1	0.043942154
REM	1	0.004568144
REM	1	0.057408201
REM	1	0.016202639
REM	1	0.032005331
REM	1	0.028117719
REM	1	0.031467149
REM	1	0.00827851
REM	1	0.061494968
REM	1	0.031218148
REM	1	0.01947488
REM	1	0.015372082
REM	1	0.046073148
REM	1	0.030869071
REM	1	0.026985383
REM	1	0.010048454
REM	1	0.020399064
REM	1	0.026110853
REM	1	0.042887244
REM	1	0.02296149
REM	1	0.012065186
REM	1	0.043484508
REM	1	0.005519931
REM	1	0.021111294
REM	1	0.017635014
REM	1	0.114601846
REM	1	0.020498445
REM	1	0.0060942
REM	1	0.048251329
REM	1	0.042459799
REM	1	0.003617375
REM	1	0.090686324
REM	1	0.022007331
REM	1	0.098554781
REM	1	0.022587009
REM	1	0.017818365
REM	1	0.00716013
REM	1	0.035265194
REM	1	0.0216524
REM	1	0.071340245
REM	1	0.024158948
REM	1	0.014815009
REM	1	0.015415126
REM	1	0.013927175
REM	1	0.059980747
REM	1	0.017577323
REM	1	0.068953602
REM	1	0.004911266
REM	1	0.080740521
REM	1	0.02493074
REM	1	0.018085967
REM	1	0.091184065
REM	1	0.012069579
REM	1	0.020155547
REM	1	0.005930827
REM	1	0.036030098
REM	1	0.041634014
REM	1	0.028990059
REM	1	0.01081018
REM	1	0.068403401
REM	1	0.047240417
REM	1	0.002832759
REM	1	0.010703331
REM	1	0.031242314
REM	1	0.016910187
REM	1	0.049374787
REM	1	0.010251894
REM	1	0.030939509
REM	1	0.040748114
REM	1	0.01911338
REM	1	0.019472287
REM	1	0.022708506
REM	1	0.013852158
REM	1	0.024482381
REM	1	0.010226077
REM	1	0.005784872
REM	1	0.040706367
REM	1	0.032355706
REM	1	0.077214604
REM	1	0.087934219
REM	1	0.024883901
REM	1	0.02957615
REM	1	0.033947162
REM	1	0.015627077
REM	1	0.052406122
REM	1	0.040073472
REM	1	0.02122108
REM	1	0.051592543
REM	1	0.041351969
REM	1	0.020148104
REM	1	0.019810989
REM	1	0.014035059
REM	1	0.010328802
REM	1	0.031949237
REM	1	0.032243378
REM	1	0.03720252
REM	1	0.012596361
REM	1	0.078517314
REM	1	0.140111631
REM	1	0.014896108
REM	1	0.026732145
REM	1	0.008625004
REM	1	0.035770515
REM	1	0.030660367
REM	1	0.038443591
REM	1	0.027286389
REM	1	0.007959911
REM	1	0.038680533
REM	1	0.013546478
REM	1	0.020959725
REM	1	0.015098261
REM	1	0.03580106
REM	1	0.028091693
REM	1	0.074925855
REM	1	0.075599211
REM	1	0.03561193
REM	1	0.012437083
REM	1	0.021463172
REM	1	0.005420774
REM	1	0.027984195
REM	1	0.036087679
REM	1	0.010665236
REM	1	0.024606636
REM	1	0.022602319
REM	1	0.014124546
REM	1	0.045079108
REM	1	0.024271422
REM	1	0.017850945
REM	1	0.013902547
REM	1	0.065743134
REM	1	0.019729613
REM	1	0.023201762
REM	1	0.009975374
REM	1	0.023677715
REM	1	0.035845469
REM	1	0.029214265
REM	1	0.045270269
REM	1	0.030371142
REM	1	0.017376697
REM	1	0.135810866
REM	1	0.02421352
REM	1	0.0482398
REM	1	0.031917489
REM	1	0.01367822
REM	1	0.029543101
REM	1	0.036148687
REM	1	0.070505972
REM	1	0.011999001
REM	1	0.079453669
REM	1	0.014875999
REM	1	0.029404168
REM	1	0.037032591
REM	1	0.005008467
REM	1	0.009877488
REM	1	0.02509625
REM	1	0.032974459
REM	1	0.063620598
REM	1	0.130376999
REM	1	0.023558954
REM	1	0.008765226
REM	1	0.012336428
REM	1	0.00810267
REM	1	0.097746716
REM	1	0.03958075
REM	1	0.034880816
REM	1	0.01610715
REM	1	0.031557541
REM	1	0.020411715
REM	1	0.039764677
REM	1	0.036497113
REM	1	0.032182288
REM	1	0.023984821
REM	1	0.030378271
REM	1	0.034188677
REM	1	0.016487316
REM	1	0.026097416
REM	1	0.026939359
REM	1	0.02968945
REM	1	0.032207546
REM	1	0.020335041
REM	1	0.03319787
REM	1	0.068935368
REM	1	0.018355393
REM	1	0.0313616
REM	1	0.008488874
REM	1	0.022519993
REM	1	0.015345724
REM	1	0.076533442
REM	1	0.02431704
REM	1	0.035530414
REM	1	0.052870043
REM	1	0.02650671
REM	1	0.013968823
REM	1	0.023498693
REM	1	0.018137676
REM	1	0.03615952
REM	1	0.025646102
REM	1	0.042105619
REM	1	0.014558196
REM	1	0.04135754
REM	1	0.017734825
REM	1	0.015291868
REM	1	0.002922296
REM	1	0.055297338
REM	1	0.01738459
REM	1	0.010436157
REM	1	0.038833917
REM	1	0.026553765
REM	1	0.009229591
REM	1	0.002485088
REM	1	0.058466639
REM	1	0.007555097
REM	1	0.014558225
REM	1	0.065276539
REM	1	0.050614913
REM	1	0.026141322
REM	1	0.054692468
REM	1	0.014340713
REM	1	0.016523349
REM	1	0.02503091
REM	1	0.042161272
REM	1	0.051201417
REM	1	0.013112152
REM	1	0.061105217
REM	1	0.006610161
REM	1	0.09298314
REM	1	0.005479465
REM	1	0.009613099
REM	1	0.040950805
REM	1	0.008664428
REM	1	0.016760071
REM	1	0.005687986
REM	1	0.030596458
REM	1	0.014580424
REM	1	0.01381599
REM	1	0.011886515
REM	1	0.002244376
REM	1	0.023034194
REM	1	0.056176184
REM	1	0.020153974
REM	1	0.063415416
REM	1	0.00666898
REM	1	0.025896085
REM	1	0.127671444
REM	1	0.018000824
REM	1	0.026711997
REM	1	0.053864369
REM	1	0.11730575
REM	1	0.011870682
REM	1	0.055123597
REM	1	0.027906139
REM	1	0.013105007
REM	1	0.03154279
REM	1	0.018040804
REM	1	0.060159909
REM	1	0.02722729
REM	1	0.021417957
REM	1	0.051321913
REM	1	0.029452794
REM	1	0.018610725
REM	1	0.040311051
REM	1	0.037465622
REM	1	0.016917525
REM	1	0.040116922
REM	1	0.006695805
REM	1	0.012148615
REM	1	0.032935616
REM	1	0.069244088
REM	1	0.01305229
REM	1	0.025997668
REM	1	0.01471496
REM	1	0.020187865
REM	1	0.007959457
REM	1	0.001329602
REM	1	0.006207342
REM	1	0.009481381
REM	1	0.089460814
REM	1	0.033827644
REM	1	0.020755283
REM	1	0.040243938
REM	1	0.03292849
REM	1	0.014599267
REM	1	0.009587143
REM	1	0.002637379
REM	1	0.020314826
REM	1	0.047479394
REM	1	0.015045126
REM	1	0.004763925
REM	1	0.058154419
REM	1	0.031526476
REM	1	0.076899275
REM	1	0.023235334
REM	1	0.03305763
REM	1	0.056582582
REM	1	0.017703954
REM	1	0.017551999
REM	1	0.070977051
REM	1	0.010051915
REM	1	0.012658075
REM	1	0.001962941
REM	1	0.092161305
REM	1	0.078449669
REM	1	0.03443098
REM	1	0.027871841
REM	1	0.075606244
REM	1	0.034523562
REM	1	0.01102682
REM	1	0.014676222
REM	1	0.051102014
REM	1	0.02313959
REM	1	0.0214784
REM	1	0.011070872
REM	1	0.045001217
REM	1	0.024890226
REM	1	0.034346259
REM	1	0.021719522
REM	1	0.020169078
REM	1	0.000921336
REM	1	0.017149174
REM	1	0.03865554
REM	1	0.030576991
REM	1	0.007438247
REM	1	0.021983937
REM	1	0.06650544
REM	1	0.030893926
REM	1	0.051964237
REM	1	0.0485891
REM	1	0.007575373
REM	1	0.047212992
REM	1	0.045590421
REM	1	0.093351519
REM	1	0.051994359
REM	1	0.053754116
REM	1	0.014771536
REM	1	0.044392587
REM	1	0.00973703
REM	1	0.026269305
REM	1	0.068709825
REM	1	0.072476351
REM	1	0.028548171
REM	1	0.024795492
REM	1	0.058139359
REM	1	0.096318621
REM	1	0.019933584
REM	1	0.022866303
REM	1	0.029289638
REM	1	0.024694881
REM	1	0.05051524
REM	1	0.025904812
REM	1	0.079570398
REM	1	0.0467567
REM	1	0.024811435
REM	1	0.017851424
REM	1	0.017845923
REM	1	0.006820684
REM	1	0.012984486
REM	1	0.015804944
REM	1	0.02494426
REM	1	0.033395101
REM	1	0.018366093
REM	1	0.064943877
REM	1	0.040757573
REM	1	0.045230683
REM	1	0.023200156
REM	1	0.047011269
REM	1	0.014400804
REM	1	0.014298975
REM	1	0.029729535
REM	1	0.036506402
REM	1	0.143465725
REM	1	0.038820646
REM	1	0.032204942
REM	1	0.044447943
REM	1	0.031607529
REM	1	0.028989291
REM	1	0.05794661
REM	1	0.011102895
REM	1	0.03345158
REM	1	0.005836712
REM	1	0.043403122
REM	1	0.094653639
REM	1	0.02319521
REM	1	0.046762129
REM	1	0.036256154
REM	1	0.041426474
REM	1	0.042053011
REM	1	0.032461583
REM	1	0.023636601
REM	1	0.015290556
REM	1	0.029055635
REM	1	0.012730093
REM	1	0.036677179
REM	1	0.01378127
REM	1	0.044895847
REM	1	0.071689284
REM	1	0.035527427
REM	1	0.023581753
REM	1	0.019219553
REM	1	0.0133981
REM	1	0.047829247
REM	1	0.027146795
REM	1	0.021077855
REM	1	0.042850929
REM	1	0.034217028
REM	1	0.023953684
REM	1	0.023304702
REM	1	0.028266596
REM	1	0.010068864
REM	1	0.038826196
REM	1	0.023816052
REM	1	0.031121423
REM	1	0.035927921
REM	1	0.045919086
REM	1	0.018283603
REM	1	0.038792242
REM	1	0.022494374
REM	1	0.018639339
REM	1	0.034424682
REM	1	0.037524318
REM	1	0.005019973
REM	1	0.007073564
REM	1	0.008925258
REM	1	0.069745249
REM	1	0.064411398
REM	1	0.032679939
REM	1	0.037451455
REM	1	0.008720752
REM	1	0.029776478
REM	1	0.049359435
REM	1	0.013606318
REM	1	0.036278892
REM	1	0.023867988
REM	1	0.040883111
REM	1	0.027737811
REM	1	0.022342538
REM	1	0.004779104
REM	1	0.101323686
REM	1	0.057168741
REM	1	0.02110898
REM	1	0.004437572
REM	1	0.049821343
REM	1	0.052516222
REM	1	0.008973047
REM	1	0.020148031
REM	1	0.021344656
REM	1	0.015908116
REM	1	0.027972068
REM	1	0.021050905
REM	1	0.027252165
REM	1	0.017927131
REM	1	0.038554371
REM	1	0.021548284
REM	1	0.010687112
REM	1	0.024495167
REM	1	0.02357394
REM	1	0.020197916
REM	1	0.007816604
REM	1	0.012921641
REM	1	0.027831135
REM	1	0.032358487
REM	1	0.017580773
REM	1	0.05068995
REM	1	0.087604946
REM	1	0.024325931
REM	1	0.020528253
REM	1	0.035424039
REM	1	0.030386149
REM	1	0.053431346
REM	1	0.036244471
REM	1	0.039664621
REM	1	0.042698165
REM	1	0.054496345
REM	1	0.010881562
REM	1	0.030232627
REM	1	0.050959104
REM	1	0.008986148
REM	1	0.032736714
REM	1	0.090957574
REM	1	0.010369811
REM	1	0.075877623
REM	1	0.056219651
REM	1	0.028995701
REM	1	0.034007792
REM	1	0.006695889
REM	1	0.024058153
REM	1	0.033242435
REM	1	0.02765714
REM	1	0.038932749
REM	1	0.010506531
REM	1	0.009455892
REM	1	0.023455717
REM	1	0.061331721
REM	1	0.023961664
REM	1	0.011723574
REM	1	0.039234865
REM	1	0.018944924
REM	1	0.028978611
REM	1	0.066831938
REM	1	0.075920356
REM	1	0.007470439
REM	1	0.018353792
REM	1	0.014363577
REM	1	0.020217205
REM	1	0.021134984
REM	1	0.014128787
REM	1	0.019352778
REM	1	0.042914571
REM	1	0.039932893
REM	1	0.035550742
REM	1	0.048585104
REM	1	0.011122707
REM	1	0.023081899
REM	1	0.043944031
REM	1	0.030978794
REM	1	0.040654502
REM	1	0.020813593
REM	1	0.027287769
REM	1	0.03316669
REM	1	0.006787625
REM	1	0.035440243
REM	1	0.02757865
REM	1	0.018912592
REM	1	0.030126001
REM	1	0.027601786
REM	1	0.04993041
REM	1	0.038111556
REM	1	0.005175595
REM	1	0.014960412
REM	1	0.022481807
REM	1	0.044245469
REM	1	0.056039836
REM	1	0.036309972
REM	1	0.003177084
REM	1	0.006890087
REM	1	0.017287649
REM	1	0.084735523
REM	1	0.023956201
REM	1	0.003902108
REM	1	0.034609941
REM	1	0.003145887
REM	1	0.058708345
REM	1	0.030937774
REM	1	0.063226894
REM	1	0.006177839
REM	1	0.072770937
REM	1	0.012412066
REM	1	0.010220281
REM	1	0.01979104
REM	1	0.04707786
REM	1	0.045664806
REM	1	0.02395177
REM	1	0.02802995
REM	1	0.084890001
REM	1	0.026991303
REM	1	0.015531704
REM	1	0.020421117
REM	1	0.025045571
REM	1	0.020756948
REM	1	0.025203204
REM	1	0.044317551
REM	1	0.047246607
REM	1	0.022383915
REM	1	0.04123883
REM	1	0.061435119
REM	1	0.02042675
REM	1	0.032924502
REM	1	0.011056012
REM	1	0.005221942
REM	1	0.030521377
REM	1	0.023806106
REM	1	0.043268111
REM	1	0.015564763
REM	1	0.008245625
REM	1	0.039550991
REM	1	0.013028443
REM	1	0.045855793
REM	1	0.040775121
REM	1	0.006835049
REM	1	0.02552096
REM	1	0.026547519
REM	1	0.003080148
REM	1	0.09917154
REM	1	0.123043438
REM	1	0.057255913
REM	1	0.044114483
REM	1	0.02991438
REM	1	0.052946452
REM	1	0.061571495
REM	1	0.045690444
REM	1	0.057869949
REM	1	0.019641286
REM	1	0.067345565
REM	1	0.027861727
REM	1	0.048265382
REM	1	0.034169175
REM	1	0.017581057
REM	1	0.039548479
REM	1	0.085555417
REM	1	0.024583139
REM	1	0.041170863
REM	1	0.025851538
REM	1	0.022538364
REM	1	0.023614907
REM	1	0.033257641
REM	1	0.031333035
REM	1	0.077470599
REM	1	0.009058614
REM	1	0.083438782
REM	1	0.016050134
REM	1	0.027949635
REM	1	0.010666457
REM	1	0.024153798
REM	1	0.059452705
REM	1	0.079623188
REM	1	0.01233294
REM	1	0.025210056
REM	1	0.03300603
REM	1	0.056814878
REM	1	0.014567634
REM	1	0.076587861
REM	1	0.053937134
REM	1	0.023151321
REM	1	0.011994752
REM	1	0.00217421
REM	1	0.008414388
REM	1	0.040599951
REM	1	0.047685196
REM	1	0.01659409
REM	1	0.060310377
REM	1	0.047549417
REM	1	0.025924872
REM	1	0.004275109
REM	1	0.017368552
REM	1	0.067329791
REM	1	0.033600626
REM	1	0.041841931
REM	1	0.069228932
REM	1	0.031679066
REM	1	0.013308029
REM	1	0.016069949
REM	1	0.048766108
REM	1	0.030695626
REM	1	0.018979412
REM	1	0.021074623
REM	1	0.044112724
REM	1	0.03553806
REM	1	0.032068588
REM	1	0.045262749
REM	1	0.033829844
REM	1	0.048597365
REM	1	0.065289967
REM	1	0.049566007
REM	1	0.035966138
REM	1	0.079517346
REM	1	0.010088517
REM	1	0.027365706
REM	1	0.060368384
REM	1	0.033131299
REM	1	0.062817092
REM	1	0.011114655
REM	1	0.031245992
REM	1	0.019158162
REM	1	0.020160997
REM	1	0.014006774
REM	1	0.004819505
REM	1	0.017804007
REM	1	0.017605683
REM	1	0.043625051
REM	1	0.01647763
REM	1	0.009571365
REM	1	0.070238389
REM	1	0.010335557
REM	1	0.00553048
REM	1	0.037205659
REM	1	0.040121605
REM	1	0.000307439
REM	1	0.008218172
REM	1	0.016048228
REM	1	0.038713673
REM	1	0.010484301
REM	1	0.032837633
REM	1	0.021981111
REM	1	0.054719495
REM	1	0.003405736
REM	1	0.022081607
REM	1	0.027023461
REM	1	0.041585885
REM	1	0.043003332
REM	1	0.007886457
REM	1	0.034723287
REM	1	0.035867157
REM	1	0.065367561
REM	1	0.023457756
REM	1	0.066544367
REM	1	0.041858367
REM	1	0.097356889
REM	1	0.008398113
REM	1	0.025398922
REM	1	0.060058862
REM	1	0.025407637
REM	1	0.024555197
REM	1	0.008898897
REM	1	0.058743326
REM	1	0.039208667
REM	1	0.02868657
REM	1	0.009487149
REM	1	0.011245953
REM	1	0.012120699
REM	1	0.046649922
REM	1	0.033018238
REM	1	0.014756878
REM	1	0.00516154
REM	1	0.026347405
REM	1	0.022472536
REM	1	0.019218841
REM	1	0.035040215
REM	1	0.016413752
REM	1	0.023193335
REM	1	0.093462584
REM	1	0.00325879
REM	1	0.040628667
REM	1	0.019016217
REM	1	0.071777991
REM	1	0.013727196
REM	1	0.022825219
REM	1	0.043319863
REM	1	0.031539788
REM	1	0.051862012
REM	1	0.080960587
REM	1	0.040571167
REM	1	0.083449687
REM	1	0.048402619
REM	1	0.08785855
REM	1	0.067685235
REM	1	0.045541523
REM	1	0.021281112
REM	1	0.015732169
REM	1	0.010499718
REM	1	0.021483263
REM	1	0.040636884
REM	1	0.018255507
REM	1	0.059415147
REM	1	0.020534388
REM	1	0.013324393
REM	1	0.00968388
REM	1	0.032554346
REM	1	0.004871615
REM	1	0.011080326
REM	1	0.037669438
REM	1	0.032617233
REM	1	0.016263653
REM	1	0.020060877
REM	1	0.011238009
REM	1	0.030305135
REM	1	0.014891074
REM	1	0.028243242
REM	1	0.023292574
REM	1	0.012654357
REM	1	0.052375144
REM	1	0.011689124
REM	1	0.015891507
REM	1	0.027722428
REM	1	0.003878967
REM	1	0.02272318
REM	1	0.003367626
REM	1	0.057690885
REM	1	0.008900828
REM	1	0.013838704
REM	1	0.020179297
REM	1	0.079555797
REM	1	0.050916563
REM	1	0.041927795
REM	1	0.042124504
REM	1	0.088997743
REM	1	0.034215183
REM	1	0.112824622
REM	1	0.003300203
REM	1	0.012476666
REM	1	0.011549992
REM	1	0.034878147
REM	1	0.031876294
REM	1	0.004646902
REM	1	0.028614027
REM	1	0.031219663
REM	1	0.037982211
REM	1	0.038543777
REM	1	0.015010111
REM	1	0.035702316
REM	1	0.044816369
REM	1	0.021420748
REM	1	0.034454516
REM	1	0.021188366
REM	1	0.048622804
REM	1	0.001737358
REM	1	0.010764569
REM	1	0.036570135
REM	1	0.081282
REM	1	0.057124603
REM	1	0.035837028
REM	1	0.006680609
REM	1	0.044606149
REM	1	0.007585685
REM	1	0.017342825
REM	1	0.007252715
REM	1	0.049502583
REM	1	0.020233214
REM	1	0.007720209
REM	1	0.019139495
REM	1	0.03795982
REM	1	0.029078508
REM	1	0.018201623
REM	1	0.053183291
REM	1	0.022443365
REM	1	0.003376176
REM	1	0.072813395
REM	1	0.032864077
REM	1	0.004491947
REM	1	0.026663033
REM	1	0.007779355
REM	1	0.01658967
REM	1	0.065379278
REM	1	0.012613274
REM	1	0.029330304
REM	1	0.018216344
REM	1	0.019776914
REM	1	0.014708943
REM	1	0.018714391
REM	1	0.046702658
REM	1	0.116919256
REM	1	0.012049594
REM	1	0.017936148
REM	1	0.040670722
REM	1	0.01514269
REM	1	0.028440151
REM	1	0.035939144
REM	1	0.030000209
REM	1	0.03692016
REM	1	0.006798673
REM	1	0.031074966
REM	1	0.011928136
REM	1	0.029940563
REM	1	0.030384464
REM	1	0.015475022
REM	1	0.02444027
REM	1	0.003673175
REM	1	0.064494222
REM	1	0.045602837
REM	1	0.099053343
REM	1	0.029265161
REM	1	0.014436695
REM	1	0.01096235
REM	1	0.02309073
REM	1	0.004763195
REM	1	0.019186163
REM	1	0.005670173
REM	1	0.02453365
REM	1	0.053155502
REM	1	0.007455282
REM	1	0.017643434
REM	1	0.003352083
REM	1	0.018643098
REM	1	0.045214236
REM	1	0.012891896
REM	1	0.016083473
REM	1	0.012196477
REM	1	0.026628347
REM	1	0.031403745
REM	1	0.004148441
REM	1	0.023506059
REM	1	0.092802077
REM	1	0.045249755
REM	1	0.018087672
REM	1	0.014983888
REM	1	0.015038459
REM	1	0.056607219
REM	1	0.014657612
REM	1	0.03122658
REM	1	0.033820881
REM	1	0.037464909
REM	1	0.061409235
REM	1	0.021299819
REM	1	0.007033783
REM	1	0.020175825
REM	1	0.020873298
REM	1	0.046460227
REM	1	0.085383569
REM	1	0.055207917
REM	1	0.094343401
REM	1	0.042750404
REM	1	0.041970446
REM	1	0.035079424
REM	1	0.045915918
REM	1	0.012784198
REM	1	0.022679404
REM	1	0.019313201
REM	1	0.010661961
REM	1	0.013240086
REM	1	0.038123666
REM	1	0.025230911
REM	1	0.013701625
REM	1	0.035917232
REM	1	0.041481143
[truncated: 22,516 more rows]
